# Supplementary material for: Do experimental projection methods outcompete retention time prediction models in non-target screening? A case study on LC/HRMS interlaboratory comparison data
Source: Analyst. 2025 Jul 8;150(16):3567–77. doi: 10.1039/d5an00323g (PMC12268317; doi:10.1039/d5an00323g)
Supplement: AN-150-D5AN00323G-s001 [file AN-150-D5AN00323G-s001.zip]

Archive with 24 entries (21 files):
- SI/
- SI/.DS_Store
- SI/.Rhistory
- SI/data/
- SI/data/gradient_lenght_codes.csv
- SI/data/NORMAN_interlab_RT_data.csv
- SI/data/NORMAN_Mordreds_2024-11-02.tsv
- SI/data/training_data_Athens.csv
- SI/results/
- SI/results/NORMAN_RTI_prediction_results.csv
- SI/results/NORMAN_RTI_prediction_results_summary.csv
- SI/results/NORMAN_RTI_projection_results.csv
- SI/results/NORMAN_RTI_projection_results_summary.csv
- SI/SI1_data_visualization.html
- SI/SI1_data_visualization.Rmd
- SI/SI2_projection_GAM.html
- SI/SI2_projection_GAM.Rmd
- SI/SI3_prediction_RF_GAM.html
- SI/SI3_prediction_RF_GAM.Rmd
- SI/SI4_projection_prediction_comparisson.html
- SI/SI4_projection_prediction_comparisson.Rmd
- SI/SI5_prediction_RF_calibrants.html
- SI/SI5_prediction_RF_calibrants.Rmd
- SI/theme.R
