# Supplementary material for: Do experimental projection methods outcompete retention time prediction models in non-target screening? A case study on LC/HRMS interlaboratory comparison data
Source: Analyst. 2025 Jul 8;150(16):3567–77. doi: 10.1039/d5an00323g (PMC12268317; doi:10.1039/d5an00323g)
Supplement: AN-150-D5AN00323G-s001 [file AN-150-D5AN00323G-s001.zip › SI/data/gradient_lenght_codes.csv]

Lenghts CS_code
15 DS_Q
20 DS_JBQ
20.6 DS_JBB
21 DS_QQG
22 DS_GSW
22 DS_BQW
22 DS_TL
23 DS_DBS
23 DS_QJS
24 DS_MT
25 DS_BIJ
17 DS_AW
25 DS_QDJ
27 DS_HT
28 DS_GSB
30 DS_EF
30 DS_TSF
30 DS_GS
30 DS_VQL
33 DS_JL
54 DS_DX
54 DS_DX
54 DS_DX
54 DS_DX
34 DS_ITG
17 DS_QQT
34 DS_TBJ
36 DS_DID
37 DS_QBD
40 DS_JWW
40 DS_TSJ
44 DS_QV
45 DS_STF
19.1 DS_JSG
30 DS_QDF
30 DS_DP
18 DS_AF
28 DS_TDF
20 DS_AWW
20 DS_QSB
19 DS_YF
19 DS_JDF
27 DS_TJQ
20 DS_GJT
