# Supplementary material for: Do experimental projection methods outcompete retention time prediction models in non-target screening? A case study on LC/HRMS interlaboratory comparison data
Source: Analyst. 2025 Jul 8;150(16):3567–77. doi: 10.1039/d5an00323g (PMC12268317; doi:10.1039/d5an00323g)
Supplement: AN-150-D5AN00323G-s001 [file AN-150-D5AN00323G-s001.zip › SI/data/NORMAN_interlab_RT_data.csv]

compound	sample_type	RT	SMILES	CS_code
10_11-dihydro-10-hydroxycarbamazepine	sus	3.36426276	C1=CC=C2C(=C1)CC(C3=CC=CC=C3N2C(=N)O)O	DS_Q
2-(methylthio)benzothiazole	sus	6.008831206	CSC1=NC2=CC=CC=C2S1	DS_Q
2-aminobenzothiazole	sus	2.215480828	C1=CC=C2C(=C1)NC(=N)S2	DS_Q
2-hydroxybenzothiazole	sus	3.75648927	C1=CC=C2C(=C1)N=C(O)S2	DS_Q
2-methylbenzothiazole	sus	5.015424215	CC1=NC2=CC=CC=C2S1	DS_Q
5-chlorobenzotriazole	sus	3.6515962810000002	C1=CC2=C(C=C1Cl)NN=N2	DS_Q
5-methyl-1H-benzotriazole	sus	3.260284374	CC1=CC=C2C(=C1)NN=N2	DS_Q
Acephate	sus	1.506850131	CC(=NP(=O)(OC)SC)O	DS_Q
Adenosine	sus	1.045106959	C(C1C(C(C(N2C=NC3=C(N)N=CN=C23)O1)O)O)O	DS_Q
Aspartame	cal	2.695152643	COC(=O)C(CC1=CC=CC=C1)N=C(C(CC(=O)O)N)O	DS_Q
Atrazine	cal	4.926197768	CCN=C1N=C(Cl)NC(=NC(C)C)N1	DS_Q
Atrazine-2-OH	sus	2.512129254	CCN=C1NC(=NC(C)C)NC(=N1)O	DS_Q
Atrazine-desethyl	sus	3.224364	CC(C)N=C1NC(Cl)=NC(=N)N1	DS_Q
Atrazine-desethyl-2-OH	sus	1.863964018	CC(C)N=C1NC(=N)N=C(N1)O	DS_Q
Atrazine-desethyl-desisopropyl	sus	1.347081781	C1(Cl)=NC(=N)NC(=N)N1	DS_Q
Atrazine-desisopropyl	sus	2.551324334	CCN=C1NC(Cl)=NC(=N)N1	DS_Q
Atrazine-desisopropyl-2-OH	sus	0.945870324	CCN=C1NC(=N)N=C(N1)O	DS_Q
Benzothiazole	sus	4.373836227	C1=CC=C2C(=C1)N=CS2	DS_Q
Benzotriazole	cal	2.549116886	C1=CC=C2C(=C1)N=NN2	DS_Q
Benzotriazole-5-carboxylic acid	sus	2.06429679	C1=CC2=C(C=C1C(=O)O)NN=N2	DS_Q
Butocarboxim	cal	3.7253034815	C/C(=N/OC(=NC)O)/C(C)SC	DS_Q
Caffeine	cal	2.287136778	CN1C=NC2=C1C(=O)N(C)C(=O)N2C	DS_Q
Carbamazepine	cal	4.422471073	C1=CC=C2C(=C1)C=CC3=CC=CC=C3N2C(=N)O	DS_Q
Carbamazepine-10_11-epoxide	sus	3.738035659	C1=CC=C2C(=C1)C3C(C4=CC=CC=C4N2C(=N)O)O3	DS_Q
Cefoperazone	cal	3.11571216	CCN1CCN(C(=O)C1=O)C(=NC(C2=CC=C(C=C2)O)C(=NC3C(=O)N4C(=C(CSC34)CSC5=NN=NN5C)C(=O)O)O)O	DS_Q
Chlorothiazide	cal	1.991273213	C1=C(C(=CC2=C1N=CNS2(=O)=O)S(=O)(=O)N)Cl	DS_Q
Clarithromycin	cal	5.168104254	CCC1C(C)(C(C(C)C(=O)C(C)CC(C)(C(C(C)C(C(C)C(=O)O1)OC2CC(C)(C(C(C)O2)O)OC)OC3C(C(CC(C)O3)N(C)C)O)OC)O)O	DS_Q
Climbazole	sus	5.029375344	CC(C)(C)C(=O)C(N1C=CN=C1)OC2=CC=C(C=C2)Cl	DS_Q
Clotrimazole	sus	5.462017577	C1=CC=C(C=C1)C(C2=CC=CC=C2)(C3=CC=CC=C3Cl)N4C=CN=C4	DS_Q
Dichlorvos	cal	4.327879927	COP(=O)(OC)OC=C(Cl)Cl	DS_Q
Dimethyl phthalate	cal	4.400241931	COC(=O)C1=CC=CC=C1C(=O)OC	DS_Q
Diphenyl phthalate	cal	7.021064361	C1=CC=C(C=C1)OC(=O)C2=CC=CC=C2C(=O)OC3=CC=CC=C3	DS_Q
Efavirenz	cal	6.411717641	C1CC1C#CC2(C3=CC(=CC=C3N=C(O)O2)Cl)C(F)(F)F	DS_Q
Haloperidol	cal	4.612371799	C(CC(=O)C1=CC=C(C=C1)F)CN2CCC(CC2)(C3=CC=C(C=C3)Cl)O	DS_Q
Imazalil	cal	4.921406147	C=CCOC(CN1C=CN=C1)C2=CC=C(C=C2Cl)Cl	DS_Q
Irgarol	sus	5.280458852	CC(C)(C)NC1=NC(=NC2CC2)N=C(N1)SC	DS_Q
Ketoconazole	sus	4.925714976	CC(=O)N1CCN(CC1)C2=CC=C(C=C2)OCC3COC(CN4C=CN=C4)(C5=CC=C(C=C5Cl)Cl)O3	DS_Q
L-phenylalanine	cal	1.48700596	C1=CC=C(C=C1)CC(C(=O)O)N	DS_Q
Metazachlor	sus	5.233596843	CC1=CC=CC(C)=C1N(CN2C=CC=N2)C(=O)CCl	DS_Q
Methamidophos	cal	1.269711076	COP(=O)(N)SC	DS_Q
Methidathion	sus	5.605647944	COC1=NN(CSP(=S)(OC)OC)C(=O)S1	DS_Q
Methomyl	sus	2.406590787	CC(=NOC(=NC)O)SC	DS_Q
Metolachlor	cal	6.317043377	CCC1=CC=CC(C)=C1N(C(C)COC)C(=O)CCl	DS_Q
Metolachlor-ESA	sus	3.501014722	CCC1=CC=CC(C)=C1N(C(C)COC)C(=O)CS(=O)(=O)O	DS_Q
Monuron	sus	4.253378615	CN(C)C(=O)NC1=CC=C(C=C1)Cl	DS_Q
Nigericin	cal	9.790955672	CC1CCC(CC2CC(C(C)C3(C(C)CC(C)(C4CCC(C)(C5C(C)CC(C6C(C)CC(C)C(CO)(O)O6)O5)O4)O3)O2)OC)OC1C(C)C(=O)O	DS_Q
Octocrylene	cal	8.4679582	CCCCC(CC)COC(=O)C(=C(C1=CC=CC=C1)C2=CC=CC=C2)C#N	DS_Q
Omethoate	sus	1.71511522	CN=C(CSP(=O)(OC)OC)O	DS_Q
Phenazine	sus	5.227719381	C1=CC=C2C(=C1)N=C3C=CC=CC3=N2	DS_Q
Progesterone	cal	6.9298733	CC(=O)C1CCC2C3CCC4=CC(=O)CCC4(C)C3CCC12C	DS_Q
Reserpine	sus	5.277359343	COC1=CC=C2C=3CCN4CC5CC(C(C(C5CC4C3NC2=C1)C(=O)OC)OC)OC(=O)C6=CC(=C(C(=C6)OC)OC)OC	DS_Q
Rifaximin	cal	5.899629307	CC=1C=CN2C(C1)=NC3=C4C=5C(=C(C)C6=C4C(=O)C(C)(OC=CC(C(C)C(C(C)C(C(C)C(C(C)C=CC=C(C)C(=NC(=C23)C5O)O)O)O)OC(=O)C)OC)O6)O	DS_Q
Sebuthylazine	sus	5.486763768	CCC(C)N=C1NC(Cl)=NC(=NCC)N1	DS_Q
Simazine	cal	4.246896463	CCN=C1N=C(Cl)NC(=NCC)N1	DS_Q
Simazine-2-OH	sus	2.040424794	CCN=C1NC(=NCC)NC(=N1)O	DS_Q
Spinosad A	cal	7.122048424	CCC1CCCC(C(C)C(=O)C2=CC3C(C=CC4CC(CC34)OC5C(C(C(C(C)O5)OC)OC)OC)C2CC(=O)O1)OC6CCC(C(C)O6)N(C)C	DS_Q
Sucralose	cal	2.466391413125	C(C1C(C(C(CCl)(O1)OC2C(C(C(C(CO)O2)Cl)O)O)O)O)Cl	DS_Q
Sudan_I	sus	8.07989251	C1=CC=C(C=C1)N/N=C\2/C3=CC=CC=C3C=CC2=O	DS_Q
TCMTB	cal	6.020514259	C1=CC=C2C(=C1)N=C(SCSC#N)S2	DS_Q
Tetraethylammonium	cal	1.026633232	CC[N+](CC)(CC)CC	DS_Q
Theophylline	sus	1.871542797	CN1C2=C(C(=O)N(C)C1=O)N=CN2	DS_Q
Thiabendazole	sus	2.384458434	C1=CC=C2C(=C1)N=C(C3=CSC=N3)N2	DS_Q
Vancomycin	cal	1.906609845	CC(C)CC(C(=NC1C(C2=CC=C(C(=C2)Cl)OC3=CC4=CC(=C3OC5C(C(C(C(CO)O5)O)O)OC6CC(C)(C(C(C)O6)O)N)OC7=CC=C(C=C7Cl)C(C8C(=NC(C9=CC(=CC(=C9C%10=CC(=CC=C%10O)C(C(=N8)O)N=C(C4N=C(C(CC(=N)O)N=C1O)O)O)O)O)C(=O)O)O)O)O)O)NC	DS_Q
10_11-dihydro-10-hydroxycarbamazepine	sus	5.5	C1=CC=C2C(=C1)CC(C3=CC=CC=C3N2C(=N)O)O	DS_JBQ
2-(methylthio)benzothiazole	sus	8.5	CSC1=NC2=CC=CC=C2S1	DS_JBQ
2-aminobenzothiazole	sus	5.4	C1=CC=C2C(=C1)NC(=N)S2	DS_JBQ
2-hydroxybenzothiazole	sus	5.8	C1=CC=C2C(=C1)N=C(O)S2	DS_JBQ
2-methylbenzothiazole	sus	7	CC1=NC2=CC=CC=C2S1	DS_JBQ
5-chlorobenzotriazole	sus	5.9	C1=CC2=C(C=C1Cl)NN=N2	DS_JBQ
5-methyl-1H-benzotriazole	sus	5.4	CC1=CC=C2C(=C1)NN=N2	DS_JBQ
Acephate	sus	3.6	CC(=NP(=O)(OC)SC)O	DS_JBQ
Adenosine	sus	3.6	C(C1C(C(C(N2C=NC3=C(N)N=CN=C23)O1)O)O)O	DS_JBQ
Amitrole	cal	1.424318552	C1=NC(=N)NN1	DS_JBQ
Aspartame	cal	4.853532386	COC(=O)C(CC1=CC=CC=C1)N=C(C(CC(=O)O)N)O	DS_JBQ
Atrazine	cal	7.237477265	CCN=C1N=C(Cl)NC(=NC(C)C)N1	DS_JBQ
Atrazine-2-OH	sus	4.9	CCN=C1NC(=NC(C)C)NC(=N1)O	DS_JBQ
Atrazine-desethyl	sus	5.3	CC(C)N=C1NC(Cl)=NC(=N)N1	DS_JBQ
Atrazine-desethyl-2-OH	sus	3.6	CC(C)N=C1NC(=N)N=C(N1)O	DS_JBQ
Atrazine-desethyl-desisopropyl	sus	3.2	C1(Cl)=NC(=N)NC(=N)N1	DS_JBQ
Atrazine-desethyl-desisopropyl-2-OH	sus	1.4	C1(=N)NC(=N)NC(=N1)O	DS_JBQ
Atrazine-desisopropyl	sus	4.7	CCN=C1NC(Cl)=NC(=N)N1	DS_JBQ
Atrazine-desisopropyl-2-OH	sus	2.7	CCN=C1NC(=N)N=C(N1)O	DS_JBQ
Benzothiazole	sus	6.1	C1=CC=C2C(=C1)N=CS2	DS_JBQ
Benzotriazole	cal	4.689262009	C1=CC=C2C(=C1)N=NN2	DS_JBQ
Benzotriazole-5-carboxylic acid	sus	4	C1=CC2=C(C=C1C(=O)O)NN=N2	DS_JBQ
Caffeine	cal	4.40965383	CN1C=NC2=C1C(=O)N(C)C(=O)N2C	DS_JBQ
Carbamazepine	cal	6.682096853	C1=CC=C2C(=C1)C=CC3=CC=CC=C3N2C(=N)O	DS_JBQ
Carbamazepine-10_11-epoxide	sus	5.6	C1=CC=C2C(=C1)C3C(C4=CC=CC=C4N2C(=N)O)O3	DS_JBQ
Cefoperazone	cal	4.304349736	CCN1CCN(C(=O)C1=O)C(=NC(C2=CC=C(C=C2)O)C(=NC3C(=O)N4C(=C(CSC34)CSC5=NN=NN5C)C(=O)O)O)O	DS_JBQ
Chlormequat	cal	1.45158349	C[N+](C)(C)CCCl	DS_JBQ
Chlorothiazide	cal	3.610548692	C1=C(C(=CC2=C1N=CNS2(=O)=O)S(=O)(=O)N)Cl	DS_JBQ
Chlorpyrifos	sus	11.8	CCOP(=S)(OCC)OC1=C(C=C(C(Cl)=N1)Cl)Cl	DS_JBQ
Clarithromycin	cal	8.194302092000001	CCC1C(C)(C(C(C)C(=O)C(C)CC(C)(C(C(C)C(C(C)C(=O)O1)OC2CC(C)(C(C(C)O2)O)OC)OC3C(C(CC(C)O3)N(C)C)O)OC)O)O	DS_JBQ
Climbazole	sus	8.8	CC(C)(C)C(=O)C(N1C=CN=C1)OC2=CC=C(C=C2)Cl	DS_JBQ
Dichlorvos	cal	6.254524608	COP(=O)(OC)OC=C(Cl)Cl	DS_JBQ
Dimethyl phthalate	cal	5.949925256	COC(=O)C1=CC=CC=C1C(=O)OC	DS_JBQ
Diphenyl phthalate	cal	10.01533157	C1=CC=C(C=C1)OC(=O)C2=CC=CC=C2C(=O)OC3=CC=CC=C3	DS_JBQ
Efavirenz	cal	9.703071238	C1CC1C#CC2(C3=CC(=CC=C3N=C(O)O2)Cl)C(F)(F)F	DS_JBQ
Guanylurea	cal	1.31487421	C(=N)(N)NC(=N)O	DS_JBQ
Haloperidol	cal	6.312172034	C(CC(=O)C1=CC=C(C=C1)F)CN2CCC(CC2)(C3=CC=C(C=C3)Cl)O	DS_JBQ
Imazalil	cal	8.09361232	C=CCOC(CN1C=CN=C1)C2=CC=C(C=C2Cl)Cl	DS_JBQ
Irgarol	sus	9.3	CC(C)(C)NC1=NC(=NC2CC2)N=C(N1)SC	DS_JBQ
Ketoconazole	sus	8.7	CC(=O)N1CCN(CC1)C2=CC=C(C=C2)OCC3COC(CN4C=CN=C4)(C5=CC=C(C=C5Cl)Cl)O3	DS_JBQ
L-alanine	cal	1.192951219	CC(C(=O)O)N	DS_JBQ
L-phenylalanine	cal	3.525226242	C1=CC=C(C=C1)CC(C(=O)O)N	DS_JBQ
Melamine	sus	1.4	C1(=N)NC(=N)NC(=N)N1	DS_JBQ
Metazachlor	sus	7.2	CC1=CC=CC(C)=C1N(CN2C=CC=N2)C(=O)CCl	DS_JBQ
Metformin	sus	1.5	CN(C)C(=N)NC(=N)N	DS_JBQ
Methamidophos	cal	3.1884333	COP(=O)(N)SC	DS_JBQ
Methidathion	sus	7.6	COC1=NN(CSP(=S)(OC)OC)C(=O)S1	DS_JBQ
Methomyl	sus	4.3	CC(=NOC(=NC)O)SC	DS_JBQ
Metolachlor	cal	9.320632911	CCC1=CC=CC(C)=C1N(C(C)COC)C(=O)CCl	DS_JBQ
Metolachlor-ESA	sus	6.4	CCC1=CC=CC(C)=C1N(C(C)COC)C(=O)CS(=O)(=O)O	DS_JBQ
Metolachlor-OA	sus	6.5	CCC1=CC=CC(C)=C1N(C(C)COC)C(=O)C(=O)O	DS_JBQ
Monuron	sus	6.1	CN(C)C(=O)NC1=CC=C(C=C1)Cl	DS_JBQ
Naproxen	sus	7.9	CC(C1=CC=C2C=C(C=CC2=C1)OC)C(=O)O	DS_JBQ
Nigericin	cal	14.14224123	CC1CCC(CC2CC(C(C)C3(C(C)CC(C)(C4CCC(C)(C5C(C)CC(C6C(C)CC(C)C(CO)(O)O6)O5)O4)O3)O2)OC)OC1C(C)C(=O)O	DS_JBQ
Octocrylene	cal	12.56550505	CCCCC(CC)COC(=O)C(=C(C1=CC=CC=C1)C2=CC=CC=C2)C#N	DS_JBQ
Omethoate	sus	3.8	CN=C(CSP(=O)(OC)OC)O	DS_JBQ
Phenazine	sus	7.5	C1=CC=C2C(=C1)N=C3C=CC=CC3=N2	DS_JBQ
Progesterone	cal	10.07203496	CC(=O)C1CCC2C3CCC4=CC(=O)CCC4(C)C3CCC12C	DS_JBQ
Reserpine	sus	7.3	COC1=CC=C2C=3CCN4CC5CC(C(C(C5CC4C3NC2=C1)C(=O)OC)OC)OC(=O)C6=CC(=C(C(=C6)OC)OC)OC	DS_JBQ
Rifaximin	cal	8.907303407	CC=1C=CN2C(C1)=NC3=C4C=5C(=C(C)C6=C4C(=O)C(C)(OC=CC(C(C)C(C(C)C(C(C)C(C(C)C=CC=C(C)C(=NC(=C23)C5O)O)O)O)OC(=O)C)OC)O6)O	DS_JBQ
Sebuthylazine	sus	8.1	CCC(C)N=C1NC(Cl)=NC(=NCC)N1	DS_JBQ
Simazine	cal	6.32274415	CCN=C1N=C(Cl)NC(=NCC)N1	DS_JBQ
Simazine-2-OH	sus	4.4	CCN=C1NC(=NCC)NC(=N1)O	DS_JBQ
Spinosad A	cal	10.63714466	CCC1CCCC(C(C)C(=O)C2=CC3C(C=CC4CC(CC34)OC5C(C(C(C(C)O5)OC)OC)OC)C2CC(=O)O1)OC6CCC(C(C)O6)N(C)C	DS_JBQ
Sucralose	cal	4.5658488345	C(C1C(C(C(CCl)(O1)OC2C(C(C(C(CO)O2)Cl)O)O)O)O)Cl	DS_JBQ
Sudan_I	sus	12.4	C1=CC=C(C=C1)N/N=C\2/C3=CC=CC=C3C=CC2=O	DS_JBQ
TCMTB	cal	8.15029904	C1=CC=C2C(=C1)N=C(SCSC#N)S2	DS_JBQ
Tetraethylammonium	cal	2.148472576	CC[N+](CC)(CC)CC	DS_JBQ
Tetrahexylammonium	cal	10.56975414	CCCCCC[N+](CCCCCC)(CCCCCC)CCCCCC	DS_JBQ
Theophylline	sus	4.1	CN1C2=C(C(=O)N(C)C1=O)N=CN2	DS_JBQ
Thiabendazole	sus	5.6	C1=CC=C2C(=C1)N=C(C3=CSC=N3)N2	DS_JBQ
Uracil	cal	1.672253641	C1=CN=C(N=C1O)O	DS_JBQ
Vancomycin	cal	3.700963307	CC(C)CC(C(=NC1C(C2=CC=C(C(=C2)Cl)OC3=CC4=CC(=C3OC5C(C(C(C(CO)O5)O)O)OC6CC(C)(C(C(C)O6)O)N)OC7=CC=C(C=C7Cl)C(C8C(=NC(C9=CC(=CC(=C9C%10=CC(=CC=C%10O)C(C(=N8)O)N=C(C4N=C(C(CC(=N)O)N=C1O)O)O)O)O)C(=O)O)O)O)O)O)NC	DS_JBQ
10_11-dihydro-10-hydroxycarbamazepine	sus	5.4	C1=CC=C2C(=C1)CC(C3=CC=CC=C3N2C(=N)O)O	DS_JBB
2-(methylthio)benzothiazole	sus	9.8	CSC1=NC2=CC=CC=C2S1	DS_JBB
2-aminobenzothiazole	sus	3.2	C1=CC=C2C(=C1)NC(=N)S2	DS_JBB
2-methylbenzothiazole	sus	7.8	CC1=NC2=CC=CC=C2S1	DS_JBB
5-chlorobenzotriazole	sus	5.8	C1=CC2=C(C=C1Cl)NN=N2	DS_JBB
5-methyl-1H-benzotriazole	sus	5.2	CC1=CC=C2C(=C1)NN=N2	DS_JBB
Acephate	sus	2.2	CC(=NP(=O)(OC)SC)O	DS_JBB
Adenosine	sus	1.2	C(C1C(C(C(N2C=NC3=C(N)N=CN=C23)O1)O)O)O	DS_JBB
Atrazine	cal	7.975383801	CCN=C1N=C(Cl)NC(=NC(C)C)N1	DS_JBB
Atrazine-2-OH	sus	3.7	CCN=C1NC(=NC(C)C)NC(=N1)O	DS_JBB
Atrazine-desethyl	sus	5.2	CC(C)N=C1NC(Cl)=NC(=N)N1	DS_JBB
Atrazine-desethyl-2-OH	sus	1.4	CC(C)N=C1NC(=N)N=C(N1)O	DS_JBB
Atrazine-desethyl-desisopropyl	sus	1.7	C1(Cl)=NC(=N)NC(=N)N1	DS_JBB
Atrazine-desisopropyl	sus	4	CCN=C1NC(Cl)=NC(=N)N1	DS_JBB
Atrazine-desisopropyl-2-OH	sus	1.1	CCN=C1NC(=N)N=C(N1)O	DS_JBB
Benzothiazole	sus	6.9	C1=CC=C2C(=C1)N=CS2	DS_JBB
Benzotriazole	cal	3.939083939	C1=CC=C2C(=C1)N=NN2	DS_JBB
Benzotriazole-5-carboxylic acid	sus	3.2	C1=CC2=C(C=C1C(=O)O)NN=N2	DS_JBB
Caffeine	cal	3.549637421	CN1C=NC2=C1C(=O)N(C)C(=O)N2C	DS_JBB
Carbamazepine	cal	7.021768022	C1=CC=C2C(=C1)C=CC3=CC=CC=C3N2C(=N)O	DS_JBB
Carbamazepine-10_11-epoxide	sus	6	C1=CC=C2C(=C1)C3C(C4=CC=CC=C4N2C(=N)O)O3	DS_JBB
Cefoperazone	cal	5.03165673	CCN1CCN(C(=O)C1=O)C(=NC(C2=CC=C(C=C2)O)C(=NC3C(=O)N4C(=C(CSC34)CSC5=NN=NN5C)C(=O)O)O)O	DS_JBB
Chlorothiazide	cal	3.117594235	C1=C(C(=CC2=C1N=CNS2(=O)=O)S(=O)(=O)N)Cl	DS_JBB
Clarithromycin	cal	7.763073099272727	CCC1C(C)(C(C(C)C(=O)C(C)CC(C)(C(C(C)C(C(C)C(=O)O1)OC2CC(C)(C(C(C)O2)O)OC)OC3C(C(CC(C)O3)N(C)C)O)OC)O)O	DS_JBB
Climbazole	sus	7.7	CC(C)(C)C(=O)C(N1C=CN=C1)OC2=CC=C(C=C2)Cl	DS_JBB
Dichlorvos	cal	6.920369448	COP(=O)(OC)OC=C(Cl)Cl	DS_JBB
Dimethyl phthalate	cal	7.24213174	COC(=O)C1=CC=CC=C1C(=O)OC	DS_JBB
Diphenyl phthalate	cal	11.97080632	C1=CC=C(C=C1)OC(=O)C2=CC=CC=C2C(=O)OC3=CC=CC=C3	DS_JBB
Efavirenz	cal	10.63068161	C1CC1C#CC2(C3=CC(=CC=C3N=C(O)O2)Cl)C(F)(F)F	DS_JBB
Haloperidol	cal	6.891698282	C(CC(=O)C1=CC=C(C=C1)F)CN2CCC(CC2)(C3=CC=C(C=C3)Cl)O	DS_JBB
Imazalil	cal	7.192017111	C=CCOC(CN1C=CN=C1)C2=CC=C(C=C2Cl)Cl	DS_JBB
Irgarol	sus	8.6	CC(C)(C)NC1=NC(=NC2CC2)N=C(N1)SC	DS_JBB
Ketoconazole	sus	7.4	CC(=O)N1CCN(CC1)C2=CC=C(C=C2)OCC3COC(CN4C=CN=C4)(C5=CC=C(C=C5Cl)Cl)O3	DS_JBB
L-phenylalanine	cal	1.955459731	C1=CC=C(C=C1)CC(C(=O)O)N	DS_JBB
Metazachlor	sus	8.8	CC1=CC=CC(C)=C1N(CN2C=CC=N2)C(=O)CCl	DS_JBB
Methamidophos	cal	1.55631549	COP(=O)(N)SC	DS_JBB
Methidathion	sus	9.6	COC1=NN(CSP(=S)(OC)OC)C(=O)S1	DS_JBB
Methomyl	sus	3.9	CC(=NOC(=NC)O)SC	DS_JBB
Metolachlor	cal	10.71641676	CCC1=CC=CC(C)=C1N(C(C)COC)C(=O)CCl	DS_JBB
Metolachlor-ESA	sus	5.7	CCC1=CC=CC(C)=C1N(C(C)COC)C(=O)CS(=O)(=O)O	DS_JBB
Metolachlor-OA	sus	7.6	CCC1=CC=CC(C)=C1N(C(C)COC)C(=O)C(=O)O	DS_JBB
Monuron	sus	6.8	CN(C)C(=O)NC1=CC=C(C=C1)Cl	DS_JBB
Omethoate	sus	2.7	CN=C(CSP(=O)(OC)OC)O	DS_JBB
Phenazine	sus	8.1	C1=CC=C2C(=C1)N=C3C=CC=CC3=N2	DS_JBB
Progesterone	cal	11.88871721	CC(=O)C1CCC2C3CCC4=CC(=O)CCC4(C)C3CCC12C	DS_JBB
Reserpine	sus	8.2	COC1=CC=C2C=3CCN4CC5CC(C(C(C5CC4C3NC2=C1)C(=O)OC)OC)OC(=O)C6=CC(=C(C(=C6)OC)OC)OC	DS_JBB
Rifaximin	cal	9.812870507	CC=1C=CN2C(C1)=NC3=C4C=5C(=C(C)C6=C4C(=O)C(C)(OC=CC(C(C)C(C(C)C(C(C)C(C(C)C=CC=C(C)C(=NC(=C23)C5O)O)O)O)OC(=O)C)OC)O6)O	DS_JBB
Sebuthylazine	sus	9.1	CCC(C)N=C1NC(Cl)=NC(=NCC)N1	DS_JBB
Simazine	cal	6.74294476	CCN=C1N=C(Cl)NC(=NCC)N1	DS_JBB
Simazine-2-OH	sus	3	CCN=C1NC(=NCC)NC(=N1)O	DS_JBB
Sucralose	cal	3.94758347	C(C1C(C(C(CCl)(O1)OC2C(C(C(C(CO)O2)Cl)O)O)O)O)Cl	DS_JBB
Sudan_I	sus	13.3	C1=CC=C(C=C1)N/N=C\2/C3=CC=CC=C3C=CC2=O	DS_JBB
TCMTB	cal	10.04638097	C1=CC=C2C(=C1)N=C(SCSC#N)S2	DS_JBB
Tetraethylammonium	cal	0.991592897	CC[N+](CC)(CC)CC	DS_JBB
Theophylline	sus	3	CN1C2=C(C(=O)N(C)C1=O)N=CN2	DS_JBB
Thiabendazole	sus	3.5	C1=CC=C2C(=C1)N=C(C3=CSC=N3)N2	DS_JBB
Tylosin	cal	6.932916036	CCC1C(C=C(C)C=CC(=O)C(C)CC(CC=O)C(C(C)C(CC(=O)O1)O)OC2C(C(C(C(C)O2)OC3CC(C)(C(C(C)O3)O)O)N(C)C)O)COC4C(C(C(C(C)O4)O)OC)OC	DS_JBB
Uracil	cal	0.911563335	C1=CN=C(N=C1O)O	DS_JBB
Vancomycin	cal	2.772298203	CC(C)CC(C(=NC1C(C2=CC=C(C(=C2)Cl)OC3=CC4=CC(=C3OC5C(C(C(C(CO)O5)O)O)OC6CC(C)(C(C(C)O6)O)N)OC7=CC=C(C=C7Cl)C(C8C(=NC(C9=CC(=CC(=C9C%10=CC(=CC=C%10O)C(C(=N8)O)N=C(C4N=C(C(CC(=N)O)N=C1O)O)O)O)O)C(=O)O)O)O)O)O)NC	DS_JBB
10_11-dihydro-10-hydroxycarbamazepine	sus	5.223633193	C1=CC=C2C(=C1)CC(C3=CC=CC=C3N2C(=N)O)O	DS_QQG
2-(methylthio)benzothiazole	sus	7.758504388	CSC1=NC2=CC=CC=C2S1	DS_QQG
2-aminobenzothiazole	sus	2.419718105	C1=CC=C2C(=C1)NC(=N)S2	DS_QQG
2-hydroxybenzothiazole	sus	5.391200045	C1=CC=C2C(=C1)N=C(O)S2	DS_QQG
2-methylbenzothiazole	sus	6.838212114	CC1=NC2=CC=CC=C2S1	DS_QQG
5-chlorobenzotriazole	sus	5.339249746	C1=CC2=C(C=C1Cl)NN=N2	DS_QQG
5-methyl-1H-benzotriazole	sus	4.88632509	CC1=CC=C2C(=C1)NN=N2	DS_QQG
Acephate	sus	2.028126529	CC(=NP(=O)(OC)SC)O	DS_QQG
Adenosine	sus	1.3371842330000001	C(C1C(C(C(N2C=NC3=C(N)N=CN=C23)O1)O)O)O	DS_QQG
Atrazine	cal	7.013880744	CCN=C1N=C(Cl)NC(=NC(C)C)N1	DS_QQG
Atrazine-2-OH	sus	2.782959611	CCN=C1NC(=NC(C)C)NC(=N1)O	DS_QQG
Atrazine-desethyl	sus	4.848107723	CC(C)N=C1NC(Cl)=NC(=N)N1	DS_QQG
Atrazine-desethyl-2-OH	sus	1.020995896	CC(C)N=C1NC(=N)N=C(N1)O	DS_QQG
Atrazine-desethyl-desisopropyl	sus	1.734157671	C1(Cl)=NC(=N)NC(=N)N1	DS_QQG
Atrazine-desisopropyl	sus	3.779039732	CCN=C1NC(Cl)=NC(=N)N1	DS_QQG
Benzothiazole	sus	5.957165694	C1=CC=C2C(=C1)N=CS2	DS_QQG
Benzotriazole	cal	4.109490465	C1=CC=C2C(=C1)N=NN2	DS_QQG
Benzotriazole-5-carboxylic acid	sus	3.302528542	C1=CC2=C(C=C1C(=O)O)NN=N2	DS_QQG
Butocarboxim	cal	5.485074474	C/C(=N/OC(=NC)O)/C(C)SC	DS_QQG
Caffeine	cal	3.9052678	CN1C=NC2=C1C(=O)N(C)C(=O)N2C	DS_QQG
Carbamazepine	cal	6.616274784	C1=CC=C2C(=C1)C=CC3=CC=CC=C3N2C(=N)O	DS_QQG
Carbamazepine-10_11-epoxide	sus	5.325806648	C1=CC=C2C(=C1)C3C(C4=CC=CC=C4N2C(=N)O)O3	DS_QQG
Chlorothiazide	cal	2.407816963	C1=C(C(=CC2=C1N=CNS2(=O)=O)S(=O)(=O)N)Cl	DS_QQG
Climbazole	sus	5.874540231	CC(C)(C)C(=O)C(N1C=CN=C1)OC2=CC=C(C=C2)Cl	DS_QQG
Dichlorvos	cal	6.268230856	COP(=O)(OC)OC=C(Cl)Cl	DS_QQG
Dimethyl phthalate	cal	6.062842609	COC(=O)C1=CC=CC=C1C(=O)OC	DS_QQG
Diphenyl phthalate	cal	8.647166786	C1=CC=C(C=C1)OC(=O)C2=CC=CC=C2C(=O)OC3=CC=CC=C3	DS_QQG
Efavirenz	cal	8.3611332	C1CC1C#CC2(C3=CC(=CC=C3N=C(O)O2)Cl)C(F)(F)F	DS_QQG
Imazalil	cal	5.723047712	C=CCOC(CN1C=CN=C1)C2=CC=C(C=C2Cl)Cl	DS_QQG
Irgarol	sus	7.20776746	CC(C)(C)NC1=NC(=NC2CC2)N=C(N1)SC	DS_QQG
L-phenylalanine	cal	1.943254605	C1=CC=C(C=C1)CC(C(=O)O)N	DS_QQG
Metazachlor	sus	6.792344516	CC1=CC=CC(C)=C1N(CN2C=CC=N2)C(=O)CCl	DS_QQG
Methamidophos	cal	1.858840645	COP(=O)(N)SC	DS_QQG
Methidathion	sus	7.0907524220000004	COC1=NN(CSP(=S)(OC)OC)C(=O)S1	DS_QQG
Methomyl	sus	3.252312012	CC(=NOC(=NC)O)SC	DS_QQG
Metolachlor	cal	8.289164155	CCC1=CC=CC(C)=C1N(C(C)COC)C(=O)CCl	DS_QQG
Metolachlor-OA	sus	7.812598528	CCC1=CC=CC(C)=C1N(C(C)COC)C(=O)C(=O)O	DS_QQG
Monuron	sus	5.778875012	CN(C)C(=O)NC1=CC=C(C=C1)Cl	DS_QQG
Naproxen	sus	7.315261066	CC(C1=CC=C2C=C(C=CC2=C1)OC)C(=O)O	DS_QQG
Octocrylene	cal	9.964567323	CCCCC(CC)COC(=O)C(=C(C1=CC=CC=C1)C2=CC=CC=C2)C#N	DS_QQG
Omethoate	sus	2.392756405	CN=C(CSP(=O)(OC)OC)O	DS_QQG
Phenazine	sus	7.377740322	C1=CC=C2C(=C1)N=C3C=CC=CC3=N2	DS_QQG
Progesterone	cal	8.820254039	CC(=O)C1CCC2C3CCC4=CC(=O)CCC4(C)C3CCC12C	DS_QQG
Sebuthylazine	sus	7.36453863	CCC(C)N=C1NC(Cl)=NC(=NCC)N1	DS_QQG
Simazine	cal	6.351656442	CCN=C1N=C(Cl)NC(=NCC)N1	DS_QQG
Simazine-2-OH	sus	2.085815304	CCN=C1NC(=NCC)NC(=N1)O	DS_QQG
Sudan_I	sus	10.08827898	C1=CC=C(C=C1)N/N=C\2/C3=CC=CC=C3C=CC2=O	DS_QQG
TCMTB	cal	7.669643712	C1=CC=C2C(=C1)N=C(SCSC#N)S2	DS_QQG
Theophylline	sus	2.956670307	CN1C2=C(C(=O)N(C)C1=O)N=CN2	DS_QQG
Thiabendazole	sus	3.057106992	C1=CC=C2C(=C1)N=C(C3=CSC=N3)N2	DS_QQG
10_11-dihydro-10-hydroxycarbamazepine	sus	5.6	C1=CC=C2C(=C1)CC(C3=CC=CC=C3N2C(=N)O)O	DS_BQW
2-(methylthio)benzothiazole	sus	9.8	CSC1=NC2=CC=CC=C2S1	DS_BQW
2-aminobenzothiazole	sus	3.4	C1=CC=C2C(=C1)NC(=N)S2	DS_BQW
2-hydroxybenzothiazole	sus	6.2	C1=CC=C2C(=C1)N=C(O)S2	DS_BQW
2-methylbenzothiazole	sus	7.8	CC1=NC2=CC=CC=C2S1	DS_BQW
5-chlorobenzotriazole	sus	6	C1=CC2=C(C=C1Cl)NN=N2	DS_BQW
5-methyl-1H-benzotriazole	sus	5.3	CC1=CC=C2C(=C1)NN=N2	DS_BQW
Adenosine	sus	1.2	C(C1C(C(C(N2C=NC3=C(N)N=CN=C23)O1)O)O)O	DS_BQW
Aspartame	cal	4.378204732	COC(=O)C(CC1=CC=CC=C1)N=C(C(CC(=O)O)N)O	DS_BQW
Atrazine	cal	8.158483706	CCN=C1N=C(Cl)NC(=NC(C)C)N1	DS_BQW
Atrazine-2-OH	sus	4	CCN=C1NC(=NC(C)C)NC(=N1)O	DS_BQW
Atrazine-desethyl	sus	5.3	CC(C)N=C1NC(Cl)=NC(=N)N1	DS_BQW
Atrazine-desethyl-2-OH	sus	1.6	CC(C)N=C1NC(=N)N=C(N1)O	DS_BQW
Atrazine-desethyl-desisopropyl	sus	1.7	C1(Cl)=NC(=N)NC(=N)N1	DS_BQW
Atrazine-desisopropyl	sus	4.1	CCN=C1NC(Cl)=NC(=N)N1	DS_BQW
Atrazine-desisopropyl-2-OH	sus	1.1	CCN=C1NC(=N)N=C(N1)O	DS_BQW
Benzothiazole	sus	6.9	C1=CC=C2C(=C1)N=CS2	DS_BQW
Benzotriazole	cal	4.17327643	C1=CC=C2C(=C1)N=NN2	DS_BQW
Benzotriazole-5-carboxylic acid	sus	3.3	C1=CC2=C(C=C1C(=O)O)NN=N2	DS_BQW
Caffeine	cal	3.627476581	CN1C=NC2=C1C(=O)N(C)C(=O)N2C	DS_BQW
Carbamazepine	cal	7.288277179	C1=CC=C2C(=C1)C=CC3=CC=CC=C3N2C(=N)O	DS_BQW
Carbamazepine-10_11-epoxide	sus	6.2	C1=CC=C2C(=C1)C3C(C4=CC=CC=C4N2C(=N)O)O3	DS_BQW
Chlormequat	cal	0.877675011	C[N+](C)(C)CCCl	DS_BQW
Chlorothiazide	cal	3.224665515	C1=C(C(=CC2=C1N=CNS2(=O)=O)S(=O)(=O)N)Cl	DS_BQW
Chlorpyrifos	sus	13.3	CCOP(=S)(OCC)OC1=C(C=C(C(Cl)=N1)Cl)Cl	DS_BQW
Clarithromycin	cal	7.917132856333334	CCC1C(C)(C(C(C)C(=O)C(C)CC(C)(C(C(C)C(C(C)C(=O)O1)OC2CC(C)(C(C(C)O2)O)OC)OC3C(C(CC(C)O3)N(C)C)O)OC)O)O	DS_BQW
Climbazole	sus	7.8	CC(C)(C)C(=O)C(N1C=CN=C1)OC2=CC=C(C=C2)Cl	DS_BQW
Dichlorvos	cal	7.19690152	COP(=O)(OC)OC=C(Cl)Cl	DS_BQW
Diphenyl phthalate	cal	11.92372446	C1=CC=C(C=C1)OC(=O)C2=CC=CC=C2C(=O)OC3=CC=CC=C3	DS_BQW
Efavirenz	cal	10.82342642	C1CC1C#CC2(C3=CC(=CC=C3N=C(O)O2)Cl)C(F)(F)F	DS_BQW
Haloperidol	cal	7.072358082	C(CC(=O)C1=CC=C(C=C1)F)CN2CCC(CC2)(C3=CC=C(C=C3)Cl)O	DS_BQW
Imazalil	cal	7.510266042	C=CCOC(CN1C=CN=C1)C2=CC=C(C=C2Cl)Cl	DS_BQW
Irgarol	sus	8.7	CC(C)(C)NC1=NC(=NC2CC2)N=C(N1)SC	DS_BQW
Ketoconazole	sus	7.5	CC(=O)N1CCN(CC1)C2=CC=C(C=C2)OCC3COC(CN4C=CN=C4)(C5=CC=C(C=C5Cl)Cl)O3	DS_BQW
L-phenylalanine	cal	2.254447536	C1=CC=C(C=C1)CC(C(=O)O)N	DS_BQW
Metazachlor	sus	8.8	CC1=CC=CC(C)=C1N(CN2C=CC=N2)C(=O)CCl	DS_BQW
Methamidophos	cal	1.738847047	COP(=O)(N)SC	DS_BQW
Methidathion	sus	9.5	COC1=NN(CSP(=S)(OC)OC)C(=O)S1	DS_BQW
Metolachlor	cal	10.74274002	CCC1=CC=CC(C)=C1N(C(C)COC)C(=O)CCl	DS_BQW
Metolachlor-ESA	sus	6.1	CCC1=CC=CC(C)=C1N(C(C)COC)C(=O)CS(=O)(=O)O	DS_BQW
Monuron	sus	6.9	CN(C)C(=O)NC1=CC=C(C=C1)Cl	DS_BQW
Naproxen	sus	8.8	CC(C1=CC=C2C=C(C=CC2=C1)OC)C(=O)O	DS_BQW
Omethoate	sus	2.7	CN=C(CSP(=O)(OC)OC)O	DS_BQW
Phenazine	sus	8.1	C1=CC=C2C(=C1)N=C3C=CC=CC3=N2	DS_BQW
Progesterone	cal	11.27656807	CC(=O)C1CCC2C3CCC4=CC(=O)CCC4(C)C3CCC12C	DS_BQW
Reserpine	sus	8	COC1=CC=C2C=3CCN4CC5CC(C(C(C5CC4C3NC2=C1)C(=O)OC)OC)OC(=O)C6=CC(=C(C(=C6)OC)OC)OC	DS_BQW
Rifaximin	cal	9.796145823	CC=1C=CN2C(C1)=NC3=C4C=5C(=C(C)C6=C4C(=O)C(C)(OC=CC(C(C)C(C(C)C(C(C)C(C(C)C=CC=C(C)C(=NC(=C23)C5O)O)O)O)OC(=O)C)OC)O6)O	DS_BQW
Saccharin	cal	2.822769242	C1=CC=C2C(=C1)C(=NS2(=O)=O)O	DS_BQW
Sebuthylazine	sus	9.1	CCC(C)N=C1NC(Cl)=NC(=NCC)N1	DS_BQW
Simazine	cal	6.944636724	CCN=C1N=C(Cl)NC(=NCC)N1	DS_BQW
Simazine-2-OH	sus	3.2	CCN=C1NC(=NCC)NC(=N1)O	DS_BQW
Spinosad A	cal	10.08934551	CCC1CCCC(C(C)C(=O)C2=CC3C(C=CC4CC(CC34)OC5C(C(C(C(C)O5)OC)OC)OC)C2CC(=O)O1)OC6CCC(C(C)O6)N(C)C	DS_BQW
Sucralose	cal	4.197845653	C(C1C(C(C(CCl)(O1)OC2C(C(C(C(CO)O2)Cl)O)O)O)O)Cl	DS_BQW
Sudan_I	sus	13.3	C1=CC=C(C=C1)N/N=C\2/C3=CC=CC=C3C=CC2=O	DS_BQW
TCMTB	cal	10.1112429	C1=CC=C2C(=C1)N=C(SCSC#N)S2	DS_BQW
Tetraethylammonium	cal	1.152742175	CC[N+](CC)(CC)CC	DS_BQW
Tetrahexylammonium	cal	12.47127917	CCCCCC[N+](CCCCCC)(CCCCCC)CCCCCC	DS_BQW
Theophylline	sus	3	CN1C2=C(C(=O)N(C)C1=O)N=CN2	DS_BQW
Thiabendazole	sus	3.6	C1=CC=C2C(=C1)N=C(C3=CSC=N3)N2	DS_BQW
Uracil	cal	1.037500134	C1=CN=C(N=C1O)O	DS_BQW
10_11-dihydro-10-hydroxycarbamazepine	sus	6.3	C1=CC=C2C(=C1)CC(C3=CC=CC=C3N2C(=N)O)O	DS_TL
2-(methylthio)benzothiazole	sus	11.2	CSC1=NC2=CC=CC=C2S1	DS_TL
2-aminobenzothiazole	sus	4.1	C1=CC=C2C(=C1)NC(=N)S2	DS_TL
2-hydroxybenzothiazole	sus	7.2	C1=CC=C2C(=C1)N=C(O)S2	DS_TL
2-methylbenzothiazole	sus	8.8	CC1=NC2=CC=CC=C2S1	DS_TL
5-chlorobenzotriazole	sus	7	C1=CC2=C(C=C1Cl)NN=N2	DS_TL
5-methyl-1H-benzotriazole	sus	6.3	CC1=CC=C2C(=C1)NN=N2	DS_TL
Acephate	sus	3.1	CC(=NP(=O)(OC)SC)O	DS_TL
Adenosine	sus	2.1	C(C1C(C(C(N2C=NC3=C(N)N=CN=C23)O1)O)O)O	DS_TL
Aspartame	cal	5.060324224	COC(=O)C(CC1=CC=CC=C1)N=C(C(CC(=O)O)N)O	DS_TL
Atrazine	cal	9.30456757	CCN=C1N=C(Cl)NC(=NC(C)C)N1	DS_TL
Atrazine-2-OH	sus	4.6	CCN=C1NC(=NC(C)C)NC(=N1)O	DS_TL
Atrazine-desethyl	sus	6.2	CC(C)N=C1NC(Cl)=NC(=N)N1	DS_TL
Atrazine-desethyl-2-OH	sus	2.6	CC(C)N=C1NC(=N)N=C(N1)O	DS_TL
Atrazine-desethyl-desisopropyl	sus	2.8	C1(Cl)=NC(=N)NC(=N)N1	DS_TL
Atrazine-desisopropyl	sus	5	CCN=C1NC(Cl)=NC(=N)N1	DS_TL
Atrazine-desisopropyl-2-OH	sus	1.9	CCN=C1NC(=N)N=C(N1)O	DS_TL
Benzotriazole	cal	5.09650699	C1=CC=C2C(=C1)N=NN2	DS_TL
Benzotriazole-5-carboxylic acid	sus	4.2	C1=CC2=C(C=C1C(=O)O)NN=N2	DS_TL
Caffeine	cal	4.349065587	CN1C=NC2=C1C(=O)N(C)C(=O)N2C	DS_TL
Carbamazepine	cal	8.200812269	C1=CC=C2C(=C1)C=CC3=CC=CC=C3N2C(=N)O	DS_TL
Carbamazepine-10_11-epoxide	sus	7	C1=CC=C2C(=C1)C3C(C4=CC=CC=C4N2C(=N)O)O3	DS_TL
Chlorothiazide	cal	4.374515945	C1=C(C(=CC2=C1N=CNS2(=O)=O)S(=O)(=O)N)Cl	DS_TL
Chlorpyrifos	sus	14.8	CCOP(=S)(OCC)OC1=C(C=C(C(Cl)=N1)Cl)Cl	DS_TL
Clarithromycin	cal	8.406172817	CCC1C(C)(C(C(C)C(=O)C(C)CC(C)(C(C(C)C(C(C)C(=O)O1)OC2CC(C)(C(C(C)O2)O)OC)OC3C(C(CC(C)O3)N(C)C)O)OC)O)O	DS_TL
Climbazole	sus	8.4	CC(C)(C)C(=O)C(N1C=CN=C1)OC2=CC=C(C=C2)Cl	DS_TL
Dichlorvos	cal	8.239362535	COP(=O)(OC)OC=C(Cl)Cl	DS_TL
Diphenyl phthalate	cal	13.30371953	C1=CC=C(C=C1)OC(=O)C2=CC=CC=C2C(=O)OC3=CC=CC=C3	DS_TL
Efavirenz	cal	12.01294864	C1CC1C#CC2(C3=CC(=CC=C3N=C(O)O2)Cl)C(F)(F)F	DS_TL
EmamectinB1a	cal	11.80855188	CCC(C)C1C(C)C=CC2(CC3CC(CC=C(C)C(C(C)C=CC=C4COC5C(C(=CC(C(=O)O3)C45O)C)O)OC6CC(C(C(C)O6)OC7CC(C(C(C)O7)NC)OC)OC)O2)O1	DS_TL
Haloperidol	cal	7.745024813	C(CC(=O)C1=CC=C(C=C1)F)CN2CCC(CC2)(C3=CC=C(C=C3)Cl)O	DS_TL
Imazalil	cal	8.136046696	C=CCOC(CN1C=CN=C1)C2=CC=C(C=C2Cl)Cl	DS_TL
Irgarol	sus	9.4	CC(C)(C)NC1=NC(=NC2CC2)N=C(N1)SC	DS_TL
Ketoconazole	sus	7.9	CC(=O)N1CCN(CC1)C2=CC=C(C=C2)OCC3COC(CN4C=CN=C4)(C5=CC=C(C=C5Cl)Cl)O3	DS_TL
Metazachlor	sus	10	CC1=CC=CC(C)=C1N(CN2C=CC=N2)C(=O)CCl	DS_TL
Methidathion	sus	10.8	COC1=NN(CSP(=S)(OC)OC)C(=O)S1	DS_TL
Methomyl	sus	4.9	CC(=NOC(=NC)O)SC	DS_TL
Metolachlor	cal	12.11248654	CCC1=CC=CC(C)=C1N(C(C)COC)C(=O)CCl	DS_TL
Metolachlor-ESA	sus	6.7	CCC1=CC=CC(C)=C1N(C(C)COC)C(=O)CS(=O)(=O)O	DS_TL
Metolachlor-OA	sus	8.8	CCC1=CC=CC(C)=C1N(C(C)COC)C(=O)C(=O)O	DS_TL
Monuron	sus	8	CN(C)C(=O)NC1=CC=C(C=C1)Cl	DS_TL
Omethoate	sus	3.5	CN=C(CSP(=O)(OC)OC)O	DS_TL
Phenazine	sus	9.2	C1=CC=C2C(=C1)N=C3C=CC=CC3=N2	DS_TL
Progesterone	cal	12.48401629	CC(=O)C1CCC2C3CCC4=CC(=O)CCC4(C)C3CCC12C	DS_TL
Reserpine	sus	8.7	COC1=CC=C2C=3CCN4CC5CC(C(C(C5CC4C3NC2=C1)C(=O)OC)OC)OC(=O)C6=CC(=C(C(=C6)OC)OC)OC	DS_TL
Rifaximin	cal	10.80600463	CC=1C=CN2C(C1)=NC3=C4C=5C(=C(C)C6=C4C(=O)C(C)(OC=CC(C(C)C(C(C)C(C(C)C(C(C)C=CC=C(C)C(=NC(=C23)C5O)O)O)O)OC(=O)C)OC)O6)O	DS_TL
Sebuthylazine	sus	10.3	CCC(C)N=C1NC(Cl)=NC(=NCC)N1	DS_TL
Simazine	cal	8.020350137	CCN=C1N=C(Cl)NC(=NCC)N1	DS_TL
Simazine-2-OH	sus	3.8	CCN=C1NC(=NCC)NC(=N1)O	DS_TL
Spinosad A	cal	10.67128053	CCC1CCCC(C(C)C(=O)C2=CC3C(C=CC4CC(CC34)OC5C(C(C(C(C)O5)OC)OC)OC)C2CC(=O)O1)OC6CCC(C(C)O6)N(C)C	DS_TL
Sucralose	cal	4.966377856499999	C(C1C(C(C(CCl)(O1)OC2C(C(C(C(CO)O2)Cl)O)O)O)O)Cl	DS_TL
TCMTB	cal	11.47199301	C1=CC=C2C(=C1)N=C(SCSC#N)S2	DS_TL
Tetraethylammonium	cal	1.900706185	CC[N+](CC)(CC)CC	DS_TL
Tetrahexylammonium	cal	13.2293786	CCCCCC[N+](CCCCCC)(CCCCCC)CCCCCC	DS_TL
Theophylline	sus	3.7	CN1C2=C(C(=O)N(C)C1=O)N=CN2	DS_TL
Thiabendazole	sus	4.3	C1=CC=C2C(=C1)N=C(C3=CSC=N3)N2	DS_TL
Tylosin	cal	7.577377358	CCC1C(C=C(C)C=CC(=O)C(C)CC(CC=O)C(C(C)C(CC(=O)O1)O)OC2C(C(C(C(C)O2)OC3CC(C)(C(C(C)O3)O)O)N(C)C)O)COC4C(C(C(C(C)O4)O)OC)OC	DS_TL
Vancomycin	cal	3.519586608	CC(C)CC(C(=NC1C(C2=CC=C(C(=C2)Cl)OC3=CC4=CC(=C3OC5C(C(C(C(CO)O5)O)O)OC6CC(C)(C(C(C)O6)O)N)OC7=CC=C(C=C7Cl)C(C8C(=NC(C9=CC(=CC(=C9C%10=CC(=CC=C%10O)C(C(=N8)O)N=C(C4N=C(C(CC(=N)O)N=C1O)O)O)O)O)C(=O)O)O)O)O)O)NC	DS_TL
10_11-dihydro-10-hydroxycarbamazepine	sus	9.485154131	C1=CC=C2C(=C1)CC(C3=CC=CC=C3N2C(=N)O)O	DS_DBS
2-(methylthio)benzothiazole	sus	14.96277421	CSC1=NC2=CC=CC=C2S1	DS_DBS
2-aminobenzothiazole	sus	6.75617546	C1=CC=C2C(=C1)NC(=N)S2	DS_DBS
2-hydroxybenzothiazole	sus	10.62080074	C1=CC=C2C(=C1)N=C(O)S2	DS_DBS
2-methylbenzothiazole	sus	12.51862816	CC1=NC2=CC=CC=C2S1	DS_DBS
5-chlorobenzotriazole	sus	10.34856861	C1=CC2=C(C=C1Cl)NN=N2	DS_DBS
5-methyl-1H-benzotriazole	sus	9.487798752	CC1=CC=C2C(=C1)NN=N2	DS_DBS
Acephate	sus	5.508368505	CC(=NP(=O)(OC)SC)O	DS_DBS
Adenosine	sus	2.577052082	C(C1C(C(C(N2C=NC3=C(N)N=CN=C23)O1)O)O)O	DS_DBS
Atrazine	cal	13.00512929	CCN=C1N=C(Cl)NC(=NC(C)C)N1	DS_DBS
Atrazine-2-OH	sus	7.274104454	CCN=C1NC(=NC(C)C)NC(=N1)O	DS_DBS
Atrazine-desethyl	sus	9.545869651	CC(C)N=C1NC(Cl)=NC(=N)N1	DS_DBS
Atrazine-desethyl-2-OH	sus	3.397177184	CC(C)N=C1NC(=N)N=C(N1)O	DS_DBS
Atrazine-desethyl-desisopropyl	sus	4.235799124	C1(Cl)=NC(=N)NC(=N)N1	DS_DBS
Atrazine-desisopropyl	sus	8.091182589	CCN=C1NC(Cl)=NC(=N)N1	DS_DBS
Atrazine-desisopropyl-2-OH	sus	2.465798841	CCN=C1NC(=N)N=C(N1)O	DS_DBS
Benzotriazole	cal	8.132342962	C1=CC=C2C(=C1)N=NN2	DS_DBS
Benzotriazole-5-carboxylic acid	sus	6.976799394	C1=CC2=C(C=C1C(=O)O)NN=N2	DS_DBS
Butocarboxim	cal	10.708170395	C/C(=N/OC(=NC)O)/C(C)SC	DS_DBS
Caffeine	cal	7.248290749	CN1C=NC2=C1C(=O)N(C)C(=O)N2C	DS_DBS
Carbamazepine	cal	11.62856121	C1=CC=C2C(=C1)C=CC3=CC=CC=C3N2C(=N)O	DS_DBS
Carbamazepine-10_11-epoxide	sus	10.28720228	C1=CC=C2C(=C1)C3C(C4=CC=CC=C4N2C(=N)O)O3	DS_DBS
Cefoperazone	cal	9.117881012	CCN1CCN(C(=O)C1=O)C(=NC(C2=CC=C(C=C2)O)C(=NC3C(=O)N4C(=C(CSC34)CSC5=NN=NN5C)C(=O)O)O)O	DS_DBS
Chlormequat	cal	1.827825785	C[N+](C)(C)CCCl	DS_DBS
Chlorothiazide	cal	7.17783531	C1=C(C(=CC2=C1N=CNS2(=O)=O)S(=O)(=O)N)Cl	DS_DBS
Chlorpyrifos	sus	17.385059	CCOP(=S)(OCC)OC1=C(C=C(C(Cl)=N1)Cl)Cl	DS_DBS
Clarithromycin	cal	11.24753201	CCC1C(C)(C(C(C)C(=O)C(C)CC(C)(C(C(C)C(C(C)C(=O)O1)OC2CC(C)(C(C(C)O2)O)OC)OC3C(C(CC(C)O3)N(C)C)O)OC)O)O	DS_DBS
Climbazole	sus	11.33167838	CC(C)(C)C(=O)C(N1C=CN=C1)OC2=CC=C(C=C2)Cl	DS_DBS
Clotrimazole	sus	11.69211874	C1=CC=C(C=C1)C(C2=CC=CC=C2)(C3=CC=CC=C3Cl)N4C=CN=C4	DS_DBS
Dichlorvos	cal	11.72641939	COP(=O)(OC)OC=C(Cl)Cl	DS_DBS
Dimethyl phthalate	cal	12.22572798	COC(=O)C1=CC=CC=C1C(=O)OC	DS_DBS
Diphenyl phthalate	cal	16.479864	C1=CC=C(C=C1)OC(=O)C2=CC=CC=C2C(=O)OC3=CC=CC=C3	DS_DBS
Efavirenz	cal	15.5315601	C1CC1C#CC2(C3=CC(=CC=C3N=C(O)O2)Cl)C(F)(F)F	DS_DBS
Haloperidol	cal	10.49095483	C(CC(=O)C1=CC=C(C=C1)F)CN2CCC(CC2)(C3=CC=C(C=C3)Cl)O	DS_DBS
Imazalil	cal	10.88519352	C=CCOC(CN1C=CN=C1)C2=CC=C(C=C2Cl)Cl	DS_DBS
Irgarol	sus	13.09203255	CC(C)(C)NC1=NC(=NC2CC2)N=C(N1)SC	DS_DBS
Ketoconazole	sus	10.69151973	CC(=O)N1CCN(CC1)C2=CC=C(C=C2)OCC3COC(CN4C=CN=C4)(C5=CC=C(C=C5Cl)Cl)O3	DS_DBS
L-phenylalanine	cal	5.315069895	C1=CC=C(C=C1)CC(C(=O)O)N	DS_DBS
Metazachlor	sus	13.73699492	CC1=CC=CC(C)=C1N(CN2C=CC=N2)C(=O)CCl	DS_DBS
Methamidophos	cal	4.107756983	COP(=O)(N)SC	DS_DBS
Methidathion	sus	14.54765627	COC1=NN(CSP(=S)(OC)OC)C(=O)S1	DS_DBS
Methomyl	sus	7.969369089	CC(=NOC(=NC)O)SC	DS_DBS
Metolachlor	cal	15.87040818	CCC1=CC=CC(C)=C1N(C(C)COC)C(=O)CCl	DS_DBS
Metolachlor-ESA	sus	10.30878591	CCC1=CC=CC(C)=C1N(C(C)COC)C(=O)CS(=O)(=O)O	DS_DBS
Monuron	sus	11.49196352	CN(C)C(=O)NC1=CC=C(C=C1)Cl	DS_DBS
Naproxen	sus	10.27949219	CC(C1=CC=C2C=C(C=CC2=C1)OC)C(=O)O	DS_DBS
Omethoate	sus	6.090895122	CN=C(CSP(=O)(OC)OC)O	DS_DBS
Phenazine	sus	12.91106925	C1=CC=C2C(=C1)N=C3C=CC=CC3=N2	DS_DBS
Progesterone	cal	16.29200632	CC(=O)C1CCC2C3CCC4=CC(=O)CCC4(C)C3CCC12C	DS_DBS
Reserpine	sus	11.41403344	COC1=CC=C2C=3CCN4CC5CC(C(C(C5CC4C3NC2=C1)C(=O)OC)OC)OC(=O)C6=CC(=C(C(=C6)OC)OC)OC	DS_DBS
Rifaximin	cal	14.57051644	CC=1C=CN2C(C1)=NC3=C4C=5C(=C(C)C6=C4C(=O)C(C)(OC=CC(C(C)C(C(C)C(C(C)C(C(C)C=CC=C(C)C(=NC(=C23)C5O)O)O)O)OC(=O)C)OC)O6)O	DS_DBS
Sebuthylazine	sus	14.08397848	CCC(C)N=C1NC(Cl)=NC(=NCC)N1	DS_DBS
Simazine	cal	11.62970974	CCN=C1N=C(Cl)NC(=NCC)N1	DS_DBS
Simazine-2-OH	sus	6.424159428	CCN=C1NC(=NCC)NC(=N1)O	DS_DBS
Spinosad A	cal	13.37496313	CCC1CCCC(C(C)C(=O)C2=CC3C(C=CC4CC(CC34)OC5C(C(C(C(C)O5)OC)OC)OC)C2CC(=O)O1)OC6CCC(C(C)O6)N(C)C	DS_DBS
Sucralose	cal	7.885393317	C(C1C(C(C(CCl)(O1)OC2C(C(C(C(CO)O2)Cl)O)O)O)O)Cl	DS_DBS
Sudan_I	sus	17.52855399	C1=CC=C(C=C1)N/N=C\2/C3=CC=CC=C3C=CC2=O	DS_DBS
TCMTB	cal	15.15916281	C1=CC=C2C(=C1)N=C(SCSC#N)S2	DS_DBS
Tetraethylammonium	cal	2.490331171	CC[N+](CC)(CC)CC	DS_DBS
Tetrahexylammonium	cal	15.43041537	CCCCCC[N+](CCCCCC)(CCCCCC)CCCCCC	DS_DBS
Theophylline	sus	6.383622508	CN1C2=C(C(=O)N(C)C1=O)N=CN2	DS_DBS
Thiabendazole	sus	7.066207997	C1=CC=C2C(=C1)N=C(C3=CSC=N3)N2	DS_DBS
Tylosin	cal	10.39795345	CCC1C(C=C(C)C=CC(=O)C(C)CC(CC=O)C(C(C)C(CC(=O)O1)O)OC2C(C(C(C(C)O2)OC3CC(C)(C(C(C)O3)O)O)N(C)C)O)COC4C(C(C(C(C)O4)O)OC)OC	DS_DBS
Vancomycin	cal	5.95543584	CC(C)CC(C(=NC1C(C2=CC=C(C(=C2)Cl)OC3=CC4=CC(=C3OC5C(C(C(C(CO)O5)O)O)OC6CC(C)(C(C(C)O6)O)N)OC7=CC=C(C=C7Cl)C(C8C(=NC(C9=CC(=CC(=C9C%10=CC(=CC=C%10O)C(C(=N8)O)N=C(C4N=C(C(CC(=N)O)N=C1O)O)O)O)O)C(=O)O)O)O)O)O)NC	DS_DBS
10_11-dihydro-10-hydroxycarbamazepine	sus	6.7	C1=CC=C2C(=C1)CC(C3=CC=CC=C3N2C(=N)O)O	DS_QJS
2-aminobenzothiazole	sus	6.5	C1=CC=C2C(=C1)NC(=N)S2	DS_QJS
2-hydroxybenzothiazole	sus	6.7	C1=CC=C2C(=C1)N=C(O)S2	DS_QJS
2-methylbenzothiazole	sus	7.3	CC1=NC2=CC=CC=C2S1	DS_QJS
5-chlorobenzotriazole	sus	6.7	C1=CC2=C(C=C1Cl)NN=N2	DS_QJS
5-methyl-1H-benzotriazole	sus	6.5	CC1=CC=C2C(=C1)NN=N2	DS_QJS
Acephate	sus	1.3	CC(=NP(=O)(OC)SC)O	DS_QJS
Adenosine	sus	1.5	C(C1C(C(C(N2C=NC3=C(N)N=CN=C23)O1)O)O)O	DS_QJS
Aspartame	cal	6.279822591	COC(=O)C(CC1=CC=CC=C1)N=C(C(CC(=O)O)N)O	DS_QJS
Atrazine	cal	7.499810787	CCN=C1N=C(Cl)NC(=NC(C)C)N1	DS_QJS
Atrazine-2-OH	sus	6.6	CCN=C1NC(=NC(C)C)NC(=N1)O	DS_QJS
Atrazine-desethyl	sus	6.5	CC(C)N=C1NC(Cl)=NC(=N)N1	DS_QJS
Atrazine-desethyl-2-OH	sus	1.7	CC(C)N=C1NC(=N)N=C(N1)O	DS_QJS
Atrazine-desisopropyl	sus	5.7	CCN=C1NC(Cl)=NC(=N)N1	DS_QJS
Atrazine-desisopropyl-2-OH	sus	0.9	CCN=C1NC(=N)N=C(N1)O	DS_QJS
Benzotriazole	cal	5.056549987	C1=CC=C2C(=C1)N=NN2	DS_QJS
Butocarboxim	cal	6.665544552666667	C/C(=N/OC(=NC)O)/C(C)SC	DS_QJS
Caffeine	cal	5.888457885	CN1C=NC2=C1C(=O)N(C)C(=O)N2C	DS_QJS
Carbamazepine	cal	7.25409886	C1=CC=C2C(=C1)C=CC3=CC=CC=C3N2C(=N)O	DS_QJS
Carbamazepine-10_11-epoxide	sus	6.7	C1=CC=C2C(=C1)C3C(C4=CC=CC=C4N2C(=N)O)O3	DS_QJS
Chlorothiazide	cal	1.282918684	C1=C(C(=CC2=C1N=CNS2(=O)=O)S(=O)(=O)N)Cl	DS_QJS
Chlorpyrifos	sus	16.6	CCOP(=S)(OCC)OC1=C(C=C(C(Cl)=N1)Cl)Cl	DS_QJS
Climbazole	sus	9.1	CC(C)(C)C(=O)C(N1C=CN=C1)OC2=CC=C(C=C2)Cl	DS_QJS
Dichlorvos	cal	6.995663238	COP(=O)(OC)OC=C(Cl)Cl	DS_QJS
Dimethyl phthalate	cal	6.88154758	COC(=O)C1=CC=CC=C1C(=O)OC	DS_QJS
Diphenyl phthalate	cal	11.09245399	C1=CC=C(C=C1)OC(=O)C2=CC=CC=C2C(=O)OC3=CC=CC=C3	DS_QJS
Efavirenz	cal	10.59139746	C1CC1C#CC2(C3=CC(=CC=C3N=C(O)O2)Cl)C(F)(F)F	DS_QJS
Imazalil	cal	9.964841615	C=CCOC(CN1C=CN=C1)C2=CC=C(C=C2Cl)Cl	DS_QJS
Irgarol	sus	9.3	CC(C)(C)NC1=NC(=NC2CC2)N=C(N1)SC	DS_QJS
L-phenylalanine	cal	1.144592122	C1=CC=C(C=C1)CC(C(=O)O)N	DS_QJS
Metazachlor	sus	7.5	CC1=CC=CC(C)=C1N(CN2C=CC=N2)C(=O)CCl	DS_QJS
Methamidophos	cal	0.955154092	COP(=O)(N)SC	DS_QJS
Methidathion	sus	7.7	COC1=NN(CSP(=S)(OC)OC)C(=O)S1	DS_QJS
Methomyl	sus	4.6	CC(=NOC(=NC)O)SC	DS_QJS
Metolachlor	cal	9.333491224	CCC1=CC=CC(C)=C1N(C(C)COC)C(=O)CCl	DS_QJS
Metolachlor-ESA	sus	7	CCC1=CC=CC(C)=C1N(C(C)COC)C(=O)CS(=O)(=O)O	DS_QJS
Metolachlor-OA	sus	7	CCC1=CC=CC(C)=C1N(C(C)COC)C(=O)C(=O)O	DS_QJS
Monuron	sus	6.9	CN(C)C(=O)NC1=CC=C(C=C1)Cl	DS_QJS
Naproxen	sus	7.2	CC(C1=CC=C2C=C(C=CC2=C1)OC)C(=O)O	DS_QJS
Octocrylene	cal	17.22604372	CCCCC(CC)COC(=O)C(=C(C1=CC=CC=C1)C2=CC=CC=C2)C#N	DS_QJS
Omethoate	sus	1.9	CN=C(CSP(=O)(OC)OC)O	DS_QJS
Phenazine	sus	7.5	C1=CC=C2C(=C1)N=C3C=CC=CC3=N2	DS_QJS
Progesterone	cal	10.33520718	CC(=O)C1CCC2C3CCC4=CC(=O)CCC4(C)C3CCC12C	DS_QJS
Sebuthylazine	sus	8	CCC(C)N=C1NC(Cl)=NC(=NCC)N1	DS_QJS
Simazine	cal	7.008635637	CCN=C1N=C(Cl)NC(=NCC)N1	DS_QJS
Simazine-2-OH	sus	6.2	CCN=C1NC(=NCC)NC(=N1)O	DS_QJS
Sudan_I	sus	16.7	C1=CC=C(C=C1)N/N=C\2/C3=CC=CC=C3C=CC2=O	DS_QJS
TCMTB	cal	8.071196006	C1=CC=C2C(=C1)N=C(SCSC#N)S2	DS_QJS
Theophylline	sus	3.2	CN1C2=C(C(=O)N(C)C1=O)N=CN2	DS_QJS
Thiabendazole	sus	6.7	C1=CC=C2C(=C1)N=C(C3=CSC=N3)N2	DS_QJS
Trichlorfon	cal	6.252232184	COP(=O)(C(C(Cl)(Cl)Cl)O)OC	DS_QJS
2-(methylthio)benzothiazole	sus	8.7	CSC1=NC2=CC=CC=C2S1	DS_MT
2-aminobenzothiazole	sus	2	C1=CC=C2C(=C1)NC(=N)S2	DS_MT
2-hydroxybenzothiazole	sus	4.8	C1=CC=C2C(=C1)N=C(O)S2	DS_MT
5-chlorobenzotriazole	sus	4.6	C1=CC2=C(C=C1Cl)NN=N2	DS_MT
5-methyl-1H-benzotriazole	sus	3.9	CC1=CC=C2C(=C1)NN=N2	DS_MT
Atrazine	cal	6.819273147	CCN=C1N=C(Cl)NC(=NC(C)C)N1	DS_MT
Atrazine-2-OH	sus	2.4	CCN=C1NC(=NC(C)C)NC(=N1)O	DS_MT
Atrazine-desethyl	sus	3.8	CC(C)N=C1NC(Cl)=NC(=N)N1	DS_MT
Atrazine-desethyl-2-OH	sus	1.1	CC(C)N=C1NC(=N)N=C(N1)O	DS_MT
Atrazine-desethyl-desisopropyl	sus	1.3	C1(Cl)=NC(=N)NC(=N)N1	DS_MT
Atrazine-desisopropyl	sus	2.7	CCN=C1NC(Cl)=NC(=N)N1	DS_MT
Benzotriazole	cal	2.805262136	C1=CC=C2C(=C1)N=NN2	DS_MT
Benzotriazole-5-carboxylic acid	sus	2	C1=CC2=C(C=C1C(=O)O)NN=N2	DS_MT
Caffeine	cal	2.171373562	CN1C=NC2=C1C(=O)N(C)C(=O)N2C	DS_MT
Carbamazepine	cal	6.004556768	C1=CC=C2C(=C1)C=CC3=CC=CC=C3N2C(=N)O	DS_MT
Carbamazepine-10_11-epoxide	sus	4.8	C1=CC=C2C(=C1)C3C(C4=CC=CC=C4N2C(=N)O)O3	DS_MT
Chlormequat	cal	0.870434424	C[N+](C)(C)CCCl	DS_MT
Climbazole	sus	6.2	CC(C)(C)C(=O)C(N1C=CN=C1)OC2=CC=C(C=C2)Cl	DS_MT
Dichlorvos	cal	5.840100568	COP(=O)(OC)OC=C(Cl)Cl	DS_MT
Haloperidol	cal	5.523819523	C(CC(=O)C1=CC=C(C=C1)F)CN2CCC(CC2)(C3=CC=C(C=C3)Cl)O	DS_MT
Imazalil	cal	5.996462911	C=CCOC(CN1C=CN=C1)C2=CC=C(C=C2Cl)Cl	DS_MT
Irgarol	sus	6.9	CC(C)(C)NC1=NC(=NC2CC2)N=C(N1)SC	DS_MT
Ketoconazole	sus	5.9	CC(=O)N1CCN(CC1)C2=CC=C(C=C2)OCC3COC(CN4C=CN=C4)(C5=CC=C(C=C5Cl)Cl)O3	DS_MT
L-phenylalanine	cal	1.383445049	C1=CC=C(C=C1)CC(C(=O)O)N	DS_MT
Melamine	sus	0.8	C1(=N)NC(=N)NC(=N)N1	DS_MT
Metazachlor	sus	7.7	CC1=CC=CC(C)=C1N(CN2C=CC=N2)C(=O)CCl	DS_MT
Methamidophos	cal	1.28049797	COP(=O)(N)SC	DS_MT
Methomyl	sus	1	CC(=NOC(=NC)O)SC	DS_MT
Metolachlor	cal	9.864196661	CCC1=CC=CC(C)=C1N(C(C)COC)C(=O)CCl	DS_MT
Monuron	sus	5.5	CN(C)C(=O)NC1=CC=C(C=C1)Cl	DS_MT
Omethoate	sus	1.6	CN=C(CSP(=O)(OC)OC)O	DS_MT
Phenazine	sus	6.6	C1=CC=C2C(=C1)N=C3C=CC=CC3=N2	DS_MT
Progesterone	cal	10.17130296	CC(=O)C1CCC2C3CCC4=CC(=O)CCC4(C)C3CCC12C	DS_MT
Reserpine	sus	6.6	COC1=CC=C2C=3CCN4CC5CC(C(C(C5CC4C3NC2=C1)C(=O)OC)OC)OC(=O)C6=CC(=C(C(=C6)OC)OC)OC	DS_MT
Sebuthylazine	sus	8	CCC(C)N=C1NC(Cl)=NC(=NCC)N1	DS_MT
Simazine	cal	5.464784258	CCN=C1N=C(Cl)NC(=NCC)N1	DS_MT
Simazine-2-OH	sus	1.8	CCN=C1NC(=NCC)NC(=N1)O	DS_MT
TCMTB	cal	9.15344243	C1=CC=C2C(=C1)N=C(SCSC#N)S2	DS_MT
Tetraethylammonium	cal	0.933969286	CC[N+](CC)(CC)CC	DS_MT
Theophylline	sus	1.7	CN1C2=C(C(=O)N(C)C1=O)N=CN2	DS_MT
Thiabendazole	sus	2.1	C1=CC=C2C(=C1)N=C(C3=CSC=N3)N2	DS_MT
10_11-dihydro-10-hydroxycarbamazepine	sus	7.59006308	C1=CC=C2C(=C1)CC(C3=CC=CC=C3N2C(=N)O)O	DS_BIJ
2-(methylthio)benzothiazole	sus	13.72401815	CSC1=NC2=CC=CC=C2S1	DS_BIJ
2-aminobenzothiazole	sus	5.148312402	C1=CC=C2C(=C1)NC(=N)S2	DS_BIJ
2-hydroxybenzothiazole	sus	8.854543744	C1=CC=C2C(=C1)N=C(O)S2	DS_BIJ
2-methylbenzothiazole	sus	11.36153264	CC1=NC2=CC=CC=C2S1	DS_BIJ
5-chlorobenzotriazole	sus	8.570500747	C1=CC2=C(C=C1Cl)NN=N2	DS_BIJ
5-methyl-1H-benzotriazole	sus	7.654327821	CC1=CC=C2C(=C1)NN=N2	DS_BIJ
Acephate	sus	3.815305708	CC(=NP(=O)(OC)SC)O	DS_BIJ
Adenosine	sus	2.621614723	C(C1C(C(C(N2C=NC3=C(N)N=CN=C23)O1)O)O)O	DS_BIJ
Amitrole	cal	1.23953863	C1=NC(=N)NN1	DS_BIJ
Aspartame	cal	6.346038407	COC(=O)C(CC1=CC=CC=C1)N=C(C(CC(=O)O)N)O	DS_BIJ
Atrazine	cal	11.08233422	CCN=C1N=C(Cl)NC(=NC(C)C)N1	DS_BIJ
Atrazine-2-OH	sus	5.672685288	CCN=C1NC(=NC(C)C)NC(=N1)O	DS_BIJ
Atrazine-desethyl	sus	7.470732872	CC(C)N=C1NC(Cl)=NC(=N)N1	DS_BIJ
Atrazine-desethyl-2-OH	sus	3.284616538	CC(C)N=C1NC(=N)N=C(N1)O	DS_BIJ
Atrazine-desethyl-desisopropyl	sus	3.468889767	C1(Cl)=NC(=N)NC(=N)N1	DS_BIJ
Atrazine-desethyl-desisopropyl-2-OH	sus	1.237748338	C1(=N)NC(=N)NC(=N1)O	DS_BIJ
Atrazine-desisopropyl	sus	6.095762582	CCN=C1NC(Cl)=NC(=N)N1	DS_BIJ
Atrazine-desisopropyl-2-OH	sus	2.056513919	CCN=C1NC(=N)N=C(N1)O	DS_BIJ
Benzothiazole	sus	10.08587036	C1=CC=C2C(=C1)N=CS2	DS_BIJ
Benzotriazole	cal	6.394003906	C1=CC=C2C(=C1)N=NN2	DS_BIJ
Benzotriazole-5-carboxylic acid	sus	5.334453908	C1=CC2=C(C=C1C(=O)O)NN=N2	DS_BIJ
Caffeine	cal	5.492678342	CN1C=NC2=C1C(=O)N(C)C(=O)N2C	DS_BIJ
Carbamazepine	cal	9.793962502	C1=CC=C2C(=C1)C=CC3=CC=CC=C3N2C(=N)O	DS_BIJ
Carbamazepine-10_11-epoxide	sus	8.396440058	C1=CC=C2C(=C1)C3C(C4=CC=CC=C4N2C(=N)O)O3	DS_BIJ
Cefoperazone	cal	7.529646301	CCN1CCN(C(=O)C1=O)C(=NC(C2=CC=C(C=C2)O)C(=NC3C(=O)N4C(=C(CSC34)CSC5=NN=NN5C)C(=O)O)O)O	DS_BIJ
Chlormequat	cal	1.446334636	C[N+](C)(C)CCCl	DS_BIJ
Chlorothiazide	cal	5.796301761	C1=C(C(=CC2=C1N=CNS2(=O)=O)S(=O)(=O)N)Cl	DS_BIJ
Clarithromycin	cal	9.985796539	CCC1C(C)(C(C(C)C(=O)C(C)CC(C)(C(C(C)C(C(C)C(=O)O1)OC2CC(C)(C(C(C)O2)O)OC)OC3C(C(CC(C)O3)N(C)C)O)OC)O)O	DS_BIJ
Climbazole	sus	10.23246865	CC(C)(C)C(=O)C(N1C=CN=C1)OC2=CC=C(C=C2)Cl	DS_BIJ
Dichlorvos	cal	9.930875828	COP(=O)(OC)OC=C(Cl)Cl	DS_BIJ
Dimethyl phthalate	cal	10.41320329	COC(=O)C1=CC=CC=C1C(=O)OC	DS_BIJ
Efavirenz	cal	14.20308408	C1CC1C#CC2(C3=CC(=CC=C3N=C(O)O2)Cl)C(F)(F)F	DS_BIJ
Guanylurea	cal	1.261543367	C(=N)(N)NC(=N)O	DS_BIJ
Haloperidol	cal	9.702457417	C(CC(=O)C1=CC=C(C=C1)F)CN2CCC(CC2)(C3=CC=C(C=C3)Cl)O	DS_BIJ
Imazalil	cal	10.10621387	C=CCOC(CN1C=CN=C1)C2=CC=C(C=C2Cl)Cl	DS_BIJ
Irgarol	sus	10.97445862	CC(C)(C)NC1=NC(=NC2CC2)N=C(N1)SC	DS_BIJ
Ketoconazole	sus	9.595355003	CC(=O)N1CCN(CC1)C2=CC=C(C=C2)OCC3COC(CN4C=CN=C4)(C5=CC=C(C=C5Cl)Cl)O3	DS_BIJ
L-alanine	cal	1.184656948	CC(C(=O)O)N	DS_BIJ
L-phenylalanine	cal	3.987360351	C1=CC=C(C=C1)CC(C(=O)O)N	DS_BIJ
Melamine	sus	1.294553053	C1(=N)NC(=N)NC(=N)N1	DS_BIJ
Metazachlor	sus	11.82071021	CC1=CC=CC(C)=C1N(CN2C=CC=N2)C(=O)CCl	DS_BIJ
Metformin	sus	1.291455079	CN(C)C(=N)NC(=N)N	DS_BIJ
Methamidophos	cal	3.220705547	COP(=O)(N)SC	DS_BIJ
Methomyl	sus	5.931830459	CC(=NOC(=NC)O)SC	DS_BIJ
Metolachlor	cal	14.16334591	CCC1=CC=CC(C)=C1N(C(C)COC)C(=O)CCl	DS_BIJ
Metolachlor-ESA	sus	7.840724828	CCC1=CC=CC(C)=C1N(C(C)COC)C(=O)CS(=O)(=O)O	DS_BIJ
Metolachlor-OA	sus	10.1535535	CCC1=CC=CC(C)=C1N(C(C)COC)C(=O)C(=O)O	DS_BIJ
Monuron	sus	9.626539892	CN(C)C(=O)NC1=CC=C(C=C1)Cl	DS_BIJ
Nigericin	cal	20.09633607	CC1CCC(CC2CC(C(C)C3(C(C)CC(C)(C4CCC(C)(C5C(C)CC(C6C(C)CC(C)C(CO)(O)O6)O5)O4)O3)O2)OC)OC1C(C)C(=O)O	DS_BIJ
Omethoate	sus	4.268398217	CN=C(CSP(=O)(OC)OC)O	DS_BIJ
Phenazine	sus	12.01115164	C1=CC=C2C(=C1)N=C3C=CC=CC3=N2	DS_BIJ
Progesterone	cal	15.18656431	CC(=O)C1CCC2C3CCC4=CC(=O)CCC4(C)C3CCC12C	DS_BIJ
Reserpine	sus	10.6867676	COC1=CC=C2C=3CCN4CC5CC(C(C(C5CC4C3NC2=C1)C(=O)OC)OC)OC(=O)C6=CC(=C(C(=C6)OC)OC)OC	DS_BIJ
Rifaximin	cal	12.53483623	CC=1C=CN2C(C1)=NC3=C4C=5C(=C(C)C6=C4C(=O)C(C)(OC=CC(C(C)C(C(C)C(C(C)C(C(C)C=CC=C(C)C(=NC(=C23)C5O)O)O)O)OC(=O)C)OC)O6)O	DS_BIJ
Sebuthylazine	sus	12.22623576	CCC(C)N=C1NC(Cl)=NC(=NCC)N1	DS_BIJ
Simazine	cal	9.642429505	CCN=C1N=C(Cl)NC(=NCC)N1	DS_BIJ
Simazine-2-OH	sus	4.827708989	CCN=C1NC(=NCC)NC(=N1)O	DS_BIJ
TCMTB	cal	13.80526042	C1=CC=C2C(=C1)N=C(SCSC#N)S2	DS_BIJ
Tetraethylammonium	cal	2.109157165	CC[N+](CC)(CC)CC	DS_BIJ
Theophylline	sus	4.665142827	CN1C2=C(C(=O)N(C)C1=O)N=CN2	DS_BIJ
Thiabendazole	sus	5.50806419	C1=CC=C2C(=C1)N=C(C3=CSC=N3)N2	DS_BIJ
Tylosin	cal	8.993798171	CCC1C(C=C(C)C=CC(=O)C(C)CC(CC=O)C(C(C)C(CC(=O)O1)O)OC2C(C(C(C(C)O2)OC3CC(C)(C(C(C)O3)O)O)N(C)C)O)COC4C(C(C(C(C)O4)O)OC)OC	DS_BIJ
Uracil	cal	1.812053361	C1=CN=C(N=C1O)O	DS_BIJ
10_11-dihydro-10-hydroxycarbamazepine	sus	6.531008712	C1=CC=C2C(=C1)CC(C3=CC=CC=C3N2C(=N)O)O	DS_AW
2-(methylthio)benzothiazole	sus	11.23848872	CSC1=NC2=CC=CC=C2S1	DS_AW
2-aminobenzothiazole	sus	3.753879527	C1=CC=C2C(=C1)NC(=N)S2	DS_AW
2-hydroxybenzothiazole	sus	7.488502847	C1=CC=C2C(=C1)N=C(O)S2	DS_AW
2-methylbenzothiazole	sus	9.124127764	CC1=NC2=CC=CC=C2S1	DS_AW
5-chlorobenzotriazole	sus	7.304538918	C1=CC2=C(C=C1Cl)NN=N2	DS_AW
5-methyl-1H-benzotriazole	sus	6.538067335	CC1=CC=C2C(=C1)NN=N2	DS_AW
Atrazine	cal	9.571749796	CCN=C1N=C(Cl)NC(=NC(C)C)N1	DS_AW
Atrazine-desethyl	sus	6.555728877	CC(C)N=C1NC(Cl)=NC(=N)N1	DS_AW
Atrazine-desethyl-2-OH	sus	2.350483753	CC(C)N=C1NC(=N)N=C(N1)O	DS_AW
Atrazine-desisopropyl	sus	5.336515785	CCN=C1NC(Cl)=NC(=N)N1	DS_AW
Atrazine-desisopropyl-2-OH	sus	1.705962141	CCN=C1NC(=N)N=C(N1)O	DS_AW
Benzotriazole	cal	5.409644651	C1=CC=C2C(=C1)N=NN2	DS_AW
Benzotriazole-5-carboxylic acid	sus	4.421379791	C1=CC2=C(C=C1C(=O)O)NN=N2	DS_AW
Caffeine	cal	4.557201714	CN1C=NC2=C1C(=O)N(C)C(=O)N2C	DS_AW
Carbamazepine	cal	8.345394864	C1=CC=C2C(=C1)C=CC3=CC=CC=C3N2C(=N)O	DS_AW
Carbamazepine-10_11-epoxide	sus	7.19166797	C1=CC=C2C(=C1)C3C(C4=CC=CC=C4N2C(=N)O)O3	DS_AW
Cefoperazone	cal	6.7230524	CCN1CCN(C(=O)C1=O)C(=NC(C2=CC=C(C=C2)O)C(=NC3C(=O)N4C(=C(CSC34)CSC5=NN=NN5C)C(=O)O)O)O	DS_AW
Chlorothiazide	cal	4.583493954	C1=C(C(=CC2=C1N=CNS2(=O)=O)S(=O)(=O)N)Cl	DS_AW
Climbazole	sus	7.519080597	CC(C)(C)C(=O)C(N1C=CN=C1)OC2=CC=C(C=C2)Cl	DS_AW
Dichlorvos	cal	8.478476737	COP(=O)(OC)OC=C(Cl)Cl	DS_AW
Dimethyl phthalate	cal	8.827124422	COC(=O)C1=CC=CC=C1C(=O)OC	DS_AW
Diphenyl phthalate	cal	13.21071122	C1=CC=C(C=C1)OC(=O)C2=CC=CC=C2C(=O)OC3=CC=CC=C3	DS_AW
Efavirenz	cal	12.062771680000001	C1CC1C#CC2(C3=CC(=CC=C3N=C(O)O2)Cl)C(F)(F)F	DS_AW
Haloperidol	cal	6.545860086	C(CC(=O)C1=CC=C(C=C1)F)CN2CCC(CC2)(C3=CC=C(C=C3)Cl)O	DS_AW
Imazalil	cal	6.821428337	C=CCOC(CN1C=CN=C1)C2=CC=C(C=C2Cl)Cl	DS_AW
Irgarol	sus	9.75525664	CC(C)(C)NC1=NC(=NC2CC2)N=C(N1)SC	DS_AW
Melamine	sus	1.491224117	C1(=N)NC(=N)NC(=N)N1	DS_AW
Metazachlor	sus	10.15749942	CC1=CC=CC(C)=C1N(CN2C=CC=N2)C(=O)CCl	DS_AW
Metformin	sus	1.477363302	CN(C)C(=N)NC(=N)N	DS_AW
Methidathion	sus	10.91130875	COC1=NN(CSP(=S)(OC)OC)C(=O)S1	DS_AW
Metolachlor	cal	12.12341576	CCC1=CC=CC(C)=C1N(C(C)COC)C(=O)CCl	DS_AW
Metolachlor-OA	sus	10.18602223	CCC1=CC=CC(C)=C1N(C(C)COC)C(=O)C(=O)O	DS_AW
Monuron	sus	8.248474958	CN(C)C(=O)NC1=CC=C(C=C1)Cl	DS_AW
Phenazine	sus	9.400198992	C1=CC=C2C(=C1)N=C3C=CC=CC3=N2	DS_AW
Progesterone	cal	12.46834863	CC(=O)C1CCC2C3CCC4=CC(=O)CCC4(C)C3CCC12C	DS_AW
Sebuthylazine	sus	10.54141017	CCC(C)N=C1NC(Cl)=NC(=NCC)N1	DS_AW
Simazine	cal	8.344545455	CCN=C1N=C(Cl)NC(=NCC)N1	DS_AW
Spinosad A	cal	8.560042715	CCC1CCCC(C(C)C(=O)C2=CC3C(C=CC4CC(CC34)OC5C(C(C(C(C)O5)OC)OC)OC)C2CC(=O)O1)OC6CCC(C(C)O6)N(C)C	DS_AW
Sucralose	cal	5.1803182105	C(C1C(C(C(CCl)(O1)OC2C(C(C(C(CO)O2)Cl)O)O)O)O)Cl	DS_AW
TCMTB	cal	11.49277662	C1=CC=C2C(=C1)N=C(SCSC#N)S2	DS_AW
Thiabendazole	sus	3.905723264	C1=CC=C2C(=C1)N=C(C3=CSC=N3)N2	DS_AW
2-hydroxybenzothiazole	sus	6.482359715	C1=CC=C2C(=C1)N=C(O)S2	DS_QDJ
2-methylbenzothiazole	sus	8.040687171	CC1=NC2=CC=CC=C2S1	DS_QDJ
5-chlorobenzotriazole	sus	6.305340166	C1=CC2=C(C=C1Cl)NN=N2	DS_QDJ
5-methyl-1H-benzotriazole	sus	5.580689442	CC1=CC=C2C(=C1)NN=N2	DS_QDJ
Adenosine	sus	1.890226282	C(C1C(C(C(N2C=NC3=C(N)N=CN=C23)O1)O)O)O	DS_QDJ
Atrazine	cal	8.611985924	CCN=C1N=C(Cl)NC(=NC(C)C)N1	DS_QDJ
Atrazine-2-OH	sus	4.277975685	CCN=C1NC(=NC(C)C)NC(=N1)O	DS_QDJ
Atrazine-desethyl	sus	5.496229208	CC(C)N=C1NC(Cl)=NC(=N)N1	DS_QDJ
Atrazine-desethyl-2-OH	sus	2.125573208	CC(C)N=C1NC(=N)N=C(N1)O	DS_QDJ
Atrazine-desethyl-desisopropyl	sus	2.036172057	C1(Cl)=NC(=N)NC(=N)N1	DS_QDJ
Atrazine-desisopropyl	sus	4.257599678	CCN=C1NC(Cl)=NC(=N)N1	DS_QDJ
Atrazine-desisopropyl-2-OH	sus	1.337834288	CCN=C1NC(=N)N=C(N1)O	DS_QDJ
Benzotriazole	cal	4.266579698	C1=CC=C2C(=C1)N=NN2	DS_QDJ
Benzotriazole-5-carboxylic acid	sus	3.381673641	C1=CC2=C(C=C1C(=O)O)NN=N2	DS_QDJ
Caffeine	cal	3.783881396	CN1C=NC2=C1C(=O)N(C)C(=O)N2C	DS_QDJ
Carbamazepine	cal	7.887808786	C1=CC=C2C(=C1)C=CC3=CC=CC=C3N2C(=N)O	DS_QDJ
Carbamazepine-10_11-epoxide	sus	6.658481581	C1=CC=C2C(=C1)C3C(C4=CC=CC=C4N2C(=N)O)O3	DS_QDJ
Chlormequat	cal	0.883543298	C[N+](C)(C)CCCl	DS_QDJ
Chlorothiazide	cal	3.390981211	C1=C(C(=CC2=C1N=CNS2(=O)=O)S(=O)(=O)N)Cl	DS_QDJ
Climbazole	sus	8.704180297	CC(C)(C)C(=O)C(N1C=CN=C1)OC2=CC=C(C=C2)Cl	DS_QDJ
Dichlorvos	cal	7.557314472	COP(=O)(OC)OC=C(Cl)Cl	DS_QDJ
Irgarol	sus	9.348206698	CC(C)(C)NC1=NC(=NC2CC2)N=C(N1)SC	DS_QDJ
Ketoconazole	sus	8.481877481	CC(=O)N1CCN(CC1)C2=CC=C(C=C2)OCC3COC(CN4C=CN=C4)(C5=CC=C(C=C5Cl)Cl)O3	DS_QDJ
L-phenylalanine	cal	2.467711573	C1=CC=C(C=C1)CC(C(=O)O)N	DS_QDJ
Metformin	sus	0.883553206	CN(C)C(=N)NC(=N)N	DS_QDJ
Methamidophos	cal	2.067434103	COP(=O)(N)SC	DS_QDJ
Metolachlor	cal	11.74836637	CCC1=CC=CC(C)=C1N(C(C)COC)C(=O)CCl	DS_QDJ
Metolachlor-ESA	sus	6.653802504	CCC1=CC=CC(C)=C1N(C(C)COC)C(=O)CS(=O)(=O)O	DS_QDJ
Metolachlor-OA	sus	8.051538739	CCC1=CC=CC(C)=C1N(C(C)COC)C(=O)C(=O)O	DS_QDJ
Monuron	sus	7.300931731	CN(C)C(=O)NC1=CC=C(C=C1)Cl	DS_QDJ
Omethoate	sus	2.901890833	CN=C(CSP(=O)(OC)OC)O	DS_QDJ
Phenazine	sus	8.448211979	C1=CC=C2C(=C1)N=C3C=CC=CC3=N2	DS_QDJ
Reserpine	sus	9.16698379	COC1=CC=C2C=3CCN4CC5CC(C(C(C5CC4C3NC2=C1)C(=O)OC)OC)OC(=O)C6=CC(=C(C(=C6)OC)OC)OC	DS_QDJ
Sebuthylazine	sus	9.783978376	CCC(C)N=C1NC(Cl)=NC(=NCC)N1	DS_QDJ
Simazine	cal	7.236283951	CCN=C1N=C(Cl)NC(=NCC)N1	DS_QDJ
Simazine-2-OH	sus	3.445619477	CCN=C1NC(=NCC)NC(=N1)O	DS_QDJ
Theophylline	sus	3.122797437	CN1C2=C(C(=O)N(C)C1=O)N=CN2	DS_QDJ
Thiabendazole	sus	3.900306828	C1=CC=C2C(=C1)N=C(C3=CSC=N3)N2	DS_QDJ
Uracil	cal	1.064335378	C1=CN=C(N=C1O)O	DS_QDJ
10_11-dihydro-10-hydroxycarbamazepine	sus	6.771438549	C1=CC=C2C(=C1)CC(C3=CC=CC=C3N2C(=N)O)O	DS_HT
2-(methylthio)benzothiazole	sus	11.6923018	CSC1=NC2=CC=CC=C2S1	DS_HT
2-aminobenzothiazole	sus	4.907299525	C1=CC=C2C(=C1)NC(=N)S2	DS_HT
2-hydroxybenzothiazole	sus	7.633461634	C1=CC=C2C(=C1)N=C(O)S2	DS_HT
2-methylbenzothiazole	sus	9.261889535	CC1=NC2=CC=CC=C2S1	DS_HT
5-chlorobenzotriazole	sus	7.433206978	C1=CC2=C(C=C1Cl)NN=N2	DS_HT
5-methyl-1H-benzotriazole	sus	6.730001227	CC1=CC=C2C(=C1)NN=N2	DS_HT
Acephate	sus	4.546436091	CC(=NP(=O)(OC)SC)O	DS_HT
Adenosine	sus	4.227297294	C(C1C(C(C(N2C=NC3=C(N)N=CN=C23)O1)O)O)O	DS_HT
Aspartame	cal	5.408892559	COC(=O)C(CC1=CC=CC=C1)N=C(C(CC(=O)O)N)O	DS_HT
Atrazine	cal	9.787493559	CCN=C1N=C(Cl)NC(=NC(C)C)N1	DS_HT
Atrazine-2-OH	sus	5.083206458	CCN=C1NC(=NC(C)C)NC(=N1)O	DS_HT
Atrazine-desethyl	sus	6.697696225	CC(C)N=C1NC(Cl)=NC(=N)N1	DS_HT
Atrazine-desethyl-2-OH	sus	4.286562687	CC(C)N=C1NC(=N)N=C(N1)O	DS_HT
Atrazine-desethyl-desisopropyl	sus	4.329593198	C1(Cl)=NC(=N)NC(=N)N1	DS_HT
Atrazine-desisopropyl	sus	5.669979018	CCN=C1NC(Cl)=NC(=N)N1	DS_HT
Atrazine-desisopropyl-2-OH	sus	2.809622604	CCN=C1NC(=N)N=C(N1)O	DS_HT
Avermectin B1a	cal	17.18246363	CCC(C)C1C(C)C=CC2(CC3CC(CC=C(C)C(C(C)C=CC=C4COC5C(C(=CC(C(=O)O3)C45O)C)O)OC6CC(C(C(C)O6)OC7CC(C(C(C)O7)O)OC)OC)O2)O1	DS_HT
Benzothiazole	sus	8.305236138	C1=CC=C2C(=C1)N=CS2	DS_HT
Benzotriazole	cal	5.734979556	C1=CC=C2C(=C1)N=NN2	DS_HT
Benzotriazole-5-carboxylic acid	sus	5.067583397	C1=CC2=C(C=C1C(=O)O)NN=N2	DS_HT
Caffeine	cal	5.197786905	CN1C=NC2=C1C(=O)N(C)C(=O)N2C	DS_HT
Carbamazepine	cal	8.678109322	C1=CC=C2C(=C1)C=CC3=CC=CC=C3N2C(=N)O	DS_HT
Carbamazepine-10_11-epoxide	sus	7.455569504	C1=CC=C2C(=C1)C3C(C4=CC=CC=C4N2C(=N)O)O3	DS_HT
Cefoperazone	cal	6.565965269	CCN1CCN(C(=O)C1=O)C(=NC(C2=CC=C(C=C2)O)C(=NC3C(=O)N4C(=C(CSC34)CSC5=NN=NN5C)C(=O)O)O)O	DS_HT
Chlorothiazide	cal	5.155537615	C1=C(C(=CC2=C1N=CNS2(=O)=O)S(=O)(=O)N)Cl	DS_HT
Chlorpyrifos	sus	15.98121103	CCOP(=S)(OCC)OC1=C(C=C(C(Cl)=N1)Cl)Cl	DS_HT
Clarithromycin	cal	8.501403238	CCC1C(C)(C(C(C)C(=O)C(C)CC(C)(C(C(C)C(C(C)C(=O)O1)OC2CC(C)(C(C(C)O2)O)OC)OC3C(C(CC(C)O3)N(C)C)O)OC)O)O	DS_HT
Climbazole	sus	8.488620011	CC(C)(C)C(=O)C(N1C=CN=C1)OC2=CC=C(C=C2)Cl	DS_HT
Clotrimazole	sus	8.883074977	C1=CC=C(C=C1)C(C2=CC=CC=C2)(C3=CC=CC=C3Cl)N4C=CN=C4	DS_HT
Dichlorvos	cal	8.659599272	COP(=O)(OC)OC=C(Cl)Cl	DS_HT
Dimethyl phthalate	cal	9.045807447	COC(=O)C1=CC=CC=C1C(=O)OC	DS_HT
Diphenyl phthalate	cal	14.27268383	C1=CC=C(C=C1)OC(=O)C2=CC=CC=C2C(=O)OC3=CC=CC=C3	DS_HT
Efavirenz	cal	12.79715285	C1CC1C#CC2(C3=CC(=CC=C3N=C(O)O2)Cl)C(F)(F)F	DS_HT
EmamectinB1a	cal	11.69111315	CCC(C)C1C(C)C=CC2(CC3CC(CC=C(C)C(C(C)C=CC=C4COC5C(C(=CC(C(=O)O3)C45O)C)O)OC6CC(C(C(C)O6)OC7CC(C(C(C)O7)NC)OC)OC)O2)O1	DS_HT
Haloperidol	cal	7.772731641	C(CC(=O)C1=CC=C(C=C1)F)CN2CCC(CC2)(C3=CC=C(C=C3)Cl)O	DS_HT
Imazalil	cal	8.107493355	C=CCOC(CN1C=CN=C1)C2=CC=C(C=C2Cl)Cl	DS_HT
Irgarol	sus	9.735195914	CC(C)(C)NC1=NC(=NC2CC2)N=C(N1)SC	DS_HT
Ketoconazole	sus	8.107504548	CC(=O)N1CCN(CC1)C2=CC=C(C=C2)OCC3COC(CN4C=CN=C4)(C5=CC=C(C=C5Cl)Cl)O3	DS_HT
L-phenylalanine	cal	4.490344404	C1=CC=C(C=C1)CC(C(=O)O)N	DS_HT
Metazachlor	sus	10.5923857	CC1=CC=CC(C)=C1N(CN2C=CC=N2)C(=O)CCl	DS_HT
Methamidophos	cal	4.199019944	COP(=O)(N)SC	DS_HT
Methidathion	sus	11.46359996	COC1=NN(CSP(=S)(OC)OC)C(=O)S1	DS_HT
Methomyl	sus	5.608226198	CC(=NOC(=NC)O)SC	DS_HT
Metolachlor	cal	12.83743538	CCC1=CC=CC(C)=C1N(C(C)COC)C(=O)CCl	DS_HT
Metolachlor-ESA	sus	7.628509219	CCC1=CC=CC(C)=C1N(C(C)COC)C(=O)CS(=O)(=O)O	DS_HT
Metolachlor-OA	sus	9.412172274	CCC1=CC=CC(C)=C1N(C(C)COC)C(=O)C(=O)O	DS_HT
Monuron	sus	8.43272819	CN(C)C(=O)NC1=CC=C(C=C1)Cl	DS_HT
Omethoate	sus	4.704413666	CN=C(CSP(=O)(OC)OC)O	DS_HT
Phenazine	sus	9.613312228	C1=CC=C2C(=C1)N=C3C=CC=CC3=N2	DS_HT
Progesterone	cal	13.29843854	CC(=O)C1CCC2C3CCC4=CC(=O)CCC4(C)C3CCC12C	DS_HT
Reserpine	sus	8.764877425	COC1=CC=C2C=3CCN4CC5CC(C(C(C5CC4C3NC2=C1)C(=O)OC)OC)OC(=O)C6=CC(=C(C(=C6)OC)OC)OC	DS_HT
Rifaximin	cal	11.68503325	CC=1C=CN2C(C1)=NC3=C4C=5C(=C(C)C6=C4C(=O)C(C)(OC=CC(C(C)C(C(C)C(C(C)C(C(C)C=CC=C(C)C(=NC(=C23)C5O)O)O)O)OC(=O)C)OC)O6)O	DS_HT
Sebuthylazine	sus	10.90992989	CCC(C)N=C1NC(Cl)=NC(=NCC)N1	DS_HT
Simazine	cal	8.44606791	CCN=C1N=C(Cl)NC(=NCC)N1	DS_HT
Simazine-2-OH	sus	4.719839091	CCN=C1NC(=NCC)NC(=N1)O	DS_HT
Spinosad A	cal	10.63018925	CCC1CCCC(C(C)C(=O)C2=CC3C(C=CC4CC(CC34)OC5C(C(C(C(C)O5)OC)OC)OC)C2CC(=O)O1)OC6CCC(C(C)O6)N(C)C	DS_HT
Sucralose	cal	5.520760261090909	C(C1C(C(C(CCl)(O1)OC2C(C(C(C(CO)O2)Cl)O)O)O)O)Cl	DS_HT
Sudan_I	sus	15.76635985	C1=CC=C(C=C1)N/N=C\2/C3=CC=CC=C3C=CC2=O	DS_HT
TCMTB	cal	12.10795096	C1=CC=C2C(=C1)N=C(SCSC#N)S2	DS_HT
Tetrahexylammonium	cal	13.39637191	CCCCCC[N+](CCCCCC)(CCCCCC)CCCCCC	DS_HT
Theophylline	sus	4.801555167	CN1C2=C(C(=O)N(C)C1=O)N=CN2	DS_HT
Thiabendazole	sus	5.014196496	C1=CC=C2C(=C1)N=C(C3=CSC=N3)N2	DS_HT
Trichlorfon	cal	6.161489602	COP(=O)(C(C(Cl)(Cl)Cl)O)OC	DS_HT
Tylosin	cal	7.81084415	CCC1C(C=C(C)C=CC(=O)C(C)CC(CC=O)C(C(C)C(CC(=O)O1)O)OC2C(C(C(C(C)O2)OC3CC(C)(C(C(C)O3)O)O)N(C)C)O)COC4C(C(C(C(C)O4)O)OC)OC	DS_HT
Uracil	cal	2.419721882	C1=CN=C(N=C1O)O	DS_HT
Vancomycin	cal	4.508981765	CC(C)CC(C(=NC1C(C2=CC=C(C(=C2)Cl)OC3=CC4=CC(=C3OC5C(C(C(C(CO)O5)O)O)OC6CC(C)(C(C(C)O6)O)N)OC7=CC=C(C=C7Cl)C(C8C(=NC(C9=CC(=CC(=C9C%10=CC(=CC=C%10O)C(C(=N8)O)N=C(C4N=C(C(CC(=N)O)N=C1O)O)O)O)O)C(=O)O)O)O)O)O)NC	DS_HT
10_11-dihydro-10-hydroxycarbamazepine	sus	10.38298311	C1=CC=C2C(=C1)CC(C3=CC=CC=C3N2C(=N)O)O	DS_GSB
2-(methylthio)benzothiazole	sus	13.62958617	CSC1=NC2=CC=CC=C2S1	DS_GSB
2-hydroxybenzothiazole	sus	10.51734915	C1=CC=C2C(=C1)N=C(O)S2	DS_GSB
2-methylbenzothiazole	sus	12.037033600000001	CC1=NC2=CC=CC=C2S1	DS_GSB
5-chlorobenzotriazole	sus	10.46152583	C1=CC2=C(C=C1Cl)NN=N2	DS_GSB
Acephate	sus	4.765662488	CC(=NP(=O)(OC)SC)O	DS_GSB
Adenosine	sus	3.921470769	C(C1C(C(C(N2C=NC3=C(N)N=CN=C23)O1)O)O)O	DS_GSB
Aspartame	cal	8.245567608	COC(=O)C(CC1=CC=CC=C1)N=C(C(CC(=O)O)N)O	DS_GSB
Atrazine	cal	12.56609992	CCN=C1N=C(Cl)NC(=NC(C)C)N1	DS_GSB
Atrazine-2-OH	sus	7.639838534	CCN=C1NC(=NC(C)C)NC(=N1)O	DS_GSB
Atrazine-desethyl	sus	9.529740884	CC(C)N=C1NC(Cl)=NC(=N)N1	DS_GSB
Atrazine-desethyl-2-OH	sus	4.280040757	CC(C)N=C1NC(=N)N=C(N1)O	DS_GSB
Atrazine-desisopropyl	sus	7.842928824	CCN=C1NC(Cl)=NC(=N)N1	DS_GSB
Benzothiazole	sus	10.63723019	C1=CC=C2C(=C1)N=CS2	DS_GSB
Benzotriazole-5-carboxylic acid	sus	7.259304516	C1=CC2=C(C=C1C(=O)O)NN=N2	DS_GSB
Caffeine	cal	7.524300047	CN1C=NC2=C1C(=O)N(C)C(=O)N2C	DS_GSB
Carbamazepine	cal	11.96075962	C1=CC=C2C(=C1)C=CC3=CC=CC=C3N2C(=N)O	DS_GSB
Carbamazepine-10_11-epoxide	sus	10.44271731	C1=CC=C2C(=C1)C3C(C4=CC=CC=C4N2C(=N)O)O3	DS_GSB
Cefoperazone	cal	8.52105334	CCN1CCN(C(=O)C1=O)C(=NC(C2=CC=C(C=C2)O)C(=NC3C(=O)N4C(=C(CSC34)CSC5=NN=NN5C)C(=O)O)O)O	DS_GSB
Chlorothiazide	cal	5.203716433	C1=C(C(=CC2=C1N=CNS2(=O)=O)S(=O)(=O)N)Cl	DS_GSB
Chlorpyrifos	sus	16.30008931	CCOP(=S)(OCC)OC1=C(C=C(C(Cl)=N1)Cl)Cl	DS_GSB
Clarithromycin	cal	13.17642974	CCC1C(C)(C(C(C)C(=O)C(C)CC(C)(C(C(C)C(C(C)C(=O)O1)OC2CC(C)(C(C(C)O2)O)OC)OC3C(C(CC(C)O3)N(C)C)O)OC)O)O	DS_GSB
Climbazole	sus	12.08236059	CC(C)(C)C(=O)C(N1C=CN=C1)OC2=CC=C(C=C2)Cl	DS_GSB
Dichlorvos	cal	11.12305729	COP(=O)(OC)OC=C(Cl)Cl	DS_GSB
Dimethyl phthalate	cal	10.88886033	COC(=O)C1=CC=CC=C1C(=O)OC	DS_GSB
Diphenyl phthalate	cal	15.02932378	C1=CC=C(C=C1)OC(=O)C2=CC=CC=C2C(=O)OC3=CC=CC=C3	DS_GSB
EmamectinB1a	cal	15.55389164	CCC(C)C1C(C)C=CC2(CC3CC(CC=C(C)C(C(C)C=CC=C4COC5C(C(=CC(C(=O)O3)C45O)C)O)OC6CC(C(C(C)O6)OC7CC(C(C(C)O7)NC)OC)OC)O2)O1	DS_GSB
Haloperidol	cal	11.28600202	C(CC(=O)C1=CC=C(C=C1)F)CN2CCC(CC2)(C3=CC=C(C=C3)Cl)O	DS_GSB
Imazalil	cal	11.86484716	C=CCOC(CN1C=CN=C1)C2=CC=C(C=C2Cl)Cl	DS_GSB
Ketoconazole	sus	12.27204048	CC(=O)N1CCN(CC1)C2=CC=C(C=C2)OCC3COC(CN4C=CN=C4)(C5=CC=C(C=C5Cl)Cl)O3	DS_GSB
Metazachlor	sus	12.64002113	CC1=CC=CC(C)=C1N(CN2C=CC=N2)C(=O)CCl	DS_GSB
Methamidophos	cal	3.751419298	COP(=O)(N)SC	DS_GSB
Methidathion	sus	13.06899203	COC1=NN(CSP(=S)(OC)OC)C(=O)S1	DS_GSB
Methomyl	sus	6.941939443	CC(=NOC(=NC)O)SC	DS_GSB
Metolachlor	cal	14.6223397	CCC1=CC=CC(C)=C1N(C(C)COC)C(=O)CCl	DS_GSB
Metolachlor-ESA	sus	11.64533722	CCC1=CC=CC(C)=C1N(C(C)COC)C(=O)CS(=O)(=O)O	DS_GSB
Metolachlor-OA	sus	12.77340023	CCC1=CC=CC(C)=C1N(C(C)COC)C(=O)C(=O)O	DS_GSB
Monuron	sus	11.05974906	CN(C)C(=O)NC1=CC=C(C=C1)Cl	DS_GSB
Naproxen	sus	13.44581607	CC(C1=CC=C2C=C(C=CC2=C1)OC)C(=O)O	DS_GSB
Nigericin	cal	18.0456104	CC1CCC(CC2CC(C(C)C3(C(C)CC(C)(C4CCC(C)(C5C(C)CC(C6C(C)CC(C)C(CO)(O)O6)O5)O4)O3)O2)OC)OC1C(C)C(=O)O	DS_GSB
Octocrylene	cal	16.79641521	CCCCC(CC)COC(=O)C(=C(C1=CC=CC=C1)C2=CC=CC=C2)C#N	DS_GSB
Omethoate	sus	5.414305814	CN=C(CSP(=O)(OC)OC)O	DS_GSB
Phenazine	sus	12.7933345	C1=CC=C2C(=C1)N=C3C=CC=CC3=N2	DS_GSB
Progesterone	cal	15.30407437	CC(=O)C1CCC2C3CCC4=CC(=O)CCC4(C)C3CCC12C	DS_GSB
Reserpine	sus	12.31287913	COC1=CC=C2C=3CCN4CC5CC(C(C(C5CC4C3NC2=C1)C(=O)OC)OC)OC(=O)C6=CC(=C(C(=C6)OC)OC)OC	DS_GSB
Rifaximin	cal	14.48440334	CC=1C=CN2C(C1)=NC3=C4C=5C(=C(C)C6=C4C(=O)C(C)(OC=CC(C(C)C(C(C)C(C(C)C(C(C)C=CC=C(C)C(=NC(=C23)C5O)O)O)O)OC(=O)C)OC)O6)O	DS_GSB
Sebuthylazine	sus	13.43700699	CCC(C)N=C1NC(Cl)=NC(=NCC)N1	DS_GSB
Simazine	cal	11.3735185	CCN=C1N=C(Cl)NC(=NCC)N1	DS_GSB
Simazine-2-OH	sus	5.482748523	CCN=C1NC(=NCC)NC(=N1)O	DS_GSB
Sucralose	cal	7.9915400555	C(C1C(C(C(CCl)(O1)OC2C(C(C(C(CO)O2)Cl)O)O)O)O)Cl	DS_GSB
Sudan_I	sus	16.66855967	C1=CC=C(C=C1)N/N=C\2/C3=CC=CC=C3C=CC2=O	DS_GSB
TCMTB	cal	13.44391709	C1=CC=C2C(=C1)N=C(SCSC#N)S2	DS_GSB
Thiabendazole	sus	7.634752921	C1=CC=C2C(=C1)N=C(C3=CSC=N3)N2	DS_GSB
Tylosin	cal	12.17091061	CCC1C(C=C(C)C=CC(=O)C(C)CC(CC=O)C(C(C)C(CC(=O)O1)O)OC2C(C(C(C(C)O2)OC3CC(C)(C(C(C)O3)O)O)N(C)C)O)COC4C(C(C(C(C)O4)O)OC)OC	DS_GSB
10_11-dihydro-10-hydroxycarbamazepine	sus	13.95442149	C1=CC=C2C(=C1)CC(C3=CC=CC=C3N2C(=N)O)O	DS_EF
2-(methylthio)benzothiazole	sus	17.35765895	CSC1=NC2=CC=CC=C2S1	DS_EF
2-aminobenzothiazole	sus	9.372952903	C1=CC=C2C(=C1)NC(=N)S2	DS_EF
2-hydroxybenzothiazole	sus	14.32759999	C1=CC=C2C(=C1)N=C(O)S2	DS_EF
2-methylbenzothiazole	sus	15.73895052	CC1=NC2=CC=CC=C2S1	DS_EF
5-chlorobenzotriazole	sus	14.3182605	C1=CC2=C(C=C1Cl)NN=N2	DS_EF
5-methyl-1H-benzotriazole	sus	13.48810981	CC1=CC=C2C(=C1)NN=N2	DS_EF
Adenosine	sus	2.843680959	C(C1C(C(C(N2C=NC3=C(N)N=CN=C23)O1)O)O)O	DS_EF
Amitrole	cal	1.922648088	C1=NC(=N)NN1	DS_EF
Aspartame	cal	12.00896383	COC(=O)C(CC1=CC=CC=C1)N=C(C(CC(=O)O)N)O	DS_EF
Atrazine	cal	16.15690303	CCN=C1N=C(Cl)NC(=NC(C)C)N1	DS_EF
Atrazine-2-OH	sus	11.21697525	CCN=C1NC(=NC(C)C)NC(=N1)O	DS_EF
Atrazine-desethyl	sus	13.29890311	CC(C)N=C1NC(Cl)=NC(=N)N1	DS_EF
Atrazine-desethyl-2-OH	sus	3.692021627	CC(C)N=C1NC(=N)N=C(N1)O	DS_EF
Atrazine-desethyl-desisopropyl	sus	3.844284504	C1(Cl)=NC(=N)NC(=N)N1	DS_EF
Atrazine-desethyl-desisopropyl-2-OH	sus	1.897629126	C1(=N)NC(=N)NC(=N1)O	DS_EF
Atrazine-desisopropyl	sus	11.36592058	CCN=C1NC(Cl)=NC(=N)N1	DS_EF
Atrazine-desisopropyl-2-OH	sus	2.468751441	CCN=C1NC(=N)N=C(N1)O	DS_EF
Benzothiazole	sus	14.50475481	C1=CC=C2C(=C1)N=CS2	DS_EF
Benzotriazole	cal	11.55118815	C1=CC=C2C(=C1)N=NN2	DS_EF
Benzotriazole-5-carboxylic acid	sus	10.15865862	C1=CC2=C(C=C1C(=O)O)NN=N2	DS_EF
Caffeine	cal	10.81622204	CN1C=NC2=C1C(=O)N(C)C(=O)N2C	DS_EF
Carbamazepine	cal	15.51650415	C1=CC=C2C(=C1)C=CC3=CC=CC=C3N2C(=N)O	DS_EF
Carbamazepine-10_11-epoxide	sus	13.99201215	C1=CC=C2C(=C1)C3C(C4=CC=CC=C4N2C(=N)O)O3	DS_EF
Cefoperazone	cal	11.9585961	CCN1CCN(C(=O)C1=O)C(=NC(C2=CC=C(C=C2)O)C(=NC3C(=O)N4C(=C(CSC34)CSC5=NN=NN5C)C(=O)O)O)O	DS_EF
Chlormequat	cal	1.982363327	C[N+](C)(C)CCCl	DS_EF
Chlorothiazide	cal	5.55003199	C1=C(C(=CC2=C1N=CNS2(=O)=O)S(=O)(=O)N)Cl	DS_EF
Chlorpyrifos	sus	19.66118225	CCOP(=S)(OCC)OC1=C(C=C(C(Cl)=N1)Cl)Cl	DS_EF
Climbazole	sus	15.48217835	CC(C)(C)C(=O)C(N1C=CN=C1)OC2=CC=C(C=C2)Cl	DS_EF
Dichlorvos	cal	14.97185992	COP(=O)(OC)OC=C(Cl)Cl	DS_EF
Dimethyl phthalate	cal	14.56996667	COC(=O)C1=CC=CC=C1C(=O)OC	DS_EF
Diphenyl phthalate	cal	18.38466277	C1=CC=C(C=C1)OC(=O)C2=CC=CC=C2C(=O)OC3=CC=CC=C3	DS_EF
Efavirenz	cal	18.22072359	C1CC1C#CC2(C3=CC(=CC=C3N=C(O)O2)Cl)C(F)(F)F	DS_EF
Guanylurea	cal	1.906137161	C(=N)(N)NC(=N)O	DS_EF
Haloperidol	cal	14.58251174	C(CC(=O)C1=CC=C(C=C1)F)CN2CCC(CC2)(C3=CC=C(C=C3)Cl)O	DS_EF
Histamine	cal	1.685724493	C(CN)C1=CN=CN1	DS_EF
Imazalil	cal	15.29787645	C=CCOC(CN1C=CN=C1)C2=CC=C(C=C2Cl)Cl	DS_EF
Irgarol	sus	16.9117396	CC(C)(C)NC1=NC(=NC2CC2)N=C(N1)SC	DS_EF
Ketoconazole	sus	15.316421	CC(=O)N1CCN(CC1)C2=CC=C(C=C2)OCC3COC(CN4C=CN=C4)(C5=CC=C(C=C5Cl)Cl)O3	DS_EF
L-alanine	cal	1.945147784	CC(C(=O)O)N	DS_EF
L-phenylalanine	cal	5.685507999	C1=CC=C(C=C1)CC(C(=O)O)N	DS_EF
Melamine	sus	1.906203958	C1(=N)NC(=N)NC(=N)N1	DS_EF
Metazachlor	sus	16.02668661	CC1=CC=CC(C)=C1N(CN2C=CC=N2)C(=O)CCl	DS_EF
Metformin	sus	1.908413452	CN(C)C(=N)NC(=N)N	DS_EF
Methamidophos	cal	3.945599886	COP(=O)(N)SC	DS_EF
Methidathion	sus	16.44264018	COC1=NN(CSP(=S)(OC)OC)C(=O)S1	DS_EF
Methomyl	sus	10.20603246	CC(=NOC(=NC)O)SC	DS_EF
Metolachlor	cal	18.03113817	CCC1=CC=CC(C)=C1N(C(C)COC)C(=O)CCl	DS_EF
Metolachlor-ESA	sus	15.59677875	CCC1=CC=CC(C)=C1N(C(C)COC)C(=O)CS(=O)(=O)O	DS_EF
Metolachlor-OA	sus	16.38687807	CCC1=CC=CC(C)=C1N(C(C)COC)C(=O)C(=O)O	DS_EF
Monuron	sus	14.73594974	CN(C)C(=O)NC1=CC=C(C=C1)Cl	DS_EF
Naproxen	sus	16.92589439	CC(C1=CC=C2C=C(C=CC2=C1)OC)C(=O)O	DS_EF
Octocrylene	cal	20.14060996	CCCCC(CC)COC(=O)C(=C(C1=CC=CC=C1)C2=CC=CC=C2)C#N	DS_EF
Omethoate	sus	6.962693491	CN=C(CSP(=O)(OC)OC)O	DS_EF
Phenazine	sus	16.40368943	C1=CC=C2C(=C1)N=C3C=CC=CC3=N2	DS_EF
Progesterone	cal	18.4657163	CC(=O)C1CCC2C3CCC4=CC(=O)CCC4(C)C3CCC12C	DS_EF
Sebuthylazine	sus	16.90650845	CCC(C)N=C1NC(Cl)=NC(=NCC)N1	DS_EF
Simazine	cal	15.03262213	CCN=C1N=C(Cl)NC(=NCC)N1	DS_EF
Simazine-2-OH	sus	9.532770633	CCN=C1NC(=NCC)NC(=N1)O	DS_EF
Sucralose	cal	11.604239119999999	C(C1C(C(C(CCl)(O1)OC2C(C(C(C(CO)O2)Cl)O)O)O)O)Cl	DS_EF
Sudan_I	sus	20.42951697	C1=CC=C(C=C1)N/N=C\2/C3=CC=CC=C3C=CC2=O	DS_EF
TCMTB	cal	17.06364039	C1=CC=C2C(=C1)N=C(SCSC#N)S2	DS_EF
Tetraethylammonium	cal	2.225369916	CC[N+](CC)(CC)CC	DS_EF
Tetrahexylammonium	cal	17.82235326	CCCCCC[N+](CCCCCC)(CCCCCC)CCCCCC	DS_EF
Theophylline	sus	9.42293765	CN1C2=C(C(=O)N(C)C1=O)N=CN2	DS_EF
Thiabendazole	sus	10.73974182	C1=CC=C2C(=C1)N=C(C3=CSC=N3)N2	DS_EF
Uracil	cal	2.374531379	C1=CN=C(N=C1O)O	DS_EF
10_11-dihydro-10-hydroxycarbamazepine	sus	5.4	C1=CC=C2C(=C1)CC(C3=CC=CC=C3N2C(=N)O)O	DS_TSF
2-(methylthio)benzothiazole	sus	10.5	CSC1=NC2=CC=CC=C2S1	DS_TSF
2-aminobenzothiazole	sus	3.6	C1=CC=C2C(=C1)NC(=N)S2	DS_TSF
2-hydroxybenzothiazole	sus	6.3	C1=CC=C2C(=C1)N=C(O)S2	DS_TSF
2-methylbenzothiazole	sus	8	CC1=NC2=CC=CC=C2S1	DS_TSF
5-chlorobenzotriazole	sus	6.1	C1=CC2=C(C=C1Cl)NN=N2	DS_TSF
5-methyl-1H-benzotriazole	sus	5.4	CC1=CC=C2C(=C1)NN=N2	DS_TSF
Amitrole	cal	1.396279182	C1=NC(=N)NN1	DS_TSF
Atrazine	cal	8.582263021	CCN=C1N=C(Cl)NC(=NC(C)C)N1	DS_TSF
Atrazine-2-OH	sus	3.8	CCN=C1NC(=NC(C)C)NC(=N1)O	DS_TSF
Atrazine-desethyl	sus	5.4	CC(C)N=C1NC(Cl)=NC(=N)N1	DS_TSF
Atrazine-desethyl-desisopropyl-2-OH	sus	1.4	C1(=N)NC(=N)NC(=N1)O	DS_TSF
Atrazine-desisopropyl	sus	4.4	CCN=C1NC(Cl)=NC(=N)N1	DS_TSF
Benzothiazole	sus	7	C1=CC=C2C(=C1)N=CS2	DS_TSF
Benzotriazole	cal	4.446896163	C1=CC=C2C(=C1)N=NN2	DS_TSF
Benzotriazole-5-carboxylic acid	sus	3.7	C1=CC2=C(C=C1C(=O)O)NN=N2	DS_TSF
Butocarboxim	cal	6.413911979	C/C(=N/OC(=NC)O)/C(C)SC	DS_TSF
Caffeine	cal	3.834916766	CN1C=NC2=C1C(=O)N(C)C(=O)N2C	DS_TSF
Carbamazepine	cal	7.353871605	C1=CC=C2C(=C1)C=CC3=CC=CC=C3N2C(=N)O	DS_TSF
Carbamazepine-10_11-epoxide	sus	6.1	C1=CC=C2C(=C1)C3C(C4=CC=CC=C4N2C(=N)O)O3	DS_TSF
Cefoperazone	cal	5.129794954	CCN1CCN(C(=O)C1=O)C(=NC(C2=CC=C(C=C2)O)C(=NC3C(=O)N4C(=C(CSC34)CSC5=NN=NN5C)C(=O)O)O)O	DS_TSF
Chlormequat	cal	1.518350414	C[N+](C)(C)CCCl	DS_TSF
Chlorothiazide	cal	3.866426426	C1=C(C(=CC2=C1N=CNS2(=O)=O)S(=O)(=O)N)Cl	DS_TSF
Chlorpyrifos	sus	14.5	CCOP(=S)(OCC)OC1=C(C=C(C(Cl)=N1)Cl)Cl	DS_TSF
Clarithromycin	cal	7.330501025	CCC1C(C)(C(C(C)C(=O)C(C)CC(C)(C(C(C)C(C(C)C(=O)O1)OC2CC(C)(C(C(C)O2)O)OC)OC3C(C(CC(C)O3)N(C)C)O)OC)O)O	DS_TSF
Climbazole	sus	7.2	CC(C)(C)C(=O)C(N1C=CN=C1)OC2=CC=C(C=C2)Cl	DS_TSF
Clotrimazole	sus	7.6	C1=CC=C(C=C1)C(C2=CC=CC=C2)(C3=CC=CC=C3Cl)N4C=CN=C4	DS_TSF
Dichlorvos	cal	7.372142739	COP(=O)(OC)OC=C(Cl)Cl	DS_TSF
Dimethyl phthalate	cal	7.787310706	COC(=O)C1=CC=CC=C1C(=O)OC	DS_TSF
Diphenyl phthalate	cal	12.91703057	C1=CC=C(C=C1)OC(=O)C2=CC=CC=C2C(=O)OC3=CC=CC=C3	DS_TSF
Efavirenz	cal	11.46940265	C1CC1C#CC2(C3=CC(=CC=C3N=C(O)O2)Cl)C(F)(F)F	DS_TSF
Haloperidol	cal	6.492028096	C(CC(=O)C1=CC=C(C=C1)F)CN2CCC(CC2)(C3=CC=C(C=C3)Cl)O	DS_TSF
Imazalil	cal	6.809357011	C=CCOC(CN1C=CN=C1)C2=CC=C(C=C2Cl)Cl	DS_TSF
Irgarol	sus	8.8	CC(C)(C)NC1=NC(=NC2CC2)N=C(N1)SC	DS_TSF
Ketoconazole	sus	6.8	CC(=O)N1CCN(CC1)C2=CC=C(C=C2)OCC3COC(CN4C=CN=C4)(C5=CC=C(C=C5Cl)Cl)O3	DS_TSF
Melamine	sus	1.5	C1(=N)NC(=N)NC(=N)N1	DS_TSF
Metazachlor	sus	9.4	CC1=CC=CC(C)=C1N(CN2C=CC=N2)C(=O)CCl	DS_TSF
Metformin	sus	1.6	CN(C)C(=N)NC(=N)N	DS_TSF
Methidathion	sus	10.2	COC1=NN(CSP(=S)(OC)OC)C(=O)S1	DS_TSF
Methomyl	sus	4.3	CC(=NOC(=NC)O)SC	DS_TSF
Metolachlor	cal	11.63625768	CCC1=CC=CC(C)=C1N(C(C)COC)C(=O)CCl	DS_TSF
Metolachlor-ESA	sus	5.9	CCC1=CC=CC(C)=C1N(C(C)COC)C(=O)CS(=O)(=O)O	DS_TSF
Metolachlor-OA	sus	8.1	CCC1=CC=CC(C)=C1N(C(C)COC)C(=O)C(=O)O	DS_TSF
Monuron	sus	7.2	CN(C)C(=O)NC1=CC=C(C=C1)Cl	DS_TSF
Naproxen	sus	9.1	CC(C1=CC=C2C=C(C=CC2=C1)OC)C(=O)O	DS_TSF
Octocrylene	cal	15.95328051	CCCCC(CC)COC(=O)C(=C(C1=CC=CC=C1)C2=CC=CC=C2)C#N	DS_TSF
Phenazine	sus	8.4	C1=CC=C2C(=C1)N=C3C=CC=CC3=N2	DS_TSF
Progesterone	cal	11.95911492	CC(=O)C1CCC2C3CCC4=CC(=O)CCC4(C)C3CCC12C	DS_TSF
Saccharin	cal	3.538265113	C1=CC=C2C(=C1)C(=NS2(=O)=O)O	DS_TSF
Sebuthylazine	sus	9.7	CCC(C)N=C1NC(Cl)=NC(=NCC)N1	DS_TSF
Simazine	cal	7.235807663	CCN=C1N=C(Cl)NC(=NCC)N1	DS_TSF
Simazine-2-OH	sus	3.4	CCN=C1NC(=NCC)NC(=N1)O	DS_TSF
Sucralose	cal	4.196717244	C(C1C(C(C(CCl)(O1)OC2C(C(C(C(CO)O2)Cl)O)O)O)O)Cl	DS_TSF
Sudan_I	sus	14.3	C1=CC=C(C=C1)N/N=C\2/C3=CC=CC=C3C=CC2=O	DS_TSF
TCMTB	cal	10.79479811	C1=CC=C2C(=C1)N=C(SCSC#N)S2	DS_TSF
Tetrahexylammonium	cal	11.91449005	CCCCCC[N+](CCCCCC)(CCCCCC)CCCCCC	DS_TSF
Theophylline	sus	3.5	CN1C2=C(C(=O)N(C)C1=O)N=CN2	DS_TSF
Thiabendazole	sus	3.7	C1=CC=C2C(=C1)N=C(C3=CSC=N3)N2	DS_TSF
Tylosin	cal	6.581027772	CCC1C(C=C(C)C=CC(=O)C(C)CC(CC=O)C(C(C)C(CC(=O)O1)O)OC2C(C(C(C(C)O2)OC3CC(C)(C(C(C)O3)O)O)N(C)C)O)COC4C(C(C(C(C)O4)O)OC)OC	DS_TSF
Uracil	cal	2.003465694	C1=CN=C(N=C1O)O	DS_TSF
10_11-dihydro-10-hydroxycarbamazepine	sus	13.52902857	C1=CC=C2C(=C1)CC(C3=CC=CC=C3N2C(=N)O)O	DS_GS
2-(methylthio)benzothiazole	sus	17.67107516	CSC1=NC2=CC=CC=C2S1	DS_GS
2-aminobenzothiazole	sus	8.164418221	C1=CC=C2C(=C1)NC(=N)S2	DS_GS
2-hydroxybenzothiazole	sus	13.56728927	C1=CC=C2C(=C1)N=C(O)S2	DS_GS
2-methylbenzothiazole	sus	15.4935611	CC1=NC2=CC=CC=C2S1	DS_GS
5-chlorobenzotriazole	sus	13.5402117	C1=CC2=C(C=C1Cl)NN=N2	DS_GS
5-methyl-1H-benzotriazole	sus	12.59414396	CC1=CC=C2C(=C1)NN=N2	DS_GS
Acephate	sus	6.405475846	CC(=NP(=O)(OC)SC)O	DS_GS
Adenosine	sus	5.198593034	C(C1C(C(C(N2C=NC3=C(N)N=CN=C23)O1)O)O)O	DS_GS
Amitrole	cal	1.305877036	C1=NC(=N)NN1	DS_GS
Aspartame	cal	10.53822094	COC(=O)C(CC1=CC=CC=C1)N=C(C(CC(=O)O)N)O	DS_GS
Atrazine	cal	16.19423801	CCN=C1N=C(Cl)NC(=NC(C)C)N1	DS_GS
Atrazine-2-OH	sus	9.754248931	CCN=C1NC(=NC(C)C)NC(=N1)O	DS_GS
Atrazine-desethyl	sus	12.3898414	CC(C)N=C1NC(Cl)=NC(=N)N1	DS_GS
Atrazine-desethyl-2-OH	sus	7.669806227	CC(C)N=C1NC(=N)N=C(N1)O	DS_GS
Atrazine-desethyl-desisopropyl	sus	4.841397083	C1(Cl)=NC(=N)NC(=N)N1	DS_GS
Atrazine-desethyl-desisopropyl-2-OH	sus	1.357920661	C1(=N)NC(=N)NC(=N1)O	DS_GS
Atrazine-desisopropyl	sus	10.23682727	CCN=C1NC(Cl)=NC(=N)N1	DS_GS
Avermectin B1a	cal	22.79263745	CCC(C)C1C(C)C=CC2(CC3CC(CC=C(C)C(C(C)C=CC=C4COC5C(C(=CC(C(=O)O3)C45O)C)O)OC6CC(C(C(C)O6)OC7CC(C(C(C)O7)O)OC)OC)O2)O1	DS_GS
Benzothiazole	sus	13.69038871	C1=CC=C2C(=C1)N=CS2	DS_GS
Benzotriazole	cal	10.13192699	C1=CC=C2C(=C1)N=NN2	DS_GS
Butocarboxim	cal	13.14495406	C/C(=N/OC(=NC)O)/C(C)SC	DS_GS
Caffeine	cal	9.860035382	CN1C=NC2=C1C(=O)N(C)C(=O)N2C	DS_GS
Carbamazepine	cal	15.52794234	C1=CC=C2C(=C1)C=CC3=CC=CC=C3N2C(=N)O	DS_GS
Carbamazepine-10_11-epoxide	sus	13.6266939	C1=CC=C2C(=C1)C3C(C4=CC=CC=C4N2C(=N)O)O3	DS_GS
Cefoperazone	cal	11.32581784	CCN1CCN(C(=O)C1=O)C(=NC(C2=CC=C(C=C2)O)C(=NC3C(=O)N4C(=C(CSC34)CSC5=NN=NN5C)C(=O)O)O)O	DS_GS
Chlormequat	cal	1.330950627	C[N+](C)(C)CCCl	DS_GS
Chlorothiazide	cal	6.806356678	C1=C(C(=CC2=C1N=CNS2(=O)=O)S(=O)(=O)N)Cl	DS_GS
Chlorpyrifos	sus	21.54265219	CCOP(=S)(OCC)OC1=C(C=C(C(Cl)=N1)Cl)Cl	DS_GS
Clarithromycin	cal	16.34415527	CCC1C(C)(C(C(C)C(=O)C(C)CC(C)(C(C(C)C(C(C)C(=O)O1)OC2CC(C)(C(C(C)O2)O)OC)OC3C(C(CC(C)O3)N(C)C)O)OC)O)O	DS_GS
Climbazole	sus	15.22615625	CC(C)(C)C(=O)C(N1C=CN=C1)OC2=CC=C(C=C2)Cl	DS_GS
Clotrimazole	sus	15.82254743	C1=CC=C(C=C1)C(C2=CC=CC=C2)(C3=CC=CC=C3Cl)N4C=CN=C4	DS_GS
Dichlorvos	cal	14.48894514	COP(=O)(OC)OC=C(Cl)Cl	DS_GS
Dimethyl phthalate	cal	14.06860065	COC(=O)C1=CC=CC=C1C(=O)OC	DS_GS
Diphenyl phthalate	cal	19.66747227	C1=CC=C(C=C1)OC(=O)C2=CC=CC=C2C(=O)OC3=CC=CC=C3	DS_GS
Efavirenz	cal	19.23503517	C1CC1C#CC2(C3=CC(=CC=C3N=C(O)O2)Cl)C(F)(F)F	DS_GS
Guanylurea	cal	1.251012099	C(=N)(N)NC(=N)O	DS_GS
Haloperidol	cal	14.04235955	C(CC(=O)C1=CC=C(C=C1)F)CN2CCC(CC2)(C3=CC=C(C=C3)Cl)O	DS_GS
Imazalil	cal	14.73989603	C=CCOC(CN1C=CN=C1)C2=CC=C(C=C2Cl)Cl	DS_GS
Irgarol	sus	17.20629189	CC(C)(C)NC1=NC(=NC2CC2)N=C(N1)SC	DS_GS
Ivermectin B1a	cal	23.65790508	CCC(C)C1C(C)CCC2(CC3CC(CC=C(C)C(C(C)C=CC=C4COC5C(C(=CC(C(=O)O3)C45O)C)O)OC6CC(C(C(C)O6)OC7CC(C(C(C)O7)O)OC)OC)O2)O1	DS_GS
Ketoconazole	sus	15.36498755	CC(=O)N1CCN(CC1)C2=CC=C(C=C2)OCC3COC(CN4C=CN=C4)(C5=CC=C(C=C5Cl)Cl)O3	DS_GS
L-alanine	cal	1.433169182	CC(C(=O)O)N	DS_GS
Melamine	sus	1.382488995	C1(=N)NC(=N)NC(=N)N1	DS_GS
Metazachlor	sus	16.3209824	CC1=CC=CC(C)=C1N(CN2C=CC=N2)C(=O)CCl	DS_GS
Metformin	sus	1.414787284	CN(C)C(=N)NC(=N)N	DS_GS
Methidathion	sus	16.79766468	COC1=NN(CSP(=S)(OC)OC)C(=O)S1	DS_GS
Metolachlor	cal	18.94688592	CCC1=CC=CC(C)=C1N(C(C)COC)C(=O)CCl	DS_GS
Metolachlor-ESA	sus	16.27149201	CCC1=CC=CC(C)=C1N(C(C)COC)C(=O)CS(=O)(=O)O	DS_GS
Monuron	sus	14.28015506	CN(C)C(=O)NC1=CC=C(C=C1)Cl	DS_GS
Naproxen	sus	17.45908717	CC(C1=CC=C2C=C(C=CC2=C1)OC)C(=O)O	DS_GS
Nigericin	cal	23.845224964	CC1CCC(CC2CC(C(C)C3(C(C)CC(C)(C4CCC(C)(C5C(C)CC(C6C(C)CC(C)C(CO)(O)O6)O5)O4)O3)O2)OC)OC1C(C)C(=O)O	DS_GS
Octocrylene	cal	22.28360345	CCCCC(CC)COC(=O)C(=C(C1=CC=CC=C1)C2=CC=CC=C2)C#N	DS_GS
Omethoate	sus	7.365161453	CN=C(CSP(=O)(OC)OC)O	DS_GS
Phenazine	sus	16.41190679	C1=CC=C2C(=C1)N=C3C=CC=CC3=N2	DS_GS
Progesterone	cal	19.63367797	CC(=O)C1CCC2C3CCC4=CC(=O)CCC4(C)C3CCC12C	DS_GS
Reserpine	sus	15.33818337	COC1=CC=C2C=3CCN4CC5CC(C(C(C5CC4C3NC2=C1)C(=O)OC)OC)OC(=O)C6=CC(=C(C(=C6)OC)OC)OC	DS_GS
Rifaximin	cal	18.64682136	CC=1C=CN2C(C1)=NC3=C4C=5C(=C(C)C6=C4C(=O)C(C)(OC=CC(C(C)C(C(C)C(C(C)C(C(C)C=CC=C(C)C(=NC(=C23)C5O)O)O)O)OC(=O)C)OC)O6)O	DS_GS
Saccharin	cal	7.366860913	C1=CC=C2C(=C1)C(=NS2(=O)=O)O	DS_GS
Sebuthylazine	sus	17.39719634	CCC(C)N=C1NC(Cl)=NC(=NCC)N1	DS_GS
Simazine	cal	14.63127714	CCN=C1N=C(Cl)NC(=NCC)N1	DS_GS
Simazine-2-OH	sus	8.275740943	CCN=C1NC(=NCC)NC(=N1)O	DS_GS
Spinosad A	cal	18.410569250000002	CCC1CCCC(C(C)C(=O)C2=CC3C(C=CC4CC(CC34)OC5C(C(C(C(C)O5)OC)OC)OC)C2CC(=O)O1)OC6CCC(C(C)O6)N(C)C	DS_GS
Sucralose	cal	10.48632475	C(C1C(C(C(CCl)(O1)OC2C(C(C(C(CO)O2)Cl)O)O)O)O)Cl	DS_GS
Sudan_I	sus	21.94695444	C1=CC=C(C=C1)N/N=C\2/C3=CC=CC=C3C=CC2=O	DS_GS
TCMTB	cal	17.38036138	C1=CC=C2C(=C1)N=C(SCSC#N)S2	DS_GS
Tetraethylammonium	cal	1.399590693	CC[N+](CC)(CC)CC	DS_GS
Tetrahexylammonium	cal	18.56321175	CCCCCC[N+](CCCCCC)(CCCCCC)CCCCCC	DS_GS
Theophylline	sus	8.705472675	CN1C2=C(C(=O)N(C)C1=O)N=CN2	DS_GS
Thiabendazole	sus	9.596333694	C1=CC=C2C(=C1)N=C(C3=CSC=N3)N2	DS_GS
Tylosin	cal	15.29323944	CCC1C(C=C(C)C=CC(=O)C(C)CC(CC=O)C(C(C)C(CC(=O)O1)O)OC2C(C(C(C(C)O2)OC3CC(C)(C(C(C)O3)O)O)N(C)C)O)COC4C(C(C(C(C)O4)O)OC)OC	DS_GS
Uracil	cal	1.711725265	C1=CN=C(N=C1O)O	DS_GS
Vancomycin	cal	8.066330866	CC(C)CC(C(=NC1C(C2=CC=C(C(=C2)Cl)OC3=CC4=CC(=C3OC5C(C(C(C(CO)O5)O)O)OC6CC(C)(C(C(C)O6)O)N)OC7=CC=C(C=C7Cl)C(C8C(=NC(C9=CC(=CC(=C9C%10=CC(=CC=C%10O)C(C(=N8)O)N=C(C4N=C(C(CC(=N)O)N=C1O)O)O)O)O)C(=O)O)O)O)O)O)NC	DS_GS
10_11-dihydro-10-hydroxycarbamazepine	sus	6.4	C1=CC=C2C(=C1)CC(C3=CC=CC=C3N2C(=N)O)O	DS_VQL
2-(methylthio)benzothiazole	sus	10.9	CSC1=NC2=CC=CC=C2S1	DS_VQL
2-aminobenzothiazole	sus	3.1	C1=CC=C2C(=C1)NC(=N)S2	DS_VQL
2-hydroxybenzothiazole	sus	6.8	C1=CC=C2C(=C1)N=C(O)S2	DS_VQL
2-methylbenzothiazole	sus	8.6	CC1=NC2=CC=CC=C2S1	DS_VQL
5-chlorobenzotriazole	sus	6.7	C1=CC2=C(C=C1Cl)NN=N2	DS_VQL
5-methyl-1H-benzotriazole	sus	6	CC1=CC=C2C(=C1)NN=N2	DS_VQL
Adenosine	sus	2	C(C1C(C(C(N2C=NC3=C(N)N=CN=C23)O1)O)O)O	DS_VQL
Aspartame	cal	3.905267198	COC(=O)C(CC1=CC=CC=C1)N=C(C(CC(=O)O)N)O	DS_VQL
Atrazine	cal	9.124136644	CCN=C1N=C(Cl)NC(=NC(C)C)N1	DS_VQL
Atrazine-2-OH	sus	3.3	CCN=C1NC(=NC(C)C)NC(=N1)O	DS_VQL
Atrazine-desethyl	sus	5.8	CC(C)N=C1NC(Cl)=NC(=N)N1	DS_VQL
Atrazine-desethyl-desisopropyl	sus	2.7	C1(Cl)=NC(=N)NC(=N)N1	DS_VQL
Atrazine-desisopropyl	sus	4.6	CCN=C1NC(Cl)=NC(=N)N1	DS_VQL
Avermectin B1a	cal	16.05259974333333	CCC(C)C1C(C)C=CC2(CC3CC(CC=C(C)C(C(C)C=CC=C4COC5C(C(=CC(C(=O)O3)C45O)C)O)OC6CC(C(C(C)O6)OC7CC(C(C(C)O7)O)OC)OC)O2)O1	DS_VQL
Benzothiazole	sus	7.5	C1=CC=C2C(=C1)N=CS2	DS_VQL
Benzotriazole	cal	4.654280347	C1=CC=C2C(=C1)N=NN2	DS_VQL
Benzotriazole-5-carboxylic acid	sus	4	C1=CC2=C(C=C1C(=O)O)NN=N2	DS_VQL
Caffeine	cal	4.208999756	CN1C=NC2=C1C(=O)N(C)C(=O)N2C	DS_VQL
Carbamazepine	cal	8.411867907	C1=CC=C2C(=C1)C=CC3=CC=CC=C3N2C(=N)O	DS_VQL
Carbamazepine-10_11-epoxide	sus	7.1	C1=CC=C2C(=C1)C3C(C4=CC=CC=C4N2C(=N)O)O3	DS_VQL
Cefoperazone	cal	7.145035502	CCN1CCN(C(=O)C1=O)C(=NC(C2=CC=C(C=C2)O)C(=NC3C(=O)N4C(=C(CSC34)CSC5=NN=NN5C)C(=O)O)O)O	DS_VQL
Chlorothiazide	cal	3.68806208	C1=C(C(=CC2=C1N=CNS2(=O)=O)S(=O)(=O)N)Cl	DS_VQL
Chlorpyrifos	sus	15.2	CCOP(=S)(OCC)OC1=C(C=C(C(Cl)=N1)Cl)Cl	DS_VQL
Clarithromycin	cal	7.4205025	CCC1C(C)(C(C(C)C(=O)C(C)CC(C)(C(C(C)C(C(C)C(=O)O1)OC2CC(C)(C(C(C)O2)O)OC)OC3C(C(CC(C)O3)N(C)C)O)OC)O)O	DS_VQL
Dichlorvos	cal	7.891981451	COP(=O)(OC)OC=C(Cl)Cl	DS_VQL
Diphenyl phthalate	cal	13.75672468	C1=CC=C(C=C1)OC(=O)C2=CC=CC=C2C(=O)OC3=CC=CC=C3	DS_VQL
Efavirenz	cal	12.4534583	C1CC1C#CC2(C3=CC(=CC=C3N=C(O)O2)Cl)C(F)(F)F	DS_VQL
EmamectinB1a	cal	10.29603909	CCC(C)C1C(C)C=CC2(CC3CC(CC=C(C)C(C(C)C=CC=C4COC5C(C(=CC(C(=O)O3)C45O)C)O)OC6CC(C(C(C)O6)OC7CC(C(C(C)O7)NC)OC)OC)O2)O1	DS_VQL
Haloperidol	cal	6.330177573	C(CC(=O)C1=CC=C(C=C1)F)CN2CCC(CC2)(C3=CC=C(C=C3)Cl)O	DS_VQL
Imazalil	cal	6.653624104	C=CCOC(CN1C=CN=C1)C2=CC=C(C=C2Cl)Cl	DS_VQL
Irgarol	sus	9	CC(C)(C)NC1=NC(=NC2CC2)N=C(N1)SC	DS_VQL
Ketoconazole	sus	7.1	CC(=O)N1CCN(CC1)C2=CC=C(C=C2)OCC3COC(CN4C=CN=C4)(C5=CC=C(C=C5Cl)Cl)O3	DS_VQL
L-phenylalanine	cal	2.507304695	C1=CC=C(C=C1)CC(C(=O)O)N	DS_VQL
Metazachlor	sus	10	CC1=CC=CC(C)=C1N(CN2C=CC=N2)C(=O)CCl	DS_VQL
Methamidophos	cal	2.486161116	COP(=O)(N)SC	DS_VQL
Methidathion	sus	10.7	COC1=NN(CSP(=S)(OC)OC)C(=O)S1	DS_VQL
Metolachlor	cal	12.09128277	CCC1=CC=CC(C)=C1N(C(C)COC)C(=O)CCl	DS_VQL
Metolachlor-ESA	sus	13	CCC1=CC=CC(C)=C1N(C(C)COC)C(=O)CS(=O)(=O)O	DS_VQL
Metolachlor-OA	sus	11.2	CCC1=CC=CC(C)=C1N(C(C)COC)C(=O)C(=O)O	DS_VQL
Monuron	sus	7.8	CN(C)C(=O)NC1=CC=C(C=C1)Cl	DS_VQL
Nigericin	cal	19.8280192	CC1CCC(CC2CC(C(C)C3(C(C)CC(C)(C4CCC(C)(C5C(C)CC(C6C(C)CC(C)C(CO)(O)O6)O5)O4)O3)O2)OC)OC1C(C)C(=O)O	DS_VQL
Octocrylene	cal	16.92736545	CCCCC(CC)COC(=O)C(=C(C1=CC=CC=C1)C2=CC=CC=C2)C#N	DS_VQL
Omethoate	sus	3.1	CN=C(CSP(=O)(OC)OC)O	DS_VQL
Phenazine	sus	9.2	C1=CC=C2C(=C1)N=C3C=CC=CC3=N2	DS_VQL
Progesterone	cal	12.82683521	CC(=O)C1CCC2C3CCC4=CC(=O)CCC4(C)C3CCC12C	DS_VQL
Reserpine	sus	7.6	COC1=CC=C2C=3CCN4CC5CC(C(C(C5CC4C3NC2=C1)C(=O)OC)OC)OC(=O)C6=CC(=C(C(=C6)OC)OC)OC	DS_VQL
Rifaximin	cal	11.85299864	CC=1C=CN2C(C1)=NC3=C4C=5C(=C(C)C6=C4C(=O)C(C)(OC=CC(C(C)C(C(C)C(C(C)C(C(C)C=CC=C(C)C(=NC(=C23)C5O)O)O)O)OC(=O)C)OC)O6)O	DS_VQL
Sebuthylazine	sus	10.3	CCC(C)N=C1NC(Cl)=NC(=NCC)N1	DS_VQL
Simazine	cal	7.722834857	CCN=C1N=C(Cl)NC(=NCC)N1	DS_VQL
Simazine-2-OH	sus	2.7	CCN=C1NC(=NCC)NC(=N1)O	DS_VQL
Spinosad A	cal	9.377897187	CCC1CCCC(C(C)C(=O)C2=CC3C(C=CC4CC(CC34)OC5C(C(C(C(C)O5)OC)OC)OC)C2CC(=O)O1)OC6CCC(C(C)O6)N(C)C	DS_VQL
Sucralose	cal	4.505634083	C(C1C(C(C(CCl)(O1)OC2C(C(C(C(CO)O2)Cl)O)O)O)O)Cl	DS_VQL
Sudan_I	sus	15	C1=CC=C(C=C1)N/N=C\2/C3=CC=CC=C3C=CC2=O	DS_VQL
TCMTB	cal	11.3902422	C1=CC=C2C(=C1)N=C(SCSC#N)S2	DS_VQL
Tetrahexylammonium	cal	11.46880433	CCCCCC[N+](CCCCCC)(CCCCCC)CCCCCC	DS_VQL
Theophylline	sus	3.5	CN1C2=C(C(=O)N(C)C1=O)N=CN2	DS_VQL
Thiabendazole	sus	3.5	C1=CC=C2C(=C1)N=C(C3=CSC=N3)N2	DS_VQL
Tylosin	cal	6.995127952	CCC1C(C=C(C)C=CC(=O)C(C)CC(CC=O)C(C(C)C(CC(=O)O1)O)OC2C(C(C(C(C)O2)OC3CC(C)(C(C(C)O3)O)O)N(C)C)O)COC4C(C(C(C(C)O4)O)OC)OC	DS_VQL
Vancomycin	cal	2.919486047	CC(C)CC(C(=NC1C(C2=CC=C(C(=C2)Cl)OC3=CC4=CC(=C3OC5C(C(C(C(CO)O5)O)O)OC6CC(C)(C(C(C)O6)O)N)OC7=CC=C(C=C7Cl)C(C8C(=NC(C9=CC(=CC(=C9C%10=CC(=CC=C%10O)C(C(=N8)O)N=C(C4N=C(C(CC(=N)O)N=C1O)O)O)O)O)C(=O)O)O)O)O)O)NC	DS_VQL
10_11-dihydro-10-hydroxycarbamazepine	sus	13.35178845	C1=CC=C2C(=C1)CC(C3=CC=CC=C3N2C(=N)O)O	DS_JL
2-(methylthio)benzothiazole	sus	18.80246394	CSC1=NC2=CC=CC=C2S1	DS_JL
2-aminobenzothiazole	sus	11.29796881	C1=CC=C2C(=C1)NC(=N)S2	DS_JL
2-hydroxybenzothiazole	sus	14.52526398	C1=CC=C2C(=C1)N=C(O)S2	DS_JL
2-methylbenzothiazole	sus	16.37495763	CC1=NC2=CC=CC=C2S1	DS_JL
5-chlorobenzotriazole	sus	14.48480902	C1=CC2=C(C=C1Cl)NN=N2	DS_JL
Acephate	sus	4.240149392	CC(=NP(=O)(OC)SC)O	DS_JL
Adenosine	sus	4.094049662	C(C1C(C(C(N2C=NC3=C(N)N=CN=C23)O1)O)O)O	DS_JL
Aspartame	cal	10.32303501	COC(=O)C(CC1=CC=CC=C1)N=C(C(CC(=O)O)N)O	DS_JL
Atrazine	cal	16.61297724	CCN=C1N=C(Cl)NC(=NC(C)C)N1	DS_JL
Atrazine-2-OH	sus	8.59494599	CCN=C1NC(=NC(C)C)NC(=N1)O	DS_JL
Atrazine-desethyl	sus	12.52253973	CC(C)N=C1NC(Cl)=NC(=N)N1	DS_JL
Atrazine-desethyl-2-OH	sus	3.095599627	CC(C)N=C1NC(=N)N=C(N1)O	DS_JL
Atrazine-desisopropyl	sus	10.06492655	CCN=C1NC(Cl)=NC(=N)N1	DS_JL
Atrazine-desisopropyl-2-OH	sus	2.354916908	CCN=C1NC(=N)N=C(N1)O	DS_JL
Avermectin B1a	cal	23.033333550000002	CCC(C)C1C(C)C=CC2(CC3CC(CC=C(C)C(C(C)C=CC=C4COC5C(C(=CC(C(=O)O3)C45O)C)O)OC6CC(C(C(C)O6)OC7CC(C(C(C)O7)O)OC)OC)O2)O1	DS_JL
Benzotriazole-5-carboxylic acid	sus	8.197168794	C1=CC2=C(C=C1C(=O)O)NN=N2	DS_JL
Butocarboxim	cal	13.329266252222222	C/C(=N/OC(=NC)O)/C(C)SC	DS_JL
Caffeine	cal	9.541036913	CN1C=NC2=C1C(=O)N(C)C(=O)N2C	DS_JL
Carbamazepine	cal	15.87909163	C1=CC=C2C(=C1)C=CC3=CC=CC=C3N2C(=N)O	DS_JL
Carbamazepine-10_11-epoxide	sus	13.67353541	C1=CC=C2C(=C1)C3C(C4=CC=CC=C4N2C(=N)O)O3	DS_JL
Cefoperazone	cal	12.65342047	CCN1CCN(C(=O)C1=O)C(=NC(C2=CC=C(C=C2)O)C(=NC3C(=O)N4C(=C(CSC34)CSC5=NN=NN5C)C(=O)O)O)O	DS_JL
Chlorothiazide	cal	7.61689875	C1=C(C(=CC2=C1N=CNS2(=O)=O)S(=O)(=O)N)Cl	DS_JL
Chlorpyrifos	sus	22.83382157	CCOP(=S)(OCC)OC1=C(C=C(C(Cl)=N1)Cl)Cl	DS_JL
Clarithromycin	cal	15.74271577	CCC1C(C)(C(C(C)C(=O)C(C)CC(C)(C(C(C)C(C(C)C(=O)O1)OC2CC(C)(C(C(C)O2)O)OC)OC3C(C(CC(C)O3)N(C)C)O)OC)O)O	DS_JL
Climbazole	sus	18.45285683	CC(C)(C)C(=O)C(N1C=CN=C1)OC2=CC=C(C=C2)Cl	DS_JL
Clotrimazole	sus	20.51836449	C1=CC=C(C=C1)C(C2=CC=CC=C2)(C3=CC=CC=C3Cl)N4C=CN=C4	DS_JL
Dichlorvos	cal	15.21610416	COP(=O)(OC)OC=C(Cl)Cl	DS_JL
Dimethyl phthalate	cal	14.91501892	COC(=O)C1=CC=CC=C1C(=O)OC	DS_JL
Diphenyl phthalate	cal	21.16561299	C1=CC=C(C=C1)OC(=O)C2=CC=CC=C2C(=O)OC3=CC=CC=C3	DS_JL
Efavirenz	cal	20.30913935	C1CC1C#CC2(C3=CC(=CC=C3N=C(O)O2)Cl)C(F)(F)F	DS_JL
EmamectinB1a	cal	20.08726759	CCC(C)C1C(C)C=CC2(CC3CC(CC=C(C)C(C(C)C=CC=C4COC5C(C(=CC(C(=O)O3)C45O)C)O)OC6CC(C(C(C)O6)OC7CC(C(C(C)O7)NC)OC)OC)O2)O1	DS_JL
Haloperidol	cal	14.21644025	C(CC(=O)C1=CC=C(C=C1)F)CN2CCC(CC2)(C3=CC=C(C=C3)Cl)O	DS_JL
Imazalil	cal	15.5508597	C=CCOC(CN1C=CN=C1)C2=CC=C(C=C2Cl)Cl	DS_JL
Irgarol	sus	19.53495911	CC(C)(C)NC1=NC(=NC2CC2)N=C(N1)SC	DS_JL
Ivermectin B1a	cal	23.80941718	CCC(C)C1C(C)CCC2(CC3CC(CC=C(C)C(C(C)C=CC=C4COC5C(C(=CC(C(=O)O3)C45O)C)O)OC6CC(C(C(C)O6)OC7CC(C(C(C)O7)O)OC)OC)O2)O1	DS_JL
Ketoconazole	sus	17.26160335	CC(=O)N1CCN(CC1)C2=CC=C(C=C2)OCC3COC(CN4C=CN=C4)(C5=CC=C(C=C5Cl)Cl)O3	DS_JL
L-phenylalanine	cal	3.895186411	C1=CC=C(C=C1)CC(C(=O)O)N	DS_JL
Metazachlor	sus	17.30119775	CC1=CC=CC(C)=C1N(CN2C=CC=N2)C(=O)CCl	DS_JL
Methidathion	sus	18.66096715	COC1=NN(CSP(=S)(OC)OC)C(=O)S1	DS_JL
Methomyl	sus	8.528577213	CC(=NOC(=NC)O)SC	DS_JL
Metolachlor	cal	19.76767105	CCC1=CC=CC(C)=C1N(C(C)COC)C(=O)CCl	DS_JL
Metolachlor-ESA	sus	16.94662387	CCC1=CC=CC(C)=C1N(C(C)COC)C(=O)CS(=O)(=O)O	DS_JL
Metolachlor-OA	sus	16.90026359	CCC1=CC=CC(C)=C1N(C(C)COC)C(=O)C(=O)O	DS_JL
Monuron	sus	15.01672324	CN(C)C(=O)NC1=CC=C(C=C1)Cl	DS_JL
Naproxen	sus	13.67243919	CC(C1=CC=C2C=C(C=CC2=C1)OC)C(=O)O	DS_JL
Nigericin	cal	24.04968293	CC1CCC(CC2CC(C(C)C3(C(C)CC(C)(C4CCC(C)(C5C(C)CC(C6C(C)CC(C)C(CO)(O)O6)O5)O4)O3)O2)OC)OC1C(C)C(=O)O	DS_JL
Octocrylene	cal	23.45789173	CCCCC(CC)COC(=O)C(=C(C1=CC=CC=C1)C2=CC=CC=C2)C#N	DS_JL
Omethoate	sus	5.492260549	CN=C(CSP(=O)(OC)OC)O	DS_JL
Phenazine	sus	16.97668319	C1=CC=C2C(=C1)N=C3C=CC=CC3=N2	DS_JL
Progesterone	cal	20.56986523	CC(=O)C1CCC2C3CCC4=CC(=O)CCC4(C)C3CCC12C	DS_JL
Reserpine	sus	16.38466066	COC1=CC=C2C=3CCN4CC5CC(C(C(C5CC4C3NC2=C1)C(=O)OC)OC)OC(=O)C6=CC(=C(C(=C6)OC)OC)OC	DS_JL
Rifaximin	cal	20.2235764	CC=1C=CN2C(C1)=NC3=C4C=5C(=C(C)C6=C4C(=O)C(C)(OC=CC(C(C)C(C(C)C(C(C)C(C(C)C=CC=C(C)C(=NC(=C23)C5O)O)O)O)OC(=O)C)OC)O6)O	DS_JL
Sebuthylazine	sus	17.87101701	CCC(C)N=C1NC(Cl)=NC(=NCC)N1	DS_JL
Simazine	cal	14.99186034	CCN=C1N=C(Cl)NC(=NCC)N1	DS_JL
Simazine-2-OH	sus	6.323466524	CCN=C1NC(=NCC)NC(=N1)O	DS_JL
Spinosad A	cal	19.35389836	CCC1CCCC(C(C)C(=O)C2=CC3C(C=CC4CC(CC34)OC5C(C(C(C(C)O5)OC)OC)OC)C2CC(=O)O1)OC6CCC(C(C)O6)N(C)C	DS_JL
Sucralose	cal	10.344364610909091	C(C1C(C(C(CCl)(O1)OC2C(C(C(C(CO)O2)Cl)O)O)O)O)Cl	DS_JL
Sudan_I	sus	22.7552103	C1=CC=C(C=C1)N/N=C\2/C3=CC=CC=C3C=CC2=O	DS_JL
TCMTB	cal	19.10142082	C1=CC=C2C(=C1)N=C(SCSC#N)S2	DS_JL
Tetrahexylammonium	cal	19.18330241	CCCCCC[N+](CCCCCC)(CCCCCC)CCCCCC	DS_JL
Theophylline	sus	7.991449409	CN1C2=C(C(=O)N(C)C1=O)N=CN2	DS_JL
Thiabendazole	sus	11.65695134	C1=CC=C2C(=C1)N=C(C3=CSC=N3)N2	DS_JL
Trichlorfon	cal	11.31464121	COP(=O)(C(C(Cl)(Cl)Cl)O)OC	DS_JL
Tylosin	cal	14.54999442	CCC1C(C=C(C)C=CC(=O)C(C)CC(CC=O)C(C(C)C(CC(=O)O1)O)OC2C(C(C(C(C)O2)OC3CC(C)(C(C(C)O3)O)O)N(C)C)O)COC4C(C(C(C(C)O4)O)OC)OC	DS_JL
Vancomycin	cal	6.972516792	CC(C)CC(C(=NC1C(C2=CC=C(C(=C2)Cl)OC3=CC4=CC(=C3OC5C(C(C(C(CO)O5)O)O)OC6CC(C)(C(C(C)O6)O)N)OC7=CC=C(C=C7Cl)C(C8C(=NC(C9=CC(=CC(=C9C%10=CC(=CC=C%10O)C(C(=N8)O)N=C(C4N=C(C(CC(=N)O)N=C1O)O)O)O)O)C(=O)O)O)O)O)O)NC	DS_JL
10_11-dihydro-10-hydroxycarbamazepine	sus	10.4001931	C1=CC=C2C(=C1)CC(C3=CC=CC=C3N2C(=N)O)O	DS_ITG
2-(methylthio)benzothiazole	sus	17.39005052	CSC1=NC2=CC=CC=C2S1	DS_ITG
2-aminobenzothiazole	sus	6.433745348	C1=CC=C2C(=C1)NC(=N)S2	DS_ITG
2-hydroxybenzothiazole	sus	11.59555769	C1=CC=C2C(=C1)N=C(O)S2	DS_ITG
2-methylbenzothiazole	sus	13.8674473	CC1=NC2=CC=CC=C2S1	DS_ITG
5-chlorobenzotriazole	sus	11.30910991	C1=CC2=C(C=C1Cl)NN=N2	DS_ITG
5-methyl-1H-benzotriazole	sus	10.07290873	CC1=CC=C2C(=C1)NN=N2	DS_ITG
Acephate	sus	3.135811236	CC(=NP(=O)(OC)SC)O	DS_ITG
Adenosine	sus	1.909611915	C(C1C(C(C(N2C=NC3=C(N)N=CN=C23)O1)O)O)O	DS_ITG
Aspartame	cal	8.53186339	COC(=O)C(CC1=CC=CC=C1)N=C(C(CC(=O)O)N)O	DS_ITG
Atrazine	cal	14.53445667	CCN=C1N=C(Cl)NC(=NC(C)C)N1	DS_ITG
Atrazine-2-OH	sus	7.719960362	CCN=C1NC(=NC(C)C)NC(=N1)O	DS_ITG
Atrazine-desethyl	sus	9.763415689	CC(C)N=C1NC(Cl)=NC(=N)N1	DS_ITG
Atrazine-desethyl-2-OH	sus	2.341616699	CC(C)N=C1NC(=N)N=C(N1)O	DS_ITG
Atrazine-desethyl-desisopropyl	sus	2.536270138	C1(Cl)=NC(=N)NC(=N)N1	DS_ITG
Atrazine-desethyl-desisopropyl-2-OH	sus	1.383448579	C1(=N)NC(=N)NC(=N1)O	DS_ITG
Atrazine-desisopropyl	sus	7.6836267640000004	CCN=C1NC(Cl)=NC(=N)N1	DS_ITG
Atrazine-desisopropyl-2-OH	sus	1.857951058	CCN=C1NC(=N)N=C(N1)O	DS_ITG
Avermectin B1a	cal	24.42218043	CCC(C)C1C(C)C=CC2(CC3CC(CC=C(C)C(C(C)C=CC=C4COC5C(C(=CC(C(=O)O3)C45O)C)O)OC6CC(C(C(C)O6)OC7CC(C(C(C)O7)O)OC)OC)O2)O1	DS_ITG
Benzothiazole	sus	12.3811088	C1=CC=C2C(=C1)N=CS2	DS_ITG
Benzotriazole	cal	7.950150317	C1=CC=C2C(=C1)N=NN2	DS_ITG
Benzotriazole-5-carboxylic acid	sus	6.327210292	C1=CC2=C(C=C1C(=O)O)NN=N2	DS_ITG
Butocarboxim	cal	11.43750899	C/C(=N/OC(=NC)O)/C(C)SC	DS_ITG
Caffeine	cal	6.848261658	CN1C=NC2=C1C(=O)N(C)C(=O)N2C	DS_ITG
Carbamazepine	cal	13.21867959	C1=CC=C2C(=C1)C=CC3=CC=CC=C3N2C(=N)O	DS_ITG
Carbamazepine-10_11-epoxide	sus	11.42072688	C1=CC=C2C(=C1)C3C(C4=CC=CC=C4N2C(=N)O)O3	DS_ITG
Cefoperazone	cal	9.929901557	CCN1CCN(C(=O)C1=O)C(=NC(C2=CC=C(C=C2)O)C(=NC3C(=O)N4C(=C(CSC34)CSC5=NN=NN5C)C(=O)O)O)O	DS_ITG
Chlormequat	cal	1.542964166	C[N+](C)(C)CCCl	DS_ITG
Chlorothiazide	cal	6.649902047	C1=C(C(=CC2=C1N=CNS2(=O)=O)S(=O)(=O)N)Cl	DS_ITG
Chlorpyrifos	sus	23.31620361	CCOP(=S)(OCC)OC1=C(C=C(C(Cl)=N1)Cl)Cl	DS_ITG
Clarithromycin	cal	14.139846117272727	CCC1C(C)(C(C(C)C(=O)C(C)CC(C)(C(C(C)C(C(C)C(=O)O1)OC2CC(C)(C(C(C)O2)O)OC)OC3C(C(CC(C)O3)N(C)C)O)OC)O)O	DS_ITG
Climbazole	sus	14.36044049	CC(C)(C)C(=O)C(N1C=CN=C1)OC2=CC=C(C=C2)Cl	DS_ITG
Dichlorvos	cal	13.134633	COP(=O)(OC)OC=C(Cl)Cl	DS_ITG
Dimethyl phthalate	cal	13.60900473	COC(=O)C1=CC=CC=C1C(=O)OC	DS_ITG
Diphenyl phthalate	cal	20.92560688	C1=CC=C(C=C1)OC(=O)C2=CC=CC=C2C(=O)OC3=CC=CC=C3	DS_ITG
Efavirenz	cal	19.17355238	C1CC1C#CC2(C3=CC(=CC=C3N=C(O)O2)Cl)C(F)(F)F	DS_ITG
EmamectinB1a	cal	20.088967	CCC(C)C1C(C)C=CC2(CC3CC(CC=C(C)C(C(C)C=CC=C4COC5C(C(=CC(C(=O)O3)C45O)C)O)OC6CC(C(C(C)O6)OC7CC(C(C(C)O7)NC)OC)OC)O2)O1	DS_ITG
Guanylurea	cal	1.388428496	C(=N)(N)NC(=N)O	DS_ITG
Haloperidol	cal	13.29823095	C(CC(=O)C1=CC=C(C=C1)F)CN2CCC(CC2)(C3=CC=C(C=C3)Cl)O	DS_ITG
Imazalil	cal	14.00472989	C=CCOC(CN1C=CN=C1)C2=CC=C(C=C2Cl)Cl	DS_ITG
Irgarol	sus	15.22181354	CC(C)(C)NC1=NC(=NC2CC2)N=C(N1)SC	DS_ITG
Ketoconazole	sus	13.6745286	CC(=O)N1CCN(CC1)C2=CC=C(C=C2)OCC3COC(CN4C=CN=C4)(C5=CC=C(C=C5Cl)Cl)O3	DS_ITG
L-alanine	cal	1.364951469	CC(C(=O)O)N	DS_ITG
Melamine	sus	1.421451986	C1(=N)NC(=N)NC(=N)N1	DS_ITG
Metazachlor	sus	15.86686684	CC1=CC=CC(C)=C1N(CN2C=CC=N2)C(=O)CCl	DS_ITG
Metformin	sus	1.477379198	CN(C)C(=N)NC(=N)N	DS_ITG
Methamidophos	cal	2.512690391	COP(=O)(N)SC	DS_ITG
Methidathion	sus	17.16982366	COC1=NN(CSP(=S)(OC)OC)C(=O)S1	DS_ITG
Methomyl	sus	7.307186295	CC(=NOC(=NC)O)SC	DS_ITG
Metolachlor	cal	18.90325858	CCC1=CC=CC(C)=C1N(C(C)COC)C(=O)CCl	DS_ITG
Metolachlor-ESA	sus	11.20874541	CCC1=CC=CC(C)=C1N(C(C)COC)C(=O)CS(=O)(=O)O	DS_ITG
Metolachlor-OA	sus	13.65097636	CCC1=CC=CC(C)=C1N(C(C)COC)C(=O)C(=O)O	DS_ITG
Monuron	sus	12.65564427	CN(C)C(=O)NC1=CC=C(C=C1)Cl	DS_ITG
Octocrylene	cal	25.5932479	CCCCC(CC)COC(=O)C(=C(C1=CC=CC=C1)C2=CC=CC=C2)C#N	DS_ITG
Omethoate	sus	4.113302305	CN=C(CSP(=O)(OC)OC)O	DS_ITG
Phenazine	sus	14.29947022	C1=CC=C2C(=C1)N=C3C=CC=CC3=N2	DS_ITG
Progesterone	cal	19.39350603	CC(=O)C1CCC2C3CCC4=CC(=O)CCC4(C)C3CCC12C	DS_ITG
Reserpine	sus	14.82962642	COC1=CC=C2C=3CCN4CC5CC(C(C(C5CC4C3NC2=C1)C(=O)OC)OC)OC(=O)C6=CC(=C(C(=C6)OC)OC)OC	DS_ITG
Rifaximin	cal	16.94870698	CC=1C=CN2C(C1)=NC3=C4C=5C(=C(C)C6=C4C(=O)C(C)(OC=CC(C(C)C(C(C)C(C(C)C(C(C)C=CC=C(C)C(=NC(=C23)C5O)O)O)O)OC(=O)C)OC)O6)O	DS_ITG
Sebuthylazine	sus	16.1855219	CCC(C)N=C1NC(Cl)=NC(=NCC)N1	DS_ITG
Simazine	cal	12.47436448	CCN=C1N=C(Cl)NC(=NCC)N1	DS_ITG
Simazine-2-OH	sus	6.154143217	CCN=C1NC(=NCC)NC(=N1)O	DS_ITG
Spinosad A	cal	18.03563457	CCC1CCCC(C(C)C(=O)C2=CC3C(C=CC4CC(CC34)OC5C(C(C(C(C)O5)OC)OC)OC)C2CC(=O)O1)OC6CCC(C(C)O6)N(C)C	DS_ITG
Sucralose	cal	8.1496542655	C(C1C(C(C(CCl)(O1)OC2C(C(C(C(CO)O2)Cl)O)O)O)O)Cl	DS_ITG
Sudan_I	sus	23.14459954	C1=CC=C(C=C1)N/N=C\2/C3=CC=CC=C3C=CC2=O	DS_ITG
TCMTB	cal	18.09950308	C1=CC=C2C(=C1)N=C(SCSC#N)S2	DS_ITG
Tetraethylammonium	cal	1.85842273	CC[N+](CC)(CC)CC	DS_ITG
Tetrahexylammonium	cal	23.31242264	CCCCCC[N+](CCCCCC)(CCCCCC)CCCCCC	DS_ITG
Theophylline	sus	5.370354306	CN1C2=C(C(=O)N(C)C1=O)N=CN2	DS_ITG
Thiabendazole	sus	6.975854645	C1=CC=C2C(=C1)N=C(C3=CSC=N3)N2	DS_ITG
Tylosin	cal	12.75989498	CCC1C(C=C(C)C=CC(=O)C(C)CC(CC=O)C(C(C)C(CC(=O)O1)O)OC2C(C(C(C(C)O2)OC3CC(C)(C(C(C)O3)O)O)N(C)C)O)COC4C(C(C(C(C)O4)O)OC)OC	DS_ITG
Uracil	cal	1.864729462	C1=CN=C(N=C1O)O	DS_ITG
Vancomycin	cal	6.184320827	CC(C)CC(C(=NC1C(C2=CC=C(C(=C2)Cl)OC3=CC4=CC(=C3OC5C(C(C(C(CO)O5)O)O)OC6CC(C)(C(C(C)O6)O)N)OC7=CC=C(C=C7Cl)C(C8C(=NC(C9=CC(=CC(=C9C%10=CC(=CC=C%10O)C(C(=N8)O)N=C(C4N=C(C(CC(=N)O)N=C1O)O)O)O)O)C(=O)O)O)O)O)O)NC	DS_ITG
10_11-dihydro-10-hydroxycarbamazepine	sus	6.186620757	C1=CC=C2C(=C1)CC(C3=CC=CC=C3N2C(=N)O)O	DS_QQT
2-(methylthio)benzothiazole	sus	8.685018834	CSC1=NC2=CC=CC=C2S1	DS_QQT
2-aminobenzothiazole	sus	5.789857555	C1=CC=C2C(=C1)NC(=N)S2	DS_QQT
2-hydroxybenzothiazole	sus	6.135705295	C1=CC=C2C(=C1)N=C(O)S2	DS_QQT
2-methylbenzothiazole	sus	7.350479175	CC1=NC2=CC=CC=C2S1	DS_QQT
5-chlorobenzotriazole	sus	5.978963096	C1=CC2=C(C=C1Cl)NN=N2	DS_QQT
5-methyl-1H-benzotriazole	sus	5.534947362	CC1=CC=C2C(=C1)NN=N2	DS_QQT
Adenosine	sus	2.532785753	C(C1C(C(C(N2C=NC3=C(N)N=CN=C23)O1)O)O)O	DS_QQT
Aspartame	cal	4.77182144	COC(=O)C(CC1=CC=CC=C1)N=C(C(CC(=O)O)N)O	DS_QQT
Atrazine	cal	7.721714074	CCN=C1N=C(Cl)NC(=NC(C)C)N1	DS_QQT
Atrazine-2-OH	sus	5.928545253	CCN=C1NC(=NC(C)C)NC(=N1)O	DS_QQT
Atrazine-desethyl	sus	5.375612588	CC(C)N=C1NC(Cl)=NC(=N)N1	DS_QQT
Atrazine-desethyl-2-OH	sus	2.68636142	CC(C)N=C1NC(=N)N=C(N1)O	DS_QQT
Atrazine-desethyl-desisopropyl	sus	1.675817538	C1(Cl)=NC(=N)NC(=N)N1	DS_QQT
Atrazine-desisopropyl	sus	4.118769912	CCN=C1NC(Cl)=NC(=N)N1	DS_QQT
Atrazine-desisopropyl-2-OH	sus	1.746436763	CCN=C1NC(=N)N=C(N1)O	DS_QQT
Benzothiazole	sus	6.215852086	C1=CC=C2C(=C1)N=CS2	DS_QQT
Benzotriazole	cal	4.059476706	C1=CC=C2C(=C1)N=NN2	DS_QQT
Caffeine	cal	3.860293122	CN1C=NC2=C1C(=O)N(C)C(=O)N2C	DS_QQT
Carbamazepine	cal	7.419739528	C1=CC=C2C(=C1)C=CC3=CC=CC=C3N2C(=N)O	DS_QQT
Carbamazepine-10_11-epoxide	sus	6.268409854	C1=CC=C2C(=C1)C3C(C4=CC=CC=C4N2C(=N)O)O3	DS_QQT
Cefoperazone	cal	4.439690995	CCN1CCN(C(=O)C1=O)C(=NC(C2=CC=C(C=C2)O)C(=NC3C(=O)N4C(=C(CSC34)CSC5=NN=NN5C)C(=O)O)O)O	DS_QQT
Chlorothiazide	cal	2.120634099	C1=C(C(=CC2=C1N=CNS2(=O)=O)S(=O)(=O)N)Cl	DS_QQT
Chlorpyrifos	sus	11.16339192	CCOP(=S)(OCC)OC1=C(C=C(C(Cl)=N1)Cl)Cl	DS_QQT
Clarithromycin	cal	8.7644188895	CCC1C(C)(C(C(C)C(=O)C(C)CC(C)(C(C(C)C(C(C)C(=O)O1)OC2CC(C)(C(C(C)O2)O)OC)OC3C(C(CC(C)O3)N(C)C)O)OC)O)O	DS_QQT
Climbazole	sus	9.35760419	CC(C)(C)C(=O)C(N1C=CN=C1)OC2=CC=C(C=C2)Cl	DS_QQT
Dichlorvos	cal	6.695168063	COP(=O)(OC)OC=C(Cl)Cl	DS_QQT
Dimethyl phthalate	cal	6.446207202	COC(=O)C1=CC=CC=C1C(=O)OC	DS_QQT
Diphenyl phthalate	cal	10.04872496	C1=CC=C(C=C1)OC(=O)C2=CC=CC=C2C(=O)OC3=CC=CC=C3	DS_QQT
Efavirenz	cal	9.886306292	C1CC1C#CC2(C3=CC(=CC=C3N=C(O)O2)Cl)C(F)(F)F	DS_QQT
Haloperidol	cal	8.180650959	C(CC(=O)C1=CC=C(C=C1)F)CN2CCC(CC2)(C3=CC=C(C=C3)Cl)O	DS_QQT
Imazalil	cal	9.954968967	C=CCOC(CN1C=CN=C1)C2=CC=C(C=C2Cl)Cl	DS_QQT
Irgarol	sus	9.541055542	CC(C)(C)NC1=NC(=NC2CC2)N=C(N1)SC	DS_QQT
Ketoconazole	sus	10.12110976	CC(=O)N1CCN(CC1)C2=CC=C(C=C2)OCC3COC(CN4C=CN=C4)(C5=CC=C(C=C5Cl)Cl)O3	DS_QQT
L-phenylalanine	cal	2.025367774	C1=CC=C(C=C1)CC(C(=O)O)N	DS_QQT
Metazachlor	sus	7.876473206	CC1=CC=CC(C)=C1N(CN2C=CC=N2)C(=O)CCl	DS_QQT
Methamidophos	cal	1.721021956	COP(=O)(N)SC	DS_QQT
Methidathion	sus	8.149409492	COC1=NN(CSP(=S)(OC)OC)C(=O)S1	DS_QQT
Metolachlor	cal	9.514090361	CCC1=CC=CC(C)=C1N(C(C)COC)C(=O)CCl	DS_QQT
Metolachlor-ESA	sus	7.174329403	CCC1=CC=CC(C)=C1N(C(C)COC)C(=O)CS(=O)(=O)O	DS_QQT
Metolachlor-OA	sus	7.008228629	CCC1=CC=CC(C)=C1N(C(C)COC)C(=O)C(=O)O	DS_QQT
Monuron	sus	6.503109168	CN(C)C(=O)NC1=CC=C(C=C1)Cl	DS_QQT
Octocrylene	cal	11.70834825	CCCCC(CC)COC(=O)C(=C(C1=CC=CC=C1)C2=CC=CC=C2)C#N	DS_QQT
Omethoate	sus	2.65328358	CN=C(CSP(=O)(OC)OC)O	DS_QQT
Phenazine	sus	7.905342949	C1=CC=C2C(=C1)N=C3C=CC=CC3=N2	DS_QQT
Progesterone	cal	9.987085229	CC(=O)C1CCC2C3CCC4=CC(=O)CCC4(C)C3CCC12C	DS_QQT
Reserpine	sus	10.2306921	COC1=CC=C2C=3CCN4CC5CC(C(C(C5CC4C3NC2=C1)C(=O)OC)OC)OC(=O)C6=CC(=C(C(=C6)OC)OC)OC	DS_QQT
Rifaximin	cal	9.320149149	CC=1C=CN2C(C1)=NC3=C4C=5C(=C(C)C6=C4C(=O)C(C)(OC=CC(C(C)C(C(C)C(C(C)C(C(C)C=CC=C(C)C(=NC(=C23)C5O)O)O)O)OC(=O)C)OC)O6)O	DS_QQT
Sebuthylazine	sus	8.508975443	CCC(C)N=C1NC(Cl)=NC(=NCC)N1	DS_QQT
Simazine	cal	6.722165075	CCN=C1N=C(Cl)NC(=NCC)N1	DS_QQT
Simazine-2-OH	sus	4.691951516	CCN=C1NC(=NCC)NC(=N1)O	DS_QQT
Spinosad A	cal	11.93731945	CCC1CCCC(C(C)C(=O)C2=CC3C(C=CC4CC(CC34)OC5C(C(C(C(C)O5)OC)OC)OC)C2CC(=O)O1)OC6CCC(C(C)O6)N(C)C	DS_QQT
Sucralose	cal	4.232630178545454	C(C1C(C(C(CCl)(O1)OC2C(C(C(C(CO)O2)Cl)O)O)O)O)Cl	DS_QQT
Sudan_I	sus	11.50094477	C1=CC=C(C=C1)N/N=C\2/C3=CC=CC=C3C=CC2=O	DS_QQT
TCMTB	cal	8.571950902	C1=CC=C2C(=C1)N=C(SCSC#N)S2	DS_QQT
Tetraethylammonium	cal	1.208793125	CC[N+](CC)(CC)CC	DS_QQT
Theophylline	sus	3.204168565	CN1C2=C(C(=O)N(C)C1=O)N=CN2	DS_QQT
Thiabendazole	sus	6.155779426	C1=CC=C2C(=C1)N=C(C3=CSC=N3)N2	DS_QQT
Vancomycin	cal	3.793807811	CC(C)CC(C(=NC1C(C2=CC=C(C(=C2)Cl)OC3=CC4=CC(=C3OC5C(C(C(C(CO)O5)O)O)OC6CC(C)(C(C(C)O6)O)N)OC7=CC=C(C=C7Cl)C(C8C(=NC(C9=CC(=CC(=C9C%10=CC(=CC=C%10O)C(C(=N8)O)N=C(C4N=C(C(CC(=N)O)N=C1O)O)O)O)O)C(=O)O)O)O)O)O)NC	DS_QQT
10_11-dihydro-10-hydroxycarbamazepine	sus	14.2	C1=CC=C2C(=C1)CC(C3=CC=CC=C3N2C(=N)O)O	DS_DID
2-(methylthio)benzothiazole	sus	19.3	CSC1=NC2=CC=CC=C2S1	DS_DID
2-methylbenzothiazole	sus	16.5	CC1=NC2=CC=CC=C2S1	DS_DID
Adenosine	sus	1.4	C(C1C(C(C(N2C=NC3=C(N)N=CN=C23)O1)O)O)O	DS_DID
Aspartame	cal	10.62182353	COC(=O)C(CC1=CC=CC=C1)N=C(C(CC(=O)O)N)O	DS_DID
Atrazine	cal	17.07409183	CCN=C1N=C(Cl)NC(=NC(C)C)N1	DS_DID
Atrazine-desethyl	sus	12.8138701	CC(C)N=C1NC(Cl)=NC(=N)N1	DS_DID
Atrazine-desisopropyl-2-OH	sus	1.4	CCN=C1NC(=N)N=C(N1)O	DS_DID
Carbamazepine	cal	16.2388433	C1=CC=C2C(=C1)C=CC3=CC=CC=C3N2C(=N)O	DS_DID
Cefoperazone	cal	13.71730914	CCN1CCN(C(=O)C1=O)C(=NC(C2=CC=C(C=C2)O)C(=NC3C(=O)N4C(=C(CSC34)CSC5=NN=NN5C)C(=O)O)O)O	DS_DID
Chlorothiazide	cal	6.114613486	C1=C(C(=CC2=C1N=CNS2(=O)=O)S(=O)(=O)N)Cl	DS_DID
Clarithromycin	cal	16.64495856	CCC1C(C)(C(C(C)C(=O)C(C)CC(C)(C(C(C)C(C(C)C(=O)O1)OC2CC(C)(C(C(C)O2)O)OC)OC3C(C(CC(C)O3)N(C)C)O)OC)O)O	DS_DID
Dichlorvos	cal	15.63218267	COP(=O)(OC)OC=C(Cl)Cl	DS_DID
Efavirenz	cal	21.0404364	C1CC1C#CC2(C3=CC(=CC=C3N=C(O)O2)Cl)C(F)(F)F	DS_DID
EmamectinB1a	cal	20.78515545	CCC(C)C1C(C)C=CC2(CC3CC(CC=C(C)C(C(C)C=CC=C4COC5C(C(=CC(C(=O)O3)C45O)C)O)OC6CC(C(C(C)O6)OC7CC(C(C(C)O7)NC)OC)OC)O2)O1	DS_DID
Haloperidol	cal	15.57604499	C(CC(=O)C1=CC=C(C=C1)F)CN2CCC(CC2)(C3=CC=C(C=C3)Cl)O	DS_DID
Imazalil	cal	15.99529499	C=CCOC(CN1C=CN=C1)C2=CC=C(C=C2Cl)Cl	DS_DID
Irgarol	sus	17.7	CC(C)(C)NC1=NC(=NC2CC2)N=C(N1)SC	DS_DID
Ketoconazole	sus	16.4	CC(=O)N1CCN(CC1)C2=CC=C(C=C2)OCC3COC(CN4C=CN=C4)(C5=CC=C(C=C5Cl)Cl)O3	DS_DID
Metazachlor	sus	18.4	CC1=CC=CC(C)=C1N(CN2C=CC=N2)C(=O)CCl	DS_DID
Metformin	sus	1	CN(C)C(=N)NC(=N)N	DS_DID
Methamidophos	cal	1.474235801	COP(=O)(N)SC	DS_DID
Metolachlor	cal	20.93842872	CCC1=CC=CC(C)=C1N(C(C)COC)C(=O)CCl	DS_DID
Metolachlor-ESA	sus	15.2	CCC1=CC=CC(C)=C1N(C(C)COC)C(=O)CS(=O)(=O)O	DS_DID
Metolachlor-OA	sus	16.9	CCC1=CC=CC(C)=C1N(C(C)COC)C(=O)C(=O)O	DS_DID
Monuron	sus	15.7	CN(C)C(=O)NC1=CC=C(C=C1)Cl	DS_DID
Progesterone	cal	21.83977636	CC(=O)C1CCC2C3CCC4=CC(=O)CCC4(C)C3CCC12C	DS_DID
Reserpine	sus	17.1	COC1=CC=C2C=3CCN4CC5CC(C(C(C5CC4C3NC2=C1)C(=O)OC)OC)OC(=O)C6=CC(=C(C(=C6)OC)OC)OC	DS_DID
Rifaximin	cal	20.00688732	CC=1C=CN2C(C1)=NC3=C4C=5C(=C(C)C6=C4C(=O)C(C)(OC=CC(C(C)C(C(C)C(C(C)C(C(C)C=CC=C(C)C(=NC(=C23)C5O)O)O)O)OC(=O)C)OC)O6)O	DS_DID
Sebuthylazine	sus	18.6	CCC(C)N=C1NC(Cl)=NC(=NCC)N1	DS_DID
Simazine	cal	15.38773901	CCN=C1N=C(Cl)NC(=NCC)N1	DS_DID
Simazine-2-OH	sus	6.4	CCN=C1NC(=NCC)NC(=N1)O	DS_DID
Spinosad A	cal	19.27303717	CCC1CCCC(C(C)C(=O)C2=CC3C(C=CC4CC(CC34)OC5C(C(C(C(C)O5)OC)OC)OC)C2CC(=O)O1)OC6CCC(C(C)O6)N(C)C	DS_DID
Sudan_I	sus	25.7	C1=CC=C(C=C1)N/N=C\2/C3=CC=CC=C3C=CC2=O	DS_DID
TCMTB	cal	19.8625692	C1=CC=C2C(=C1)N=C(SCSC#N)S2	DS_DID
Tetraethylammonium	cal	1.2093195	CC[N+](CC)(CC)CC	DS_DID
Tetrahexylammonium	cal	23.47961223	CCCCCC[N+](CCCCCC)(CCCCCC)CCCCCC	DS_DID
Tylosin	cal	15.83721793	CCC1C(C=C(C)C=CC(=O)C(C)CC(CC=O)C(C(C)C(CC(=O)O1)O)OC2C(C(C(C(C)O2)OC3CC(C)(C(C(C)O3)O)O)N(C)C)O)COC4C(C(C(C(C)O4)O)OC)OC	DS_DID
Uracil	cal	1.004062004	C1=CN=C(N=C1O)O	DS_DID
10_11-dihydro-10-hydroxycarbamazepine	sus	7.3	C1=CC=C2C(=C1)CC(C3=CC=CC=C3N2C(=N)O)O	DS_QBD
2-(methylthio)benzothiazole	sus	12.1	CSC1=NC2=CC=CC=C2S1	DS_QBD
2-aminobenzothiazole	sus	5.6	C1=CC=C2C(=C1)NC(=N)S2	DS_QBD
2-hydroxybenzothiazole	sus	8.1	C1=CC=C2C(=C1)N=C(O)S2	DS_QBD
2-methylbenzothiazole	sus	9.8	CC1=NC2=CC=CC=C2S1	DS_QBD
5-chlorobenzotriazole	sus	7.9	C1=CC2=C(C=C1Cl)NN=N2	DS_QBD
5-methyl-1H-benzotriazole	sus	7.3	CC1=CC=C2C(=C1)NN=N2	DS_QBD
Acephate	sus	5.2	CC(=NP(=O)(OC)SC)O	DS_QBD
Atrazine	cal	10.31713938	CCN=C1N=C(Cl)NC(=NC(C)C)N1	DS_QBD
Atrazine-2-OH	sus	5.8	CCN=C1NC(=NC(C)C)NC(=N1)O	DS_QBD
Atrazine-desethyl	sus	7.295431745	CC(C)N=C1NC(Cl)=NC(=N)N1	DS_QBD
Atrazine-desethyl-desisopropyl-2-OH	sus	1.8	C1(=N)NC(=N)NC(=N1)O	DS_QBD
Atrazine-desisopropyl	sus	6.3	CCN=C1NC(Cl)=NC(=N)N1	DS_QBD
Avermectin B1a	cal	17.51918474	CCC(C)C1C(C)C=CC2(CC3CC(CC=C(C)C(C(C)C=CC=C4COC5C(C(=CC(C(=O)O3)C45O)C)O)OC6CC(C(C(C)O6)OC7CC(C(C(C)O7)O)OC)OC)O2)O1	DS_QBD
Benzotriazole	cal	6.320155522	C1=CC=C2C(=C1)N=NN2	DS_QBD
Benzotriazole-5-carboxylic acid	sus	5.7	C1=CC2=C(C=C1C(=O)O)NN=N2	DS_QBD
Caffeine	cal	5.893703979	CN1C=NC2=C1C(=O)N(C)C(=O)N2C	DS_QBD
Carbamazepine	cal	9.179974144	C1=CC=C2C(=C1)C=CC3=CC=CC=C3N2C(=N)O	DS_QBD
Carbamazepine-10_11-epoxide	sus	8	C1=CC=C2C(=C1)C3C(C4=CC=CC=C4N2C(=N)O)O3	DS_QBD
Cefoperazone	cal	7.046525889	CCN1CCN(C(=O)C1=O)C(=NC(C2=CC=C(C=C2)O)C(=NC3C(=O)N4C(=C(CSC34)CSC5=NN=NN5C)C(=O)O)O)O	DS_QBD
Chlormequat	cal	1.837959475	C[N+](C)(C)CCCl	DS_QBD
Chlorothiazide	cal	5.73164451	C1=C(C(=CC2=C1N=CNS2(=O)=O)S(=O)(=O)N)Cl	DS_QBD
Chlorpyrifos	sus	16.3	CCOP(=S)(OCC)OC1=C(C=C(C(Cl)=N1)Cl)Cl	DS_QBD
Clarithromycin	cal	9.146152371500001	CCC1C(C)(C(C(C)C(=O)C(C)CC(C)(C(C(C)C(C(C)C(=O)O1)OC2CC(C)(C(C(C)O2)O)OC)OC3C(C(CC(C)O3)N(C)C)O)OC)O)O	DS_QBD
Climbazole	sus	9	CC(C)(C)C(=O)C(N1C=CN=C1)OC2=CC=C(C=C2)Cl	DS_QBD
Dichlorvos	cal	9.150984423	COP(=O)(OC)OC=C(Cl)Cl	DS_QBD
Dimethyl phthalate	cal	9.505217579	COC(=O)C1=CC=CC=C1C(=O)OC	DS_QBD
Diphenyl phthalate	cal	14.66479421	C1=CC=C(C=C1)OC(=O)C2=CC=CC=C2C(=O)OC3=CC=CC=C3	DS_QBD
Efavirenz	cal	13.20078027	C1CC1C#CC2(C3=CC(=CC=C3N=C(O)O2)Cl)C(F)(F)F	DS_QBD
Guanylurea	cal	1.741261443	C(=N)(N)NC(=N)O	DS_QBD
Haloperidol	cal	8.28656538	C(CC(=O)C1=CC=C(C=C1)F)CN2CCC(CC2)(C3=CC=C(C=C3)Cl)O	DS_QBD
Imazalil	cal	8.620234936	C=CCOC(CN1C=CN=C1)C2=CC=C(C=C2Cl)Cl	DS_QBD
Irgarol	sus	10.5	CC(C)(C)NC1=NC(=NC2CC2)N=C(N1)SC	DS_QBD
Ketoconazole	sus	8.7	CC(=O)N1CCN(CC1)C2=CC=C(C=C2)OCC3COC(CN4C=CN=C4)(C5=CC=C(C=C5Cl)Cl)O3	DS_QBD
L-phenylalanine	cal	5.092329505	C1=CC=C(C=C1)CC(C(=O)O)N	DS_QBD
Melamine	sus	1.8	C1(=N)NC(=N)NC(=N)N1	DS_QBD
Metazachlor	sus	11.1	CC1=CC=CC(C)=C1N(CN2C=CC=N2)C(=O)CCl	DS_QBD
Metformin	sus	1.9	CN(C)C(=N)NC(=N)N	DS_QBD
Methamidophos	cal	4.067008178	COP(=O)(N)SC	DS_QBD
Methidathion	sus	11.9	COC1=NN(CSP(=S)(OC)OC)C(=O)S1	DS_QBD
Methomyl	sus	6.2	CC(=NOC(=NC)O)SC	DS_QBD
Metolachlor	cal	13.29247117	CCC1=CC=CC(C)=C1N(C(C)COC)C(=O)CCl	DS_QBD
Metolachlor-ESA	sus	8.1	CCC1=CC=CC(C)=C1N(C(C)COC)C(=O)CS(=O)(=O)O	DS_QBD
Metolachlor-OA	sus	9.9	CCC1=CC=CC(C)=C1N(C(C)COC)C(=O)C(=O)O	DS_QBD
Monuron	sus	8.9	CN(C)C(=O)NC1=CC=C(C=C1)Cl	DS_QBD
Naproxen	sus	10.9	CC(C1=CC=C2C=C(C=CC2=C1)OC)C(=O)O	DS_QBD
Octocrylene	cal	17.88703189	CCCCC(CC)COC(=O)C(=C(C1=CC=CC=C1)C2=CC=CC=C2)C#N	DS_QBD
Omethoate	sus	5.4	CN=C(CSP(=O)(OC)OC)O	DS_QBD
Phenazine	sus	10.1	C1=CC=C2C(=C1)N=C3C=CC=CC3=N2	DS_QBD
Progesterone	cal	13.71322217	CC(=O)C1CCC2C3CCC4=CC(=O)CCC4(C)C3CCC12C	DS_QBD
Reserpine	sus	9.3	COC1=CC=C2C=3CCN4CC5CC(C(C(C5CC4C3NC2=C1)C(=O)OC)OC)OC(=O)C6=CC(=C(C(=C6)OC)OC)OC	DS_QBD
Rifaximin	cal	12.23822804	CC=1C=CN2C(C1)=NC3=C4C=5C(=C(C)C6=C4C(=O)C(C)(OC=CC(C(C)C(C(C)C(C(C)C(C(C)C=CC=C(C)C(=NC(=C23)C5O)O)O)O)OC(=O)C)OC)O6)O	DS_QBD
Saccharin	cal	5.51585748	C1=CC=C2C(=C1)C(=NS2(=O)=O)O	DS_QBD
Sebuthylazine	sus	11.4	CCC(C)N=C1NC(Cl)=NC(=NCC)N1	DS_QBD
Simazine	cal	9.003260463	CCN=C1N=C(Cl)NC(=NCC)N1	DS_QBD
Simazine-2-OH	sus	5.5	CCN=C1NC(=NCC)NC(=N1)O	DS_QBD
Sucralose	cal	6.157775888	C(C1C(C(C(CCl)(O1)OC2C(C(C(C(CO)O2)Cl)O)O)O)O)Cl	DS_QBD
Sudan_I	sus	16	C1=CC=C(C=C1)N/N=C\2/C3=CC=CC=C3C=CC2=O	DS_QBD
TCMTB	cal	12.46944964	C1=CC=C2C(=C1)N=C(SCSC#N)S2	DS_QBD
Theophylline	sus	5.5	CN1C2=C(C(=O)N(C)C1=O)N=CN2	DS_QBD
Thiabendazole	sus	5.7	C1=CC=C2C(=C1)N=C(C3=CSC=N3)N2	DS_QBD
Tylosin	cal	8.459554948	CCC1C(C=C(C)C=CC(=O)C(C)CC(CC=O)C(C(C)C(CC(=O)O1)O)OC2C(C(C(C(C)O2)OC3CC(C)(C(C(C)O3)O)O)N(C)C)O)COC4C(C(C(C(C)O4)O)OC)OC	DS_QBD
Uracil	cal	2.470570105	C1=CN=C(N=C1O)O	DS_QBD
Vancomycin	cal	5.277145891	CC(C)CC(C(=NC1C(C2=CC=C(C(=C2)Cl)OC3=CC4=CC(=C3OC5C(C(C(C(CO)O5)O)O)OC6CC(C)(C(C(C)O6)O)N)OC7=CC=C(C=C7Cl)C(C8C(=NC(C9=CC(=CC(=C9C%10=CC(=CC=C%10O)C(C(=N8)O)N=C(C4N=C(C(CC(=N)O)N=C1O)O)O)O)O)C(=O)O)O)O)O)O)NC	DS_QBD
10_11-dihydro-10-hydroxycarbamazepine	sus	13.773249	C1=CC=C2C(=C1)CC(C3=CC=CC=C3N2C(=N)O)O	DS_JWW
2-(methylthio)benzothiazole	sus	18.73799252	CSC1=NC2=CC=CC=C2S1	DS_JWW
2-aminobenzothiazole	sus	8.569416946	C1=CC=C2C(=C1)NC(=N)S2	DS_JWW
2-hydroxybenzothiazole	sus	14.34618584	C1=CC=C2C(=C1)N=C(O)S2	DS_JWW
5-chlorobenzotriazole	sus	14.17625488	C1=CC2=C(C=C1Cl)NN=N2	DS_JWW
5-methyl-1H-benzotriazole	sus	13.20938763	CC1=CC=C2C(=C1)NN=N2	DS_JWW
Acephate	sus	7.888258	CC(=NP(=O)(OC)SC)O	DS_JWW
Adenosine	sus	7.294256273	C(C1C(C(C(N2C=NC3=C(N)N=CN=C23)O1)O)O)O	DS_JWW
Atrazine	cal	16.70722419	CCN=C1N=C(Cl)NC(=NC(C)C)N1	DS_JWW
Atrazine-2-OH	sus	8.818042227	CCN=C1NC(=NC(C)C)NC(=N1)O	DS_JWW
Atrazine-desethyl	sus	13.0160636	CC(C)N=C1NC(Cl)=NC(=N)N1	DS_JWW
Atrazine-desethyl-2-OH	sus	7.370400972	CC(C)N=C1NC(=N)N=C(N1)O	DS_JWW
Atrazine-desethyl-desisopropyl	sus	7.690813467	C1(Cl)=NC(=N)NC(=N)N1	DS_JWW
Atrazine-desisopropyl	sus	10.85682111	CCN=C1NC(Cl)=NC(=N)N1	DS_JWW
Avermectin B1a	cal	23.60228484	CCC(C)C1C(C)C=CC2(CC3CC(CC=C(C)C(C(C)C=CC=C4COC5C(C(=CC(C(=O)O3)C45O)C)O)OC6CC(C(C(C)O6)OC7CC(C(C(C)O7)O)OC)OC)O2)O1	DS_JWW
Benzotriazole	cal	10.96627064	C1=CC=C2C(=C1)N=NN2	DS_JWW
Butocarboxim	cal	14.268307645	C/C(=N/OC(=NC)O)/C(C)SC	DS_JWW
Caffeine	cal	9.772077266	CN1C=NC2=C1C(=O)N(C)C(=O)N2C	DS_JWW
Carbamazepine	cal	15.77169782	C1=CC=C2C(=C1)C=CC3=CC=CC=C3N2C(=N)O	DS_JWW
Carbamazepine-10_11-epoxide	sus	14.47914052	C1=CC=C2C(=C1)C3C(C4=CC=CC=C4N2C(=N)O)O3	DS_JWW
Cefoperazone	cal	14.11381561	CCN1CCN(C(=O)C1=O)C(=NC(C2=CC=C(C=C2)O)C(=NC3C(=O)N4C(=C(CSC34)CSC5=NN=NN5C)C(=O)O)O)O	DS_JWW
Chlorpyrifos	sus	22.935358	CCOP(=S)(OCC)OC1=C(C=C(C(Cl)=N1)Cl)Cl	DS_JWW
Clarithromycin	cal	14.85238135	CCC1C(C)(C(C(C)C(=O)C(C)CC(C)(C(C(C)C(C(C)C(=O)O1)OC2CC(C)(C(C(C)O2)O)OC)OC3C(C(CC(C)O3)N(C)C)O)OC)O)O	DS_JWW
Climbazole	sus	14.9337977	CC(C)(C)C(=O)C(N1C=CN=C1)OC2=CC=C(C=C2)Cl	DS_JWW
Clotrimazole	sus	15.26767485	C1=CC=C(C=C1)C(C2=CC=CC=C2)(C3=CC=CC=C3Cl)N4C=CN=C4	DS_JWW
Dichlorvos	cal	15.44818501	COP(=O)(OC)OC=C(Cl)Cl	DS_JWW
Dimethyl phthalate	cal	15.82934881	COC(=O)C1=CC=CC=C1C(=O)OC	DS_JWW
Diphenyl phthalate	cal	21.39262706	C1=CC=C(C=C1)OC(=O)C2=CC=CC=C2C(=O)OC3=CC=CC=C3	DS_JWW
Efavirenz	cal	19.97096064	C1CC1C#CC2(C3=CC(=CC=C3N=C(O)O2)Cl)C(F)(F)F	DS_JWW
Imazalil	cal	14.369392210000001	C=CCOC(CN1C=CN=C1)C2=CC=C(C=C2Cl)Cl	DS_JWW
Irgarol	sus	16.60265722	CC(C)(C)NC1=NC(=NC2CC2)N=C(N1)SC	DS_JWW
Ketoconazole	sus	14.54992936	CC(=O)N1CCN(CC1)C2=CC=C(C=C2)OCC3COC(CN4C=CN=C4)(C5=CC=C(C=C5Cl)Cl)O3	DS_JWW
Metazachlor	sus	17.54103138	CC1=CC=CC(C)=C1N(CN2C=CC=N2)C(=O)CCl	DS_JWW
Methidathion	sus	18.52193465	COC1=NN(CSP(=S)(OC)OC)C(=O)S1	DS_JWW
Methomyl	sus	10.15684431	CC(=NOC(=NC)O)SC	DS_JWW
Metolachlor	cal	19.71534536	CCC1=CC=CC(C)=C1N(C(C)COC)C(=O)CCl	DS_JWW
Metolachlor-ESA	sus	17.79446114	CCC1=CC=CC(C)=C1N(C(C)COC)C(=O)CS(=O)(=O)O	DS_JWW
Metolachlor-OA	sus	17.18806171	CCC1=CC=CC(C)=C1N(C(C)COC)C(=O)C(=O)O	DS_JWW
Naproxen	sus	17.57927149	CC(C1=CC=C2C=C(C=CC2=C1)OC)C(=O)O	DS_JWW
Nigericin	cal	28.04036199	CC1CCC(CC2CC(C(C)C3(C(C)CC(C)(C4CCC(C)(C5C(C)CC(C6C(C)CC(C)C(CO)(O)O6)O5)O4)O3)O2)OC)OC1C(C)C(=O)O	DS_JWW
Octocrylene	cal	24.43302782	CCCCC(CC)COC(=O)C(=C(C1=CC=CC=C1)C2=CC=CC=C2)C#N	DS_JWW
Omethoate	sus	8.223944027	CN=C(CSP(=O)(OC)OC)O	DS_JWW
Phenazine	sus	16.68889893	C1=CC=C2C(=C1)N=C3C=CC=CC3=N2	DS_JWW
Progesterone	cal	20.20624862	CC(=O)C1CCC2C3CCC4=CC(=O)CCC4(C)C3CCC12C	DS_JWW
Reserpine	sus	15.18794054	COC1=CC=C2C=3CCN4CC5CC(C(C(C5CC4C3NC2=C1)C(=O)OC)OC)OC(=O)C6=CC(=C(C(=C6)OC)OC)OC	DS_JWW
Rifaximin	cal	18.94955846	CC=1C=CN2C(C1)=NC3=C4C=5C(=C(C)C6=C4C(=O)C(C)(OC=CC(C(C)C(C(C)C(C(C)C(C(C)C=CC=C(C)C(=NC(=C23)C5O)O)O)O)OC(=O)C)OC)O6)O	DS_JWW
Sebuthylazine	sus	17.87718948	CCC(C)N=C1NC(Cl)=NC(=NCC)N1	DS_JWW
Simazine	cal	15.26696175	CCN=C1N=C(Cl)NC(=NCC)N1	DS_JWW
Simazine-2-OH	sus	8.061098701	CCN=C1NC(=NCC)NC(=N1)O	DS_JWW
Sucralose	cal	11.576217017647059	C(C1C(C(C(CCl)(O1)OC2C(C(C(C(CO)O2)Cl)O)O)O)O)Cl	DS_JWW
Sudan_I	sus	22.83630414	C1=CC=C(C=C1)N/N=C\2/C3=CC=CC=C3C=CC2=O	DS_JWW
TCMTB	cal	19.24391074	C1=CC=C2C(=C1)N=C(SCSC#N)S2	DS_JWW
Tetrahexylammonium	cal	18.82917235	CCCCCC[N+](CCCCCC)(CCCCCC)CCCCCC	DS_JWW
Theophylline	sus	8.546266935	CN1C2=C(C(=O)N(C)C1=O)N=CN2	DS_JWW
Thiabendazole	sus	9.09866904	C1=CC=C2C(=C1)N=C(C3=CSC=N3)N2	DS_JWW
10_11-dihydro-10-hydroxycarbamazepine	sus	16.9	C1=CC=C2C(=C1)CC(C3=CC=CC=C3N2C(=N)O)O	DS_TSJ
2-(methylthio)benzothiazole	sus	22.5	CSC1=NC2=CC=CC=C2S1	DS_TSJ
2-aminobenzothiazole	sus	6.8	C1=CC=C2C(=C1)NC(=N)S2	DS_TSJ
2-hydroxybenzothiazole	sus	16.7	C1=CC=C2C(=C1)N=C(O)S2	DS_TSJ
2-methylbenzothiazole	sus	19.7	CC1=NC2=CC=CC=C2S1	DS_TSJ
5-chlorobenzotriazole	sus	16.7	C1=CC2=C(C=C1Cl)NN=N2	DS_TSJ
5-methyl-1H-benzotriazole	sus	15.3	CC1=CC=C2C(=C1)NN=N2	DS_TSJ
Acephate	sus	2.8	CC(=NP(=O)(OC)SC)O	DS_TSJ
Adenosine	sus	2	C(C1C(C(C(N2C=NC3=C(N)N=CN=C23)O1)O)O)O	DS_TSJ
Aspartame	cal	12.25184588	COC(=O)C(CC1=CC=CC=C1)N=C(C(CC(=O)O)N)O	DS_TSJ
Atrazine	cal	20.53880555	CCN=C1N=C(Cl)NC(=NC(C)C)N1	DS_TSJ
Atrazine-2-OH	sus	11.2	CCN=C1NC(=NC(C)C)NC(=N1)O	DS_TSJ
Atrazine-desethyl	sus	14.5	CC(C)N=C1NC(Cl)=NC(=N)N1	DS_TSJ
Atrazine-desethyl-2-OH	sus	2	CC(C)N=C1NC(=N)N=C(N1)O	DS_TSJ
Atrazine-desethyl-desisopropyl	sus	2.3	C1(Cl)=NC(=N)NC(=N)N1	DS_TSJ
Atrazine-desisopropyl	sus	10.4	CCN=C1NC(Cl)=NC(=N)N1	DS_TSJ
Atrazine-desisopropyl-2-OH	sus	1.6	CCN=C1NC(=N)N=C(N1)O	DS_TSJ
Avermectin B1a	cal	29.46699983	CCC(C)C1C(C)C=CC2(CC3CC(CC=C(C)C(C(C)C=CC=C4COC5C(C(=CC(C(=O)O3)C45O)C)O)OC6CC(C(C(C)O6)OC7CC(C(C(C)O7)O)OC)OC)O2)O1	DS_TSJ
Benzothiazole	sus	17	C1=CC=C2C(=C1)N=CS2	DS_TSJ
Benzotriazole	cal	10.39749405	C1=CC=C2C(=C1)N=NN2	DS_TSJ
Benzotriazole-5-carboxylic acid	sus	8.4	C1=CC2=C(C=C1C(=O)O)NN=N2	DS_TSJ
Butocarboxim	cal	15.98389614909091	C/C(=N/OC(=NC)O)/C(C)SC	DS_TSJ
Caffeine	cal	10.67896531	CN1C=NC2=C1C(=O)N(C)C(=O)N2C	DS_TSJ
Carbamazepine	cal	19.8412783	C1=CC=C2C(=C1)C=CC3=CC=CC=C3N2C(=N)O	DS_TSJ
Carbamazepine-10_11-epoxide	sus	17.2	C1=CC=C2C(=C1)C3C(C4=CC=CC=C4N2C(=N)O)O3	DS_TSJ
Cefoperazone	cal	14.14124123	CCN1CCN(C(=O)C1=O)C(=NC(C2=CC=C(C=C2)O)C(=NC3C(=O)N4C(=C(CSC34)CSC5=NN=NN5C)C(=O)O)O)O	DS_TSJ
Chlormequat	cal	1.315345648	C[N+](C)(C)CCCl	DS_TSJ
Chlorothiazide	cal	2.967336247	C1=C(C(=CC2=C1N=CNS2(=O)=O)S(=O)(=O)N)Cl	DS_TSJ
Chlorpyrifos	sus	27.9	CCOP(=S)(OCC)OC1=C(C=C(C(Cl)=N1)Cl)Cl	DS_TSJ
Clarithromycin	cal	21.64309565	CCC1C(C)(C(C(C)C(=O)C(C)CC(C)(C(C(C)C(C(C)C(=O)O1)OC2CC(C)(C(C(C)O2)O)OC)OC3C(C(CC(C)O3)N(C)C)O)OC)O)O	DS_TSJ
Climbazole	sus	20.4	CC(C)(C)C(=O)C(N1C=CN=C1)OC2=CC=C(C=C2)Cl	DS_TSJ
Clotrimazole	sus	21.4	C1=CC=C(C=C1)C(C2=CC=CC=C2)(C3=CC=CC=C3Cl)N4C=CN=C4	DS_TSJ
Dichlorvos	cal	18.4097443	COP(=O)(OC)OC=C(Cl)Cl	DS_TSJ
Dimethyl phthalate	cal	17.66675216	COC(=O)C1=CC=CC=C1C(=O)OC	DS_TSJ
Diphenyl phthalate	cal	25.5793462	C1=CC=C(C=C1)OC(=O)C2=CC=CC=C2C(=O)OC3=CC=CC=C3	DS_TSJ
Efavirenz	cal	25.48669508	C1CC1C#CC2(C3=CC(=CC=C3N=C(O)O2)Cl)C(F)(F)F	DS_TSJ
EmamectinB1a	cal	26.43730392	CCC(C)C1C(C)C=CC2(CC3CC(CC=C(C)C(C(C)C=CC=C4COC5C(C(=CC(C(=O)O3)C45O)C)O)OC6CC(C(C(C)O6)OC7CC(C(C(C)O7)NC)OC)OC)O2)O1	DS_TSJ
Guanylurea	cal	1.26547987	C(=N)(N)NC(=N)O	DS_TSJ
Haloperidol	cal	18.36976156	C(CC(=O)C1=CC=C(C=C1)F)CN2CCC(CC2)(C3=CC=C(C=C3)Cl)O	DS_TSJ
Imazalil	cal	19.70569091	C=CCOC(CN1C=CN=C1)C2=CC=C(C=C2Cl)Cl	DS_TSJ
Irgarol	sus	22.7	CC(C)(C)NC1=NC(=NC2CC2)N=C(N1)SC	DS_TSJ
Ketoconazole	sus	20.5	CC(=O)N1CCN(CC1)C2=CC=C(C=C2)OCC3COC(CN4C=CN=C4)(C5=CC=C(C=C5Cl)Cl)O3	DS_TSJ
L-phenylalanine	cal	2.754278549	C1=CC=C(C=C1)CC(C(=O)O)N	DS_TSJ
Melamine	sus	1.4	C1(=N)NC(=N)NC(=N)N1	DS_TSJ
Metazachlor	sus	20.9	CC1=CC=CC(C)=C1N(CN2C=CC=N2)C(=O)CCl	DS_TSJ
Metformin	sus	1.3	CN(C)C(=N)NC(=N)N	DS_TSJ
Methamidophos	cal	2.250810619	COP(=O)(N)SC	DS_TSJ
Methidathion	sus	21.6	COC1=NN(CSP(=S)(OC)OC)C(=O)S1	DS_TSJ
Methomyl	sus	8.4	CC(=NOC(=NC)O)SC	DS_TSJ
Metolachlor	cal	24.44659697	CCC1=CC=CC(C)=C1N(C(C)COC)C(=O)CCl	DS_TSJ
Metolachlor-ESA	sus	21.1	CCC1=CC=CC(C)=C1N(C(C)COC)C(=O)CS(=O)(=O)O	DS_TSJ
Metolachlor-OA	sus	21.6	CCC1=CC=CC(C)=C1N(C(C)COC)C(=O)C(=O)O	DS_TSJ
Monuron	sus	17.6	CN(C)C(=O)NC1=CC=C(C=C1)Cl	DS_TSJ
Naproxen	sus	22.7	CC(C1=CC=C2C=C(C=CC2=C1)OC)C(=O)O	DS_TSJ
Nigericin	cal	30.829174325	CC1CCC(CC2CC(C(C)C3(C(C)CC(C)(C4CCC(C)(C5C(C)CC(C6C(C)CC(C)C(CO)(O)O6)O5)O4)O3)O2)OC)OC1C(C)C(=O)O	DS_TSJ
Octocrylene	cal	29.05203101	CCCCC(CC)COC(=O)C(=C(C1=CC=CC=C1)C2=CC=CC=C2)C#N	DS_TSJ
Omethoate	sus	3.6	CN=C(CSP(=O)(OC)OC)O	DS_TSJ
Phenazine	sus	20.9	C1=CC=C2C(=C1)N=C3C=CC=CC3=N2	DS_TSJ
Progesterone	cal	25.74074651	CC(=O)C1CCC2C3CCC4=CC(=O)CCC4(C)C3CCC12C	DS_TSJ
Reserpine	sus	20.1	COC1=CC=C2C=3CCN4CC5CC(C(C(C5CC4C3NC2=C1)C(=O)OC)OC)OC(=O)C6=CC(=C(C(=C6)OC)OC)OC	DS_TSJ
Rifaximin	cal	23.94417789	CC=1C=CN2C(C1)=NC3=C4C=5C(=C(C)C6=C4C(=O)C(C)(OC=CC(C(C)C(C(C)C(C(C)C(C(C)C=CC=C(C)C(=NC(=C23)C5O)O)O)O)OC(=O)C)OC)O6)O	DS_TSJ
Sebuthylazine	sus	22.3	CCC(C)N=C1NC(Cl)=NC(=NCC)N1	DS_TSJ
Simazine	cal	18.15774944	CCN=C1N=C(Cl)NC(=NCC)N1	DS_TSJ
Simazine-2-OH	sus	6.8	CCN=C1NC(=NCC)NC(=N1)O	DS_TSJ
Spinosad A	cal	24.82290547	CCC1CCCC(C(C)C(=O)C2=CC3C(C=CC4CC(CC34)OC5C(C(C(C(C)O5)OC)OC)OC)C2CC(=O)O1)OC6CCC(C(C)O6)N(C)C	DS_TSJ
Sucralose	cal	10.919033830909092	C(C1C(C(C(CCl)(O1)OC2C(C(C(C(CO)O2)Cl)O)O)O)O)Cl	DS_TSJ
Sudan_I	sus	28.4	C1=CC=C(C=C1)N/N=C\2/C3=CC=CC=C3C=CC2=O	DS_TSJ
TCMTB	cal	22.46261173	C1=CC=C2C(=C1)N=C(SCSC#N)S2	DS_TSJ
Tetraethylammonium	cal	1.603026872	CC[N+](CC)(CC)CC	DS_TSJ
Tetrahexylammonium	cal	25.07679405	CCCCCC[N+](CCCCCC)(CCCCCC)CCCCCC	DS_TSJ
Theophylline	sus	7.1	CN1C2=C(C(=O)N(C)C1=O)N=CN2	DS_TSJ
Thiabendazole	sus	10.2	C1=CC=C2C(=C1)N=C(C3=CSC=N3)N2	DS_TSJ
Tylosin	cal	20.13841672	CCC1C(C=C(C)C=CC(=O)C(C)CC(CC=O)C(C(C)C(CC(=O)O1)O)OC2C(C(C(C(C)O2)OC3CC(C)(C(C(C)O3)O)O)N(C)C)O)COC4C(C(C(C(C)O4)O)OC)OC	DS_TSJ
Uracil	cal	1.598381191	C1=CN=C(N=C1O)O	DS_TSJ
Vancomycin	cal	9.582208621	CC(C)CC(C(=NC1C(C2=CC=C(C(=C2)Cl)OC3=CC4=CC(=C3OC5C(C(C(C(CO)O5)O)O)OC6CC(C)(C(C(C)O6)O)N)OC7=CC=C(C=C7Cl)C(C8C(=NC(C9=CC(=CC(=C9C%10=CC(=CC=C%10O)C(C(=N8)O)N=C(C4N=C(C(CC(=N)O)N=C1O)O)O)O)O)C(=O)O)O)O)O)O)NC	DS_TSJ
10_11-dihydro-10-hydroxycarbamazepine	sus	16.60712047	C1=CC=C2C(=C1)CC(C3=CC=CC=C3N2C(=N)O)O	DS_QV
2-(methylthio)benzothiazole	sus	20.61604999	CSC1=NC2=CC=CC=C2S1	DS_QV
2-aminobenzothiazole	sus	11.44260246	C1=CC=C2C(=C1)NC(=N)S2	DS_QV
2-hydroxybenzothiazole	sus	17.25507879	C1=CC=C2C(=C1)N=C(O)S2	DS_QV
2-methylbenzothiazole	sus	18.8142519	CC1=NC2=CC=CC=C2S1	DS_QV
5-chlorobenzotriazole	sus	17.27924454	C1=CC2=C(C=C1Cl)NN=N2	DS_QV
5-methyl-1H-benzotriazole	sus	16.26607221	CC1=CC=C2C(=C1)NN=N2	DS_QV
Acephate	sus	10.14456297	CC(=NP(=O)(OC)SC)O	DS_QV
Adenosine	sus	8.713268946	C(C1C(C(C(N2C=NC3=C(N)N=CN=C23)O1)O)O)O	DS_QV
Aspartame	cal	13.37889647	COC(=O)C(CC1=CC=CC=C1)N=C(C(CC(=O)O)N)O	DS_QV
Atrazine	cal	19.37794489	CCN=C1N=C(Cl)NC(=NC(C)C)N1	DS_QV
Atrazine-2-OH	sus	12.21681689	CCN=C1NC(=NC(C)C)NC(=N1)O	DS_QV
Atrazine-desethyl	sus	16.10578162	CC(C)N=C1NC(Cl)=NC(=N)N1	DS_QV
Atrazine-desethyl-2-OH	sus	8.719564728	CC(C)N=C1NC(=N)N=C(N1)O	DS_QV
Atrazine-desethyl-desisopropyl	sus	9.655441971	C1(Cl)=NC(=N)NC(=N)N1	DS_QV
Atrazine-desethyl-desisopropyl-2-OH	sus	2.792395811	C1(=N)NC(=N)NC(=N1)O	DS_QV
Atrazine-desisopropyl	sus	14.21430484	CCN=C1NC(Cl)=NC(=N)N1	DS_QV
Avermectin B1a	cal	25.36058222	CCC(C)C1C(C)C=CC2(CC3CC(CC=C(C)C(C(C)C=CC=C4COC5C(C(=CC(C(=O)O3)C45O)C)O)OC6CC(C(C(C)O6)OC7CC(C(C(C)O7)O)OC)OC)O2)O1	DS_QV
Benzothiazole	sus	17.29831006	C1=CC=C2C(=C1)N=CS2	DS_QV
Benzotriazole	cal	14.29523739	C1=CC=C2C(=C1)N=NN2	DS_QV
Benzotriazole-5-carboxylic acid	sus	13.6501267	C1=CC2=C(C=C1C(=O)O)NN=N2	DS_QV
Butocarboxim	cal	16.666695814545452	C/C(=N/OC(=NC)O)/C(C)SC	DS_QV
Caffeine	cal	13.34639603	CN1C=NC2=C1C(=O)N(C)C(=O)N2C	DS_QV
Carbamazepine	cal	18.41778234	C1=CC=C2C(=C1)C=CC3=CC=CC=C3N2C(=N)O	DS_QV
Carbamazepine-10_11-epoxide	sus	16.56982551	C1=CC=C2C(=C1)C3C(C4=CC=CC=C4N2C(=N)O)O3	DS_QV
Cefoperazone	cal	14.43079173	CCN1CCN(C(=O)C1=O)C(=NC(C2=CC=C(C=C2)O)C(=NC3C(=O)N4C(=C(CSC34)CSC5=NN=NN5C)C(=O)O)O)O	DS_QV
Chlorothiazide	cal	10.9277742	C1=C(C(=CC2=C1N=CNS2(=O)=O)S(=O)(=O)N)Cl	DS_QV
Chlorpyrifos	sus	23.54824202	CCOP(=S)(OCC)OC1=C(C=C(C(Cl)=N1)Cl)Cl	DS_QV
Clarithromycin	cal	17.830091961818184	CCC1C(C)(C(C(C)C(=O)C(C)CC(C)(C(C(C)C(C(C)C(=O)O1)OC2CC(C)(C(C(C)O2)O)OC)OC3C(C(CC(C)O3)N(C)C)O)OC)O)O	DS_QV
Climbazole	sus	17.23422971	CC(C)(C)C(=O)C(N1C=CN=C1)OC2=CC=C(C=C2)Cl	DS_QV
Clotrimazole	sus	17.51481322	C1=CC=C(C=C1)C(C2=CC=CC=C2)(C3=CC=CC=C3Cl)N4C=CN=C4	DS_QV
Dichlorvos	cal	17.68783898	COP(=O)(OC)OC=C(Cl)Cl	DS_QV
Dimethyl phthalate	cal	17.26431237	COC(=O)C1=CC=CC=C1C(=O)OC	DS_QV
Diphenyl phthalate	cal	21.73604645	C1=CC=C(C=C1)OC(=O)C2=CC=CC=C2C(=O)OC3=CC=CC=C3	DS_QV
Efavirenz	cal	21.41184047	C1CC1C#CC2(C3=CC(=CC=C3N=C(O)O2)Cl)C(F)(F)F	DS_QV
Haloperidol	cal	15.89555084	C(CC(=O)C1=CC=C(C=C1)F)CN2CCC(CC2)(C3=CC=C(C=C3)Cl)O	DS_QV
Imazalil	cal	16.58867903	C=CCOC(CN1C=CN=C1)C2=CC=C(C=C2Cl)Cl	DS_QV
Ketoconazole	sus	16.87180342	CC(=O)N1CCN(CC1)C2=CC=C(C=C2)OCC3COC(CN4C=CN=C4)(C5=CC=C(C=C5Cl)Cl)O3	DS_QV
L-phenylalanine	cal	10.16488049	C1=CC=C(C=C1)CC(C(=O)O)N	DS_QV
Melamine	sus	3.086284735	C1(=N)NC(=N)NC(=N)N1	DS_QV
Metazachlor	sus	19.1794193	CC1=CC=CC(C)=C1N(CN2C=CC=N2)C(=O)CCl	DS_QV
Metformin	sus	3.007134612	CN(C)C(=N)NC(=N)N	DS_QV
Methamidophos	cal	9.037278882	COP(=O)(N)SC	DS_QV
Methidathion	sus	19.74898653	COC1=NN(CSP(=S)(OC)OC)C(=O)S1	DS_QV
Methomyl	sus	12.77988117	CC(=NOC(=NC)O)SC	DS_QV
Metolachlor	cal	21.48598188	CCC1=CC=CC(C)=C1N(C(C)COC)C(=O)CCl	DS_QV
Monuron	sus	17.80360831	CN(C)C(=O)NC1=CC=C(C=C1)Cl	DS_QV
Naproxen	sus	20.20089384	CC(C1=CC=C2C=C(C=CC2=C1)OC)C(=O)O	DS_QV
Nigericin	cal	28.982676592222223	CC1CCC(CC2CC(C(C)C3(C(C)CC(C)(C4CCC(C)(C5C(C)CC(C6C(C)CC(C)C(CO)(O)O6)O5)O4)O3)O2)OC)OC1C(C)C(=O)O	DS_QV
Octocrylene	cal	24.26333554	CCCCC(CC)COC(=O)C(=C(C1=CC=CC=C1)C2=CC=CC=C2)C#N	DS_QV
Omethoate	sus	10.80360412	CN=C(CSP(=O)(OC)OC)O	DS_QV
Phenazine	sus	19.69558316	C1=CC=C2C(=C1)N=C3C=CC=CC3=N2	DS_QV
Progesterone	cal	22.25179608	CC(=O)C1CCC2C3CCC4=CC(=O)CCC4(C)C3CCC12C	DS_QV
Reserpine	sus	16.81649859	COC1=CC=C2C=3CCN4CC5CC(C(C(C5CC4C3NC2=C1)C(=O)OC)OC)OC(=O)C6=CC(=C(C(=C6)OC)OC)OC	DS_QV
Rifaximin	cal	20.97127383	CC=1C=CN2C(C1)=NC3=C4C=5C(=C(C)C6=C4C(=O)C(C)(OC=CC(C(C)C(C(C)C(C(C)C(C(C)C=CC=C(C)C(=NC(=C23)C5O)O)O)O)OC(=O)C)OC)O6)O	DS_QV
Sebuthylazine	sus	20.32375275	CCC(C)N=C1NC(Cl)=NC(=NCC)N1	DS_QV
Simazine	cal	18.0903544	CCN=C1N=C(Cl)NC(=NCC)N1	DS_QV
Simazine-2-OH	sus	10.89024582	CCN=C1NC(=NCC)NC(=N1)O	DS_QV
Spinosad A	cal	19.59733847	CCC1CCCC(C(C)C(=O)C2=CC3C(C=CC4CC(CC34)OC5C(C(C(C(C)O5)OC)OC)OC)C2CC(=O)O1)OC6CCC(C(C)O6)N(C)C	DS_QV
Sucralose	cal	14.162996135	C(C1C(C(C(CCl)(O1)OC2C(C(C(C(CO)O2)Cl)O)O)O)O)Cl	DS_QV
Sudan_I	sus	24.54125428	C1=CC=C(C=C1)N/N=C\2/C3=CC=CC=C3C=CC2=O	DS_QV
TCMTB	cal	20.25307941	C1=CC=C2C(=C1)N=C(SCSC#N)S2	DS_QV
Theophylline	sus	12.45955675	CN1C2=C(C(=O)N(C)C1=O)N=CN2	DS_QV
Thiabendazole	sus	12.52270035	C1=CC=C2C(=C1)N=C(C3=CSC=N3)N2	DS_QV
Vancomycin	cal	9.948793645	CC(C)CC(C(=NC1C(C2=CC=C(C(=C2)Cl)OC3=CC4=CC(=C3OC5C(C(C(C(CO)O5)O)O)OC6CC(C)(C(C(C)O6)O)N)OC7=CC=C(C=C7Cl)C(C8C(=NC(C9=CC(=CC(=C9C%10=CC(=CC=C%10O)C(C(=N8)O)N=C(C4N=C(C(CC(=N)O)N=C1O)O)O)O)O)C(=O)O)O)O)O)O)NC	DS_QV
10_11-dihydro-10-hydroxycarbamazepine	sus	20.3	C1=CC=C2C(=C1)CC(C3=CC=CC=C3N2C(=N)O)O	DS_STF
2-(methylthio)benzothiazole	sus	27.7	CSC1=NC2=CC=CC=C2S1	DS_STF
2-aminobenzothiazole	sus	15	C1=CC=C2C(=C1)NC(=N)S2	DS_STF
2-hydroxybenzothiazole	sus	21.3	C1=CC=C2C(=C1)N=C(O)S2	DS_STF
2-methylbenzothiazole	sus	24.6	CC1=NC2=CC=CC=C2S1	DS_STF
5-chlorobenzotriazole	sus	20.2	C1=CC2=C(C=C1Cl)NN=N2	DS_STF
5-methyl-1H-benzotriazole	sus	19.6	CC1=CC=C2C(=C1)NN=N2	DS_STF
Acephate	sus	9.8	CC(=NP(=O)(OC)SC)O	DS_STF
Adenosine	sus	8.4	C(C1C(C(C(N2C=NC3=C(N)N=CN=C23)O1)O)O)O	DS_STF
Atrazine	cal	22.92747686	CCN=C1N=C(Cl)NC(=NC(C)C)N1	DS_STF
Atrazine-2-OH	sus	14.2	CCN=C1NC(=NC(C)C)NC(=N1)O	DS_STF
Atrazine-desethyl	sus	17.4	CC(C)N=C1NC(Cl)=NC(=N)N1	DS_STF
Atrazine-desethyl-2-OH	sus	8.1	CC(C)N=C1NC(=N)N=C(N1)O	DS_STF
Atrazine-desethyl-desisopropyl	sus	8.3	C1(Cl)=NC(=N)NC(=N)N1	DS_STF
Atrazine-desisopropyl	sus	14.8	CCN=C1NC(Cl)=NC(=N)N1	DS_STF
Atrazine-desisopropyl-2-OH	sus	6.9	CCN=C1NC(=N)N=C(N1)O	DS_STF
Avermectin B1a	cal	31.60793009	CCC(C)C1C(C)C=CC2(CC3CC(CC=C(C)C(C(C)C=CC=C4COC5C(C(=CC(C(=O)O3)C45O)C)O)OC6CC(C(C(C)O6)OC7CC(C(C(C)O7)O)OC)OC)O2)O1	DS_STF
Benzothiazole	sus	22.8	C1=CC=C2C(=C1)N=CS2	DS_STF
Benzotriazole	cal	16.45137782	C1=CC=C2C(=C1)N=NN2	DS_STF
Benzotriazole-5-carboxylic acid	sus	13.9	C1=CC2=C(C=C1C(=O)O)NN=N2	DS_STF
Butocarboxim	cal	21.141655710000002	C/C(=N/OC(=NC)O)/C(C)SC	DS_STF
Caffeine	cal	21.46768205	CN1C=NC2=C1C(=O)N(C)C(=O)N2C	DS_STF
Carbamazepine	cal	24.69198947	C1=CC=C2C(=C1)C=CC3=CC=CC=C3N2C(=N)O	DS_STF
Carbamazepine-10_11-epoxide	sus	23.2	C1=CC=C2C(=C1)C3C(C4=CC=CC=C4N2C(=N)O)O3	DS_STF
Cefoperazone	cal	24.43699107	CCN1CCN(C(=O)C1=O)C(=NC(C2=CC=C(C=C2)O)C(=NC3C(=O)N4C(=C(CSC34)CSC5=NN=NN5C)C(=O)O)O)O	DS_STF
Chlorothiazide	cal	12.83217216	C1=C(C(=CC2=C1N=CNS2(=O)=O)S(=O)(=O)N)Cl	DS_STF
Chlorpyrifos	sus	31.1	CCOP(=S)(OCC)OC1=C(C=C(C(Cl)=N1)Cl)Cl	DS_STF
Clarithromycin	cal	21.791879209999998	CCC1C(C)(C(C(C)C(=O)C(C)CC(C)(C(C(C)C(C(C)C(=O)O1)OC2CC(C)(C(C(C)O2)O)OC)OC3C(C(CC(C)O3)N(C)C)O)OC)O)O	DS_STF
Climbazole	sus	23.2	CC(C)(C)C(=O)C(N1C=CN=C1)OC2=CC=C(C=C2)Cl	DS_STF
Clotrimazole	sus	27.9	C1=CC=C(C=C1)C(C2=CC=CC=C2)(C3=CC=CC=C3Cl)N4C=CN=C4	DS_STF
Dichlorvos	cal	21.54333725	COP(=O)(OC)OC=C(Cl)Cl	DS_STF
Dimethyl phthalate	cal	23.67093112	COC(=O)C1=CC=CC=C1C(=O)OC	DS_STF
Diphenyl phthalate	cal	30.31490117	C1=CC=C(C=C1)OC(=O)C2=CC=CC=C2C(=O)OC3=CC=CC=C3	DS_STF
Efavirenz	cal	27.12521477	C1CC1C#CC2(C3=CC(=CC=C3N=C(O)O2)Cl)C(F)(F)F	DS_STF
EmamectinB1a	cal	27.42437085	CCC(C)C1C(C)C=CC2(CC3CC(CC=C(C)C(C(C)C=CC=C4COC5C(C(=CC(C(=O)O3)C45O)C)O)OC6CC(C(C(C)O6)OC7CC(C(C(C)O7)NC)OC)OC)O2)O1	DS_STF
Haloperidol	cal	20.70640867	C(CC(=O)C1=CC=C(C=C1)F)CN2CCC(CC2)(C3=CC=C(C=C3)Cl)O	DS_STF
Imazalil	cal	22.08079939	C=CCOC(CN1C=CN=C1)C2=CC=C(C=C2Cl)Cl	DS_STF
Irgarol	sus	26.2	CC(C)(C)NC1=NC(=NC2CC2)N=C(N1)SC	DS_STF
Ivermectin B1a	cal	32.631496348000006	CCC(C)C1C(C)CCC2(CC3CC(CC=C(C)C(C(C)C=CC=C4COC5C(C(=CC(C(=O)O3)C45O)C)O)OC6CC(C(C(C)O6)OC7CC(C(C(C)O7)O)OC)OC)O2)O1	DS_STF
Ketoconazole	sus	26.9	CC(=O)N1CCN(CC1)C2=CC=C(C=C2)OCC3COC(CN4C=CN=C4)(C5=CC=C(C=C5Cl)Cl)O3	DS_STF
L-phenylalanine	cal	8.964143399	C1=CC=C(C=C1)CC(C(=O)O)N	DS_STF
Metazachlor	sus	26.5	CC1=CC=CC(C)=C1N(CN2C=CC=N2)C(=O)CCl	DS_STF
Methamidophos	cal	8.593797117	COP(=O)(N)SC	DS_STF
Methidathion	sus	28.7	COC1=NN(CSP(=S)(OC)OC)C(=O)S1	DS_STF
Methomyl	sus	16.6	CC(=NOC(=NC)O)SC	DS_STF
Metolachlor	cal	29.05702889	CCC1=CC=CC(C)=C1N(C(C)COC)C(=O)CCl	DS_STF
Metolachlor-ESA	sus	26.7	CCC1=CC=CC(C)=C1N(C(C)COC)C(=O)CS(=O)(=O)O	DS_STF
Metolachlor-OA	sus	24.3	CCC1=CC=CC(C)=C1N(C(C)COC)C(=O)C(=O)O	DS_STF
Monuron	sus	20.8	CN(C)C(=O)NC1=CC=C(C=C1)Cl	DS_STF
Naproxen	sus	26.9	CC(C1=CC=C2C=C(C=CC2=C1)OC)C(=O)O	DS_STF
Nigericin	cal	33.27949391818182	CC1CCC(CC2CC(C(C)C3(C(C)CC(C)(C4CCC(C)(C5C(C)CC(C6C(C)CC(C)C(CO)(O)O6)O5)O4)O3)O2)OC)OC1C(C)C(=O)O	DS_STF
Octocrylene	cal	32.28188525	CCCCC(CC)COC(=O)C(=C(C1=CC=CC=C1)C2=CC=CC=C2)C#N	DS_STF
Omethoate	sus	11.7	CN=C(CSP(=O)(OC)OC)O	DS_STF
Phenazine	sus	26.9	C1=CC=C2C(=C1)N=C3C=CC=CC3=N2	DS_STF
Progesterone	cal	36.51110437	CC(=O)C1CCC2C3CCC4=CC(=O)CCC4(C)C3CCC12C	DS_STF
Reserpine	sus	26.3	COC1=CC=C2C=3CCN4CC5CC(C(C(C5CC4C3NC2=C1)C(=O)OC)OC)OC(=O)C6=CC(=C(C(=C6)OC)OC)OC	DS_STF
Rifaximin	cal	36.95490658	CC=1C=CN2C(C1)=NC3=C4C=5C(=C(C)C6=C4C(=O)C(C)(OC=CC(C(C)C(C(C)C(C(C)C(C(C)C=CC=C(C)C(=NC(=C23)C5O)O)O)O)OC(=O)C)OC)O6)O	DS_STF
Saccharin	cal	13.73899601	C1=CC=C2C(=C1)C(=NS2(=O)=O)O	DS_STF
Sebuthylazine	sus	24.3	CCC(C)N=C1NC(Cl)=NC(=NCC)N1	DS_STF
Simazine-2-OH	sus	12.3	CCN=C1NC(=NCC)NC(=N1)O	DS_STF
Spinosad A	cal	27.12982803	CCC1CCCC(C(C)C(=O)C2=CC3C(C=CC4CC(CC34)OC5C(C(C(C(C)O5)OC)OC)OC)C2CC(=O)O1)OC6CCC(C(C)O6)N(C)C	DS_STF
Sucralose	cal	13.12789652	C(C1C(C(C(CCl)(O1)OC2C(C(C(C(CO)O2)Cl)O)O)O)O)Cl	DS_STF
Sudan_I	sus	32.4	C1=CC=C(C=C1)N/N=C\2/C3=CC=CC=C3C=CC2=O	DS_STF
TCMTB	cal	28.71715139	C1=CC=C2C(=C1)N=C(SCSC#N)S2	DS_STF
Tetraethylammonium	cal	8.742135185	CC[N+](CC)(CC)CC	DS_STF
Tetrahexylammonium	cal	25.92656769	CCCCCC[N+](CCCCCC)(CCCCCC)CCCCCC	DS_STF
Theophylline	sus	15.7	CN1C2=C(C(=O)N(C)C1=O)N=CN2	DS_STF
Thiabendazole	sus	16.6	C1=CC=C2C(=C1)N=C(C3=CSC=N3)N2	DS_STF
Tylosin	cal	24.1331721	CCC1C(C=C(C)C=CC(=O)C(C)CC(CC=O)C(C(C)C(CC(=O)O1)O)OC2C(C(C(C(C)O2)OC3CC(C)(C(C(C)O3)O)O)N(C)C)O)COC4C(C(C(C(C)O4)O)OC)OC	DS_STF
Vancomycin	cal	10.1216516	CC(C)CC(C(=NC1C(C2=CC=C(C(=C2)Cl)OC3=CC4=CC(=C3OC5C(C(C(C(CO)O5)O)O)OC6CC(C)(C(C(C)O6)O)N)OC7=CC=C(C=C7Cl)C(C8C(=NC(C9=CC(=CC(=C9C%10=CC(=CC=C%10O)C(C(=N8)O)N=C(C4N=C(C(CC(=N)O)N=C1O)O)O)O)O)C(=O)O)O)O)O)O)NC	DS_STF
10_11-dihydro-10-hydroxycarbamazepine	sus	7.322106636	C1=CC=C2C(=C1)CC(C3=CC=CC=C3N2C(=N)O)O	DS_JSG
2-(methylthio)benzothiazole	sus	10.77477825	CSC1=NC2=CC=CC=C2S1	DS_JSG
2-aminobenzothiazole	sus	7.1103379350000004	C1=CC=C2C(=C1)NC(=N)S2	DS_JSG
2-hydroxybenzothiazole	sus	7.735553764	C1=CC=C2C(=C1)N=C(O)S2	DS_JSG
2-methylbenzothiazole	sus	9.190885083	CC1=NC2=CC=CC=C2S1	DS_JSG
5-chlorobenzotriazole	sus	7.698602002	C1=CC2=C(C=C1Cl)NN=N2	DS_JSG
5-methyl-1H-benzotriazole	sus	7.039630983	CC1=CC=C2C(=C1)NN=N2	DS_JSG
Acephate	sus	4.224808366	CC(=NP(=O)(OC)SC)O	DS_JSG
Adenosine	sus	4.427181217	C(C1C(C(C(N2C=NC3=C(N)N=CN=C23)O1)O)O)O	DS_JSG
Aspartame	cal	6.287446346	COC(=O)C(CC1=CC=CC=C1)N=C(C(CC(=O)O)N)O	DS_JSG
Atrazine	cal	9.416585552	CCN=C1N=C(Cl)NC(=NC(C)C)N1	DS_JSG
Atrazine-2-OH	sus	6.17055078	CCN=C1NC(=NC(C)C)NC(=N1)O	DS_JSG
Atrazine-desethyl	sus	6.947031	CC(C)N=C1NC(Cl)=NC(=N)N1	DS_JSG
Atrazine-desethyl-2-OH	sus	4.177989872	CC(C)N=C1NC(=N)N=C(N1)O	DS_JSG
Atrazine-desisopropyl	sus	5.966425376	CCN=C1NC(Cl)=NC(=N)N1	DS_JSG
Atrazine-desisopropyl-2-OH	sus	3.303209533	CCN=C1NC(=N)N=C(N1)O	DS_JSG
Benzothiazole	sus	7.984395431	C1=CC=C2C(=C1)N=CS2	DS_JSG
Benzotriazole	cal	6.035011339	C1=CC=C2C(=C1)N=NN2	DS_JSG
Butocarboxim	cal	7.311028706	C/C(=N/OC(=NC)O)/C(C)SC	DS_JSG
Caffeine	cal	5.63779217	CN1C=NC2=C1C(=O)N(C)C(=O)N2C	DS_JSG
Carbamazepine	cal	8.778777296	C1=CC=C2C(=C1)C=CC3=CC=CC=C3N2C(=N)O	DS_JSG
Carbamazepine-10_11-epoxide	sus	7.308973927	C1=CC=C2C(=C1)C3C(C4=CC=CC=C4N2C(=N)O)O3	DS_JSG
Cefoperazone	cal	5.723610954	CCN1CCN(C(=O)C1=O)C(=NC(C2=CC=C(C=C2)O)C(=NC3C(=O)N4C(=C(CSC34)CSC5=NN=NN5C)C(=O)O)O)O	DS_JSG
Chlormequat	cal	2.635117289	C[N+](C)(C)CCCl	DS_JSG
Chlorothiazide	cal	4.568884065	C1=C(C(=CC2=C1N=CNS2(=O)=O)S(=O)(=O)N)Cl	DS_JSG
Chlorpyrifos	sus	13.71251303	CCOP(=S)(OCC)OC1=C(C=C(C(Cl)=N1)Cl)Cl	DS_JSG
Clarithromycin	cal	9.99343605	CCC1C(C)(C(C(C)C(=O)C(C)CC(C)(C(C(C)C(C(C)C(=O)O1)OC2CC(C)(C(C(C)O2)O)OC)OC3C(C(CC(C)O3)N(C)C)O)OC)O)O	DS_JSG
Climbazole	sus	10.98319547	CC(C)(C)C(=O)C(N1C=CN=C1)OC2=CC=C(C=C2)Cl	DS_JSG
Clotrimazole	sus	12.34202833	C1=CC=C(C=C1)C(C2=CC=CC=C2)(C3=CC=CC=C3Cl)N4C=CN=C4	DS_JSG
Dichlorvos	cal	8.209031358	COP(=O)(OC)OC=C(Cl)Cl	DS_JSG
Dimethyl phthalate	cal	7.879333596	COC(=O)C1=CC=CC=C1C(=O)OC	DS_JSG
Diphenyl phthalate	cal	12.14066164	C1=CC=C(C=C1)OC(=O)C2=CC=CC=C2C(=O)OC3=CC=CC=C3	DS_JSG
Efavirenz	cal	11.71406204	C1CC1C#CC2(C3=CC(=CC=C3N=C(O)O2)Cl)C(F)(F)F	DS_JSG
EmamectinB1a	cal	13.16489199	CCC(C)C1C(C)C=CC2(CC3CC(CC=C(C)C(C(C)C=CC=C4COC5C(C(=CC(C(=O)O3)C45O)C)O)OC6CC(C(C(C)O6)OC7CC(C(C(C)O7)NC)OC)OC)O2)O1	DS_JSG
Haloperidol	cal	8.01865632	C(CC(=O)C1=CC=C(C=C1)F)CN2CCC(CC2)(C3=CC=C(C=C3)Cl)O	DS_JSG
Imazalil	cal	10.17884238	C=CCOC(CN1C=CN=C1)C2=CC=C(C=C2Cl)Cl	DS_JSG
Irgarol	sus	11.4940923	CC(C)(C)NC1=NC(=NC2CC2)N=C(N1)SC	DS_JSG
Ketoconazole	sus	10.80400234	CC(=O)N1CCN(CC1)C2=CC=C(C=C2)OCC3COC(CN4C=CN=C4)(C5=CC=C(C=C5Cl)Cl)O3	DS_JSG
L-phenylalanine	cal	4.293026161	C1=CC=C(C=C1)CC(C(=O)O)N	DS_JSG
Melamine	sus	2.584723874	C1(=N)NC(=N)NC(=N)N1	DS_JSG
Metazachlor	sus	9.351087034	CC1=CC=CC(C)=C1N(CN2C=CC=N2)C(=O)CCl	DS_JSG
Methamidophos	cal	3.844911753	COP(=O)(N)SC	DS_JSG
Methidathion	sus	9.975802532	COC1=NN(CSP(=S)(OC)OC)C(=O)S1	DS_JSG
Methomyl	sus	5.410073626	CC(=NOC(=NC)O)SC	DS_JSG
Metolachlor	cal	11.52015656	CCC1=CC=CC(C)=C1N(C(C)COC)C(=O)CCl	DS_JSG
Metolachlor-ESA	sus	8.736011737	CCC1=CC=CC(C)=C1N(C(C)COC)C(=O)CS(=O)(=O)O	DS_JSG
Metolachlor-OA	sus	8.921259039	CCC1=CC=CC(C)=C1N(C(C)COC)C(=O)C(=O)O	DS_JSG
Monuron	sus	8.12889799	CN(C)C(=O)NC1=CC=C(C=C1)Cl	DS_JSG
Naproxen	sus	10.16457915	CC(C1=CC=C2C=C(C=CC2=C1)OC)C(=O)O	DS_JSG
Nigericin	cal	15.54939495	CC1CCC(CC2CC(C(C)C3(C(C)CC(C)(C4CCC(C)(C5C(C)CC(C6C(C)CC(C)C(CO)(O)O6)O5)O4)O3)O2)OC)OC1C(C)C(=O)O	DS_JSG
Octocrylene	cal	14.29914573	CCCCC(CC)COC(=O)C(=C(C1=CC=CC=C1)C2=CC=CC=C2)C#N	DS_JSG
Omethoate	sus	4.579455773	CN=C(CSP(=O)(OC)OC)O	DS_JSG
Phenazine	sus	9.892816718	C1=CC=C2C(=C1)N=C3C=CC=CC3=N2	DS_JSG
Progesterone	cal	12.31127844	CC(=O)C1CCC2C3CCC4=CC(=O)CCC4(C)C3CCC12C	DS_JSG
Reserpine	sus	9.373753822	COC1=CC=C2C=3CCN4CC5CC(C(C(C5CC4C3NC2=C1)C(=O)OC)OC)OC(=O)C6=CC(=C(C(=C6)OC)OC)OC	DS_JSG
Rifaximin	cal	11.18102411	CC=1C=CN2C(C1)=NC3=C4C=5C(=C(C)C6=C4C(=O)C(C)(OC=CC(C(C)C(C(C)C(C(C)C(C(C)C=CC=C(C)C(=NC(=C23)C5O)O)O)O)OC(=O)C)OC)O6)O	DS_JSG
Sebuthylazine	sus	10.27036907	CCC(C)N=C1NC(Cl)=NC(=NCC)N1	DS_JSG
Simazine	cal	8.333583698	CCN=C1N=C(Cl)NC(=NCC)N1	DS_JSG
Simazine-2-OH	sus	5.391212065	CCN=C1NC(=NCC)NC(=N1)O	DS_JSG
Spinosad A	cal	12.29114519	CCC1CCCC(C(C)C(=O)C2=CC3C(C=CC4CC(CC34)OC5C(C(C(C(C)O5)OC)OC)OC)C2CC(=O)O1)OC6CCC(C(C)O6)N(C)C	DS_JSG
Sucralose	cal	5.977128402	C(C1C(C(C(CCl)(O1)OC2C(C(C(C(CO)O2)Cl)O)O)O)O)Cl	DS_JSG
Sudan_I	sus	14.32644842	C1=CC=C(C=C1)N/N=C\2/C3=CC=CC=C3C=CC2=O	DS_JSG
TCMTB	cal	10.43865889	C1=CC=C2C(=C1)N=C(SCSC#N)S2	DS_JSG
Tetraethylammonium	cal	2.771731218	CC[N+](CC)(CC)CC	DS_JSG
Tetrahexylammonium	cal	11.90984365	CCCCCC[N+](CCCCCC)(CCCCCC)CCCCCC	DS_JSG
Theophylline	sus	5.184715181	CN1C2=C(C(=O)N(C)C1=O)N=CN2	DS_JSG
Thiabendazole	sus	7.475536388	C1=CC=C2C(=C1)N=C(C3=CSC=N3)N2	DS_JSG
Trichlorfon	cal	6.500764406	COP(=O)(C(C(Cl)(Cl)Cl)O)OC	DS_JSG
Uracil	cal	2.781868945	C1=CN=C(N=C1O)O	DS_JSG
Vancomycin	cal	4.442847677	CC(C)CC(C(=NC1C(C2=CC=C(C(=C2)Cl)OC3=CC4=CC(=C3OC5C(C(C(C(CO)O5)O)O)OC6CC(C)(C(C(C)O6)O)N)OC7=CC=C(C=C7Cl)C(C8C(=NC(C9=CC(=CC(=C9C%10=CC(=CC=C%10O)C(C(=N8)O)N=C(C4N=C(C(CC(=N)O)N=C1O)O)O)O)O)C(=O)O)O)O)O)O)NC	DS_JSG
10_11-dihydro-10-hydroxycarbamazepine	sus	6.735026889	C1=CC=C2C(=C1)CC(C3=CC=CC=C3N2C(=N)O)O	DS_QDF
2-(methylthio)benzothiazole	sus	11.3142512	CSC1=NC2=CC=CC=C2S1	DS_QDF
2-aminobenzothiazole	sus	3.2201348	C1=CC=C2C(=C1)NC(=N)S2	DS_QDF
2-hydroxybenzothiazole	sus	7.129330534	C1=CC=C2C(=C1)N=C(O)S2	DS_QDF
2-methylbenzothiazole	sus	9.044482964	CC1=NC2=CC=CC=C2S1	DS_QDF
5-chlorobenzotriazole	sus	7.022095753	C1=CC2=C(C=C1Cl)NN=N2	DS_QDF
5-methyl-1H-benzotriazole	sus	6.286577078	CC1=CC=C2C(=C1)NN=N2	DS_QDF
Acephate	sus	2.9471487	CC(=NP(=O)(OC)SC)O	DS_QDF
Adenosine	sus	2.0957216	C(C1C(C(C(N2C=NC3=C(N)N=CN=C23)O1)O)O)O	DS_QDF
Aspartame	cal	4.153427449	COC(=O)C(CC1=CC=CC=C1)N=C(C(CC(=O)O)N)O	DS_QDF
Atrazine	cal	9.5310955	CCN=C1N=C(Cl)NC(=NC(C)C)N1	DS_QDF
Atrazine-2-OH	sus	3.513656087	CCN=C1NC(=NC(C)C)NC(=N1)O	DS_QDF
Atrazine-desethyl	sus	6.10785473	CC(C)N=C1NC(Cl)=NC(=N)N1	DS_QDF
Atrazine-desethyl-2-OH	sus	2	CC(C)N=C1NC(=N)N=C(N1)O	DS_QDF
Atrazine-desethyl-desisopropyl	sus	2.77443215	C1(Cl)=NC(=N)NC(=N)N1	DS_QDF
Atrazine-desisopropyl	sus	4.833637998	CCN=C1NC(Cl)=NC(=N)N1	DS_QDF
Avermectin B1a	cal	16.39320691	CCC(C)C1C(C)C=CC2(CC3CC(CC=C(C)C(C(C)C=CC=C4COC5C(C(=CC(C(=O)O3)C45O)C)O)OC6CC(C(C(C)O6)OC7CC(C(C(C)O7)O)OC)OC)O2)O1	DS_QDF
Benzothiazole	sus	7.892786792	C1=CC=C2C(=C1)N=CS2	DS_QDF
Benzotriazole	cal	4.884934752	C1=CC=C2C(=C1)N=NN2	DS_QDF
Benzotriazole-5-carboxylic acid	sus	4.269657088	C1=CC2=C(C=C1C(=O)O)NN=N2	DS_QDF
Butocarboxim	cal	7.1079884185	C/C(=N/OC(=NC)O)/C(C)SC	DS_QDF
Caffeine	cal	4.45215144	CN1C=NC2=C1C(=O)N(C)C(=O)N2C	DS_QDF
Carbamazepine	cal	8.782796368	C1=CC=C2C(=C1)C=CC3=CC=CC=C3N2C(=N)O	DS_QDF
Carbamazepine-10_11-epoxide	sus	7.462953256	C1=CC=C2C(=C1)C3C(C4=CC=CC=C4N2C(=N)O)O3	DS_QDF
Cefoperazone	cal	7.489312185	CCN1CCN(C(=O)C1=O)C(=NC(C2=CC=C(C=C2)O)C(=NC3C(=O)N4C(=C(CSC34)CSC5=NN=NN5C)C(=O)O)O)O	DS_QDF
Chlorothiazide	cal	3.859926429	C1=C(C(=CC2=C1N=CNS2(=O)=O)S(=O)(=O)N)Cl	DS_QDF
Clarithromycin	cal	7.780505117	CCC1C(C)(C(C(C)C(=O)C(C)CC(C)(C(C(C)C(C(C)C(=O)O1)OC2CC(C)(C(C(C)O2)O)OC)OC3C(C(CC(C)O3)N(C)C)O)OC)O)O	DS_QDF
Climbazole	sus	7.656655675	CC(C)(C)C(=O)C(N1C=CN=C1)OC2=CC=C(C=C2)Cl	DS_QDF
Clotrimazole	sus	8.135774637	C1=CC=C(C=C1)C(C2=CC=CC=C2)(C3=CC=CC=C3Cl)N4C=CN=C4	DS_QDF
Dichlorvos	cal	8.290526411	COP(=O)(OC)OC=C(Cl)Cl	DS_QDF
Dimethyl phthalate	cal	8.464698606	COC(=O)C1=CC=CC=C1C(=O)OC	DS_QDF
Diphenyl phthalate	cal	14.13158831	C1=CC=C(C=C1)OC(=O)C2=CC=CC=C2C(=O)OC3=CC=CC=C3	DS_QDF
Efavirenz	cal	12.84864491	C1CC1C#CC2(C3=CC(=CC=C3N=C(O)O2)Cl)C(F)(F)F	DS_QDF
EmamectinB1a	cal	10.64734719	CCC(C)C1C(C)C=CC2(CC3CC(CC=C(C)C(C(C)C=CC=C4COC5C(C(=CC(C(=O)O3)C45O)C)O)OC6CC(C(C(C)O6)OC7CC(C(C(C)O7)NC)OC)OC)O2)O1	DS_QDF
Haloperidol	cal	6.665433245	C(CC(=O)C1=CC=C(C=C1)F)CN2CCC(CC2)(C3=CC=C(C=C3)Cl)O	DS_QDF
Imazalil	cal	6.990279348	C=CCOC(CN1C=CN=C1)C2=CC=C(C=C2Cl)Cl	DS_QDF
Irgarol	sus	9.44902697	CC(C)(C)NC1=NC(=NC2CC2)N=C(N1)SC	DS_QDF
Ivermectin B1a	cal	17.98950309	CCC(C)C1C(C)CCC2(CC3CC(CC=C(C)C(C(C)C=CC=C4COC5C(C(=CC(C(=O)O3)C45O)C)O)OC6CC(C(C(C)O6)OC7CC(C(C(C)O7)O)OC)OC)O2)O1	DS_QDF
Ketoconazole	sus	7.467173216	CC(=O)N1CCN(CC1)C2=CC=C(C=C2)OCC3COC(CN4C=CN=C4)(C5=CC=C(C=C5Cl)Cl)O3	DS_QDF
L-phenylalanine	cal	2.598040188	C1=CC=C(C=C1)CC(C(=O)O)N	DS_QDF
Metazachlor	sus	10.37001282	CC1=CC=CC(C)=C1N(CN2C=CC=N2)C(=O)CCl	DS_QDF
Methamidophos	cal	2.559899371	COP(=O)(N)SC	DS_QDF
Methidathion	sus	11.12754507	COC1=NN(CSP(=S)(OC)OC)C(=O)S1	DS_QDF
Methomyl	sus	4.53635413	CC(=NOC(=NC)O)SC	DS_QDF
Metolachlor	cal	12.49416257	CCC1=CC=CC(C)=C1N(C(C)COC)C(=O)CCl	DS_QDF
Metolachlor-ESA	sus	13.74598756	CCC1=CC=CC(C)=C1N(C(C)COC)C(=O)CS(=O)(=O)O	DS_QDF
Metolachlor-OA	sus	12.08131974	CCC1=CC=CC(C)=C1N(C(C)COC)C(=O)C(=O)O	DS_QDF
Monuron	sus	8.181743599	CN(C)C(=O)NC1=CC=C(C=C1)Cl	DS_QDF
Nigericin	cal	20.09899462	CC1CCC(CC2CC(C(C)C3(C(C)CC(C)(C4CCC(C)(C5C(C)CC(C6C(C)CC(C)C(CO)(O)O6)O5)O4)O3)O2)OC)OC1C(C)C(=O)O	DS_QDF
Octocrylene	cal	17.24088077	CCCCC(CC)COC(=O)C(=C(C1=CC=CC=C1)C2=CC=CC=C2)C#N	DS_QDF
Omethoate	sus	3.329584871	CN=C(CSP(=O)(OC)OC)O	DS_QDF
Phenazine	sus	9.552934192	C1=CC=C2C(=C1)N=C3C=CC=CC3=N2	DS_QDF
Progesterone	cal	13.21088842	CC(=O)C1CCC2C3CCC4=CC(=O)CCC4(C)C3CCC12C	DS_QDF
Reserpine	sus	7.943570584	COC1=CC=C2C=3CCN4CC5CC(C(C(C5CC4C3NC2=C1)C(=O)OC)OC)OC(=O)C6=CC(=C(C(=C6)OC)OC)OC	DS_QDF
Rifaximin	cal	12.24037978	CC=1C=CN2C(C1)=NC3=C4C=5C(=C(C)C6=C4C(=O)C(C)(OC=CC(C(C)C(C(C)C(C(C)C(C(C)C=CC=C(C)C(=NC(=C23)C5O)O)O)O)OC(=O)C)OC)O6)O	DS_QDF
Sebuthylazine	sus	10.73626665	CCC(C)N=C1NC(Cl)=NC(=NCC)N1	DS_QDF
Simazine	cal	8.09267437	CCN=C1N=C(Cl)NC(=NCC)N1	DS_QDF
Simazine-2-OH	sus	2.876711227	CCN=C1NC(=NCC)NC(=N1)O	DS_QDF
Spinosad A	cal	9.737791327	CCC1CCCC(C(C)C(=O)C2=CC3C(C=CC4CC(CC34)OC5C(C(C(C(C)O5)OC)OC)OC)C2CC(=O)O1)OC6CCC(C(C)O6)N(C)C	DS_QDF
Sucralose	cal	4.7692783095	C(C1C(C(C(CCl)(O1)OC2C(C(C(C(CO)O2)Cl)O)O)O)O)Cl	DS_QDF
Sudan_I	sus	15.31793546	C1=CC=C(C=C1)N/N=C\2/C3=CC=CC=C3C=CC2=O	DS_QDF
TCMTB	cal	11.78906061	C1=CC=C2C(=C1)N=C(SCSC#N)S2	DS_QDF
Tetrahexylammonium	cal	11.83141945	CCCCCC[N+](CCCCCC)(CCCCCC)CCCCCC	DS_QDF
Theophylline	sus	3.74541979	CN1C2=C(C(=O)N(C)C1=O)N=CN2	DS_QDF
Thiabendazole	sus	3.717427486	C1=CC=C2C(=C1)N=C(C3=CSC=N3)N2	DS_QDF
Trichlorfon	cal	5.418660923	COP(=O)(C(C(Cl)(Cl)Cl)O)OC	DS_QDF
Uracil	cal	2.082128073	C1=CN=C(N=C1O)O	DS_QDF
Vancomycin	cal	3.148294009	CC(C)CC(C(=NC1C(C2=CC=C(C(=C2)Cl)OC3=CC4=CC(=C3OC5C(C(C(C(CO)O5)O)O)OC6CC(C)(C(C(C)O6)O)N)OC7=CC=C(C=C7Cl)C(C8C(=NC(C9=CC(=CC(=C9C%10=CC(=CC=C%10O)C(C(=N8)O)N=C(C4N=C(C(CC(=N)O)N=C1O)O)O)O)O)C(=O)O)O)O)O)O)NC	DS_QDF
10_11-dihydro-10-hydroxycarbamazepine	sus	14.06004819	C1=CC=C2C(=C1)CC(C3=CC=CC=C3N2C(=N)O)O	DS_DP
2-(methylthio)benzothiazole	sus	17.4606779	CSC1=NC2=CC=CC=C2S1	DS_DP
2-aminobenzothiazole	sus	9.477400769	C1=CC=C2C(=C1)NC(=N)S2	DS_DP
2-hydroxybenzothiazole	sus	14.45735828	C1=CC=C2C(=C1)N=C(O)S2	DS_DP
2-methylbenzothiazole	sus	15.84620321	CC1=NC2=CC=CC=C2S1	DS_DP
5-chlorobenzotriazole	sus	14.42135504	C1=CC2=C(C=C1Cl)NN=N2	DS_DP
5-methyl-1H-benzotriazole	sus	13.59933028	CC1=CC=C2C(=C1)NN=N2	DS_DP
Adenosine	sus	2.956640899	C(C1C(C(C(N2C=NC3=C(N)N=CN=C23)O1)O)O)O	DS_DP
Amitrole	cal	1.922999181	C1=NC(=N)NN1	DS_DP
Aspartame	cal	12.00896383	COC(=O)C(CC1=CC=CC=C1)N=C(C(CC(=O)O)N)O	DS_DP
Atrazine	cal	16.15690303	CCN=C1N=C(Cl)NC(=NC(C)C)N1	DS_DP
Atrazine-2-OH	sus	11.29363187	CCN=C1NC(=NC(C)C)NC(=N1)O	DS_DP
Atrazine-desethyl	sus	13.40995696	CC(C)N=C1NC(Cl)=NC(=N)N1	DS_DP
Atrazine-desethyl-2-OH	sus	3.764502266	CC(C)N=C1NC(=N)N=C(N1)O	DS_DP
Atrazine-desethyl-desisopropyl	sus	3.955337983	C1(Cl)=NC(=N)NC(=N)N1	DS_DP
Atrazine-desethyl-desisopropyl-2-OH	sus	1.949484808	C1(=N)NC(=N)NC(=N1)O	DS_DP
Atrazine-desisopropyl-2-OH	sus	2.554888724	CCN=C1NC(=N)N=C(N1)O	DS_DP
Benzotriazole	cal	11.54626668	C1=CC=C2C(=C1)N=NN2	DS_DP
Benzotriazole-5-carboxylic acid	sus	10.3085577	C1=CC2=C(C=C1C(=O)O)NN=N2	DS_DP
Caffeine	cal	10.81622204	CN1C=NC2=C1C(=O)N(C)C(=O)N2C	DS_DP
Carbamazepine	cal	15.51650415	C1=CC=C2C(=C1)C=CC3=CC=CC=C3N2C(=N)O	DS_DP
Carbamazepine-10_11-epoxide	sus	14.10232397	C1=CC=C2C(=C1)C3C(C4=CC=CC=C4N2C(=N)O)O3	DS_DP
Cefoperazone	cal	11.9585961	CCN1CCN(C(=O)C1=O)C(=NC(C2=CC=C(C=C2)O)C(=NC3C(=O)N4C(=C(CSC34)CSC5=NN=NN5C)C(=O)O)O)O	DS_DP
Chlormequat	cal	1.982363327	C[N+](C)(C)CCCl	DS_DP
Chlorothiazide	cal	5.55003199	C1=C(C(=CC2=C1N=CNS2(=O)=O)S(=O)(=O)N)Cl	DS_DP
Chlorpyrifos	sus	19.76120414	CCOP(=S)(OCC)OC1=C(C=C(C(Cl)=N1)Cl)Cl	DS_DP
Climbazole	sus	15.5379134	CC(C)(C)C(=O)C(N1C=CN=C1)OC2=CC=C(C=C2)Cl	DS_DP
Dichlorvos	cal	14.97185992	COP(=O)(OC)OC=C(Cl)Cl	DS_DP
Dimethyl phthalate	cal	14.56996667	COC(=O)C1=CC=CC=C1C(=O)OC	DS_DP
Diphenyl phthalate	cal	18.38466277	C1=CC=C(C=C1)OC(=O)C2=CC=CC=C2C(=O)OC3=CC=CC=C3	DS_DP
Efavirenz	cal	18.22072359	C1CC1C#CC2(C3=CC(=CC=C3N=C(O)O2)Cl)C(F)(F)F	DS_DP
Guanylurea	cal	1.906137161	C(=N)(N)NC(=N)O	DS_DP
Haloperidol	cal	14.58251174	C(CC(=O)C1=CC=C(C=C1)F)CN2CCC(CC2)(C3=CC=C(C=C3)Cl)O	DS_DP
Imazalil	cal	15.29787645	C=CCOC(CN1C=CN=C1)C2=CC=C(C=C2Cl)Cl	DS_DP
Irgarol	sus	17.03580832	CC(C)(C)NC1=NC(=NC2CC2)N=C(N1)SC	DS_DP
Ketoconazole	sus	15.3515631	CC(=O)N1CCN(CC1)C2=CC=C(C=C2)OCC3COC(CN4C=CN=C4)(C5=CC=C(C=C5Cl)Cl)O3	DS_DP
L-alanine	cal	1.945147784	CC(C(=O)O)N	DS_DP
L-phenylalanine	cal	5.685507999	C1=CC=C(C=C1)CC(C(=O)O)N	DS_DP
Melamine	sus	1.967672853	C1(=N)NC(=N)NC(=N)N1	DS_DP
Metazachlor	sus	16.12845648	CC1=CC=CC(C)=C1N(CN2C=CC=N2)C(=O)CCl	DS_DP
Metformin	sus	1.96796762	CN(C)C(=N)NC(=N)N	DS_DP
Methamidophos	cal	3.945599886	COP(=O)(N)SC	DS_DP
Methidathion	sus	16.54360919	COC1=NN(CSP(=S)(OC)OC)C(=O)S1	DS_DP
Methomyl	sus	10.33000215	CC(=NOC(=NC)O)SC	DS_DP
Metolachlor	cal	18.03113817	CCC1=CC=CC(C)=C1N(C(C)COC)C(=O)CCl	DS_DP
Metolachlor-ESA	sus	15.84108459	CCC1=CC=CC(C)=C1N(C(C)COC)C(=O)CS(=O)(=O)O	DS_DP
Metolachlor-OA	sus	16.54480487	CCC1=CC=CC(C)=C1N(C(C)COC)C(=O)C(=O)O	DS_DP
Monuron	sus	14.84464323	CN(C)C(=O)NC1=CC=C(C=C1)Cl	DS_DP
Naproxen	sus	17.03041498	CC(C1=CC=C2C=C(C=CC2=C1)OC)C(=O)O	DS_DP
Octocrylene	cal	20.14060996	CCCCC(CC)COC(=O)C(=C(C1=CC=CC=C1)C2=CC=CC=C2)C#N	DS_DP
Omethoate	sus	7.276038777	CN=C(CSP(=O)(OC)OC)O	DS_DP
Phenazine	sus	16.50279608	C1=CC=C2C(=C1)N=C3C=CC=CC3=N2	DS_DP
Progesterone	cal	18.4657163	CC(=O)C1CCC2C3CCC4=CC(=O)CCC4(C)C3CCC12C	DS_DP
Sebuthylazine	sus	17.01703313	CCC(C)N=C1NC(Cl)=NC(=NCC)N1	DS_DP
Simazine	cal	15.03262213	CCN=C1N=C(Cl)NC(=NCC)N1	DS_DP
Simazine-2-OH	sus	9.649534566	CCN=C1NC(=NCC)NC(=N1)O	DS_DP
Sucralose	cal	11.604239119999999	C(C1C(C(C(CCl)(O1)OC2C(C(C(C(CO)O2)Cl)O)O)O)O)Cl	DS_DP
Sudan_I	sus	20.52476222	C1=CC=C(C=C1)N/N=C\2/C3=CC=CC=C3C=CC2=O	DS_DP
TCMTB	cal	17.06364039	C1=CC=C2C(=C1)N=C(SCSC#N)S2	DS_DP
Tetraethylammonium	cal	2.225369916	CC[N+](CC)(CC)CC	DS_DP
Tetrahexylammonium	cal	17.82235326	CCCCCC[N+](CCCCCC)(CCCCCC)CCCCCC	DS_DP
Theophylline	sus	9.550397509	CN1C2=C(C(=O)N(C)C1=O)N=CN2	DS_DP
Thiabendazole	sus	10.81724005	C1=CC=C2C(=C1)N=C(C3=CSC=N3)N2	DS_DP
Uracil	cal	2.374531379	C1=CN=C(N=C1O)O	DS_DP
10_11-dihydro-10-hydroxycarbamazepine	sus	10.39552791	C1=CC=C2C(=C1)CC(C3=CC=CC=C3N2C(=N)O)O	DS_TDF
2-(methylthio)benzothiazole	sus	13.6373657	CSC1=NC2=CC=CC=C2S1	DS_TDF
2-aminobenzothiazole	sus	6.405122867	C1=CC=C2C(=C1)NC(=N)S2	DS_TDF
2-hydroxybenzothiazole	sus	10.52878333	C1=CC=C2C(=C1)N=C(O)S2	DS_TDF
2-methylbenzothiazole	sus	12.02604889	CC1=NC2=CC=CC=C2S1	DS_TDF
5-chlorobenzotriazole	sus	10.4701687	C1=CC2=C(C=C1Cl)NN=N2	DS_TDF
5-methyl-1H-benzotriazole	sus	9.729127142	CC1=CC=C2C(=C1)NN=N2	DS_TDF
Acephate	sus	4.764292571	CC(=NP(=O)(OC)SC)O	DS_TDF
Aspartame	cal	8.244205473	COC(=O)C(CC1=CC=CC=C1)N=C(C(CC(=O)O)N)O	DS_TDF
Atrazine	cal	12.55346243	CCN=C1N=C(Cl)NC(=NC(C)C)N1	DS_TDF
Atrazine-2-OH	sus	7.685224397	CCN=C1NC(=NC(C)C)NC(=N1)O	DS_TDF
Atrazine-desethyl	sus	9.534810579	CC(C)N=C1NC(Cl)=NC(=N)N1	DS_TDF
Atrazine-desethyl-2-OH	sus	4.342639287	CC(C)N=C1NC(=N)N=C(N1)O	DS_TDF
Atrazine-desisopropyl	sus	7.843356117	CCN=C1NC(Cl)=NC(=N)N1	DS_TDF
Atrazine-desisopropyl-2-OH	sus	3.018646456	CCN=C1NC(=N)N=C(N1)O	DS_TDF
Benzothiazole	sus	10.64492829	C1=CC=C2C(=C1)N=CS2	DS_TDF
Benzotriazole-5-carboxylic acid	sus	7.296648138	C1=CC2=C(C=C1C(=O)O)NN=N2	DS_TDF
Caffeine	cal	7.494600027	CN1C=NC2=C1C(=O)N(C)C(=O)N2C	DS_TDF
Carbamazepine	cal	11.95767515	C1=CC=C2C(=C1)C=CC3=CC=CC=C3N2C(=N)O	DS_TDF
Carbamazepine-10_11-epoxide	sus	10.45477503	C1=CC=C2C(=C1)C3C(C4=CC=CC=C4N2C(=N)O)O3	DS_TDF
Cefoperazone	cal	8.550998471	CCN1CCN(C(=O)C1=O)C(=NC(C2=CC=C(C=C2)O)C(=NC3C(=O)N4C(=C(CSC34)CSC5=NN=NN5C)C(=O)O)O)O	DS_TDF
Chlormequat	cal	1.170308388	C[N+](C)(C)CCCl	DS_TDF
Chlorothiazide	cal	5.163615009	C1=C(C(=CC2=C1N=CNS2(=O)=O)S(=O)(=O)N)Cl	DS_TDF
Chlorpyrifos	sus	16.31648776	CCOP(=S)(OCC)OC1=C(C=C(C(Cl)=N1)Cl)Cl	DS_TDF
Clarithromycin	cal	13.233585545454545	CCC1C(C)(C(C(C)C(=O)C(C)CC(C)(C(C(C)C(C(C)C(=O)O1)OC2CC(C)(C(C(C)O2)O)OC)OC3C(C(CC(C)O3)N(C)C)O)OC)O)O	DS_TDF
Climbazole	sus	12.05125614	CC(C)(C)C(=O)C(N1C=CN=C1)OC2=CC=C(C=C2)Cl	DS_TDF
Dichlorvos	cal	11.11142335	COP(=O)(OC)OC=C(Cl)Cl	DS_TDF
Dimethyl phthalate	cal	10.88058783	COC(=O)C1=CC=CC=C1C(=O)OC	DS_TDF
Diphenyl phthalate	cal	15.03979504	C1=CC=C(C=C1)OC(=O)C2=CC=CC=C2C(=O)OC3=CC=CC=C3	DS_TDF
Efavirenz	cal	14.66361405	C1CC1C#CC2(C3=CC(=CC=C3N=C(O)O2)Cl)C(F)(F)F	DS_TDF
EmamectinB1a	cal	15.62493648	CCC(C)C1C(C)C=CC2(CC3CC(CC=C(C)C(C(C)C=CC=C4COC5C(C(=CC(C(=O)O3)C45O)C)O)OC6CC(C(C(C)O6)OC7CC(C(C(C)O7)NC)OC)OC)O2)O1	DS_TDF
Haloperidol	cal	11.32719909	C(CC(=O)C1=CC=C(C=C1)F)CN2CCC(CC2)(C3=CC=C(C=C3)Cl)O	DS_TDF
Imazalil	cal	11.91112852	C=CCOC(CN1C=CN=C1)C2=CC=C(C=C2Cl)Cl	DS_TDF
Irgarol	sus	13.26933654	CC(C)(C)NC1=NC(=NC2CC2)N=C(N1)SC	DS_TDF
Ketoconazole	sus	12.27460302	CC(=O)N1CCN(CC1)C2=CC=C(C=C2)OCC3COC(CN4C=CN=C4)(C5=CC=C(C=C5Cl)Cl)O3	DS_TDF
L-phenylalanine	cal	4.883679162	C1=CC=C(C=C1)CC(C(=O)O)N	DS_TDF
Metazachlor	sus	12.65765571	CC1=CC=CC(C)=C1N(CN2C=CC=N2)C(=O)CCl	DS_TDF
Methidathion	sus	13.0813111	COC1=NN(CSP(=S)(OC)OC)C(=O)S1	DS_TDF
Methomyl	sus	6.956616591	CC(=NOC(=NC)O)SC	DS_TDF
Metolachlor	cal	14.62442556	CCC1=CC=CC(C)=C1N(C(C)COC)C(=O)CCl	DS_TDF
Metolachlor-ESA	sus	11.61234427	CCC1=CC=CC(C)=C1N(C(C)COC)C(=O)CS(=O)(=O)O	DS_TDF
Metolachlor-OA	sus	12.86409177	CCC1=CC=CC(C)=C1N(C(C)COC)C(=O)C(=O)O	DS_TDF
Monuron	sus	11.0734644	CN(C)C(=O)NC1=CC=C(C=C1)Cl	DS_TDF
Naproxen	sus	13.46074099	CC(C1=CC=C2C=C(C=CC2=C1)OC)C(=O)O	DS_TDF
Nigericin	cal	18.058765573333332	CC1CCC(CC2CC(C(C)C3(C(C)CC(C)(C4CCC(C)(C5C(C)CC(C6C(C)CC(C)C(CO)(O)O6)O5)O4)O3)O2)OC)OC1C(C)C(=O)O	DS_TDF
Octocrylene	cal	16.80324429	CCCCC(CC)COC(=O)C(=C(C1=CC=CC=C1)C2=CC=CC=C2)C#N	DS_TDF
Omethoate	sus	5.430025677	CN=C(CSP(=O)(OC)OC)O	DS_TDF
Phenazine	sus	12.80604188	C1=CC=C2C(=C1)N=C3C=CC=CC3=N2	DS_TDF
Progesterone	cal	15.30935833	CC(=O)C1CCC2C3CCC4=CC(=O)CCC4(C)C3CCC12C	DS_TDF
Reserpine	sus	12.36955953	COC1=CC=C2C=3CCN4CC5CC(C(C(C5CC4C3NC2=C1)C(=O)OC)OC)OC(=O)C6=CC(=C(C(=C6)OC)OC)OC	DS_TDF
Rifaximin	cal	14.48525652	CC=1C=CN2C(C1)=NC3=C4C=5C(=C(C)C6=C4C(=O)C(C)(OC=CC(C(C)C(C(C)C(C(C)C(C(C)C=CC=C(C)C(=NC(=C23)C5O)O)O)O)OC(=O)C)OC)O6)O	DS_TDF
Sebuthylazine	sus	13.44595847	CCC(C)N=C1NC(Cl)=NC(=NCC)N1	DS_TDF
Simazine	cal	11.35985767	CCN=C1N=C(Cl)NC(=NCC)N1	DS_TDF
Simazine-2-OH	sus	6.428919636	CCN=C1NC(=NCC)NC(=N1)O	DS_TDF
Spinosad A	cal	14.79841689	CCC1CCCC(C(C)C(=O)C2=CC3C(C=CC4CC(CC34)OC5C(C(C(C(C)O5)OC)OC)OC)C2CC(=O)O1)OC6CCC(C(C)O6)N(C)C	DS_TDF
Sucralose	cal	7.9724785874999995	C(C1C(C(C(CCl)(O1)OC2C(C(C(C(CO)O2)Cl)O)O)O)O)Cl	DS_TDF
Sudan_I	sus	16.68469954	C1=CC=C(C=C1)N/N=C\2/C3=CC=CC=C3C=CC2=O	DS_TDF
TCMTB	cal	13.44468684	C1=CC=C2C(=C1)N=C(SCSC#N)S2	DS_TDF
Thiabendazole	sus	7.621129642	C1=CC=C2C(=C1)N=C(C3=CSC=N3)N2	DS_TDF
Tylosin	cal	12.21002766	CCC1C(C=C(C)C=CC(=O)C(C)CC(CC=O)C(C(C)C(CC(=O)O1)O)OC2C(C(C(C(C)O2)OC3CC(C)(C(C(C)O3)O)O)N(C)C)O)COC4C(C(C(C(C)O4)O)OC)OC	DS_TDF
Vancomycin	cal	6.046918905	CC(C)CC(C(=NC1C(C2=CC=C(C(=C2)Cl)OC3=CC4=CC(=C3OC5C(C(C(C(CO)O5)O)O)OC6CC(C)(C(C(C)O6)O)N)OC7=CC=C(C=C7Cl)C(C8C(=NC(C9=CC(=CC(=C9C%10=CC(=CC=C%10O)C(C(=N8)O)N=C(C4N=C(C(CC(=N)O)N=C1O)O)O)O)O)C(=O)O)O)O)O)O)NC	DS_TDF
10_11-dihydro-10-hydroxycarbamazepine	sus	6.1	C1=CC=C2C(=C1)CC(C3=CC=CC=C3N2C(=N)O)O	DS_AWW
2-aminobenzothiazole	sus	6.1	C1=CC=C2C(=C1)NC(=N)S2	DS_AWW
2-hydroxybenzothiazole	sus	6.6	C1=CC=C2C(=C1)N=C(O)S2	DS_AWW
2-methylbenzothiazole	sus	8.2	CC1=NC2=CC=CC=C2S1	DS_AWW
5-chlorobenzotriazole	sus	6.6	C1=CC2=C(C=C1Cl)NN=N2	DS_AWW
5-methyl-1H-benzotriazole	sus	5.8	CC1=CC=C2C(=C1)NN=N2	DS_AWW
Acephate	sus	3.1	CC(=NP(=O)(OC)SC)O	DS_AWW
Adenosine	sus	3.2	C(C1C(C(C(N2C=NC3=C(N)N=CN=C23)O1)O)O)O	DS_AWW
Amitrole	cal	1.532058071	C1=NC(=N)NN1	DS_AWW
Aspartame	cal	5.029398099	COC(=O)C(CC1=CC=CC=C1)N=C(C(CC(=O)O)N)O	DS_AWW
Atrazine	cal	8.218525948	CCN=C1N=C(Cl)NC(=NC(C)C)N1	DS_AWW
Atrazine-2-OH	sus	5.3	CCN=C1NC(=NC(C)C)NC(=N1)O	DS_AWW
Atrazine-desethyl	sus	5.7	CC(C)N=C1NC(Cl)=NC(=N)N1	DS_AWW
Atrazine-desethyl-2-OH	sus	3.2	CC(C)N=C1NC(=N)N=C(N1)O	DS_AWW
Atrazine-desethyl-desisopropyl	sus	2.8	C1(Cl)=NC(=N)NC(=N)N1	DS_AWW
Atrazine-desethyl-desisopropyl-2-OH	sus	1.4	C1(=N)NC(=N)NC(=N1)O	DS_AWW
Atrazine-desisopropyl	sus	4.7	CCN=C1NC(Cl)=NC(=N)N1	DS_AWW
Atrazine-desisopropyl-2-OH	sus	2.4	CCN=C1NC(=N)N=C(N1)O	DS_AWW
Benzotriazole	cal	4.758657549	C1=CC=C2C(=C1)N=NN2	DS_AWW
Benzotriazole-5-carboxylic acid	sus	3.3	C1=CC2=C(C=C1C(=O)O)NN=N2	DS_AWW
Caffeine	cal	4.311852677	CN1C=NC2=C1C(=O)N(C)C(=O)N2C	DS_AWW
Carbamazepine	cal	7.554011349	C1=CC=C2C(=C1)C=CC3=CC=CC=C3N2C(=N)O	DS_AWW
Carbamazepine-10_11-epoxide	sus	6.1	C1=CC=C2C(=C1)C3C(C4=CC=CC=C4N2C(=N)O)O3	DS_AWW
Cefoperazone	cal	4.313912041	CCN1CCN(C(=O)C1=O)C(=NC(C2=CC=C(C=C2)O)C(=NC3C(=O)N4C(=C(CSC34)CSC5=NN=NN5C)C(=O)O)O)O	DS_AWW
Chlormequat	cal	1.537038236	C[N+](C)(C)CCCl	DS_AWW
Chlorpyrifos	sus	12.7	CCOP(=S)(OCC)OC1=C(C=C(C(Cl)=N1)Cl)Cl	DS_AWW
Clarithromycin	cal	9.074410021	CCC1C(C)(C(C(C)C(=O)C(C)CC(C)(C(C(C)C(C(C)C(=O)O1)OC2CC(C)(C(C(C)O2)O)OC)OC3C(C(CC(C)O3)N(C)C)O)OC)O)O	DS_AWW
Climbazole	sus	10	CC(C)(C)C(=O)C(N1C=CN=C1)OC2=CC=C(C=C2)Cl	DS_AWW
Dichlorvos	cal	7.036559051	COP(=O)(OC)OC=C(Cl)Cl	DS_AWW
Dimethyl phthalate	cal	6.644358168	COC(=O)C1=CC=CC=C1C(=O)OC	DS_AWW
Diphenyl phthalate	cal	11.02638949	C1=CC=C(C=C1)OC(=O)C2=CC=CC=C2C(=O)OC3=CC=CC=C3	DS_AWW
Efavirenz	cal	10.6907511	C1CC1C#CC2(C3=CC(=CC=C3N=C(O)O2)Cl)C(F)(F)F	DS_AWW
Guanylurea	cal	1.487162253	C(=N)(N)NC(=N)O	DS_AWW
Haloperidol	cal	7.248833633	C(CC(=O)C1=CC=C(C=C1)F)CN2CCC(CC2)(C3=CC=C(C=C3)Cl)O	DS_AWW
Imazalil	cal	9.694577207	C=CCOC(CN1C=CN=C1)C2=CC=C(C=C2Cl)Cl	DS_AWW
Irgarol	sus	10.4	CC(C)(C)NC1=NC(=NC2CC2)N=C(N1)SC	DS_AWW
Ketoconazole	sus	10.2	CC(=O)N1CCN(CC1)C2=CC=C(C=C2)OCC3COC(CN4C=CN=C4)(C5=CC=C(C=C5Cl)Cl)O3	DS_AWW
L-phenylalanine	cal	3.089756053	C1=CC=C(C=C1)CC(C(=O)O)N	DS_AWW
Melamine	sus	1.5	C1(=N)NC(=N)NC(=N)N1	DS_AWW
Metazachlor	sus	8.2	CC1=CC=CC(C)=C1N(CN2C=CC=N2)C(=O)CCl	DS_AWW
Metformin	sus	1.5	CN(C)C(=N)NC(=N)N	DS_AWW
Methamidophos	cal	2.687452826	COP(=O)(N)SC	DS_AWW
Methidathion	sus	8.7	COC1=NN(CSP(=S)(OC)OC)C(=O)S1	DS_AWW
Methomyl	sus	4.1	CC(=NOC(=NC)O)SC	DS_AWW
Metolachlor	cal	10.36186654	CCC1=CC=CC(C)=C1N(C(C)COC)C(=O)CCl	DS_AWW
Metolachlor-ESA	sus	7.4	CCC1=CC=CC(C)=C1N(C(C)COC)C(=O)CS(=O)(=O)O	DS_AWW
Metolachlor-OA	sus	7.6	CCC1=CC=CC(C)=C1N(C(C)COC)C(=O)C(=O)O	DS_AWW
Monuron	sus	6.9	CN(C)C(=O)NC1=CC=C(C=C1)Cl	DS_AWW
Nigericin	cal	14.49094388	CC1CCC(CC2CC(C(C)C3(C(C)CC(C)(C4CCC(C)(C5C(C)CC(C6C(C)CC(C)C(CO)(O)O6)O5)O4)O3)O2)OC)OC1C(C)C(=O)O	DS_AWW
Omethoate	sus	3.3	CN=C(CSP(=O)(OC)OC)O	DS_AWW
Progesterone	cal	11.15400121	CC(=O)C1CCC2C3CCC4=CC(=O)CCC4(C)C3CCC12C	DS_AWW
Reserpine	sus	8.6	COC1=CC=C2C=3CCN4CC5CC(C(C(C5CC4C3NC2=C1)C(=O)OC)OC)OC(=O)C6=CC(=C(C(=C6)OC)OC)OC	DS_AWW
Rifaximin	cal	9.920945189	CC=1C=CN2C(C1)=NC3=C4C=5C(=C(C)C6=C4C(=O)C(C)(OC=CC(C(C)C(C(C)C(C(C)C(C(C)C=CC=C(C)C(=NC(=C23)C5O)O)O)O)OC(=O)C)OC)O6)O	DS_AWW
Sebuthylazine	sus	9.1	CCC(C)N=C1NC(Cl)=NC(=NCC)N1	DS_AWW
Simazine	cal	7.107315251	CCN=C1N=C(Cl)NC(=NCC)N1	DS_AWW
Simazine-2-OH	sus	4.4	CCN=C1NC(=NCC)NC(=N1)O	DS_AWW
Sucralose	cal	4.6531926115	C(C1C(C(C(CCl)(O1)OC2C(C(C(C(CO)O2)Cl)O)O)O)O)Cl	DS_AWW
TCMTB	cal	9.289497459	C1=CC=C2C(=C1)N=C(SCSC#N)S2	DS_AWW
Tetraethylammonium	cal	2.239249885	CC[N+](CC)(CC)CC	DS_AWW
Tetrahexylammonium	cal	11.19513542	CCCCCC[N+](CCCCCC)(CCCCCC)CCCCCC	DS_AWW
Theophylline	sus	3.9	CN1C2=C(C(=O)N(C)C1=O)N=CN2	DS_AWW
Thiabendazole	sus	6.5	C1=CC=C2C(=C1)N=C(C3=CSC=N3)N2	DS_AWW
Trichlorfon	cal	5.215607203	COP(=O)(C(C(Cl)(Cl)Cl)O)OC	DS_AWW
Uracil	cal	1.705393339	C1=CN=C(N=C1O)O	DS_AWW
10_11-dihydro-10-hydroxycarbamazepine	sus	5.498068348	C1=CC=C2C(=C1)CC(C3=CC=CC=C3N2C(=N)O)O	DS_QSB
2-(methylthio)benzothiazole	sus	11.56744152	CSC1=NC2=CC=CC=C2S1	DS_QSB
2-aminobenzothiazole	sus	1.742333144	C1=CC=C2C(=C1)NC(=N)S2	DS_QSB
2-hydroxybenzothiazole	sus	6.334492382	C1=CC=C2C(=C1)N=C(O)S2	DS_QSB
2-methylbenzothiazole	sus	8.836368853	CC1=NC2=CC=CC=C2S1	DS_QSB
5-chlorobenzotriazole	sus	6.055841911	C1=CC2=C(C=C1Cl)NN=N2	DS_QSB
5-methyl-1H-benzotriazole	sus	5.132432355	CC1=CC=C2C(=C1)NN=N2	DS_QSB
Acephate	sus	1.291536991	CC(=NP(=O)(OC)SC)O	DS_QSB
Adenosine	sus	1.112670167	C(C1C(C(C(N2C=NC3=C(N)N=CN=C23)O1)O)O)O	DS_QSB
Aspartame	cal	3.157615596	COC(=O)C(CC1=CC=CC=C1)N=C(C(CC(=O)O)N)O	DS_QSB
Atrazine	cal	9.096724587	CCN=C1N=C(Cl)NC(=NC(C)C)N1	DS_QSB
Atrazine-2-OH	sus	2.190031883	CCN=C1NC(=NC(C)C)NC(=N1)O	DS_QSB
Atrazine-desethyl	sus	4.815729917	CC(C)N=C1NC(Cl)=NC(=N)N1	DS_QSB
Atrazine-desethyl-2-OH	sus	1.114575445	CC(C)N=C1NC(=N)N=C(N1)O	DS_QSB
Atrazine-desethyl-desisopropyl	sus	1.254776337	C1(Cl)=NC(=N)NC(=N)N1	DS_QSB
Atrazine-desisopropyl	sus	3.167776078	CCN=C1NC(Cl)=NC(=N)N1	DS_QSB
Benzothiazole	sus	7.586459891	C1=CC=C2C(=C1)N=CS2	DS_QSB
Benzotriazole	cal	3.373669934	C1=CC=C2C(=C1)N=NN2	DS_QSB
Benzotriazole-5-carboxylic acid	sus	2.143960294	C1=CC2=C(C=C1C(=O)O)NN=N2	DS_QSB
Butocarboxim	cal	6.336740415	C/C(=N/OC(=NC)O)/C(C)SC	DS_QSB
Caffeine	cal	2.778110119	CN1C=NC2=C1C(=O)N(C)C(=O)N2C	DS_QSB
Carbamazepine	cal	8.137556346	C1=CC=C2C(=C1)C=CC3=CC=CC=C3N2C(=N)O	DS_QSB
Carbamazepine-10_11-epoxide	sus	6.429635983	C1=CC=C2C(=C1)C3C(C4=CC=CC=C4N2C(=N)O)O3	DS_QSB
Cefoperazone	cal	5.511833861	CCN1CCN(C(=O)C1=O)C(=NC(C2=CC=C(C=C2)O)C(=NC3C(=O)N4C(=C(CSC34)CSC5=NN=NN5C)C(=O)O)O)O	DS_QSB
Chlorothiazide	cal	2.31316113	C1=C(C(=CC2=C1N=CNS2(=O)=O)S(=O)(=O)N)Cl	DS_QSB
Clarithromycin	cal	8.582866483454545	CCC1C(C)(C(C(C)C(=O)C(C)CC(C)(C(C(C)C(C(C)C(=O)O1)OC2CC(C)(C(C(C)O2)O)OC)OC3C(C(CC(C)O3)N(C)C)O)OC)O)O	DS_QSB
Climbazole	sus	8.371558427	CC(C)(C)C(=O)C(N1C=CN=C1)OC2=CC=C(C=C2)Cl	DS_QSB
Dichlorvos	cal	7.754254032	COP(=O)(OC)OC=C(Cl)Cl	DS_QSB
Dimethyl phthalate	cal	8.111753381	COC(=O)C1=CC=CC=C1C(=O)OC	DS_QSB
Efavirenz	cal	12.24099118	C1CC1C#CC2(C3=CC(=CC=C3N=C(O)O2)Cl)C(F)(F)F	DS_QSB
EmamectinB1a	cal	12.28772352	CCC(C)C1C(C)C=CC2(CC3CC(CC=C(C)C(C(C)C=CC=C4COC5C(C(=CC(C(=O)O3)C45O)C)O)OC6CC(C(C(C)O6)OC7CC(C(C(C)O7)NC)OC)OC)O2)O1	DS_QSB
Haloperidol	cal	7.564234031	C(CC(=O)C1=CC=C(C=C1)F)CN2CCC(CC2)(C3=CC=C(C=C3)Cl)O	DS_QSB
Imazalil	cal	7.909960231	C=CCOC(CN1C=CN=C1)C2=CC=C(C=C2Cl)Cl	DS_QSB
Irgarol	sus	8.943167074	CC(C)(C)NC1=NC(=NC2CC2)N=C(N1)SC	DS_QSB
Ketoconazole	sus	8.063803167	CC(=O)N1CCN(CC1)C2=CC=C(C=C2)OCC3COC(CN4C=CN=C4)(C5=CC=C(C=C5Cl)Cl)O3	DS_QSB
L-phenylalanine	cal	1.190397209	C1=CC=C(C=C1)CC(C(=O)O)N	DS_QSB
Metazachlor	sus	10.37588703	CC1=CC=CC(C)=C1N(CN2C=CC=N2)C(=O)CCl	DS_QSB
Methamidophos	cal	1.220541131	COP(=O)(N)SC	DS_QSB
Methidathion	sus	11.58877226	COC1=NN(CSP(=S)(OC)OC)C(=O)S1	DS_QSB
Methomyl	sus	2.945985559	CC(=NOC(=NC)O)SC	DS_QSB
Metolachlor	cal	12.24523412	CCC1=CC=CC(C)=C1N(C(C)COC)C(=O)CCl	DS_QSB
Metolachlor-ESA	sus	6.989268939	CCC1=CC=CC(C)=C1N(C(C)COC)C(=O)CS(=O)(=O)O	DS_QSB
Metolachlor-OA	sus	9.348741436	CCC1=CC=CC(C)=C1N(C(C)COC)C(=O)C(=O)O	DS_QSB
Monuron	sus	7.394452159	CN(C)C(=O)NC1=CC=C(C=C1)Cl	DS_QSB
Naproxen	sus	6.425308565	CC(C1=CC=C2C=C(C=CC2=C1)OC)C(=O)O	DS_QSB
Nigericin	cal	13.07835865	CC1CCC(CC2CC(C(C)C3(C(C)CC(C)(C4CCC(C)(C5C(C)CC(C6C(C)CC(C)C(CO)(O)O6)O5)O4)O3)O2)OC)OC1C(C)C(=O)O	DS_QSB
Omethoate	sus	1.467797634	CN=C(CSP(=O)(OC)OC)O	DS_QSB
Phenazine	sus	9.172764642	C1=CC=C2C(=C1)N=C3C=CC=CC3=N2	DS_QSB
Progesterone	cal	12.74987701	CC(=O)C1CCC2C3CCC4=CC(=O)CCC4(C)C3CCC12C	DS_QSB
Reserpine	sus	9.261273552	COC1=CC=C2C=3CCN4CC5CC(C(C(C5CC4C3NC2=C1)C(=O)OC)OC)OC(=O)C6=CC(=C(C(=C6)OC)OC)OC	DS_QSB
Rifaximin	cal	11.91326802	CC=1C=CN2C(C1)=NC3=C4C=5C(=C(C)C6=C4C(=O)C(C)(OC=CC(C(C)C(C(C)C(C(C)C(C(C)C=CC=C(C)C(=NC(=C23)C5O)O)O)O)OC(=O)C)OC)O6)O	DS_QSB
Sebuthylazine	sus	10.64661347	CCC(C)N=C1NC(Cl)=NC(=NCC)N1	DS_QSB
Simazine	cal	7.239781421	CCN=C1N=C(Cl)NC(=NCC)N1	DS_QSB
Simazine-2-OH	sus	1.38795993	CCN=C1NC(=NCC)NC(=N1)O	DS_QSB
Spinosad A	cal	11.8012059	CCC1CCCC(C(C)C(=O)C2=CC3C(C=CC4CC(CC34)OC5C(C(C(C(C)O5)OC)OC)OC)C2CC(=O)O1)OC6CCC(C(C)O6)N(C)C	DS_QSB
Sucralose	cal	3.2029992375000003	C(C1C(C(C(CCl)(O1)OC2C(C(C(C(CO)O2)Cl)O)O)O)O)Cl	DS_QSB
Sudan_I	sus	12.8664699	C1=CC=C(C=C1)N/N=C\2/C3=CC=CC=C3C=CC2=O	DS_QSB
TCMTB	cal	12.03436698	C1=CC=C2C(=C1)N=C(SCSC#N)S2	DS_QSB
Tetraethylammonium	cal	1.11316263	CC[N+](CC)(CC)CC	DS_QSB
Tetrahexylammonium	cal	12.94752891	CCCCCC[N+](CCCCCC)(CCCCCC)CCCCCC	DS_QSB
Theophylline	sus	1.683629436	CN1C2=C(C(=O)N(C)C1=O)N=CN2	DS_QSB
[truncated: 239 more rows]
