# Supplementary material for: Do experimental projection methods outcompete retention time prediction models in non-target screening? A case study on LC/HRMS interlaboratory comparison data
Source: Analyst. 2025 Jul 8;150(16):3567–77. doi: 10.1039/d5an00323g (PMC12268317; doi:10.1039/d5an00323g)
Supplement: AN-150-D5AN00323G-s001 [file AN-150-D5AN00323G-s001.zip › SI/data/NORMAN_Mordreds_2024-11-02.tsv]

SMILES	mol	standardized_SMILES	standardized_inchikey	MF	ABC	ABCGG	nAcid	nBase	SpAbs_A	SpMax_A	SpDiam_A	SpAD_A	SpMAD_A	LogEE_A	VE1_A	VE2_A	VE3_A	VR1_A	VR2_A	VR3_A	nAromAtom	nAromBond	nAtom	nHeavyAtom	nSpiro	nBridgehead	nHetero	nH	nB	nC	nN	nO	nS	nP	nF	nCl	nBr	nI	nX	ATS0dv	ATS1dv	ATS2dv	ATS3dv	ATS4dv	ATS5dv	ATS6dv	ATS7dv	ATS8dv	ATS0d
C1=CC=C2C(=C1)CC(C3=CC=CC=C3N2C(=N)O)O	<rdkit.Chem.rdchem.Mol object at 0x7ccfaa004580>	NC(=O)N1c2ccccc2CC(O)c2ccccc21	BMPDWHIDQYTSHX-UHFFFAOYSA-N	C15H14N2O2			0	0	24.691841042060883	2.484579097525308	4.8836817198832945	24.691841042060883	1.2995705811610991	3.8900973172858357	3.9738692040579635	0.2091510107398928	2.021594116840892	104.43235190301682	5.4964395738429905	5.2903933977452775	12	12	33	19	0	0	4	14	0	15	2	2	0	0	0	0	0	0	0	260.0	271.0	398.0	471.0	464.0	374.0	177.0	27.0	0.0	116.0
CSC1=NC2=CC=CC=C2S1	<rdkit.Chem.rdchem.Mol object at 0x7ccfaa004a50>	CSc1nc2ccccc2s1	UTBVIMLZIRIFFR-UHFFFAOYSA-N	C8H7NS2			0	0	14.603269765998464	2.375072935994011	4.568600021325064	14.603269765998462	1.327569978727133	3.3451888061769264	3.095914510200335	0.2814467736545759	1.2253935221661723	45.224550170854805	4.111322742804982	3.906950264565345	9	10	18	11	0	0	3	7	0	8	1	0	2	0	0	0	0	0	0	110.88888888888889	115.66666666666666	148.77777777777777	102.0	53.0	10.0	6.0	0.0	0.0	63.0
C1=CC=C2C(=C1)NC(=N)S2	<rdkit.Chem.rdchem.Mol object at 0x7ccfaa005460>	Nc1nc2ccccc2s1	UHGULLIUJBCTEF-UHFFFAOYSA-N	C7H6N2S			0	0	13.04304932449751	2.363608637402024	4.557135722733079	13.04304932449751	1.3043049324497509	3.2610327561288175	3.012209438689478	0.3012209438689478	1.1026738422776807	36.866520122923134	3.6866520122923134	3.607303825446306	9	10	16	10	0	0	3	6	0	7	2	0	1	0	0	0	0	0	0	118.44444444444444	124.33333333333334	158.0	115.0	59.0	18.0	0.0	0.0	0.0	58.0
C1=CC=C2C(=C1)N=C(O)S2	<rdkit.Chem.rdchem.Mol object at 0x7ccfaa0054d0>	O=c1[nH]c2ccccc2s1	YEDUAINPPJYDJZ-UHFFFAOYSA-N	C7H5NOS			0	0	13.04304932449751	2.363608637402024	4.557135722733079	13.04304932449751	1.3043049324497509	3.2610327561288175	3.012209438689478	0.3012209438689478	1.1026738422776807	36.866520122923134	3.6866520122923134	3.607303825446306	9	10	15	10	0	0	3	5	0	7	1	1	1	0	0	0	0	0	0	136.44444444444446	128.33333333333334	161.33333333333331	133.0	74.0	36.0	0.0	0.0	0.0	57.0
CC1=NC2=CC=CC=C2S1	<rdkit.Chem.rdchem.Mol object at 0x7ccfaa005540>	Cc1nc2ccccc2s1	DXYYSGDWQCSKKO-UHFFFAOYSA-N	C8H7NS			0	0	13.04304932449751	2.3636086374020238	4.557135722733078	13.043049324497508	1.3043049324497509	3.2610327561288175	3.01220943868948	0.30122094386894804	1.1026738422776816	36.866520122923106	3.6866520122923108	3.607303825446305	9	10	17	10	0	0	2	7	0	8	1	0	1	0	0	0	0	0	0	110.44444444444444	116.33333333333334	146.66666666666666	99.0	47.0	6.0	0.0	0.0	0.0	59.0
C1=CC2=C(C=C1Cl)NN=N2	<rdkit.Chem.rdchem.Mol object at 0x7ccfaa0055b0>	Clc1ccc2[nH]nnc2c1	PZBQVZFITSVHAW-UHFFFAOYSA-N	C6H4ClN3			0	0	13.052008123965114	2.351357610645208	4.59720819469857	13.052008123965114	1.3052008123965115	3.2609145007539997	3.034832376218841	0.3034832376218841	1.1101561927453067	36.129650355905525	3.6129650355905527	3.587113867722895	9	10	14	10	0	0	4	4	0	6	3	0	0	0	0	1	0	0	1	141.60493827160494	157.11111111111111	200.66666666666666	131.44444444444446	73.0	7.0	0.0	0.0	0.0	56.0
CC1=CC=C2C(=C1)NN=N2	<rdkit.Chem.rdchem.Mol object at 0x7ccfaa005620>	Cc1ccc2[nH]nnc2c1	LRUDIIUSNGCQKF-UHFFFAOYSA-N	C7H7N3			0	0	13.052008123965116	2.3513576106452083	4.59720819469857	13.052008123965116	1.3052008123965115	3.260914500754	3.0348323762188403	0.303483237621884	1.1101561927453063	36.12965035590554	3.612965035590554	3.5871138677228953	9	10	17	10	0	0	3	7	0	7	3	0	0	0	0	0	0	0	0	142.0	158.0	202.0	133.0	75.0	9.0	0.0	0.0	0.0	59.0
CC(=NP(=O)(OC)SC)O	<rdkit.Chem.rdchem.Mol object at 0x7ccfaa005690>	COP(=O)(NC(C)=O)SC	YASYVMFAVPKPKE-UHFFFAOYSA-N	C4H10NO3PS			0	0	10.94427190999916	2.2360679774997894	4.472135954999578	10.94427190999916	1.094427190999916	3.1435159577049347	2.8241250482228364	0.28241250482228364	1.0381985991828078	30.594627876377178	3.0594627876377176	3.4208244339504286	0	0	20	10	0	0	6	10	0	4	1	3	1	1	0	0	0	0	0	143.7530864197531	59.925925925925924	132.0	81.22222222222223	97.66666666666666	14.0	0.0	0.0	0.0	52.0
C(C1C(C(C(N2C=NC3=C(N)N=CN=C23)O1)O)O)O	<rdkit.Chem.rdchem.Mol object at 0x7ccfaa005700>	Nc1ncnc2c1ncn2C1OC(CO)C(O)C1O	OIRDTQYFTABQOQ-UHFFFAOYSA-N	C10H13N5O4			0	0	24.631339275232342	2.511395100978397	4.844356746313258	24.631339275232342	1.2963862776438075	3.898835783187251	3.9633463272771787	0.2085971751198515	2.018942586740839	106.31218524989733	5.595378171047227	5.308233795711722	9	10	32	19	0	0	9	13	0	10	5	4	0	0	0	0	0	0	0	326.0	308.0	488.0	542.0	427.0	340.0	282.0	207.0	91.0	117.0
C1=NC(=N)NN1	<rdkit.Chem.rdchem.Mol object at 0x7ccfaa005770>	Nc1nc[nH]n1	KLSJWNVTNUYHDU-UHFFFAOYSA-N	C2H4N4			0	0	7.465883060453299	2.114907541476755	3.9757133945884586	7.465883060453301	1.2443138434088834	2.7075051497541036	2.399232858818922	0.39987214313648695	0.3643234203326834	14.516292839011895	2.419382139835316	2.1644460389148232	5	5	10	6	0	0	4	4	0	2	4	0	0	0	0	0	0	0	0	100.0	99.0	118.0	21.0	0.0	0.0	0.0	0.0	0.0	30.0
COC(=O)C(CC1=CC=CC=C1)N=C(C(CC(=O)O)N)O	<rdkit.Chem.rdchem.Mol object at 0x7ccfaa0057e0>	COC(=O)C(Cc1ccccc1)NC(=O)C(N)CC(=O)O	IAOZJIPTCAWIRG-UHFFFAOYSA-N	C14H18N2O5			1	1	25.367666563930992	2.287533490151136	4.575066980302273	25.367666563930992	1.207984122091952	3.9159987043632425	4.0572630736742745	0.19320300350829878	2.142445971237448	121.01464569476406	5.762602175941145	5.537848921801217	6	6	39	21	0	0	7	18	0	14	2	5	0	0	0	0	0	0	0	330.0	271.0	348.0	335.0	376.0	457.0	326.0	273.0	264.0	114.0
CCN=C1N=C(Cl)NC(=NC(C)C)N1	<rdkit.Chem.rdchem.Mol object at 0x7ccfaa005850>	CCNc1nc(Cl)nc(NC(C)C)n1	MXWJVTOOROXGIU-UHFFFAOYSA-N	C8H14ClN5			0	0	16.15064149561421	2.293633989797513	4.587267979595026	16.15064149561421	1.1536172496867292	3.520383742911115	3.3302111259849303	0.2378722232846379	1.5395079398004703	67.10925228359508	4.7935180202567915	4.542794159075218	6	6	28	14	0	0	6	14	0	8	5	0	0	0	0	1	0	0	1	171.60493827160494	183.11111111111111	243.77777777777777	192.22222222222223	136.11111111111111	72.88888888888889	35.333333333333336	7.0	2.0	78.0
CCN=C1NC(=NC(C)C)NC(=N1)O	<rdkit.Chem.rdchem.Mol object at 0x7ccfaa0058c0>	CCNc1nc(=O)nc(NC(C)C)[nH]1	NFMIMWNQWAWNDW-UHFFFAOYSA-N	C8H15N5O			0	0	16.15064149561421	2.293633989797512	4.587267979595024	16.15064149561421	1.1536172496867292	3.520383742911115	3.3302111259849303	0.2378722232846379	1.5395079398004703	67.10925228359508	4.7935180202567915	4.542794159075218	6	6	29	14	0	0	6	15	0	8	5	1	0	0	0	0	0	0	0	198.0	196.0	278.0	225.0	195.0	99.0	51.0	7.0	2.0	79.0
CC(C)N=C1NC(Cl)=NC(=N)N1	<rdkit.Chem.rdchem.Mol object at 0x7ccfaa005930>	CC(C)Nc1nc(N)nc(Cl)n1	DFWFIQKMSFGDCQ-UHFFFAOYSA-N	C6H10ClN5			0	0	13.480078604355628	2.2737824184881976	4.5475648369763935	13.480078604355628	1.1233398836963022	3.3751325928314673	3.179926637458909	0.26499388645490907	1.3391796833384488	46.8545323954002	3.90454436628335	4.02936930349709	6	6	22	12	0	0	6	10	0	6	5	0	0	0	0	1	0	0	1	159.60493827160494	169.11111111111111	221.77777777777777	160.22222222222223	100.33333333333334	42.333333333333336	17.555555555555557	0.0	0.0	66.0
CC(C)N=C1NC(=N)N=C(N1)O	<rdkit.Chem.rdchem.Mol object at 0x7ccfaa0059a0>	CC(C)Nc1nc(=O)nc(N)[nH]1	GCKLGRUZDXSATG-UHFFFAOYSA-N	C6H11N5O			0	0	13.480078604355626	2.273782418488197	4.547564836976393	13.480078604355626	1.1233398836963022	3.3751325928314673	3.1799266374589075	0.26499388645490896	1.3391796833384484	46.85453239540023	3.904544366283352	4.02936930349709	6	6	23	12	0	0	6	11	0	6	5	1	0	0	0	0	0	0	0	186.0	182.0	257.0	195.0	155.0	58.0	28.0	0.0	0.0	67.0
C1(Cl)=NC(=N)NC(=N)N1	<rdkit.Chem.rdchem.Mol object at 0x7ccfaa0047b0>	Nc1nc(N)nc(Cl)n1	FVFVNNKYKYZTJU-UHFFFAOYSA-N	C3H4ClN5			0	0	10.128990204491961	2.23606797749979	4.47213595499958	10.128990204491961	1.1254433560546624	3.0990142832053316	2.8679125439070856	0.31865694932300953	0.9482239128583573	26.528644889122244	2.9476272099024716	3.1728645727523794	6	6	13	9	0	0	6	4	0	3	5	0	0	0	0	1	0	0	1	141.60493827160494	147.11111111111111	190.77777777777777	114.22222222222223	47.55555555555556	0.0	0.0	0.0	0.0	46.0
C1(=N)NC(=N)NC(=N1)O	<rdkit.Chem.rdchem.Mol object at 0x7ccfaa0045f0>	Nc1nc(=O)nc(N)[nH]1	MASBWURJQFFLOO-UHFFFAOYSA-N	C3H5N5O			0	0	10.12899020449196	2.2360679774997894	4.47213595499958	10.12899020449196	1.1254433560546622	3.099014283205331	2.8679125439070883	0.3186569493230098	0.9482239128583582	26.52864488912222	2.947627209902469	3.1728645727523785	6	6	14	9	0	0	6	5	0	3	5	1	0	0	0	0	0	0	0	168.0	160.0	227.0	152.0	99.0	0.0	0.0	0.0	0.0	47.0
CCN=C1NC(Cl)=NC(=N)N1	<rdkit.Chem.rdchem.Mol object at 0x7ccfaa004510>	CCNc1nc(N)nc(Cl)n1	IVENSCMCQBJAKW-UHFFFAOYSA-N	C5H8ClN5			0	0	12.800470617092843	2.2616161348639046	4.523232269727811	12.800470617092843	1.1636791470084402	3.2863594172118633	3.050634200126185	0.2773303818296532	1.2106596832758718	43.123882687521665	3.9203529715928784	3.859387146125063	6	6	19	11	0	0	6	8	0	5	5	0	0	0	0	1	0	0	1	153.60493827160494	161.11111111111111	212.77777777777777	146.22222222222223	82.33333333333334	25.555555555555557	8.777777777777779	0.0	0.0	58.0
CCN=C1NC(=N)N=C(N1)O	<rdkit.Chem.rdchem.Mol object at 0x7ccfaa004970>	CCNc1nc(=O)nc(N)[nH]1	XRVCXZWINJOORX-UHFFFAOYSA-N	C5H9N5O			0	0	12.800470617092843	2.2616161348639046	4.523232269727811	12.800470617092843	1.1636791470084402	3.2863594172118633	3.050634200126185	0.2773303818296532	1.2106596832758718	43.123882687521665	3.9203529715928784	3.859387146125063	6	6	20	11	0	0	6	9	0	5	5	1	0	0	0	0	0	0	0	180.0	174.0	248.0	182.0	138.0	36.0	14.0	0.0	0.0	59.0
CCC(C)C1C(C)C=CC2(CC3CC(CC=C(C)C(C(C)C=CC=C4COC5C(C(=CC(C(=O)O3)C45O)C)O)OC6CC(C(C(C)O6)OC7CC(C(C(C)O7)O)OC)OC)O2)O1	<rdkit.Chem.rdchem.Mol object at 0x7ccfaa0049e0>	CCC(C)C1OC2(C=CC1C)CC1CC(CC=C(C)C(OC3CC(OC)C(OC4CC(OC)C(O)C(C)O4)C(C)O3)C(C)C=CC=C3COC4C(O)C(C)=CC(C(=O)O1)C34O)O2	RRZXIRBKKLTSOM-UHFFFAOYSA-N	C48H72O14			0	0	79.46864916199968	2.5931329184576164	5.11614684488854	79.46864916199968	1.2817524058387044	5.061287857821828	4.369669442788875	0.07047853939982056	3.2992366559151067	31463.792186881892	507.48051914325634	12.181142001350704	0	0	134	62	1	2	14	72	0	48	0	14	0	0	0	0	0	0	0	830.0	773.0	1210.0	1448.0	1470.0	1334.0	1344.0	1452.0	1597.0	412.0
C1=CC=C2C(=C1)N=CS2	<rdkit.Chem.rdchem.Mol object at 0x7ccfaa005a10>	c1ccc2scnc2c1	IOJUPLGTWVMSFF-UHFFFAOYSA-N	C7H5NS			0	0	12.170708811226712	2.3225959054760796	4.516122990807133	12.17070881122671	1.35230097902519	3.1604086939737988	2.901867416040698	0.3224297128934109	0.9599939506621705	31.50395279643181	3.5004391996035347	3.3447525079021116	9	10	14	9	0	0	2	5	0	7	1	0	1	0	0	0	0	0	0	102.44444444444444	106.66666666666667	133.0	85.0	35.0	0.0	0.0	0.0	0.0	51.0
C1=CC=C2C(=C1)N=NN2	<rdkit.Chem.rdchem.Mol object at 0x7ccfaa005cb0>	c1ccc2[nH]nnc2c1	QRUDEWIWKLJBPS-UHFFFAOYSA-N	C6H5N3			0	0	12.170708811226712	2.3225959054760796	4.516122990807133	12.17070881122671	1.35230097902519	3.1604086939737988	2.901867416040698	0.3224297128934109	0.9599939506621705	31.50395279643181	3.5004391996035347	3.3447525079021116	9	10	14	9	0	0	3	5	0	6	3	0	0	0	0	0	0	0	0	134.0	148.0	189.0	117.0	57.0	0.0	0.0	0.0	0.0	51.0
C1=CC2=C(C=C1C(=O)O)NN=N2	<rdkit.Chem.rdchem.Mol object at 0x7ccfaa005d20>	O=C(O)c1ccc2[nH]nnc2c1	GUOVBFFLXKJFEE-UHFFFAOYSA-N	C7H5N3O2			1	0	15.366303421971208	2.375305418458716	4.667819262086952	15.366303421971208	1.2805252851642674	3.429321432845207	3.2491239753964933	0.2707603312830411	1.3607069707696917	49.23150121553632	4.102625101294693	4.078855244016183	9	10	17	12	0	0	5	5	0	7	3	2	0	0	0	0	0	0	0	218.0	214.0	294.0	220.0	179.0	135.0	99.0	0.0	0.0	67.0
C/C(=N/OC(=NC)O)/C(C)SC	<rdkit.Chem.rdchem.Mol object at 0x7ccfaa005d90>	CNC(=O)O/N=C(/C)C(C)SC	SFNPDDSJBGRXLW-UITAMQMPSA-N	C7H14N2O2S			0	0	14.264792817049546	2.1445880113874294	4.289176022774858	14.264792817049546	1.1887327347541288	3.314934269398158	3.1239533626002634	0.2603294468833553	1.3214208599148454	43.793456996356234	3.649454749696353	3.9618059793726723	0	0	26	12	0	0	5	14	0	7	2	2	1	0	0	0	0	0	0	158.44444444444446	139.66666666666666	165.33333333333331	117.0	77.0	56.666666666666664	24.666666666666664	11.666666666666666	1.0	62.0
CN1C=NC2=C1C(=O)N(C)C(=O)N2C	<rdkit.Chem.rdchem.Mol object at 0x7ccfaa005e00>	Cn1c(=O)c2c(ncn2C)n(C)c1=O	RYYVLZVUVIJVGH-UHFFFAOYSA-N	C8H10N4O2			0	0	17.66822897660583	2.50497689874648	4.932792612901732	17.66822897660583	1.2620163554718449	3.586589811148481	3.456084231045241	0.24686315936037434	1.5766084596749437	57.286650373743	4.0919035981245	4.384539855427742	9	10	24	14	0	0	6	10	0	8	4	2	0	0	0	0	0	0	0	248.0	245.0	384.0	353.0	278.0	68.0	6.0	0.0	0.0	86.0
C1=CC=C2C(=C1)C=CC3=CC=CC=C3N2C(=N)O	<rdkit.Chem.rdchem.Mol object at 0x7ccfaa005e70>	NC(=O)N1c2ccccc2C=Cc2ccccc21	FFGPTBGBLSHEPO-UHFFFAOYSA-N	C15H12N2O			0	0	23.668755653219442	2.461790656897538	4.856592091176619	23.668755653219442	1.3149308696233024	3.837566181945826	3.8916503382986614	0.21620279657214786	1.9466199840539142	96.73886634540011	5.374381463633339	5.159801913656866	12	12	30	18	0	0	3	12	0	15	2	1	0	0	0	0	0	0	0	240.0	263.0	379.0	434.0	387.0	321.0	117.0	27.0	0.0	108.0
C1=CC=C2C(=C1)C3C(C4=CC=CC=C4N2C(=N)O)O3	<rdkit.Chem.rdchem.Mol object at 0x7ccfaa005ee0>	NC(=O)N1c2ccccc2C2OC2c2ccccc21	ZRWWEEVEIOGMMT-UHFFFAOYSA-N	C15H12N2O2			0	0	25.402767365594997	2.6005330257196286	5.009161723898794	25.402767365595	1.3369877560839474	3.9543308004217756	3.840266924631236	0.20211931182269663	1.9873957619789273	125.8716158443198	6.624821886543148	5.477116351799621	12	12	31	19	0	0	4	12	0	15	2	2	0	0	0	0	0	0	0	276.0	299.0	427.0	518.0	489.0	381.0	171.0	27.0	0.0	122.0
CCN1CCN(C(=O)C1=O)C(=NC(C2=CC=C(C=C2)O)C(=NC3C(=O)N4C(=C(CSC34)CSC5=NN=NN5C)C(=O)O)O)O	<rdkit.Chem.rdchem.Mol object at 0x7ccfaa005f50>	CCN1CCN(C(=O)NC(C(=O)NC2C(=O)N3C(C(=O)O)=C(CSc4nnnn4C)CSC23)c2ccc(O)cc2)C(=O)C1=O	GCFBRXLSHGKWDP-UHFFFAOYSA-N	C25H27N9O8S2			3	0	56.28033167983878	2.575261945038278	5.15019406120844	56.280331679838795	1.2790984472690636	4.718136325917396	4.142147606886905	0.09413971833833874	2.902818939884296	2040.434917643476	46.37352085553354	9.102522799962943	11	11	71	44	0	0	19	27	0	25	9	8	2	0	0	0	0	0	0	734.8888888888889	693.3333333333334	975.3333333333334	990.6666666666666	1003.7777777777777	1058.0	1004.0	1208.6666666666667	1213.0	263.0
C[N+](C)(C)CCCl	<rdkit.Chem.rdchem.Mol object at 0x7ccfaa005fc0>	C[N+](C)(C)CCCl	JUZXDNPBRPUIOR-UHFFFAOYSA-N	C5H13ClN+			0	1	6.720566232730448	2.1010029896154587	4.2020059792309175	6.720566232730448	0.9600808903900641	2.779032982776742	2.4252205803297286	0.34646008290424696	0.5292475372747298	16.777640192483883	2.3968057417834117	2.4633721150583683	0	0	20	7	0	0	2	13	0	5	1	0	0	0	0	1	0	0	1	27.604938271604937	25.555555555555557	18.555555555555557	9.11111111111111	2.3333333333333335	0.0	0.0	0.0	0.0	41.0
C1=C(C(=CC2=C1N=CNS2(=O)=O)S(=O)(=O)N)Cl	<rdkit.Chem.rdchem.Mol object at 0x7ccfaa006030>	NS(=O)(=O)c1cc2c(cc1Cl)N=CNS2(=O)=O	JBMKAUGHUNFTOL-UHFFFAOYSA-N	C7H6ClN3O4S2			0	2	19.655123841379297	2.493535048960797	4.987070097921594	19.655123841379297	1.1561837553752528	3.7727944388710495	3.787716167763617	0.2228068333978598	1.862391494265994	76.74442535331174	4.514377961959514	4.871109001058441	6	6	23	17	0	0	10	6	0	7	3	4	2	0	0	1	0	0	1	286.4938271604939	156.11111111111111	443.77777777777777	368.6296296296296	342.4444444444444	162.85185185185185	329.44444444444446	45.0	0.0	100.0
CCOP(=S)(OCC)OC1=C(C=C(C(Cl)=N1)Cl)Cl	<rdkit.Chem.rdchem.Mol object at 0x7ccfaa0060a0>	CCOP(=S)(OCC)Oc1nc(Cl)c(Cl)cc1Cl	SBPBAQFWLVIOKP-UHFFFAOYSA-N	C9H11Cl3NO3PS			0	0	20.971017284741368	2.377460703770075	4.754921407540149	20.97101728474137	1.1650565158189652	3.775189479906727	3.7591060747254446	0.2088392263736358	1.9119678479541835	97.87456649953734	5.437475916640963	5.171473390079776	6	6	29	18	0	0	9	11	0	9	1	3	1	1	0	3	0	0	3	218.5679012345679	167.7037037037037	304.33333333333337	221.16049382716054	202.25925925925927	154.44444444444446	111.06172839506173	44.51851851851852	12.666666666666666	97.0
CCC1C(C)(C(C(C)C(=O)C(C)CC(C)(C(C(C)C(C(C)C(=O)O1)OC2CC(C)(C(C(C)O2)O)OC)OC3C(C(CC(C)O3)N(C)C)O)OC)O)O	<rdkit.Chem.rdchem.Mol object at 0x7ccfaa006110>	CCC1OC(=O)C(C)C(OC2CC(C)(OC)C(O)C(C)O2)C(C)C(OC2OC(C)CC(N(C)C)C2O)C(C)(OC)CC(C)C(=O)C(C)C(O)C1(C)O	AGOYDEPGAOXOCK-UHFFFAOYSA-N	C38H69NO13			0	1	63.17515873150212	2.493586882717154	4.987173765434308	63.17515873150212	1.2149068986827332	4.856832890679317	6.271597058219619	0.12060763573499268	3.4846896620276535	471.63032045670144	9.069813854936566	7.804854084925005	0	0	121	52	0	0	14	69	0	38	1	13	0	0	0	0	0	0	0	694.0	609.0	913.0	1135.0	1193.0	1224.0	1409.0	1467.0	1458.0	343.0
CC(C)(C)C(=O)C(N1C=CN=C1)OC2=CC=C(C=C2)Cl	<rdkit.Chem.rdchem.Mol object at 0x7ccfaa006180>	CC(C)(C)C(=O)C(Oc1ccc(Cl)cc1)n1ccnc1	OWEGWHBOCFMBLP-UHFFFAOYSA-N	C15H17ClN2O2			0	0	24.48949445030631	2.3920899744332504	4.756666873739384	24.48949445030631	1.2244747225153154	3.911253436484457	3.960152915007918	0.19800764575039592	2.0694298199817878	120.45419387079943	6.022709693539971	5.48441672736918	11	11	37	20	0	0	5	17	0	15	2	2	0	0	0	1	0	0	1	261.60493827160496	259.1111111111111	352.66666666666663	349.66666666666663	336.1111111111111	308.66666666666663	224.33333333333331	137.0	56.44444444444444	119.0
C1=CC=C(C=C1)C(C2=CC=CC=C2)(C3=CC=CC=C3Cl)N4C=CN=C4	<rdkit.Chem.rdchem.Mol object at 0x7ccfaa0061f0>	Clc1ccccc1C(c1ccccc1)(c1ccccc1)n1ccnc1	VNFPBHJOKIVQEB-UHFFFAOYSA-N	C22H17ClN2			0	0	33.831740280045544	2.5791501076641947	5.142418792854632	33.831740280045544	1.3532696112018217	4.166533262788926	4.206446118930286	0.16825784475721142	2.3529088707981844	199.33745813799456	7.973498325519782	6.211289889942552	23	23	42	25	0	0	3	17	0	22	2	0	0	0	0	1	0	0	1	283.60493827160496	327.1111111111111	472.44444444444446	523.7777777777778	612.4444444444445	619.0	435.55555555555554	184.66666666666669	27.0	151.0
COP(=O)(OC)OC=C(Cl)Cl	<rdkit.Chem.rdchem.Mol object at 0x7ccfaa006260>	COP(=O)(OC)OC=C(Cl)Cl	OEBRKCOSUFCWJD-UHFFFAOYSA-N	C4H7Cl2O4P			0	0	12.540143863870606	2.2242780047647948	4.4485560095295895	12.540143863870606	1.1400130785336915	3.237280413344111	2.9046527894787735	0.26405934449807034	1.1616240412708587	39.92470898459319	3.6295189985993805	3.782305584826693	0	0	18	11	0	0	7	7	0	4	0	4	0	1	0	2	0	0	2	172.51851851851853	61.55555555555556	248.04938271604937	101.55555555555554	79.8641975308642	36.0	3.111111111111111	0.0	0.0	53.0
COC(=O)C1=CC=CC=C1C(=O)OC	<rdkit.Chem.rdchem.Mol object at 0x7ccfaa0062d0>	COC(=O)c1ccccc1C(=O)OC	NIQCNGHVCWTJSM-UHFFFAOYSA-N	C10H10O4			0	0	17.7265619655929	2.3429230827771708	4.6858461655543415	17.726561965592907	1.2661829975423504	3.521554342747136	3.343438279002252	0.23881701992873228	1.5434719389663858	61.221177926076045	4.372941280434003	4.450965410823615	6	6	24	14	0	0	4	10	0	10	0	4	0	0	0	0	0	0	0	246.0	207.0	298.0	285.0	278.0	236.0	30.0	1.0	0.0	74.0
C1=CC=C(C=C1)OC(=O)C2=CC=CC=C2C(=O)OC3=CC=CC=C3	<rdkit.Chem.rdchem.Mol object at 0x7ccfaa006340>	O=C(Oc1ccccc1)c1ccccc1C(=O)Oc1ccccc1	DWNAQMUDCDVSLT-UHFFFAOYSA-N	C20H14O4			0	0	31.52464521814343	2.3734692340660435	4.746938468132088	31.52464521814343	1.3135268840893095	4.0957455039952	4.156812792712076	0.17320053302966984	2.3002173623818174	203.83154353013765	8.492980980422402	6.1927626230556	18	18	38	24	0	0	4	14	0	20	0	4	0	0	0	0	0	0	0	366.0	363.0	514.0	525.0	524.0	524.0	384.0	358.0	288.0	134.0
C1CC1C#CC2(C3=CC(=CC=C3N=C(O)O2)Cl)C(F)(F)F	<rdkit.Chem.rdchem.Mol object at 0x7ccfaa0063b0>	O=C1Nc2ccc(Cl)cc2C(C#CC2CC2)(C(F)(F)F)O1	XPOQHMRABVBWPR-UHFFFAOYSA-N	C14H9ClF3NO2			0	0	26.161349107859692	2.5655080174041407	5.126757652219913	26.161349107859692	1.2457785289456997	4.021056538765101	3.9664898375846445	0.18888046845641165	2.1198188764249153	140.53830086975202	6.692300041416763	5.687417400408618	6	6	30	21	0	0	7	9	0	14	1	2	0	0	3	1	0	0	4	407.60493827160496	356.1111111111111	644.6666666666666	694.4444444444443	695.2222222222222	685.0	300.55555555555554	84.0	15.111111111111112	127.0
CCC(C)C1C(C)C=CC2(CC3CC(CC=C(C)C(C(C)C=CC=C4COC5C(C(=CC(C(=O)O3)C45O)C)O)OC6CC(C(C(C)O6)OC7CC(C(C(C)O7)NC)OC)OC)O2)O1	<rdkit.Chem.rdchem.Mol object at 0x7ccfaa006420>	CCC(C)C1OC2(C=CC1C)CC1CC(CC=C(C)C(OC3CC(OC)C(OC4CC(OC)C(NC)C(C)O4)C(C)O3)C(C)C=CC=C3COC4C(O)C(C)=CC(C(=O)O1)C34O)O2	CXEGAUYXQAKHKJ-UHFFFAOYSA-N	C49H75NO13			0	1	80.67037948494651	2.5931329348819485	5.116147258099752	80.67037948494652	1.2804822140467702	5.0756954313011695	4.369999300733685	0.06936506826561405	3.315312482489798	36956.1648097934	586.6057906316413	12.358037387800254	0	0	138	63	1	2	14	75	0	49	1	13	0	0	0	0	0	0	0	822.0	774.0	1207.0	1439.0	1481.0	1332.0	1347.0	1449.0	1588.0	419.0
C(=N)(N)NC(=N)O	<rdkit.Chem.rdchem.Mol object at 0x7ccfaa006490>	N=C(N)NC(N)=O	SQSPRWMERUQXNE-UHFFFAOYSA-N	C2H6N4O			0	3	6.828427124746191	2.000000000000001	4.000000000000001	6.828427124746191	0.9754895892494558	2.7651082188712897	2.5000000000000013	0.3571428571428573	0.5596157879354233	15.313708498984756	2.187672642712108	2.372073463634684	0	0	13	7	0	0	5	6	0	2	4	1	0	0	0	0	0	0	0	118.0	96.0	110.0	64.0	63.0	0.0	0.0	0.0	0.0	32.0
C(CC(=O)C1=CC=C(C=C1)F)CN2CCC(CC2)(C3=CC=C(C=C3)Cl)O	<rdkit.Chem.rdchem.Mol object at 0x7ccfaa006500>	O=C(CCCN1CCC(O)(c2ccc(Cl)cc2)CC1)c1ccc(F)cc1	LNEPOXFFQSENCJ-UHFFFAOYSA-N	C21H23ClFNO2			0	1	33.29228497038046	2.414448617630174	4.8288972352603485	33.29228497038046	1.2804724988607867	4.17904739051443	3.808700205099406	0.14648846942690022	2.29279942244273	697.0166919844738	26.808334307095148	7.502320803829	12	12	49	26	0	0	5	23	0	21	1	2	0	0	1	1	0	0	2	331.60493827160496	309.1111111111111	400.66666666666663	382.6666666666667	310.1111111111111	277.1111111111111	253.0	197.11111111111111	193.88888888888889	157.0
C(CN)C1=CN=CN1	<rdkit.Chem.rdchem.Mol object at 0x7ccfaa006570>	NCCc1c[nH]cn1	NTYJJOPFIAHURM-UHFFFAOYSA-N	C5H9N3			0	1	10.051765371679789	2.1648426985366673	4.146395493557787	10.051765371679789	1.2564706714599736	2.97354323280541	2.6454831989930048	0.3306853998741256	0.7497101812406783	26.384348318266873	3.298043539783359	3.049627416290771	5	5	17	8	0	0	3	9	0	5	3	0	0	0	0	0	0	0	0	92.0	89.0	102.0	42.0	38.0	21.0	0.0	0.0	0.0	43.0
C=CCOC(CN1C=CN=C1)C2=CC=C(C=C2Cl)Cl	<rdkit.Chem.rdchem.Mol object at 0x7ccfaa0065e0>	C=CCOC(Cn1ccnc1)c1ccc(Cl)cc1Cl	PZBPKYOVPCNPJY-UHFFFAOYSA-N	C14H14Cl2N2O			0	0	24.000429843056583	2.357204525637779	4.703442556078409	24.000429843056583	1.2631805180556097	3.8508450604045787	3.8440832275269106	0.2023201698698374	1.9883890283277696	125.30588123643699	6.595046380865105	5.472611684215014	11	11	33	19	0	0	5	14	0	14	2	1	0	0	0	2	0	0	2	219.20987654320987	218.22222222222223	276.1111111111111	241.22222222222223	239.27160493827162	263.77777777777777	209.22222222222223	145.22222222222223	63.0	106.0
CC(C)(C)NC1=NC(=NC2CC2)N=C(N1)SC	<rdkit.Chem.rdchem.Mol object at 0x7ccfaa006650>	CSc1nc(NC2CC2)nc(NC(C)(C)C)n1	HDHLIWCXDDZUFH-UHFFFAOYSA-N	C11H19N5S			0	0	20.52203357058617	2.366190592770958	4.696873872573457	20.52203357058617	1.2071784453285983	3.788029356843606	3.810968104985629	0.22417459441091936	1.8685115037206637	83.34981883054807	4.902930519444005	4.953674686657908	6	6	36	17	0	0	6	19	0	11	5	0	1	0	0	0	0	0	0	192.44444444444446	211.33333333333334	272.6666666666667	237.33333333333334	198.66666666666669	136.66666666666666	86.66666666666669	32.0	12.0	107.0
CCC(C)C1C(C)CCC2(CC3CC(CC=C(C)C(C(C)C=CC=C4COC5C(C(=CC(C(=O)O3)C45O)C)O)OC6CC(C(C(C)O6)OC7CC(C(C(C)O7)O)OC)OC)O2)O1	<rdkit.Chem.rdchem.Mol object at 0x7ccfaa0066c0>	CCC(C)C1OC2(CCC1C)CC1CC(CC=C(C)C(OC3CC(OC)C(OC4CC(OC)C(O)C(C)O4)C(C)O3)C(C)C=CC=C3COC4C(O)C(C)=CC(C(=O)O1)C34O)O2	AZSNMRSAGSSBNP-UHFFFAOYSA-N	C48H74O14			0	0	79.46864916199968	2.5931329184576164	5.11614684488854	79.46864916199968	1.2817524058387044	5.061287857821828	4.369669442788875	0.07047853939982056	3.2992366559151067	31463.792186881892	507.48051914325634	12.181142001350704	0	0	136	62	1	2	14	74	0	48	0	14	0	0	0	0	0	0	0	820.0	761.0	1185.0	1421.0	1448.0	1313.0	1323.0	1428.0	1561.0	414.0
CC(=O)N1CCN(CC1)C2=CC=C(C=C2)OCC3COC(CN4C=CN=C4)(C5=CC=C(C=C5Cl)Cl)O3	<rdkit.Chem.rdchem.Mol object at 0x7ccfaa006730>	CC(=O)N1CCN(c2ccc(OCC3COC(Cn4ccnc4)(c4ccc(Cl)cc4Cl)O3)cc2)CC1	XMAYWYJOQHXEEK-UHFFFAOYSA-N	C26H28Cl2N4O4			0	0	47.00087483379329	2.5079027220553542	4.937167276293112	47.00087483379329	1.305579856494258	4.523953888197814	4.1848590354155135	0.1162460843170976	2.712406865542424	2240.1096701808096	62.225268616133604	8.9952139490148	17	17	64	36	0	0	10	28	0	26	4	4	0	0	0	2	0	0	2	485.2098765432099	490.22222222222223	677.1111111111111	632.0	633.9382716049383	651.8888888888889	561.1111111111111	495.66666666666674	457.33333333333337	222.0
CC(C(=O)O)N	<rdkit.Chem.rdchem.Mol object at 0x7ccfaa0067a0>	CC(N)C(=O)O	QNAYBMKLOCPYGJ-UHFFFAOYSA-N	C3H7NO2			1	1	6.000000000000001	2.0	4.0	6.000000000000001	1.0000000000000002	2.610845422142984	2.3094010767585025	0.3849001794597504	0.32616259301984496	11.530009778701592	1.9216682964502654	1.9341275586240356	0	0	13	6	0	0	3	7	0	3	1	2	0	0	0	0	0	0	0	96.0	68.0	82.0	44.0	0.0	0.0	0.0	0.0	0.0	29.0
C1=CC=C(C=C1)CC(C(=O)O)N	<rdkit.Chem.rdchem.Mol object at 0x7ccfaa006810>	NC(Cc1ccccc1)C(=O)O	COLNVLDHVKWLRT-UHFFFAOYSA-N	C9H11NO2			1	1	14.565903310504034	2.211610238878065	4.42322047775613	14.565903310504037	1.2138252758753365	3.3681069927275558	3.2598284381370686	0.2716523698447557	1.363996124449434	43.58964762813185	3.632470635677654	3.9571412392339234	6	6	23	12	0	0	3	11	0	9	1	2	0	0	0	0	0	0	0	160.0	139.0	173.0	143.0	110.0	117.0	87.0	33.0	0.0	65.0
C1(=N)NC(=N)NC(=N)N1	<rdkit.Chem.rdchem.Mol object at 0x7ccfaa006880>	Nc1nc(N)nc(N)n1	JDSHMPZPIAZGSV-UHFFFAOYSA-N	C3H6N6			0	0	10.128990204491961	2.23606797749979	4.47213595499958	10.128990204491961	1.1254433560546624	3.0990142832053316	2.8679125439070856	0.31865694932300953	0.9482239128583573	26.528644889122244	2.9476272099024716	3.1728645727523794	6	6	15	9	0	0	6	6	0	3	6	0	0	0	0	0	0	0	0	150.0	156.0	213.0	132.0	72.0	0.0	0.0	0.0	0.0	48.0
CC1=CC=CC(C)=C1N(CN2C=CC=N2)C(=O)CCl	<rdkit.Chem.rdchem.Mol object at 0x7ccfaa0068f0>	Cc1cccc(C)c1N(Cn1cccn1)C(=O)CCl	STEPQTYSZVCJPV-UHFFFAOYSA-N	C14H16ClN3O			0	0	23.96774120282323	2.4009546802140953	4.793445309201956	23.96774120282323	1.2614600633064859	3.8558014422735623	3.8528597425118676	0.2027820917111509	1.9906695490027555	109.94016143598347	5.786324286104393	5.341790117004627	11	11	35	19	0	0	5	16	0	14	3	1	0	0	0	1	0	0	1	239.60493827160494	248.55555555555554	324.1111111111111	286.55555555555554	312.6666666666667	308.1111111111111	211.44444444444446	79.0	18.0	110.0
CN(C)C(=N)NC(=N)N	<rdkit.Chem.rdchem.Mol object at 0x7ccfaa006960>	CN(C)C(N)=NC(=N)N	XZWYZXLIPXDOLR-UHFFFAOYSA-N	C4H11N5			0	5	9.335326473284185	2.116883157874335	4.233766315748669	9.335326473284185	1.0372584970315761	3.0283261658188705	2.7745152011266696	0.3082794667918522	0.9151155139816521	24.062497405383436	2.6736108228203816	3.07529398856195	0	0	20	9	0	0	5	11	0	4	5	0	0	0	0	0	0	0	0	118.0	110.0	127.0	76.0	64.0	14.0	0.0	0.0	0.0	47.0
COP(=O)(N)SC	<rdkit.Chem.rdchem.Mol object at 0x7ccfaa0069d0>	COP(N)(=O)SC	NNKVPIKMPCQWCG-UHFFFAOYSA-N	C2H8NO2PS			0	0	7.595865303863626	2.1357792050698565	4.271558410139713	7.595865303863626	1.0851236148376608	2.7802254520446406	2.4298581315624066	0.34712259022320097	0.5311579296363416	15.793870807872805	2.2562672582675436	2.402946997280029	0	0	15	7	0	0	5	8	0	2	1	2	1	1	0	0	0	0	0	83.75308641975307	15.370370370370372	83.11111111111111	24.666666666666664	1.0	0.0	0.0	0.0	0.0	36.0
COC1=NN(CSP(=S)(OC)OC)C(=O)S1	<rdkit.Chem.rdchem.Mol object at 0x7ccfaa006a40>	COc1nn(CSP(=S)(OC)OC)c(=O)s1	MEBQXILRKZHVCX-UHFFFAOYSA-N	C6H11N2O4PS3			0	0	19.712600946258544	2.3467330142445717	4.589837957292698	19.712600946258544	1.232037559141159	3.6614887640713913	3.534830425369519	0.22092690158559494	1.732668957251167	79.30668799601607	4.956667999751004	4.843326092237183	5	5	27	16	0	0	10	11	0	6	2	4	3	1	0	0	0	0	0	234.64197530864197	155.07407407407408	210.66666666666666	183.77777777777777	137.44444444444446	141.92592592592592	157.11111111111111	97.88888888888889	24.666666666666668	87.0
CC(=NOC(=NC)O)SC	<rdkit.Chem.rdchem.Mol object at 0x7ccfaa006ab0>	CNC(=O)ON=C(C)SC	UHXUZOCRWCRNSJ-UHFFFAOYSA-N	C5H10N2O2S			0	0	11.831349526796384	2.0614988506846426	4.122997701369286	11.831349526796384	1.1831349526796384	3.1240596999095587	2.9437619772029593	0.29437619772029594	1.079688347463217	29.829964187079014	2.982996418707901	3.3955133979586893	0	0	20	10	0	0	5	10	0	5	2	2	1	0	0	0	0	0	0	148.44444444444446	125.33333333333334	145.0	94.0	57.666666666666664	24.666666666666664	11.666666666666666	1.0	0.0	48.0
CCC1=CC=CC(C)=C1N(C(C)COC)C(=O)CCl	<rdkit.Chem.rdchem.Mol object at 0x7ccfaa006b20>	CCc1cccc(C)c1N(C(=O)CCl)C(C)COC	WVQBLGZPHOPPFO-UHFFFAOYSA-N	C15H22ClNO2			0	0	23.29401942814755	2.419953842540512	4.839907685081022	23.29401942814755	1.2260010225340816	3.8219428309017216	3.7326042027628668	0.19645285277699298	1.9589600538998775	113.26611750863643	5.961374605717706	5.371593958366353	6	6	41	19	0	0	4	22	0	15	1	2	0	0	0	1	0	0	1	213.60493827160494	203.55555555555554	270.1111111111111	292.55555555555554	272.44444444444446	243.55555555555554	125.66666666666667	36.888888888888886	4.0	110.0
CCC1=CC=CC(C)=C1N(C(C)COC)C(=O)CS(=O)(=O)O	<rdkit.Chem.rdchem.Mol object at 0x7ccfaa006b90>	CCc1cccc(C)c1N(C(=O)CS(=O)(=O)O)C(C)COC	CIGKZVUEZXGYSV-UHFFFAOYSA-N	C15H23NO5S			1	0	25.5110785304547	2.4309207137859685	4.861841427571939	25.5110785304547	1.1595944786570318	3.973330783038525	3.977153108433422	0.18077968674697373	2.169023624323361	140.2076085479077	6.373073115813987	5.731581602735517	6	6	45	22	0	0	7	23	0	15	1	5	1	0	0	0	0	0	0	310.44444444444446	214.66666666666669	399.66666666666663	359.33333333333337	458.66666666666663	361.33333333333337	311.0	291.3333333333333	89.0	129.0
CCC1=CC=CC(C)=C1N(C(C)COC)C(=O)C(=O)O	<rdkit.Chem.rdchem.Mol object at 0x7ccfaa006c00>	CCc1cccc(C)c1N(C(=O)C(=O)O)C(C)COC	LNOOSYCKMKZOJB-UHFFFAOYSA-N	C15H21NO4			1	0	24.059563651411942	2.4304729400134653	4.860945880026931	24.059563651411942	1.2029781825705972	3.875064435674035	3.8292491636579844	0.19146245818289923	2.035815923713617	119.5832506688805	5.979162533444025	5.477159967694742	6	6	41	20	0	0	5	21	0	15	1	4	0	0	0	0	0	0	0	286.0	254.0	363.0	419.0	366.0	386.0	289.0	88.0	4.0	115.0
CN(C)C(=O)NC1=CC=C(C=C1)Cl	<rdkit.Chem.rdchem.Mol object at 0x7ccfaa006c70>	CN(C)C(=O)Nc1ccc(Cl)cc1	BMLIZLVNXIYGCK-UHFFFAOYSA-N	C9H11ClN2O			0	0	15.688440588468627	2.243107102247711	4.486214204495422	15.688440588468627	1.2068031221898943	3.4505091279147564	3.3626868444962326	0.2586682188074025	1.4751045749880785	49.875493586552345	3.8365764297347957	4.171894036100777	6	6	24	13	0	0	4	11	0	9	2	1	0	0	0	1	0	0	1	163.60493827160494	155.11111111111111	193.66666666666666	150.66666666666666	117.11111111111111	97.11111111111111	59.111111111111114	16.555555555555557	1.5555555555555556	71.0
CC(C1=CC=C2C=C(C=CC2=C1)OC)C(=O)O	<rdkit.Chem.rdchem.Mol object at 0x7ccfaa006ce0>	COc1ccc2cc(C(C)C(=O)O)ccc2c1	CMWTZPSULFXXJA-UHFFFAOYSA-N	C14H14O3			1	0	21.73637089443642	2.396836681478719	4.79367336295744	21.73637089443642	1.278610052613907	3.752215741897758	3.7242720675092653	0.21907482750054502	1.8454996656787668	90.03103374755948	5.295943161621146	5.030782681373211	10	11	31	17	0	0	3	14	0	14	0	3	0	0	0	0	0	0	0	242.0	231.0	309.0	288.0	237.0	198.0	149.0	108.0	77.0	100.0
CC1CCC(CC2CC(C(C)C3(C(C)CC(C)(C4CCC(C)(C5C(C)CC(C6C(C)CC(C)C(CO)(O)O6)O5)O4)O3)O2)OC)OC1C(C)C(=O)O	<rdkit.Chem.rdchem.Mol object at 0x7ccfaa006d50>	COC1CC(CC2CCC(C)C(C(C)C(=O)O)O2)OC2(OC(C)(C3CCC(C)(C4OC(C5OC(O)(CO)C(C)CC5C)CC4C)O3)CC2C)C1C	DANUORFCFTYTSZ-UHFFFAOYSA-N	C40H68O11			1	0	64.12692056777091	2.622098385353449	5.107871461597178	64.12692056777091	1.257390599368057	4.878436812239194	5.052153301254462	0.09906182943636199	3.249055088424497	1801.838723198691	35.33017104311159	9.125803475113448	0	0	119	51	1	0	11	68	0	40	0	11	0	0	0	0	0	0	0	628.0	603.0	947.0	978.0	933.0	831.0	856.0	786.0	785.0	358.0
CCCCC(CC)COC(=O)C(=C(C1=CC=CC=C1)C2=CC=CC=C2)C#N	<rdkit.Chem.rdchem.Mol object at 0x7ccfaa006dc0>	CCCCC(CC)COC(=O)C(C#N)=C(c1ccccc1)c1ccccc1	FMJSMJQBSVNSBF-UHFFFAOYSA-N	C24H27NO2			0	0	34.886028562264904	2.403618476704481	4.807236953408964	34.886028562264904	1.2920751319357373	4.181141595015452	4.0991989612927435	0.1518221837515831	2.4040433523378537	517.4923685948887	19.166384022032915	7.242246551364531	12	12	54	27	0	0	3	27	0	24	1	2	0	0	0	0	0	0	0	314.0	310.0	421.0	480.0	541.0	540.0	464.0	298.0	170.0	153.0
CN=C(CSP(=O)(OC)OC)O	<rdkit.Chem.rdchem.Mol object at 0x7ccfaa006e30>	CNC(=O)CSP(=O)(OC)OC	PZXOQEXFMJCDPG-UHFFFAOYSA-N	C5H12NO4PS			0	0	14.220263071117085	2.229465794927555	4.45893158985511	14.220263071117085	1.1850219225930905	3.3233642768811635	3.0055512582301045	0.2504626048525087	1.2827825549551535	49.244469633706146	4.103705802808846	4.07911862640547	0	0	24	12	0	0	7	12	0	5	1	4	1	1	0	0	0	0	0	183.7530864197531	75.70370370370371	172.8888888888889	78.22222222222223	83.22222222222223	188.55555555555554	38.0	2.0	0.0	62.0
C1=CC=C2C(=C1)N=C3C=CC=CC3=N2	<rdkit.Chem.rdchem.Mol object at 0x7ccfaa006ea0>	c1ccc2nc3ccccc3nc2c1	PCNDJXKNXGMECE-UHFFFAOYSA-N	C12H8N2			0	0	19.313708498984763	2.414213562373096	4.828427124746191	19.313708498984763	1.3795506070703403	3.6069614368889136	3.54240879373598	0.25302919955257	1.6012791825735226	66.97907463619859	4.784219616871328	4.540852488367778	14	16	22	14	0	0	2	8	0	12	2	0	0	0	0	0	0	0	0	186.0	214.0	304.0	291.0	174.0	102.0	54.0	18.0	0.0	84.0
CC(=O)C1CCC2C3CCC4=CC(=O)CCC4(C)C3CCC12C	<rdkit.Chem.rdchem.Mol object at 0x7ccfaa006f10>	CC(=O)C1CCC2C3CC=C4CC(=O)CCC4(C)C3CCC12C	MNRHZPCIEGLWGK-UHFFFAOYSA-N	C21H30O2			0	0	29.528118959638	2.618252200712492	5.19284579402618	29.528118959638	1.2838312591146956	4.111567623628161	4.289701913495243	0.18650877884761927	2.2891263694271595	152.45322496288017	6.628401085342616	5.85976695037901	0	0	53	23	0	0	2	30	0	21	0	2	0	0	0	0	0	0	0	232.0	236.0	325.0	344.0	299.0	225.0	179.0	155.0	125.0	166.0
COC1=CC=C2C=3CCN4CC5CC(C(C(C5CC4C3NC2=C1)C(=O)OC)OC)OC(=O)C6=CC(=C(C(=C6)OC)OC)OC	<rdkit.Chem.rdchem.Mol object at 0x7ccfaa006f80>	COC(=O)C1C2CC3c4[nH]c5cc(OC)ccc5c4CCN3CC2CC(OC(=O)c2cc(OC)c(OC)c(OC)c2)C1OC	QEVHRUUCFGRFIF-UHFFFAOYSA-N	C33H40N2O9			0	1	58.21668404753681	2.579541866757729	5.117229266233922	58.21668404753681	1.3231064556258365	4.727950302876177	5.067731193224046	0.11517570893691013	3.1044977619653964	1369.1783323073112	31.11768937062071	8.70357062238003	15	16	84	44	0	0	11	40	0	33	2	9	0	0	0	0	0	0	0	666.0	634.0	937.0	1077.0	1079.0	1050.0	931.0	960.0	920.0	282.0
CC=1C=CN2C(C1)=NC3=C4C=5C(=C(C)C6=C4C(=O)C(C)(OC=CC(C(C)C(C(C)C(C(C)C(C(C)C=CC=C(C)C(=NC(=C23)C5O)O)O)O)OC(=O)C)OC)O6)O	<rdkit.Chem.rdchem.Mol object at 0x7ccfaa006ff0>	COC1C=COC2(C)Oc3c(C)c(O)c4c(O)c(c5c(nc6cc(C)ccn65)c4c3C2=O)NC(=O)C(C)=CC=CC(C)C(O)C(C)C(O)C(C)C(OC(C)=O)C1C	NZCRJKRKKOLAOJ-UHFFFAOYSA-N	C43H51N3O11			0	0	71.91590862323523	2.6717753710316776	5.2445498946246465	71.91590862323523	1.2616826074251795	4.976652676363685	4.969506576445491	0.08718432590255248	3.343786729627156	12029.854165130426	211.05007307246362	11.13561286113645	17	20	108	57	0	4	14	51	0	43	3	11	0	0	0	0	0	0	0	844.0	846.0	1312.0	1525.0	1721.0	1797.0	1891.0	1619.0	1553.0	365.0
C1=CC=C2C(=C1)C(=NS2(=O)=O)O	<rdkit.Chem.rdchem.Mol object at 0x7ccfaa007060>	O=C1NS(=O)(=O)c2ccccc21	CVHZOJJKTDOEJC-UHFFFAOYSA-N	C7H5NO3S			0	0	14.86560554370231	2.4915780351884322	4.793397806917371	14.86560554370231	1.2388004619751924	3.4443737629849043	3.199938446106771	0.26666153717556423	1.3454531308229951	48.40206919878811	4.033505766565676	4.061864121643775	6	6	17	12	0	0	5	5	0	7	1	3	1	0	0	0	0	0	0	208.44444444444446	136.33333333333334	313.33333333333337	263.0	218.0	54.0	0.0	0.0	0.0	71.0
CCC(C)N=C1NC(Cl)=NC(=NCC)N1	<rdkit.Chem.rdchem.Mol object at 0x7ccfaa0070d0>	CCNc1nc(Cl)nc(NC(C)CC)n1	BZRUVKZGXNSXMB-UHFFFAOYSA-N	C9H16ClN5			0	0	17.88195237428682	2.297393406453933	4.594786812907866	17.88195237428682	1.192130158285788	3.5859212716479654	3.406653976692883	0.22711026511285887	1.631195679167447	79.17682552602088	5.278455035068059	4.77714875711608	6	6	31	15	0	0	6	16	0	9	5	0	0	0	0	1	0	0	1	175.60493827160494	188.11111111111111	251.77777777777777	201.22222222222223	150.11111111111111	90.88888888888889	53.111111111111114	18.77777777777778	5.0	84.0
CCN=C1N=C(Cl)NC(=NCC)N1	<rdkit.Chem.rdchem.Mol object at 0x7ccfaa007140>	CCNc1nc(Cl)nc(NCC)n1	ODCWYMIRDDJXKW-UHFFFAOYSA-N	C7H12ClN5			0	0	15.470532353366611	2.2834885030097114	4.566977006019423	15.470532353366611	1.1900409502589702	3.444082979124824	3.2138510328555125	0.24721931021965482	1.4298341812548507	62.29427838945023	4.791867568419248	4.394233846387684	6	6	25	13	0	0	6	12	0	7	5	0	0	0	0	1	0	0	1	165.60493827160494	175.11111111111111	234.77777777777777	178.22222222222223	118.11111111111111	55.111111111111114	23.555555555555557	4.0	1.0	70.0
CCN=C1NC(=NCC)NC(=N1)O	<rdkit.Chem.rdchem.Mol object at 0x7ccfaa0071b0>	CCNc1nc(=O)nc(NCC)[nH]1	YQIXRXMOJFQVBV-UHFFFAOYSA-N	C7H13N5O			0	0	15.470532353366616	2.283488503009712	4.566977006019424	15.470532353366616	1.1900409502589704	3.4440829791248246	3.2138510328555134	0.24721931021965488	1.4298341812548512	62.2942783894502	4.791867568419246	4.394233846387684	6	6	26	13	0	0	6	13	0	7	5	1	0	0	0	0	0	0	0	192.0	188.0	269.0	212.0	178.0	76.0	34.0	4.0	1.0	71.0
CCC1CCCC(C(C)C(=O)C2=CC3C(C=CC4CC(CC34)OC5C(C(C(C(C)O5)OC)OC)OC)C2CC(=O)O1)OC6CCC(C(C)O6)N(C)C	<rdkit.Chem.rdchem.Mol object at 0x7ccfaa007220>	CCC1CCCC(OC2CCC(N(C)C)C(C)O2)C(C)C(=O)C2=CC3C(C=CC4CC(OC5OC(C)C(OC)C(OC)C5OC)CC43)C2CC(=O)O1	SRJQTHAZUNRMPR-UHFFFAOYSA-N	C41H65NO10			0	1	66.43011744205587	2.5640139558006037	4.993893683261602	66.43011744205587	1.2775022585010745	4.88276482754469	4.9033955708240935	0.0942960686696941	3.2385865643461687	1939.2607339392482	37.29347565267785	9.218720740041277	0	0	117	52	0	0	11	65	0	41	1	10	0	0	0	0	0	0	0	658.0	600.0	887.0	1062.0	1050.0	1022.0	1045.0	915.0	935.0	345.0
C(C1C(C(C(CCl)(O1)OC2C(C(C(C(CO)O2)Cl)O)O)O)O)Cl	<rdkit.Chem.rdchem.Mol object at 0x7ccfaa007290>	OCC1OC(OC2(CCl)OC(CCl)C(O)C2O)C(O)C(O)C1Cl	BAQAVOSOZGMPRM-UHFFFAOYSA-N	C12H19Cl3O8			0	0	28.766734856666908	2.5224203882661205	4.958230025475283	28.766734856666908	1.2507276024637786	4.05276740209407	4.072545702282985	0.17706720444708632	2.2371774065351335	157.4680092134038	6.84643518319147	5.89213144446455	0	0	42	23	0	0	11	19	0	12	0	8	0	0	0	3	0	0	3	334.8148148148148	281.44444444444446	477.1111111111111	591.1111111111111	423.3333333333333	388.22222222222223	353.60493827160496	265.3333333333333	146.60493827160494	139.0
C1=CC=C(C=C1)N/N=C\2/C3=CC=CC=C3C=CC2=O	<rdkit.Chem.rdchem.Mol object at 0x7ccfaa007300>	Oc1ccc2ccccc2c1N=Nc1ccccc1	MRQIXHXHHPWVIL-UHFFFAOYSA-N	C16H12N2O			0	0	25.442481473930137	2.410157996701548	4.820315993403095	25.442481473930137	1.3390779723121125	3.881038063816566	3.679642583784212	0.19366539914653746	1.9446695096647146	186.36472657153823	9.808669819554643	5.869559535385426	16	17	31	19	0	0	3	12	0	16	2	1	0	0	0	0	0	0	0	254.0	277.0	372.0	392.0	319.0	258.0	216.0	180.0	117.0	110.0
C1=CC=C2C(=C1)N=C(SCSC#N)S2	<rdkit.Chem.rdchem.Mol object at 0x7ccfaa007370>	N#CSCSc1nc2ccccc2s1	TUBQDCKAWGHZPF-UHFFFAOYSA-N	C9H6N2S3			0	0	18.23501117650905	2.3795889246673574	4.573116009998412	18.23501117650905	1.302500798322075	3.561185707583121	3.214563799121322	0.2296116999372373	1.5041639083162321	133.1542304776591	9.511016462689936	5.22798032064574	9	10	20	14	0	0	5	6	0	9	2	0	3	0	0	0	0	0	0	155.33333333333331	140.33333333333334	164.55555555555557	123.0	84.11111111111111	64.0	76.33333333333334	68.0	54.0	74.0
CC[N+](CC)(CC)CC	<rdkit.Chem.rdchem.Mol object at 0x7ccfaa0073e0>	CC[N+](CC)(CC)CC	CBXCPBUEXACCNR-UHFFFAOYSA-N	C8H20N+			0	1	10.47213595499958	2.23606797749979	4.47213595499958	10.47213595499958	1.16357066166662	3.031187770203936	2.6791246264404474	0.2976805140489386	0.8801295935839067	25.37691032257353	2.81965670250817	3.128479202518671	0	0	29	9	0	0	1	20	0	8	1	0	0	0	0	0	0	0	0	36.0	40.0	40.0	24.0	6.0	0.0	0.0	0.0	0.0	56.0
CCCCCC[N+](CCCCCC)(CCCCCC)CCCCCC	<rdkit.Chem.rdchem.Mol object at 0x7ccfaa007450>	CCCCCC[N+](CCCCCC)(CCCCCC)CCCCCC	DTIFFPXSSXFQCJ-UHFFFAOYSA-N	C24H52N+			0	1	30.793969291474916	2.3086919975535887	4.617383995107178	30.793969291474916	1.2317587716589966	4.0465021937969485	3.5662395690548645	0.14264958276219458	2.187802430509699	372.22059554418695	14.888823821767478	6.835777409167703	0	0	77	25	0	0	1	52	0	24	1	0	0	0	0	0	0	0	0	100.0	104.0	112.0	120.0	128.0	136.0	136.0	120.0	96.0	152.0
CN1C2=C(C(=O)N(C)C1=O)N=CN2	<rdkit.Chem.rdchem.Mol object at 0x7ccfaa0074c0>	Cn1c(=O)c2[nH]cnc2n(C)c1=O	ZFXYFBGIUFBOJW-UHFFFAOYSA-N	C7H8N4O2			0	0	16.64237804774791	2.476346575379802	4.890560137752898	16.64237804774791	1.2801829267498392	3.5146506699342064	3.3636591687143618	0.2587430129780278	1.4753936841784152	51.3293411822425	3.9484108601725003	4.200626806011737	9	10	21	13	0	0	6	8	0	7	4	2	0	0	0	0	0	0	0	238.0	233.0	364.0	324.0	256.0	56.0	0.0	0.0	0.0	78.0
C1=CC=C2C(=C1)N=C(C3=CSC=N3)N2	<rdkit.Chem.rdchem.Mol object at 0x7ccfaa007530>	c1ccc2[nH]c(-c3cscn3)nc2c1	WJCNZQLZVWNLKY-UHFFFAOYSA-N	C10H7N3S			0	0	19.021014841450747	2.421427837131995	4.614954922463048	19.021014841450747	1.358643917246482	3.6115285240554007	3.494943583083594	0.24963882736311385	1.587789469997471	69.93963177363142	4.995687983830815	4.584104703353127	14	15	21	14	0	0	4	7	0	10	3	0	1	0	0	0	0	0	0	184.44444444444446	206.0	291.0	229.66666666666666	172.0	101.33333333333333	70.0	22.0	0.0	83.0
COP(=O)(C(C(Cl)(Cl)Cl)O)OC	<rdkit.Chem.rdchem.Mol object at 0x7ccfaa0075a0>	COP(=O)(OC)C(O)C(Cl)(Cl)Cl	NFACJZMKEDPNKN-UHFFFAOYSA-N	C4H8Cl3O4P			0	0	13.086918917408447	2.3795502844777783	4.759100568955555	13.086918917408449	1.090576576450704	3.3472645756369803	3.0875467107431165	0.25729555922859304	1.3096983876192332	38.92959893302358	3.2441332444186313	3.8440764161033885	0	0	20	12	0	0	8	8	0	4	0	4	0	1	0	3	0	0	3	162.12345679012344	60.0	196.92592592592592	204.96296296296296	61.0	4.666666666666667	0.0	0.0	0.0	64.0
CCC1C(C=C(C)C=CC(=O)C(C)CC(CC=O)C(C(C)C(CC(=O)O1)O)OC2C(C(C(C(C)O2)OC3CC(C)(C(C(C)O3)O)O)N(C)C)O)COC4C(C(C(C(C)O4)O)OC)OC	<rdkit.Chem.rdchem.Mol object at 0x7ccfaa007610>	CCC1OC(=O)CC(O)C(C)C(OC2OC(C)C(OC3CC(C)(O)C(O)C(C)O3)C(N(C)C)C2O)C(CC=O)CC(C)C(=O)C=CC(C)=CC1COC1OC(C)C(O)C(OC)C1OC	WBPYTXDJUQJLPQ-UHFFFAOYSA-N	C46H77NO17			0	1	78.45628940059737	2.48074010945309	4.96148021890618	78.45628940059737	1.225879521884334	5.059069665764673	5.261080417670775	0.08220438152610586	3.516634398622026	6020.539648831281	94.07093201298876	10.559230167313833	0	0	141	64	0	0	18	77	0	46	1	17	0	0	0	0	0	0	0	898.0	755.0	1110.0	1429.0	1416.0	1319.0	1505.0	1699.0	1767.0	405.0
C1=CN=C(N=C1O)O	<rdkit.Chem.rdchem.Mol object at 0x7ccfaa007680>	O=c1cc[nH]c(=O)[nH]1	ISAKRJDGNUQOIC-UHFFFAOYSA-N	C4H4N2O2			0	0	9.431147620289329	2.175327747161074	4.350655494322149	9.431147620289329	1.178893452536166	2.979741336207006	2.7367347797632573	0.34209184747040716	0.7836219722453435	22.287835894115126	2.7859794867643908	2.8808975027257064	6	6	12	8	0	0	4	4	0	4	2	2	0	0	0	0	0	0	0	154.0	129.0	170.0	124.0	78.0	0.0	0.0	0.0	0.0	40.0
CC(C)CC(C(=NC1C(C2=CC=C(C(=C2)Cl)OC3=CC4=CC(=C3OC5C(C(C(C(CO)O5)O)O)OC6CC(C)(C(C(C)O6)O)N)OC7=CC=C(C=C7Cl)C(C8C(=NC(C9=CC(=CC(=C9C%10=CC(=CC=C%10O)C(C(=N8)O)N=C(C4N=C(C(CC(=N)O)N=C1O)O)O)O)O)C(=O)O)O)O)O)O)NC	<rdkit.Chem.rdchem.Mol object at 0x7ccfaa0076f0>	CNC(CC(C)C)C(=O)NC1C(=O)NC(CC(N)=O)C(O)=NC2C(O)=NC3C(O)=NC(C(O)=NC(C(=O)O)c4cc(O)cc(O)c4-c4cc3ccc4O)C(O)c3ccc(c(Cl)c3)Oc3cc2cc(c3OC2OC(CO)C(O)C(O)C2OC2CC(C)(N)C(O)C(C)O2)Oc2ccc(cc2Cl)C1O	MYPYJXKWCTUITO-UHFFFAOYSA-N	C66H75Cl2N9O24			1	2	126.9538451160836	2.510366749799386	5.020733499598773	126.9538451160836	1.2569687635255802	5.541424745625518	8.121849798527826	0.08041435444086957	4.407093359777037	3795.1109715356833	37.575356153818646	10.5540043547608	30	30	176	101	0	11	35	75	0	66	9	24	0	0	0	2	0	0	2	1593.20987654321	1502.2222222222222	2293.8888888888887	3008.2222222222226	3387.5555555555557	4141.333333333333	4576.0	4967.111111111111	5103.111111111111	625.0
[truncated: 1,781 more columns]
