# Supplementary material for: Do experimental projection methods outcompete retention time prediction models in non-target screening? A case study on LC/HRMS interlaboratory comparison data
Source: Analyst. 2025 Jul 8;150(16):3567–77. doi: 10.1039/d5an00323g (PMC12268317; doi:10.1039/d5an00323g)
Supplement: AN-150-D5AN00323G-s001 [file AN-150-D5AN00323G-s001.zip › SI/data/training_data_Athens.csv]

SMILES	RT	mol	standardized_SMILES	standardized_inchikey	MF	nAcid	nBase	SpAbs_A	SpMax_A	SpDiam_A	SpAD_A	SpMAD_A	LogEE_A	VE1_A	VE2_A	VE3_A	VR1_A	VR2_A	VR3_A	nAromAtom	nAromBond	nAtom	nHeavyAtom	nSpiro	nBridgehead	nHetero	nH	nB	nC	nN	nO	nS	nP	nF	nCl	nBr	nI	nX	ATS0dv	ATS1dv	ATS2dv	ATS3dv	ATS4dv	ATS5dv	ATS6dv	ATS7dv	ATS8dv	ATS0d	ATS1d
[C@H]12[C@H](C(=O)NC1=O)CC=CC2	4.37	<rdkit.Chem.rdchem.Mol object at 0x7ccfc632f0d0>	Oc1[nH]c(O)c2c1CC=CC2	CTIOKRMSRHYZSZ-UHFFFAOYSA-N	C8H9NO2	0	0	14.223278908454631	2.4238860727205505	4.670865676438018	14.22327890845463	1.2930253553140572	3.3531655734111556	3.10729103854038	0.28248100350367095	1.229061477711266	42.38348523822469	3.8530441125658808	3.8420689670692862	5	5	20	11	0	0	3	9	0	8	1	2	0	0	0	0	0	0	0	156	157	228	184	123	30	0	0	0	67	85
c12N(c3c(C[C@@H](c1cccc2)O)cccc3)C(=O)N	5.94	<rdkit.Chem.rdchem.Mol object at 0x7ccfc632f220>	NC(=O)N1c2ccccc2C[C@H](O)c2ccccc21	BMPDWHIDQYTSHX-AWEZNQCLSA-N	C15H14N2O2	0	0	24.691841042060883	2.4845790975253075	4.883681719883294	24.691841042060883	1.2995705811610991	3.890097317285836	3.973869204057968	0.20915101073989303	2.0215941168408933	104.4323519030166	5.496439573842979	5.290393397745275	12	12	33	19	0	0	4	14	0	15	2	2	0	0	0	0	0	0	0	260	271	398	471	464	374	177	27	0	116	149
[C@@H]12[C@@H]([C@@]3(C(=CC(=O)CC3)CC2)C)CC[C@]2([C@H]1CC[C@]2(C)O)C	10.37	<rdkit.Chem.rdchem.Mol object at 0x7ccfc632fb50>	C[C@]12CCC(=O)C=C1CC[C@@H]1[C@@H]2CC[C@@]2(C)[C@H]1CC[C@]2(C)O	GCKMFJBGXUYNAG-HLXURNFRSA-N	C20H30O2	0	0	28.083080739474543	2.6360980623145465	5.217180978160901	28.083080739474543	1.2765036699761156	4.07754265218507	4.225849378260546	0.19208406264820663	2.2296776372430087	141.9626615676205	6.452848253073659	5.744021436682086	0	0	52	22	0	0	2	30	0	20	0	2	0	0	0	0	0	0	0	212	228	328	318	247	203	165	131	94	164	224
n12c3c(C(=NCc1nnc2CO)c1c(cccc1)Cl)cc(cc3)Cl	7.65	<rdkit.Chem.rdchem.Mol object at 0x7ccfc632fbc0>	OCc1nnc2n1-c1ccc(Cl)cc1C(c1ccccc1Cl)=NC2	BHUYWUDMVCLHND-UHFFFAOYSA-N	C17H12Cl2N4O	0	0	31.732636735666627	2.522235464221316	4.952171740040452	31.732636735666627	1.3221931973194427	4.133108824591482	4.325382946640438	0.1802242894433516	2.339969416393904	176.5049364324019	7.354372351350079	6.048817581791677	17	17	36	24	0	0	7	12	0	17	4	1	0	0	0	2	0	0	2	325.2098765432099	359.22222222222223	522.1111111111111	591.2222222222222	569.5555555555557	474.8888888888889	383.6666666666667	232.93827160493828	124.66666666666669	144	184
n12c3c(C(=NCc1cnc2CO)c1c(cccc1)F)cc(cc3)Cl	8.44	<rdkit.Chem.rdchem.Mol object at 0x7ccfc632fc30>	OCc1ncc2n1-c1ccc(Cl)cc1C(c1ccccc1F)=NC2	QHSMEGADRFZVNE-UHFFFAOYSA-N	C18H13ClFN3O	0	0	31.732636735666627	2.522235464221316	4.952171740040452	31.732636735666627	1.3221931973194427	4.133108824591482	4.325382946640438	0.1802242894433516	2.339969416393904	176.5049364324019	7.354372351350079	6.048817581791677	17	17	37	24	0	0	6	13	0	18	3	1	0	0	1	1	0	0	2	357.60493827160496	366.1111111111111	543.6666666666667	631.4444444444445	612.2222222222222	510.8888888888889	461.22222222222223	284.8888888888889	162.22222222222223	145	186
On1nnc2c1cccc2	3.88	<rdkit.Chem.rdchem.Mol object at 0x7ccfc632fca0>	On1nnc2ccccc21	ASOKPJOREAFHNY-UHFFFAOYSA-N	C6H5N3O	0	0	13.334073750152706	2.3759473582364863	4.6021745397271925	13.334073750152706	1.3334073750152706	3.2614188365949737	3.007901400230935	0.30079014002309357	1.101242626371799	36.76166180161055	3.6761661801610552	3.6044555032559664	9	10	15	10	0	0	4	5	0	6	3	1	0	0	0	0	0	0	0	168	182	246	183	90	15	0	0	0	57	70
N1CCN(CC1)Cc1ccc2c(c1)OCO2	4.22	<rdkit.Chem.rdchem.Mol object at 0x7ccfc632fd10>	c1cc2c(cc1CN1CCNCC1)OCO2	NBOOZXVYXHATOW-UHFFFAOYSA-N	C12H16N2O2	0	2	21.593736914648947	2.3744383072710846	4.67490706491148	21.593736914648947	1.3496085571655592	3.725364711981261	3.558221034705066	0.22238881466906665	1.739264339860837	113.07584308579229	7.067240192862018	5.198062400569397	6	6	32	16	0	0	4	16	0	12	2	2	0	0	0	0	0	0	0	212	207	293	223	159	134	132	100	72	100	129
c1(c(cc(c(c1)OC)C)OC)CCN	5.34	<rdkit.Chem.rdchem.Mol object at 0x7ccfc632fd80>	COc1cc(CCN)c(OC)cc1C	UNQQFDCVEMVQHM-UHFFFAOYSA-N	C11H17NO2	0	1	17.41105279111953	2.353255220410969	4.706510440821938	17.41105279111953	1.2436466279371092	3.5215744497368666	3.3182899009512594	0.23702070721080423	1.535921796770224	66.04934110442494	4.717810078887496	4.526874291830856	6	6	31	14	0	0	3	17	0	11	1	2	0	0	0	0	0	0	0	174	162	207	204	142	110	49	7	0	81	96
NCCc1c(cc(c(c1)OC)CCC)OC	7.46	<rdkit.Chem.rdchem.Mol object at 0x7ccfc632fdf0>	CCCc1cc(OC)c(CCN)cc1OC	PZJOKFZGPTVNBF-UHFFFAOYSA-N	C13H21NO2	0	1	19.999733297091268	2.369943148339127	4.739886296678252	19.999733297091268	1.2499833310682045	3.6482431127045354	3.4546031213825135	0.2159126950864071	1.709711209066204	89.07527971814474	5.567204982384046	4.959485480986926	6	6	37	16	0	0	3	21	0	13	1	2	0	0	0	0	0	0	0	182	172	224	235	186	148	68	17	8	93	113
c1(c(cc(c(c1)Cl)Cl)Cl)OCC(=O)OC	10.75	<rdkit.Chem.rdchem.Mol object at 0x7ccfc632fe60>	COC(=O)COc1cc(Cl)c(Cl)cc1Cl	JUCNGUOYQGHBJC-UHFFFAOYSA-N	C9H7Cl3O3	0	0	18.193766439683554	2.330024318416607	4.660048636833217	18.193766439683554	1.2129177626455705	3.5920862429510674	3.334696774623249	0.22231311830821665	1.6098468611901326	96.66936881973132	6.444624587982089	4.976761695337453	6	6	22	15	0	0	6	7	0	9	0	3	0	0	0	3	0	0	3	212.8148148148148	187.33333333333331	234.33333333333337	214.60493827160496	136.1604938271605	133.93827160493828	121	68.22222222222223	14.11111111111111	77	89
O=C(O)COc1ccc(Cl)cc1Cl	7.15	<rdkit.Chem.rdchem.Mol object at 0x7ccfc632fed0>	O=C(O)COc1ccc(Cl)cc1Cl	OVSKIKFHRZPJSS-UHFFFAOYSA-N	C8H6Cl2O3	1	0	15.222348442894774	2.2809939623775146	4.561987924755028	15.222348442894772	1.1709498802226748	3.4505383319373126	3.2067765517175704	0.24667511936289	1.4276305075772648	63.0713006003465	4.851638507718961	4.4066301064675555	6	6	19	13	0	0	5	6	0	8	0	3	0	0	0	2	0	0	2	193.20987654320987	167.22222222222223	209.11111111111111	184.55555555555557	115.60493827160494	116.77777777777776	92.1111111111111	47.111111111111114	8.555555555555555	66	76
Clc1c(OCCCC(=O)O)ccc(Cl)c1	10.04	<rdkit.Chem.rdchem.Mol object at 0x7ccfc632ff40>	O=C(O)CCCOc1ccc(Cl)cc1Cl	YIVXMZJTEQBPQO-UHFFFAOYSA-N	C10H10Cl2O3	1	0	17.77848613661346	2.2780516262677057	4.556103252535413	17.77848613661346	1.1852324091075639	3.5856422949377142	3.2195226802468793	0.21463484534979196	1.5746982207282731	138.5489797992538	9.236598653283586	5.336689015977943	6	6	25	15	0	0	5	10	0	10	0	3	0	0	0	2	0	0	2	201.20987654320987	175.22222222222223	209.11111111111111	152.55555555555554	111.60493827160494	122.22222222222224	95.11111111111111	113.66666666666669	92.11111111111111	78	92
COC(=O)CCCOc1ccc(cc1Cl)Cl	11.34	<rdkit.Chem.rdchem.Mol object at 0x7ccfc63cc040>	COC(=O)CCCOc1ccc(Cl)cc1Cl	NKXSNMCGZZWMMW-UHFFFAOYSA-N	C11H12Cl2O3	0	0	19.475551757481597	2.2782950552883827	4.556590110576765	19.475551757481597	1.2172219848425998	3.647164128910264	3.2526623454720234	0.20329139659200143	1.6494774734620954	178.58118928448226	11.16132433028014	5.655046968986067	6	6	28	16	0	0	5	12	0	11	0	3	0	0	0	2	0	0	2	213.20987654320987	185.22222222222223	221.1111111111111	162.55555555555554	115.60493827160494	130.22222222222223	105.11111111111111	124.66666666666669	105.88888888888889	84	99
Clc1c(OCC(=O)OCCCC)ccc(Cl)c1	11.86	<rdkit.Chem.rdchem.Mol object at 0x7ccfc63cc0b0>	CCCCOC(=O)COc1ccc(Cl)cc1Cl	UQMRAFJOBWOFNS-UHFFFAOYSA-N	C12H14Cl2O3	0	0	20.482415298983778	2.2838058716842196	4.56761174336844	20.482415298983778	1.2048479587637515	3.704888731917483	3.358443022472856	0.197555471910168	1.742105731471941	238.9818579527896	14.057756350164096	6.007015891965188	6	6	31	17	0	0	5	14	0	12	0	3	0	0	0	2	0	0	2	217.20987654320987	193.22222222222223	243.11111111111111	228.55555555555551	161.60493827160494	163.77777777777777	140.88888888888889	92.66666666666669	48.888888888888886	90	107
Nc1c(cc(cc1)C)C	5.04	<rdkit.Chem.rdchem.Mol object at 0x7ccfc63cc120>	Cc1ccc(N)c(C)c1	CZZZABOKJQXEBO-UHFFFAOYSA-N	C8H11N	0	0	10.792280186226476	2.245826779937863	4.491653559875726	10.792280186226476	1.1991422429140528	3.099447551292101	2.8627867413385513	0.31808741570428345	0.9464350198523428	26.53469113969723	2.9482990155219144	3.1730924608217563	6	6	20	9	0	0	1	11	0	8	1	0	0	0	0	0	0	0	0	86	93	107	72	20	3	0	0	0	53	60
Clc1c(OCC(=O)OC)ccc(Cl)c1	9.61	<rdkit.Chem.rdchem.Mol object at 0x7ccfc63cc190>	COC(=O)COc1ccc(Cl)cc1Cl	HWIGZMADSFQMOI-UHFFFAOYSA-N	C9H8Cl2O3	0	0	16.920171922659065	2.2828232170642817	4.5656464341285625	16.920171922659065	1.2085837087613618	3.5206543915049373	3.2745380922025347	0.23389557801446675	1.5226490552124303	78.66402649978484	5.618859035698917	4.701658190972102	6	6	22	14	0	0	5	8	0	9	0	3	0	0	0	2	0	0	2	205.20987654320987	177.22222222222223	221.1111111111111	198.55555555555551	125.60493827160494	127.77777777777776	105.88888888888889	57.88888888888889	13.333333333333334	72	83
O(c1c(CC(N)C)cc(OC)cc1)C	4.78	<rdkit.Chem.rdchem.Mol object at 0x7ccfc63cc200>	COc1ccc(OC)c(CC(C)N)c1	LATVFYDIBMDBSY-UHFFFAOYSA-N	C11H17NO2	0	1	16.96684109723507	2.3181246270296167	4.636249254059234	16.96684109723507	1.2119172212310765	3.520965845662535	3.3354174020383613	0.23824410014559724	1.5410700661896792	63.168013301617115	4.5120009501155085	4.4822702910074526	6	6	31	14	0	0	3	17	0	11	1	2	0	0	0	0	0	0	0	172	159	196	191	148	128	55	5	0	81	95
Ic1c(OC)cc(CCNCc2c(OC)cccc2)c(OC)c1	8.03	<rdkit.Chem.rdchem.Mol object at 0x7ccfc63cc270>	COc1cc(CCNCc2ccccc2OC)c(OC)cc1I	ZFUOLNAKPBFDIJ-UHFFFAOYSA-N	C18H22INO3	0	1	29.57343285082869	2.3564825265413103	4.71296505308262	29.573432850828695	1.2858014282968997	4.030921455710836	3.705909040035509	0.1611264800015439	2.1428377065239146	310.55452145919554	13.502370498225892	6.571268601355263	12	12	45	23	0	0	5	22	0	18	1	3	0	0	0	0	0	1	1	289.02419753086417	273.6222222222222	349.0888888888889	337.02222222222224	249.7111111111111	207.46666666666667	172.3111111111111	184.6222222222222	237.31111111111113	132	161
Nc1c(C(=O)c2ccccc2)cc(cc1)Cl	10.5	<rdkit.Chem.rdchem.Mol object at 0x7ccfc63cc2e0>	Nc1ccc(Cl)cc1C(=O)c1ccccc1	ZUWXHHBROGLWNH-UHFFFAOYSA-N	C13H10ClNO	0	0	20.764376423736763	2.3659533359977485	4.731906671995498	20.764376423736763	1.2977735264835475	3.691680322941467	3.6610876660353098	0.22881797912720683	1.767763909023197	78.84999909011066	4.928124943131916	4.837550931115286	12	12	26	16	0	0	3	10	0	13	1	1	0	0	0	1	0	0	1	197.60493827160496	204.11111111111111	274.6666666666667	284.44444444444446	244.22222222222223	172.11111111111111	103.66666666666666	52.666666666666664	11.333333333333332	90	110
Nc1ccc(cc1C(=O)c1ccccc1)N(O)O	8.99	<rdkit.Chem.rdchem.Mol object at 0x7ccfc63cc350>	Nc1ccc(N(O)O)cc1C(=O)c1ccccc1	NXJIHECONCFSNF-UHFFFAOYSA-N	C13H12N2O3	0	0	22.80143364462876	2.384402184294218	4.7688043685884365	22.80143364462876	1.2667463135904866	3.804315726165746	3.8190219750244943	0.2121678875013608	1.927781027259473	97.36477702445752	5.409154279136528	5.16625117795349	12	12	30	18	0	0	5	12	0	13	2	3	0	0	0	0	0	0	0	272	271	365	374	348	307	259	138	84	102	124
O1C(=O)C(C(=O)C1)Cc1ccccc1	5.06	<rdkit.Chem.rdchem.Mol object at 0x7ccfc63cc430>	Oc1coc(O)c1Cc1ccccc1	BHNBNEWJAPMEHU-UHFFFAOYSA-N	C11H10O3	0	0	18.276227501345144	2.352413185386619	4.590260667804705	18.276227501345147	1.3054448215246537	3.567195874382961	3.3640207017481742	0.24028719298201243	1.5496091326214736	73.65796996841034	5.261283569172167	4.6359045877743865	11	11	24	14	0	0	3	10	0	11	0	3	0	0	0	0	0	0	0	208	202	277	221	179	174	138	57	0	80	98
NCCc1cc(OC)c(cc1OC)Br	5.56	<rdkit.Chem.rdchem.Mol object at 0x7ccfc63cc4a0>	COc1cc(CCN)c(OC)cc1Br	YMHOBZXQZVXHBM-UHFFFAOYSA-N	C10H14BrNO2	0	1	17.411052791119534	2.35325522041097	4.706510440821938	17.411052791119534	1.2436466279371097	3.5215744497368675	3.318289900951258	0.23702070721080415	1.5359217967702237	66.0493411044249	4.717810078887493	4.526874291830856	6	6	28	14	0	0	4	14	0	10	1	2	0	0	0	0	1	0	1	173.06721536351165	159.03703703703704	201.8148148148148	194.3703703703704	133.85185185185185	107.77777777777776	47.51851851851852	4.777777777777778	0	78	93
NCCc1c(OC)cc(Cl)c(OC)c1	5.28	<rdkit.Chem.rdchem.Mol object at 0x7ccfc63cc510>	COc1cc(CCN)c(OC)cc1Cl	CGKQFIWIPSIVAS-UHFFFAOYSA-N	C10H14ClNO2	0	1	17.41105279111953	2.3532552204109676	4.706510440821937	17.41105279111953	1.2436466279371092	3.5215744497368666	3.3182899009512594	0.23702070721080423	1.535921796770224	66.04934110442478	4.717810078887484	4.526874291830854	6	6	28	14	0	0	4	14	0	10	1	2	0	0	0	1	0	0	1	173.60493827160494	161.11111111111111	205.44444444444449	201.11111111111111	139.55555555555554	109.33333333333334	48.55555555555556	6.333333333333333	0	78	93
COc1ccccc1CNCCc1cc(OC)c(Cl)cc1OC	7.34	<rdkit.Chem.rdchem.Mol object at 0x7ccfc63cc580>	COc1cc(CCNCc2ccccc2OC)c(OC)cc1Cl	FJFPOGCVVLUYAQ-UHFFFAOYSA-N	C18H22ClNO3	0	1	29.5734328508287	2.356482526541311	4.712965053082622	29.5734328508287	1.2858014282969	4.030921455710837	3.7059090400355137	0.1611264800015441	2.142837706523916	310.5545214591929	13.50237049822578	6.571268601355254	12	12	45	23	0	0	5	22	0	18	1	3	0	0	0	1	0	0	1	289.60493827160496	276.1111111111111	353.44444444444446	345.1111111111111	256.55555555555554	209.33333333333331	173.55555555555554	187.11111111111111	238.55555555555551	132	161
NCCc1cc(OC)c(cc1OC)CC	6.48	<rdkit.Chem.rdchem.Mol object at 0x7ccfc63cc5f0>	CCc1cc(OC)c(CCN)cc1OC	VDRGNAMREYBIHA-UHFFFAOYSA-N	C12H19NO2	0	1	18.74199841888167	2.3662108215136857	4.732421643027374	18.74199841888167	1.249466561258778	3.587049271415705	3.3965433733732437	0.2264362248915496	1.62822336769594	75.12595108709998	5.008396739139998	4.724631160944629	6	6	34	15	0	0	3	19	0	12	1	2	0	0	0	0	0	0	0	178	168	218	224	166	124	54	12	3	87	105
Oc1ccccc1Br	4.43	<rdkit.Chem.rdchem.Mol object at 0x7ccfc63cc660>	Oc1ccccc1Br	VADKRMSMGWJZCF-UHFFFAOYSA-N	C6H5BrO	0	0	9.953959938490613	2.1935270853310542	4.387054170662108	9.953959938490613	1.2442449923113266	2.980240728955409	2.721913177770067	0.34023914722125836	0.7781914559221829	22.45793504300884	2.8072418803761052	2.8885004544554667	6	6	13	8	0	0	2	5	0	6	0	1	0	0	0	0	1	0	1	93.06721536351166	88.03703703703704	102.8148148148148	65.85185185185185	15.77777777777778	0	0	0	0	41	48
NCCc1cc(OC)c(cc1OC)I	6.06	<rdkit.Chem.rdchem.Mol object at 0x7ccfc63cc6d0>	COc1cc(CCN)c(OC)cc1I	PQHQBRJAAZQXHL-UHFFFAOYSA-N	C10H14INO2	0	1	17.411052791119534	2.35325522041097	4.706510440821938	17.411052791119534	1.2436466279371097	3.5215744497368675	3.318289900951258	0.23702070721080415	1.5359217967702237	66.0493411044249	4.717810078887493	4.526874291830856	6	6	28	14	0	0	4	14	0	10	1	2	0	0	0	0	0	1	1	173.0241975308642	158.6222222222222	201.0888888888889	193.02222222222224	132.7111111111111	107.46666666666668	47.31111111111111	4.466666666666667	0	78	93
c1c(c(cc(c1OC)CCN)OC)SCC	5.88	<rdkit.Chem.rdchem.Mol object at 0x7ccfc63cc740>	CCSc1cc(OC)c(CCN)cc1OC	HCWQGDLBIKOJPM-UHFFFAOYSA-N	C12H19NO2S	0	1	19.99973329709127	2.369943148339129	4.739886296678256	19.99973329709127	1.2499833310682045	3.6482431127045354	3.454603121382518	0.21591269508640737	1.7097112090662052	89.07527971814449	5.56720498238403	4.959485480986923	6	6	35	16	0	0	4	19	0	12	1	2	1	0	0	0	0	0	0	178.44444444444446	164	213.33333333333331	217.66666666666669	171.33333333333331	144	65.33333333333333	13	8	91	109
NCCc1c(OC)cc(c(OC)c1)SC(C)C	6.69	<rdkit.Chem.rdchem.Mol object at 0x7ccfc63cc7b0>	COc1cc(SC(C)C)c(OC)cc1CCN	HDYZSVKZKDPLDT-UHFFFAOYSA-N	C13H21NO2S	0	1	20.71228325524411	2.376555109529564	4.753110219059128	20.71228325524411	1.2183696032496536	3.710884902919131	3.546695248738181	0.20862913227871652	1.796644505129837	95.61627236621833	5.624486609777548	5.090971269670687	6	6	38	17	0	0	4	21	0	13	1	2	1	0	0	0	0	0	0	184.44444444444449	168.66666666666669	219	228.66666666666669	191.33333333333331	168	79.33333333333334	18	13	99	117
c1c(c(cc(c1OC)CCN)OC)SCCC	6.98	<rdkit.Chem.rdchem.Mol object at 0x7ccfc63ccac0>	CCCSc1cc(OC)c(CCN)cc1OC	OLEVEPDJOFPJTF-UHFFFAOYSA-N	C13H21NO2S	0	1	21.26987645731414	2.3710441473561743	4.742088294712348	21.26987645731414	1.25116920337142	3.705901702974517	3.4933156945826753	0.20548915850486327	1.781479592013525	113.42989444003594	6.67234673176682	5.261813227015003	6	6	38	17	0	0	4	21	0	13	1	2	1	0	0	0	0	0	0	182.44444444444449	168	216	222.33333333333331	182.33333333333331	164	89.33333333333334	27	13	97	117
c1(c(cccc1)F)CC(C)N	4.24	<rdkit.Chem.rdchem.Mol object at 0x7ccfc63cc9e0>	CC(N)Cc1ccccc1F	GDSXNLDTQFFIEU-UHFFFAOYSA-N	C9H12FN	0	1	13.246202339033252	2.2487633207800406	4.497526641560082	13.246202339033252	1.2042002126393867	3.2863423848224245	3.063840438239705	0.27853094893088226	1.214979354034128	40.23072927413114	3.657339024921013	3.789941293221186	6	6	23	11	0	0	2	12	0	9	1	0	0	0	1	0	0	0	1	140	121	152	138	94	61	12	0	0	62	74
CNC(C)Cc1c(cccc1)F	4.33	<rdkit.Chem.rdchem.Mol object at 0x7ccfc63ccba0>	CNC(C)Cc1ccccc1F	XNWIKJYFOIDUGD-UHFFFAOYSA-N	C10H14FN	0	1	14.943263599688834	2.2555885739511172	4.511177147902234	14.943263599688834	1.245271966640736	3.3684694384930767	3.158825837708434	0.26323548647570283	1.3325219449979775	49.147268953176734	4.0956057460980615	4.077142836292478	6	6	26	12	0	0	2	14	0	10	1	0	0	0	1	0	0	0	1	148	128	158	145	105	81	28	3	0	68	82
C(=O)(C(c1ccc(CC(O)(C)C)cc1)C)O	7.08	<rdkit.Chem.rdchem.Mol object at 0x7ccfc63ccc10>	CC(C(=O)O)c1ccc(CC(C)(C)O)cc1	UJHKVYPPCJBOSG-UHFFFAOYSA-N	C13H18O3	1	0	18.283709492593673	2.315484564013724	4.6309691280274485	18.283709492593673	1.1427318432871043	3.6636892030460695	3.681250259055653	0.2300781411909783	1.7732560680351472	67.66534660286526	4.2290841626790785	4.684577811097083	6	6	34	16	0	0	3	18	0	13	0	3	0	0	0	0	0	0	0	202	181	224	201	182	150	94	63	79	96	111
c12C3=C[C@H](CN([C@@H]3CC3(c1c(NC3=O)ccc2)O)C)C(=O)N(CC)CC	4.23	<rdkit.Chem.rdchem.Mol object at 0x7ccfc63ccd60>	CCN(CC)C(=O)C1C=C2c3cccc4c3C(O)(C[C@H]2N(C)C1)C(=O)N4	YSZSHHCNLVHCNV-WCKOCXJASA-N	C20H25N3O3	0	1	33.523520638294904	2.6322024906776806	5.188912654710331	33.523520638294904	1.2893661783959578	4.2177809090311005	4.179419528050152	0.16074690492500585	2.3856838130334013	382.6976663604328	14.7191410138628	6.902756739610433	6	6	51	26	0	0	6	25	0	20	3	3	0	0	0	0	0	0	0	348	361	563	645	584	474	325	264	262	173	228
NCCc1ccccc1	3.57	<rdkit.Chem.rdchem.Mol object at 0x7ccfc63ccdd0>	NCCc1ccccc1	BHHGXPLMPWCGHP-UHFFFAOYSA-N	C8H11N	0	1	11.3846461203529	2.1489611417496346	4.297922283499268	11.3846461203529	1.2649606800392112	3.0800197698432905	2.824369012630466	0.31381877918116285	0.9329244656314872	30.67172950286754	3.40796994476306	3.317980851581651	6	6	20	9	0	0	1	11	0	8	1	0	0	0	0	0	0	0	0	78	78	86	66	36	24	9	0	0	49	60
c1(cc(c(cc1)Cl)Cl)NC(=O)NC	8.51	<rdkit.Chem.rdchem.Mol object at 0x7ccfc63cce40>	CNC(=O)Nc1ccc(Cl)c(Cl)c1	IDQHRQQSSQDLTR-UHFFFAOYSA-N	C8H8Cl2N2O	0	0	15.832854600748716	2.2832882592831907	4.566576518566382	15.832854600748716	1.217911892365286	3.450843009663985	3.2562730053264777	0.25048253887126753	1.442947555937576	58.594217566944586	4.507247505149584	4.3330002798496245	6	6	21	13	0	0	5	8	0	8	2	1	0	0	0	2	0	0	2	161.20987654320987	155.22222222222223	191.88888888888889	149.71604938271605	116.55555555555556	98.22222222222224	57.888888888888886	12.555555555555555	0.7777777777777778	68	79
NC(=O)Nc1ccc(c(c1)Cl)Cl	7.99	<rdkit.Chem.rdchem.Mol object at 0x7ccfc63cceb0>	NC(=O)Nc1ccc(Cl)c(Cl)c1	CYESCLHCWJKRKM-UHFFFAOYSA-N	C7H6Cl2N2O	0	0	14.115922828295158	2.279166327162783	4.5583326543255644	14.115922828295158	1.17632690235793	3.3754612354896816	3.1727497386950385	0.26439581155791986	1.336920194142948	47.56489665528491	3.9637413879404098	4.0444165807449775	6	6	18	12	0	0	5	6	0	7	2	1	0	0	0	2	0	0	2	153.20987654320987	147.22222222222223	177.88888888888891	135.71604938271605	106.55555555555556	85.22222222222223	46.111111111111114	7	0	62	71
OC(=O)C(Cc1cc(I)c(c(c1)I)O)N	4.77	<rdkit.Chem.rdchem.Mol object at 0x7ccfc63ccf20>	NC(Cc1cc(I)c(O)c(I)c1)C(=O)O	NYPYHUZRZVSYKL-UHFFFAOYSA-N	C9H9I2NO3	1	1	17.477834523156453	2.3396743905502992	4.679348781100598	17.477834523156453	1.1651889682104302	3.5979437703961468	3.4402329743182105	0.22934886495454737	1.641004302292734	72.64307823714313	4.842871882476208	4.691023218115992	6	6	24	15	0	0	6	9	0	9	1	3	0	0	0	0	0	2	2	206.0483950617284	180.24444444444444	236.17777777777775	191.04444444444445	139.57975308641977	144.93333333333334	133.17777777777778	82.42222222222223	55	81	96
c1(c(cc(cc1)CC(C)N)OC)OC	3.94	<rdkit.Chem.rdchem.Mol object at 0x7ccfc63ccf90>	COc1ccc(CC(C)N)cc1OC	KAZPHAGSWZTKDW-UHFFFAOYSA-N	C11H17NO2	0	1	16.96297454038564	2.313288674471064	4.62657734894213	16.96297454038564	1.2116410385989744	3.5209656607321325	3.330761185275468	0.237911513233962	1.5396730986589926	64.59171175107123	4.613693696505088	4.504558338111474	6	6	31	14	0	0	3	17	0	11	1	2	0	0	0	0	0	0	0	172	159	200	213	132	80	63	31	4	81	95
c1cc(c(cc1C(=O)C(NC)C)C)C	5.23	<rdkit.Chem.rdchem.Mol object at 0x7ccfc63cd000>	CNC(C)C(=O)c1ccc(C)c(C)c1	IBZRXTVDTGVBIS-UHFFFAOYSA-N	C12H17NO	0	1	17.256441766889825	2.3277100763347356	4.655420152669471	17.256441766889825	1.232602983349273	3.5275292691347677	3.412139872728113	0.24372427662343665	1.563811859762133	58.65494983967631	4.189639274262594	4.408144204402951	6	6	31	14	0	0	2	17	0	12	1	1	0	0	0	0	0	0	0	156	152	192	188	130	90	41	10	1	83	98
c1(cc(ccc1)F)CC(C)N	4.39	<rdkit.Chem.rdchem.Mol object at 0x7ccfc63cd070>	CC(N)Cc1cccc(F)c1	PIOCLGPCMNPZFT-UHFFFAOYSA-N	C9H12FN	0	1	12.779503336509116	2.2262738379336016	4.452547675867204	12.779503336509116	1.1617730305917378	3.285966064901742	3.0880699903181106	0.2807336354834646	1.2228564769684571	39.86904474106633	3.624458612824212	3.7809103815693583	6	6	23	11	0	0	2	12	0	9	1	0	0	0	1	0	0	0	1	140	120	144	130	86	58	40	0	0	62	73
CNC(C)Cc1cc(ccc1)F	4.39	<rdkit.Chem.rdchem.Mol object at 0x7ccfc63cd0e0>	CNC(C)Cc1cccc(F)c1	RRVAUTPWWWFYQT-UHFFFAOYSA-N	C10H14FN	0	1	14.510052292777212	2.2333573619975984	4.466714723995198	14.510052292777212	1.209171024398101	3.3681227937417537	3.187512591389215	0.26562604928243455	1.3415624175104508	48.386931308878594	4.032244275739883	4.061551319776754	6	6	26	12	0	0	2	14	0	10	1	0	0	0	1	0	0	0	1	148	127	150	137	96	71	57	10	0	68	81
CNC(C)C(=O)c1cccc(F)c1	3.94	<rdkit.Chem.rdchem.Mol object at 0x7ccfc63cd150>	CNC(C)C(=O)c1cccc(F)c1	PQIBROLLUQSNQI-UHFFFAOYSA-N	C10H12FNO	0	1	16.007298269496445	2.29413223406691	4.588264468133822	16.007298269496445	1.231330636115111	3.4511549168856828	3.3087200736621396	0.2545169287432415	1.45892569438044	51.622315655420664	3.970947358109282	4.2063183174073675	6	6	25	13	0	0	3	12	0	10	1	1	0	0	1	0	0	0	1	196	165	214	219	164	131	57	10	0	72	86
Brc1cc2C(=NC(O)C(=O)Nc2cc1)c1c(Cl)cccc1	8.34	<rdkit.Chem.rdchem.Mol object at 0x7ccfc63cd1c0>	O=C1N=C(c2ccccc2Cl)c2cc(Br)ccc2NC1O	FUMVYLQZSPKZAB-UHFFFAOYSA-N	C15H10BrClN2O2	0	0	27.050643375045613	2.4594338179662936	4.86606332770455	27.050643375045613	1.288125875002172	3.982985969943955	4.149479005953544	0.19759423837874016	2.1649201303570007	122.6425658357947	5.8401221826568905	5.551211500761904	12	12	31	21	0	0	6	10	0	15	2	2	0	0	0	1	1	0	2	286.6721536351166	295.14814814814815	433	521.5925925925926	442.40740740740745	397.9259259259259	290.1851851851852	118.8312757201646	24.77777777777778	122	153
CN1CCN(CC1)Cc1ccccc1	5.13	<rdkit.Chem.rdchem.Mol object at 0x7ccfc63cd230>	CN1CCN(Cc2ccccc2)CC1	MLJOKPBESJWYGL-UHFFFAOYSA-N	C12H18N2	0	2	18.437716033368364	2.2592101602172687	4.518420320434538	18.437716033368364	1.3169797166691688	3.558072635173982	3.5697422391218563	0.254981588508704	1.608965627879425	60.9199161531642	4.351422582368872	4.446032388303895	6	6	32	14	0	0	2	18	0	12	2	0	0	0	0	0	0	0	0	132	131	152	133	91	85	70	48	21	86	108
N(C(=O)CC)(C1C(CN(CC1)CCc1ccccc1)C)c1ccccc1	6.49	<rdkit.Chem.rdchem.Mol object at 0x7ccfc63cd2a0>	CCC(=O)N(c1ccccc1)C1CCN(CCc2ccccc2)CC1C	MLQRZXNZHAOCHQ-UHFFFAOYSA-N	C23H30N2O	0	1	34.28343680080531	2.4150019865924226	4.830003973184844	34.28343680080531	1.3185937231078966	4.172496377475535	4.139673713273081	0.15921821974127234	2.376128416539672	358.38680688659565	13.784107957176756	6.837124314308354	12	12	56	26	0	0	3	30	0	23	2	1	0	0	0	0	0	0	0	268	279	361	358	331	318	261	183	158	160	206
N(C(=O)CC)(C1C(CN(CC1)CCc1ccccc1)C)c1ccccc1	6.49	<rdkit.Chem.rdchem.Mol object at 0x7ccfc3b6eea0>	CCC(=O)N(c1ccccc1)C1CCN(CCc2ccccc2)CC1C	MLQRZXNZHAOCHQ-UHFFFAOYSA-N	C23H30N2O	0	1	34.28343680080531	2.4150019865924226	4.830003973184844	34.28343680080531	1.3185937231078966	4.172496377475535	4.139673713273081	0.15921821974127234	2.376128416539672	358.38680688659565	13.784107957176756	6.837124314308354	12	12	56	26	0	0	3	30	0	23	2	1	0	0	0	0	0	0	0	268	279	361	358	331	318	261	183	158	160	206
C1CNCC(C1N(C(=O)CC)c1ccccc1)C	5.01	<rdkit.Chem.rdchem.Mol object at 0x7ccfc63cd310>	CCC(=O)N(c1ccccc1)C1CCNCC1C	REORAZISQPSCHR-UHFFFAOYSA-N	C15H22N2O	0	1	23.39292418434716	2.3965174508351503	4.7930349016703	23.39292418434716	1.2996068991303975	3.799788442935424	3.783647573318787	0.2102026429621548	1.9184751757392031	97.46168744548528	5.414538191415849	5.167246016404048	6	6	40	18	0	0	3	22	0	15	2	1	0	0	0	0	0	0	0	190	193	258	262	244	212	136	46	12	110	142
c12ccc(cc1[nH]cc2CCN(C(C)C)C(C)C)OC(=O)C	4.88	<rdkit.Chem.rdchem.Mol object at 0x7ccfc63cd380>	CC(=O)Oc1ccc2c(CCN(C(C)C)C(C)C)c[nH]c2c1	GGRGBWNWGIREBY-UHFFFAOYSA-N	C18H26N2O2	0	1	26.523691438575728	2.4280385683785632	4.7431128021880795	26.523691438575725	1.2056223381170783	3.99871571805323	3.75694123127586	0.17077005596708456	2.1120624843732467	213.32587408108793	9.69663064004945	6.15127828219368	9	10	48	22	0	0	4	26	0	18	2	2	0	0	0	0	0	0	0	260	269	344	289	272	256	228	169	100	136	165
O=C(c1ccccc1)Nc1ccc(c(c1)O)C(=O)O	5.47	<rdkit.Chem.rdchem.Mol object at 0x7ccfc63cd3f0>	O=C(Nc1ccc(C(=O)O)c(O)c1)c1ccccc1	GNZCRYWFWKFIDM-UHFFFAOYSA-N	C14H11NO4	1	0	23.70943117067695	2.3420069283643334	4.684013856728666	23.70943117067695	1.2478647984566815	3.8536263493491862	3.91770887726118	0.20619520406637792	2.0073608990191096	111.40440640538634	5.8633898108098075	5.35502076768929	12	12	30	19	0	0	5	11	0	14	1	4	0	0	0	0	0	0	0	306	285	398	399	372	256	240	198	209	105	127
Fc1ccc(CC(N)C)cc1	4.39	<rdkit.Chem.rdchem.Mol object at 0x7ccfc63cd460>	CC(N)Cc1ccc(F)cc1	DGXWNDGLEOIEGT-UHFFFAOYSA-N	C9H12FN	0	1	13.221782261237902	2.2199362207088247	4.4398724414176485	13.221782261237902	1.201980205567082	3.2859576592794153	3.09615683644216	0.2814688033129236	1.2254717920143	39.74357732297203	3.613052483906548	3.7777584310691537	6	6	23	11	0	0	2	12	0	9	1	0	0	0	1	0	0	0	1	140	120	143	122	78	50	37	28	0	62	73
CNC(C)Cc1ccc(cc1)F	4.43	<rdkit.Chem.rdchem.Mol object at 0x7ccfc63cd4d0>	CNC(C)Cc1ccc(F)cc1	YCWZPIHKUYZTFM-UHFFFAOYSA-N	C10H14FN	0	1	14.920255163732795	2.2271314622634195	4.454262924526841	14.920255163732795	1.243354596977733	3.3681150510877957	3.1968769078617716	0.26640640898848095	1.3444959237412368	48.13440911597779	4.011200759664816	4.056318844389752	6	6	26	12	0	0	2	14	0	10	1	0	0	0	1	0	0	0	1	148	127	149	129	88	62	47	39	7	68	81
c1c(ccc(c1)C(=O)C(C)NC)F	3.91	<rdkit.Chem.rdchem.Mol object at 0x7ccfc63cd540>	CNC(C)C(=O)c1ccc(F)cc1	MWKQPIROPJSFRI-UHFFFAOYSA-N	C10H12FNO	0	1	16.051961930649306	2.2882456112707374	4.576491222541475	16.05196193064931	1.2347663023576392	3.4511476937256056	3.315398512466531	0.2550306548051178	1.4609420958021129	51.47335447270776	3.9594888055929047	4.20342854936591	6	6	25	13	0	0	3	12	0	10	1	1	0	0	1	0	0	0	1	196	165	213	209	138	100	89	39	7	72	86
C(=O)(c1ccc(cc1)C)C(NCC)C	4.74	<rdkit.Chem.rdchem.Mol object at 0x7ccfc63cd620>	CCNC(C)C(=O)c1ccc(C)cc1	ZOXZWYWOECCBSH-UHFFFAOYSA-N	C12H17NO	0	1	17.03324640644569	2.291573491566822	4.583146983133645	17.03324640644569	1.2166604576032636	3.5209451789367123	3.3791221197684744	0.24136586569774815	1.5540881845018637	65.14568010029446	4.653262864306747	4.513098231014299	6	6	31	14	0	0	2	17	0	12	1	1	0	0	0	0	0	0	0	152	147	184	181	129	92	47	19	6	81	97
O=C(C(N1CCCC1)C)c1ccc(cc1)C	4.76	<rdkit.Chem.rdchem.Mol object at 0x7ccfc63cd690>	Cc1ccc(C(=O)C(C)N2CCCC2)cc1	APSJUNFBAXIXLK-UHFFFAOYSA-N	C14H19NO	0	1	20.50011138993695	2.3455789818889867	4.662059198472914	20.50011138993695	1.2812569618710596	3.693697211636533	3.7195560546620214	0.2324722534163763	1.7836079502645712	74.88395183296107	4.680246989560067	4.785943235569515	6	6	35	16	0	0	2	19	0	14	1	1	0	0	0	0	0	0	0	172	172	223	210	170	140	81	46	20	99	125
O=C(C(N1CCCC1)C)c1ccc(cc1)C	4.76	<rdkit.Chem.rdchem.Mol object at 0x7ccfc63cd850>	Cc1ccc(C(=O)C(C)N2CCCC2)cc1	APSJUNFBAXIXLK-UHFFFAOYSA-N	C14H19NO	0	1	20.50011138993695	2.3455789818889867	4.662059198472914	20.50011138993695	1.2812569618710596	3.693697211636533	3.7195560546620214	0.2324722534163763	1.7836079502645712	74.88395183296107	4.680246989560067	4.785943235569515	6	6	35	16	0	0	2	19	0	14	1	1	0	0	0	0	0	0	0	172	172	223	210	170	140	81	46	20	99	125
c1(c(cc(cc1)N)N)OC	2.37	<rdkit.Chem.rdchem.Mol object at 0x7ccfc63cd700>	COc1ccc(N)cc1N	BAHPQISAXRFLCL-UHFFFAOYSA-N	C7H10N2O	0	0	11.945821561028191	2.2671838628845	4.534367725769	11.945821561028191	1.1945821561028194	3.1976660618289547	2.9647441560017262	0.2964744156001726	1.0867907407002635	32.87160457294784	3.287160457294784	3.49260920221172	6	6	20	10	0	0	3	10	0	7	2	1	0	0	0	0	0	0	0	130	127	158	140	63	22	3	0	0	56	64
n1(c2ccccc2)c(=O)c(c(n1C)C)NC	4.74	<rdkit.Chem.rdchem.Mol object at 0x7ccfc63cd770>	CNc1c(C)n(C)n(-c2ccccc2)c1=O	JILCEWWZTBBOFS-UHFFFAOYSA-N	C12H15N3O	0	0	20.24943197911342	2.4841666895381977	4.7789253885950576	20.249431979113425	1.265589498694589	3.700341862583258	3.488700608464023	0.21804378802900143	1.7195329776406494	90.69862269452742	5.6686639184079635	4.977545800965172	11	11	31	16	0	0	4	15	0	12	3	1	0	0	0	0	0	0	0	214	230	330	322	212	152	81	21	3	97	120
c1c(ccc(c1)C(=O)C(CC)NC)C	5.04	<rdkit.Chem.rdchem.Mol object at 0x7ccfc63cd7e0>	CCC(NC)C(=O)c1ccc(C)cc1	ZOGGCQVVLHCLHY-UHFFFAOYSA-N	C12H17NO	0	1	17.139199972884967	2.299618579519382	4.599237159038763	17.139199972884967	1.2242285694917834	3.5212358818357874	3.405673056604258	0.24326236118601843	1.5619148238269285	59.133600569369705	4.223828612097836	4.416271537029809	6	6	31	14	0	0	2	17	0	12	1	1	0	0	0	0	0	0	0	152	146	188	192	131	88	45	14	2	81	98
O=C(C(N1CCCC1)C)c1ccc(cc1)C	4.76	<rdkit.Chem.rdchem.Mol object at 0x7ccfc63cd690>	Cc1ccc(C(=O)C(C)N2CCCC2)cc1	APSJUNFBAXIXLK-UHFFFAOYSA-N	C14H19NO	0	1	20.50011138993695	2.3455789818889867	4.662059198472914	20.50011138993695	1.2812569618710596	3.693697211636533	3.7195560546620214	0.2324722534163763	1.7836079502645712	74.88395183296107	4.680246989560067	4.785943235569515	6	6	35	16	0	0	2	19	0	14	1	1	0	0	0	0	0	0	0	172	172	223	210	170	140	81	46	20	99	125
O=C(C(N1CCCC1)C)c1ccc(cc1)C	4.76	<rdkit.Chem.rdchem.Mol object at 0x7ccfc63cd850>	Cc1ccc(C(=O)C(C)N2CCCC2)cc1	APSJUNFBAXIXLK-UHFFFAOYSA-N	C14H19NO	0	1	20.50011138993695	2.3455789818889867	4.662059198472914	20.50011138993695	1.2812569618710596	3.693697211636533	3.7195560546620214	0.2324722534163763	1.7836079502645712	74.88395183296107	4.680246989560067	4.785943235569515	6	6	35	16	0	0	2	19	0	14	1	1	0	0	0	0	0	0	0	172	172	223	210	170	140	81	46	20	99	125
S(c1ccc(CC(N)C)cc1)C	5.24	<rdkit.Chem.rdchem.Mol object at 0x7ccfc63cd8c0>	CSc1ccc(CC(C)N)cc1	OLEWMKVPSUCNLG-UHFFFAOYSA-N	C10H15NS	0	1	14.52681493925128	2.23606797749979	4.4721359549995805	14.52681493925128	1.2105679116042734	3.3681228995769277	3.1865553556644524	0.26554627963870436	1.34126206434826	47.49430190218387	3.957858491848656	4.042931300684756	6	6	27	12	0	0	2	15	0	10	1	0	1	0	0	0	0	0	0	92.44444444444444	95.33333333333331	109	90	58.66666666666667	41.33333333333333	20	5.666666666666666	4	69	81
[nH]1cc(c2c1cccc2O)CCN(C(C)C)C(C)C	4.34	<rdkit.Chem.rdchem.Mol object at 0x7ccfc63cd930>	CC(C)N(CCc1c[nH]c2cccc(O)c12)C(C)C	KBRYKXCBGISXQV-UHFFFAOYSA-N	C16H24N2O	0	1	23.21617475142234	2.437341569670906	4.75592386452205	23.21617475142234	1.2219039342853864	3.860447270358536	3.5636090860135217	0.1875583729480801	1.9126277057061647	172.08237688113013	9.056967204270007	5.789827183688324	9	10	43	19	0	0	3	24	0	16	2	1	0	0	0	0	0	0	0	196	214	283	254	209	146	161	129	62	120	149
c1cc(c2c(c1)nnn2C)C	6.76	<rdkit.Chem.rdchem.Mol object at 0x7ccfc63cd9a0>	Cc1cccc2nnn(C)c12	OQRMHCMQYJXSPU-UHFFFAOYSA-N	C8H9N3	0	0	14.105642890153046	2.4167939860595165	4.710296380984304	14.105642890153046	1.282331171832095	3.35306556807735	3.1266416981587764	0.2842401543780706	1.2352696684589586	41.39229335852765	3.76293575986615	3.8184048925471887	9	10	20	11	0	0	3	9	0	8	3	0	0	0	0	0	0	0	0	152	173	229	161	80	3	0	0	0	67	81
C1(c2ccc(cc2)C)(c2ccccc2)NC(=O)NC1=O	8.12	<rdkit.Chem.rdchem.Mol object at 0x7ccfc63cda10>	Cc1ccc(C2(c3ccccc3)NC(=O)NC2=O)cc1	WPAPSGQWYNPWCZ-UHFFFAOYSA-N	C16H14N2O2	0	0	25.888523188493007	2.5526390408032222	5.025047801222511	25.888523188493007	1.2944261594246504	3.942521398491187	3.810347298884383	0.19051736494421917	2.0308675201070603	139.79231119520335	6.989615559760168	5.633305010243481	12	12	34	20	0	0	4	14	0	16	2	2	0	0	0	0	0	0	0	282	290	436	470	464	400	260	104	24	122	156
o1c2c(cc(CC(N)C)cc2)cc1	4.79	<rdkit.Chem.rdchem.Mol object at 0x7ccfc63cda80>	CC(N)Cc1ccc2occc2c1	VKUMKUZDZWHMQU-UHFFFAOYSA-N	C11H13NO	0	1	16.36998836181173	2.3673045606380643	4.646518542507131	16.36998836181173	1.2592298739855177	3.500301722001317	3.274107148607676	0.2518543960467443	1.4484094700060437	66.66257196080446	5.127890150831112	4.462007919873163	9	10	26	13	0	0	2	13	0	11	1	1	0	0	0	0	0	0	0	152	162	213	160	113	67	55	36	0	79	97
Clc1c(OCC(O)CNC(C)(C)C)cc(cc1)C(=O)O	5.01	<rdkit.Chem.rdchem.Mol object at 0x7ccfc63cdaf0>	CC(C)(C)NCC(O)COc1cc(C(=O)O)ccc1Cl	QNYWJTMYNAJZTQ-UHFFFAOYSA-N	C14H20ClNO4	1	1	23.208972773618967	2.322110722798527	4.644221445597054	23.208972773618967	1.1604486386809485	3.878185047639215	3.638351780628588	0.1819175890314294	1.9846779521406936	180.47733274600432	9.023866637300216	5.888752370092461	6	6	40	20	0	0	6	20	0	14	1	4	0	0	0	1	0	0	1	265.60493827160496	235.1111111111111	303.44444444444446	296.33333333333337	263.6666666666667	260.44444444444446	168	153.11111111111111	157.11111111111111	116	134
NC1Cc2ccc(I)cc2C1	5.57	<rdkit.Chem.rdchem.Mol object at 0x7ccfc63cdb60>	NC1Cc2ccc(I)cc2C1	BIHPYCDDPGNWQO-UHFFFAOYSA-N	C9H10IN	0	1	13.899856008705228	2.3862022299039913	4.6320672120188195	13.899856008705225	1.2636232735186568	3.3523429773633833	3.137319078372138	0.285210825306558	1.2386788183357191	41.866091108803026	3.806008282618457	3.8297863976746154	6	6	21	11	0	0	2	10	0	9	1	0	0	0	0	0	0	1	1	101.0241975308642	110.62222222222222	141.93333333333334	106.08888888888887	53.93333333333333	21.77777777777778	0.4666666666666667	0	0	68	86
c1cc(c2c(c1)nn[nH]2)C	5.83	<rdkit.Chem.rdchem.Mol object at 0x7ccfc63cdbd0>	Cc1cccc2[nH]nnc12	CMGDVUCDZOBDNL-UHFFFAOYSA-N	C7H7N3	0	0	13.098357873904224	2.3698375056289698	4.6339495308183185	13.098357873904224	1.3098357873904225	3.26131127424539	3.0260813453488584	0.30260813453488583	1.1072684971426048	35.990740492855956	3.5990740492855955	3.5832616968405433	9	10	17	10	0	0	3	7	0	7	3	0	0	0	0	0	0	0	0	142	159	208	141	69	0	0	0	0	59	72
c12c([nH]cc1CC(C)N)ccc(c2)OC	4.36	<rdkit.Chem.rdchem.Mol object at 0x7ccfc63cdc40>	COc1ccc2[nH]cc(CC(C)N)c2c1	OGNJZVNNKBZFRM-UHFFFAOYSA-N	C12H16N2O	0	1	19.05177799385033	2.424926611875355	4.728605249536667	19.05177799385033	1.2701185329233553	3.635516993007149	3.4224167872756155	0.2281611191517077	1.635812072560072	83.2554399728639	5.550362664857593	4.827378579853211	9	10	31	15	0	0	3	16	0	12	2	1	0	0	0	0	0	0	0	176	185	246	214	179	133	64	39	4	92	113
N(CCc1c[nH]c2ccc(cc12)OC)(CC=C)CC=C	4.89	<rdkit.Chem.rdchem.Mol object at 0x7ccfc63cdcb0>	C=CCN(CC=C)CCc1c[nH]c2ccc(OC)cc12	HGRHWEAUHXYNNP-UHFFFAOYSA-N	C17H22N2O	0	1	25.63113502930597	2.4232579022335567	4.726641930115505	25.63113502930597	1.2815567514652983	3.8987154557234938	3.5377128630076156	0.17688564315038077	1.9566276150073336	301.1799678916018	15.05899839458009	6.400855166609946	9	10	42	20	0	0	3	22	0	17	2	1	0	0	0	0	0	0	0	220	225	291	263	228	209	168	169	127	118	147
N(CCc1c[nH]c2ccc(cc12)OC)(C(C)C)C(C)C	4.81	<rdkit.Chem.rdchem.Mol object at 0x7ccfc63cdd20>	COc1ccc2[nH]cc(CCN(C(C)C)C(C)C)c2c1	DNBPMBJFRRVTSJ-UHFFFAOYSA-N	C17H26N2O	0	1	24.839732064690484	2.4253890573233994	4.734591487079195	24.839732064690484	1.241986603234524	3.9073205143073104	3.6542237970403377	0.18271118985201687	1.9890308837777069	178.06384528577053	8.903192264288526	5.875289347921975	9	10	46	20	0	0	3	26	0	17	2	1	0	0	0	0	0	0	0	208	223	284	243	211	195	156	133	87	126	155
c12c([nH]cc1CCN(C)C)ccc(c2)OC	3.98	<rdkit.Chem.rdchem.Mol object at 0x7ccfc63cdd90>	COc1ccc2[nH]cc(CCN(C)C)c2c1	ZSTKHSQDNIGFLM-UHFFFAOYSA-N	C13H18N2O	0	1	20.34832945039472	2.421929234013441	4.722802204145246	20.34832945039472	1.27177059064967	3.693887140965376	3.429549171950703	0.21434682324691895	1.7024324450359516	115.0793375614578	7.192458597591113	5.21562541158177	9	10	34	16	0	0	3	18	0	13	2	1	0	0	0	0	0	0	0	188	191	246	215	183	151	84	61	23	98	119
c12c([nH]cc1CCN)ccc(c2)OC	4.01	<rdkit.Chem.rdchem.Mol object at 0x7ccfc63cde00>	COc1ccc2[nH]cc(CCN)c2c1	JTEJPPKMYBDEMY-UHFFFAOYSA-N	C11H14N2O	0	1	18.328662697746452	2.419549945386009	4.717493700250704	18.328662697746452	1.309190192696175	3.567801845936832	3.33840466702997	0.23845747621642643	1.541965284899497	76.14207598330049	5.438719713092892	4.669073252547981	9	10	28	14	0	0	3	14	0	11	2	1	0	0	0	0	0	0	0	170	177	237	203	161	115	48	29	3	84	105
O(c1cc2c(CCN(C)C)c([nH]c2cc1)C)C	4.19	<rdkit.Chem.rdchem.Mol object at 0x7ccfc63cde70>	COc1ccc2[nH]c(C)c(CCN(C)C)c2c1	ACEHBQPPDDGCGZ-UHFFFAOYSA-N	C14H20N2O	0	1	21.272188911880765	2.45944137668977	4.7648692954851	21.272188911880765	1.251305230110633	3.7543719313252897	3.5003623610506005	0.20590366829709417	1.783494745927242	126.59952045156952	7.447030614798208	5.371656972862778	9	10	37	17	0	0	3	20	0	14	2	1	0	0	0	0	0	0	0	196	203	264	233	203	171	93	62	23	106	128
o1ccc2c1cc(cc2)CC(C)N	4.81	<rdkit.Chem.rdchem.Mol object at 0x7ccfc63cdee0>	CC(N)Cc1ccc2ccoc2c1	FQDAMYLMQQKPRX-UHFFFAOYSA-N	C11H13NO	0	1	16.36998836181173	2.3673045606380643	4.646518542507131	16.369988361811732	1.2592298739855179	3.500301722001317	3.274107148607673	0.2518543960467441	1.4484094700060428	66.66257196080454	5.127890150831119	4.462007919873165	9	10	26	13	0	0	2	13	0	11	1	1	0	0	0	0	0	0	0	152	162	213	163	116	70	58	24	0	79	97
c12c(nc[nH]c1=S)[nH]cn2	2.61	<rdkit.Chem.rdchem.Mol object at 0x7ccfc63cdf50>	S=c1[nH]cnc2[nH]cnc12	GLVAUDGFNGKCSF-UHFFFAOYSA-N	C5H4N4S	0	0	13.098357873904217	2.369837505628969	4.633949530818317	13.098357873904217	1.3098357873904214	3.261311274245389	3.02608134534886	0.302608134534886	1.1072684971426054	35.990740492855934	3.5990740492855933	3.583261696840543	9	10	14	10	0	0	5	4	0	5	4	0	1	0	0	0	0	0	0	148.44444444444446	160.66666666666669	221.33333333333337	156	60	0	0	0	0	56	69
[C@]123c4c5O[C@H]1[C@H](C=C[C@H]2[C@@H](Cc4ccc5O)N(CC3)C)OC(=O)C	3.75	<rdkit.Chem.rdchem.Mol object at 0x7ccfc63cdfc0>	CC(=O)O[C@H]1C=C[C@H]2[C@H]3Cc4ccc(O)c5c4[C@@]2(CCN3C)[C@H]1O5	JJGYGPZNTOPXGV-SSTWWWIQSA-N	C19H21NO4	0	1	31.727216021563372	2.7096943537983265	5.331128230177296	31.727216021563372	1.3219673342318072	4.1721300135046775	4.202945847172437	0.17512274363218486	2.3112544089665947	222.7382790515318	9.28076162714716	6.281466183023099	6	6	45	24	1	2	5	21	0	19	1	4	0	0	0	0	0	0	0	340	354	556	647	606	480	375	198	135	167	227
c12C(=NCC(=O)Nc1ccc(c2)N)c1c(cccc1)Cl	4.86	<rdkit.Chem.rdchem.Mol object at 0x7ccfc63ce030>	Nc1ccc2c(c1)C(c1ccccc1Cl)=NCC(=O)N2	HEFRPWRJTGLSSV-UHFFFAOYSA-N	C15H12ClN3O	0	0	25.97999200294377	2.4435261521284586	4.847814139574612	25.97999200294377	1.2989996001471886	3.9352369879417273	4.065505429102813	0.20327527145514063	2.0956852526331997	114.5653737450661	5.728268687253305	5.43429279036302	12	12	32	20	0	0	5	12	0	15	3	1	0	0	0	1	0	0	1	265.60493827160496	281.1111111111111	390.44444444444446	458.77777777777783	387.33333333333337	349	254.66666666666669	144.33333333333331	36	118	147
Fc1c(C2=NCC(=O)Nc3c2cc(N)cc3)cccc1	4.62	<rdkit.Chem.rdchem.Mol object at 0x7ccfc63ce0a0>	Nc1ccc2c(c1)C(c1ccccc1F)=NCC(=O)N2	IWZVUERQZJRRPL-UHFFFAOYSA-N	C15H12FN3O	0	0	25.979992002943767	2.443526152128461	4.847814139574614	25.979992002943767	1.2989996001471884	3.935236987941728	4.065505429102812	0.2032752714551406	2.0956852526331993	114.56537374506634	5.728268687253317	5.434292790363022	12	12	32	20	0	0	5	12	0	15	3	1	0	0	1	0	0	0	1	314	306	434	521	462	405	348	219	36	118	147
Fc1c(C2=NCC(=O)N(c3c2cc(N)cc3)C)cccc1	5.41	<rdkit.Chem.rdchem.Mol object at 0x7ccfc63ce110>	CN1C(=O)CN=C(c2ccccc2F)c2cc(N)ccc21	LTCDLGUFORGHGY-UHFFFAOYSA-N	C16H14FN3O	0	0	27.095679214850023	2.4681027597217184	4.886669910878744	27.095679214850023	1.290270438802382	3.983177899559221	4.133750277066925	0.1968452512889012	2.1611223970688043	124.43806108901876	5.925621956619941	5.5657454355462885	12	12	35	21	0	0	5	14	0	16	3	1	0	0	1	0	0	0	1	324	319	457	551	485	423	371	235	39	126	157
O=C1Nc2c(C(=NC1)c1ccccc1)cc(N)cc2	4.78	<rdkit.Chem.rdchem.Mol object at 0x7ccfc63ce180>	Nc1ccc2c(c1)C(c1ccccc1)=NCC(=O)N2	OYOUQHVDCKOOAL-UHFFFAOYSA-N	C15H13N3O	0	0	24.93898234583766	2.4284532504536767	4.812251066072459	24.93898234583766	1.312578018201982	3.885080298268131	3.948166849066773	0.2077982552140407	2.015105268519013	112.19139777965532	5.904810409455544	5.362060207691278	12	12	32	19	0	0	4	13	0	15	3	1	0	0	0	0	0	0	0	258	271	375	439	369	327	231	135	36	113	141
c1(cnc2c(c1)Cc1c(C3N2CCN(C3)C)cccc1)O	4.54	<rdkit.Chem.rdchem.Mol object at 0x7ccfc63ce1f0>	CN1CCN2c3ncc(O)cc3Cc3ccccc3C2C1	DAWYIZBOUQIVNX-UHFFFAOYSA-N	C17H19N3O	0	1	27.923936932810705	2.5060443314359366	4.923835927319098	27.923936932810705	1.3297112825147954	4.010988385358656	4.190036413977703	0.19952554352274776	2.1746467693124627	129.9737689553237	6.189227093110652	5.609269997558448	12	12	40	21	0	0	4	19	0	17	3	1	0	0	0	0	0	0	0	260	282	402	465	398	372	237	115	44	137	178
O(CC(O)CNC(C)C)c1c(cc(NC(=O)CCC)cc1)C(=O)C	4.78	<rdkit.Chem.rdchem.Mol object at 0x7ccfc63ce260>	CCCC(=O)Nc1ccc(OCC(O)CNC(C)C)c(C(C)=O)c1	GOEMGAFJFRBGGG-UHFFFAOYSA-N	C18H28N2O4	0	1	28.601420631747732	2.3544973329517376	4.708994665903475	28.601420631747732	1.1917258596561555	4.047469953092089	3.797388944555814	0.15822453935649225	2.2097824480574673	346.4804041765004	14.436683507354182	6.723295000781469	6	6	52	24	0	0	6	28	0	18	2	4	0	0	0	0	0	0	0	310	276	348	391	373	326	299	293	178	138	165
CC(=O)OC1CN2CCC1CC2	4.87	<rdkit.Chem.rdchem.Mol object at 0x7ccfc63ce2d0>	CC(=O)OC1CN2CCC1CC2	WRJPSSPFHGNBMG-UHFFFAOYSA-N	C9H15NO2	0	1	15.287654385993813	2.3844378651310665	4.768875730262131	15.287654385993807	1.2739711988328173	3.426920025518977	3.18388976133863	0.2653241467782192	1.340425201481558	55.59416509688682	4.632847091407235	4.200399808242857	0	0	27	12	0	2	3	15	0	9	1	2	0	0	0	0	0	0	0	152	135	171	138	95	79	28	0	0	77	100
Clc1ccc(C(=O)n2c3c(c(c2C)CC(=O)OCC(=O)O)cc(OC)cc3)cc1	9.9	<rdkit.Chem.rdchem.Mol object at 0x7ccfc63ce340>	COc1ccc2c(c1)c(CC(=O)OCC(=O)O)c(C)n2C(=O)c1ccc(Cl)cc1	FSQKKOOTNAMONP-UHFFFAOYSA-N	C21H18ClNO6	1	0	36.578780114770744	2.5451706874393314	4.912104320483697	36.578780114770744	1.2613372453369225	4.28628553055955	4.115337754227586	0.1419081984216409	2.479431646544819	525.6963492380556	18.12746031855364	7.329434500220873	15	16	47	29	0	0	8	18	0	21	1	6	0	0	0	1	0	0	1	463.60493827160496	436.1111111111111	613.6666666666667	635.6666666666667	652.1111111111111	670.1111111111111	551.5555555555555	609.2222222222222	444.3333333333333	168	206
S1c2c(N(c3c1cccc3)CCCN(C)C)cc(cc2)C(=O)C	7.47	<rdkit.Chem.rdchem.Mol object at 0x7ccfc63ce420>	CC(=O)c1ccc2c(c1)N(CCCN(C)C)c1ccccc1S2	NOSIYYJFMPDDSA-UHFFFAOYSA-N	C19H22N2OS	0	1	29.350380155346212	2.492047179128995	4.98409435825799	29.350380155346212	1.2761034850150528	4.064827282292521	4.013123749100544	0.17448364126524102	2.22247905079914	263.95058140645455	11.47611223506324	6.40867101691666	12	12	45	23	0	0	4	22	0	19	2	1	1	0	0	0	0	0	0	260.44444444444446	267.33333333333337	353.33333333333337	364.33333333333337	338	316	268	224.33333333333331	145.33333333333331	142	176
c1cccc2c1N(c1c(S2)ccc(c1)C(=O)C)CC(N(C)C)C	7.26	<rdkit.Chem.rdchem.Mol object at 0x7ccfc63ce490>	CC(=O)c1ccc2c(c1)N(CC(C)N(C)C)c1ccccc1S2	XLOQNFNTQIRSOX-UHFFFAOYSA-N	C19H22N2OS	0	1	29.247135961269183	2.4978152654478434	4.995630530895687	29.247135961269183	1.2716146070117036	4.068646665704085	4.1084254818281485	0.1786271948620934	2.245948983598118	176.53743338610315	7.675540582004486	6.006442063994539	12	12	45	23	0	0	4	22	0	19	2	1	1	0	0	0	0	0	0	262.44444444444446	273.33333333333337	363.3333333333333	384.3333333333333	365	351.66666666666663	274.66666666666663	202.33333333333331	116	144	178
o1c(c2ccc(NC(=O)C)cc2)ccc1/C=N/N1CC(=O)NC1=O	5.67	<rdkit.Chem.rdchem.Mol object at 0x7ccfc63ce500>	CC(=O)Nc1ccc(-c2ccc(C=Nn3cc(O)[nH]c3=O)o2)cc1	MGKXMHCLVFIHMV-UHFFFAOYSA-N	C16H14N4O4	0	0	30.3017248204011	2.3721305237081505	4.656345447234831	30.3017248204011	1.2625718675167124	4.105505611481947	4.416593977119655	0.1840247490466523	2.360837542971943	170.61947094003423	7.109144622501426	6.014904498021027	16	16	38	24	0	0	8	14	0	16	4	4	0	0	0	0	0	0	0	400	398	542	480	411	359	371	335	286	138	166
N#C/N=C(/N(Cc1ccc(nc1)Cl)C)\C	5.17	<rdkit.Chem.rdchem.Mol object at 0x7ccfc63ce570>	C/C(=N\C#N)N(C)Cc1ccc(Cl)nc1	WCXDHFDTOYPNIE-RIYZIHGNSA-N	C10H11ClN4	0	2	18.337079144871836	2.252844431023707	4.505688862047413	18.337079144871836	1.2224719429914557	3.585895591347578	3.5315332587342194	0.2354355505822813	1.667197235666526	72.47017989999188	4.831345326666125	4.688640273632674	6	6	26	15	0	0	5	11	0	10	4	0	0	0	0	1	0	0	1	197.60493827160496	190.11111111111111	208.22222222222223	172.66666666666669	147.11111111111111	128.55555555555554	115.88888888888889	89.88888888888889	60.666666666666664	79	90
c1(sc(nn1)NC(=O)C)S(=O)(=O)N	3.43	<rdkit.Chem.rdchem.Mol object at 0x7ccfc63ce5e0>	CC(=O)Nc1nnc(S(N)(=O)=O)s1	BZKPWHYZMXOIDC-UHFFFAOYSA-N	C4H6N4O3S2	0	0	14.562938903985511	2.3590036371733736	4.584174295724646	14.562938903985511	1.120226069537347	3.466942935903308	3.2152089185544375	0.24732376296572595	1.4302566024888663	58.76506263175448	4.520389433211883	4.335911769852038	5	5	19	13	0	0	9	6	0	4	4	3	2	0	0	0	0	0	0	232.88888888888889	143	271.11111111111114	177.66666666666669	213.33333333333331	125.66666666666666	64.66666666666667	105	0	70	77
S(/C(=C(/N(Cc1c(nc(nc1)C)N)C=O)\C)/CCOC(=O)C)C(=O)C	4.46	<rdkit.Chem.rdchem.Mol object at 0x7ccfc63ce650>	CC(=O)OCC/C(SC(C)=O)=C(/C)N(C=O)Cc1cnc(C)nc1N	ISIPQAHMLLFSFR-XNTDXEJSSA-N	C16H22N4O4S	0	0	29.43614239481135	2.3404470011858844	4.680894002371767	29.436142394811355	1.1774456957924542	4.090255151563469	4.206645344971794	0.16826581379887176	2.3529562317575654	236.8921806387229	9.475687225548915	6.383895835481584	6	6	47	25	0	0	9	22	0	16	4	4	1	0	0	0	0	0	0	374.44444444444446	319.33333333333337	375.66666666666663	352.33333333333337	375.33333333333337	409.33333333333337	434.3333333333333	375.66666666666663	314.66666666666663	138	158
O=C(N(COCC)c1c(CC)cccc1C)CCl	10.23	<rdkit.Chem.rdchem.Mol object at 0x7ccfc63ce6c0>	CCOCN(C(=O)CCl)c1c(C)cccc1CC	VTNQPKFIQCLBDU-UHFFFAOYSA-N	C14H20ClNO2	0	0	22.435555710595914	2.395411741972622	4.790823483945243	22.435555710595914	1.246419761699773	3.765601841691837	3.612334002251653	0.20068522234731404	1.8721407663510945	115.875156627389	6.437508701521611	5.340300040479902	6	6	38	18	0	0	4	20	0	14	1	2	0	0	0	1	0	0	1	207.60493827160496	197.55555555555551	265.1111111111111	273.55555555555554	277.6666666666667	204.88888888888891	98.55555555555556	20.88888888888889	4	102	125
s1nnc2c1c(ccc2)C(=O)SC	9.65	<rdkit.Chem.rdchem.Mol object at 0x7ccfc63ce730>	CSC(=O)c1cccc2nnsc12	UELITFHSCLAHKR-UHFFFAOYSA-N	C8H6N2OS2	0	0	17.049927332104133	2.40958083797644	4.739143634505041	17.04992733210413	1.3115328717003176	3.5012218254778507	3.307658860544013	0.25443529696492406	1.4586049107198369	59.091715329654576	4.545516563819583	4.341454998506032	9	10	19	13	0	0	5	6	0	8	2	1	2	0	0	0	0	0	0	178.88888888888889	168.33333333333334	219.33333333333331	197.33333333333337	157.11111111111111	94.33333333333334	13	0	0	72	87
Nc1nc2n(COCCO)cnc2c(=O)[nH]1	2.34	<rdkit.Chem.rdchem.Mol object at 0x7ccfc63ce7a0>	Nc1nc(=O)c2ncn(COCCO)c2[nH]1	MKUXAQIIEYXACX-UHFFFAOYSA-N	C8H11N5O3	0	0	20.038433239514447	2.4488773532412926	4.78392488352484	20.038433239514447	1.252402077469653	3.6941675180199023	3.4142121071883524	0.21338825669927203	1.697950380331417	164.5874453393153	10.286715333707209	5.573445640820998	9	10	27	16	0	0	8	11	0	8	5	3	0	0	0	0	0	0	0	282	258	384	375	317	165	161	109	68	91	112
c1(c(c(c(Oc2ccccc2)cc1)Cl)N)N(=O)=O	10.86	<rdkit.Chem.rdchem.Mol object at 0x7ccfc63ce810>	Nc1c([N+](=O)[O-])ccc(Oc2ccccc2)c1Cl	DDBMQDADIHOWIC-UHFFFAOYSA-N	C12H9ClN2O3	0	0	22.65826803742153	2.3887939530614863	4.777587906122973	22.65826803742153	1.2587926687456406	3.804325806297972	3.699741097022831	0.20554117205682396	1.8960495083264055	117.22587346625096	6.512548525902832	5.3518892810443015	12	12	27	18	0	0	6	9	0	12	2	3	0	0	0	1	0	0	1	289.60493827160496	272.1111111111111	386.22222222222223	364.44444444444446	317.55555555555554	214.7777777777778	203.66666666666663	141.33333333333331	123	99	120
O([C@]12[C@@H]3[C@H]([C@]45[C@@H]6[C@@H](OC)[C@H]1C4N(C[C@@]6([C@H](O)C[C@@H]5OC)COC)CC)C[C@@](O)([C@@H]3OC(=O)c1ccccc1)[C@@H](OC)[C@@H]2O)C(=O)C	7.09	<rdkit.Chem.rdchem.Mol object at 0x7ccfc63ce880>	CCN1C[C@]2(COC)[C@H](O)C[C@H](OC)[C@]34C1[C@H]([C@H](OC)[C@H]23)[C@]1(OC(C)=O)[C@H]2[C@@H](OC(=O)c3ccccc3)[C@](O)(C[C@H]24)[C@@H](OC)[C@@H]1O	XFSBVAOIAHNAPC-XTHSEXKGSA-N	C34H47NO11	0	1	59.536747222048966	2.870207664106064	5.574188985074036	59.53674722204895	1.2942771135228033	4.799730326482775	5.112550580342204	0.1111424039204827	3.1577547182804975	1742.7785439893298	37.88649008672456	8.98929228643311	6	6	93	46	1	7	12	47	0	34	1	11	0	0	0	0	0	0	0	670	623	1035	1471	1797	1809	1693	1355	1111	321	447
O=C(O)/C=C/c1nc(/C(=C/CN2CCCC2)/c2ccc(cc2)C)ccc1	6.66	<rdkit.Chem.rdchem.Mol object at 0x7ccfc63ce8f0>	Cc1ccc(/C(=C\CN2CCCC2)c2cccc(/C=C/C(=O)O)n2)cc1	PWACSDKDOHSSQD-IUTFFREVSA-N	C22H24N2O2	1	1	33.62158598003308	2.3750789635266325	4.746713400525097	33.62158598003308	1.2931379223089647	4.1732815874700915	4.322951315917246	0.16626735830450945	2.419449789006503	243.80275197353345	9.377028922058978	6.451870949843277	12	12	50	26	0	0	4	24	0	22	2	2	0	0	0	0	0	0	0	318	321	421	379	385	445	416	361	270	154	191
S(=O)(=O)(O)c1c2c(nccc2)c(OCC)cc1	3.56	<rdkit.Chem.rdchem.Mol object at 0x7ccfc63ce960>	CCOc1ccc(S(=O)(=O)O)c2cccnc12	YAMVZYRZAMBCED-UHFFFAOYSA-N	C11H11NO4S	1	0	20.945323923621327	2.463878898143253	4.927757796286507	20.945323923621327	1.232077877860078	3.7577227365178816	3.678361844966483	0.216374226174499	1.8330957533096432	95.6096059329914	5.624094466646553	5.090901546542323	10	11	28	17	0	0	6	11	0	11	1	4	1	0	0	0	0	0	0	272.44444444444446	198	416.6666666666667	374.66666666666663	335	278	170.33333333333334	37.666666666666664	17	99	121
Nc1ncnc2[nH]cnc12	2.43	<rdkit.Chem.rdchem.Mol object at 0x7ccfc63ce9d0>	Nc1ncnc2[nH]cnc12	GFFGJBXGBJISGV-UHFFFAOYSA-N	C5H5N5	0	0	13.098357873904222	2.36983750562897	4.6339495308183185	13.098357873904222	1.3098357873904225	3.2613112742453896	3.0260813453488606	0.30260813453488605	1.1072684971426057	35.990740492855934	3.5990740492855933	3.583261696840543	9	10	15	10	0	0	5	5	0	5	5	0	0	0	0	0	0	0	0	166	177	252	193	95	0	0	0	0	57	69
Nc1ncnc2n(cnc12)[C@@H]1O[C@H](CO)[C@@H](O)[C@H]1O	3.14	<rdkit.Chem.rdchem.Mol object at 0x7ccfc63cea40>	Nc1ncnc2c1ncn2[C@@H]1O[C@H](CO)[C@@H](O)[C@H]1O	OIRDTQYFTABQOQ-KQYNXXCUSA-N	C10H13N5O4	0	0	24.63133927523234	2.511395100978395	4.844356746313254	24.63133927523234	1.296386277643807	3.89883578318725	3.9633463272771783	0.20859717511985149	2.0189425867408386	106.31218524989735	5.595378171047229	5.308233795711722	9	10	32	19	0	0	9	13	0	10	5	4	0	0	0	0	0	0	0	326	308	488	542	427	340	282	207	91	117	153
COc1ccc2cccc(CCNC(=O)C)c2c1	8.68	<rdkit.Chem.rdchem.Mol object at 0x7ccfc63ceab0>	COc1ccc2cccc(CCNC(C)=O)c2c1	YJYPHIXNFHFHND-UHFFFAOYSA-N	C15H17NO2	0	0	22.86417912812282	2.3984201880567415	4.796840376113483	22.86417912812282	1.2702321737846012	3.7993537351799143	3.572640927824146	0.1984800515457859	1.8610917429023284	177.15715192085966	9.842063995603317	5.764823867517548	10	11	35	18	0	0	3	17	0	15	1	2	0	0	0	0	0	0	0	232	225	279	257	216	199	173	151	110	105	128
[C@@]123[C@@H](N(c4c2cccc4)C)[C@H]2N4[C@H](C([C@H]1O)[C@@H]([C@@H]([C@H]4O)CC)C2)C3	5.19	<rdkit.Chem.rdchem.Mol object at 0x7ccfc63ceb20>	CC[C@@H]1[C@@H](O)N2[C@H]3C[C@@]45c6ccccc6N(C)[C@H]4[C@@H]2C[C@H]1C3[C@H]5O	CJDRUOGAGYHKKD-SXKXKDIKSA-N	C20H26N2O2	0	1	32.65275835903557	2.783988995374268	5.365779947375282	32.65275835903557	1.360531598293149	4.204742145168995	4.321524251333338	0.18006351047222244	2.339076913334742	192.78528254898615	8.032720106207757	6.137045781289821	6	6	50	24	1	5	4	26	0	20	2	2	0	0	0	0	0	0	0	270	310	532	614	541	345	237	100	59	182	263
COCN(c1c(CC)cccc1CC)C(=O)CCl	10.33	<rdkit.Chem.rdchem.Mol object at 0x7ccfc63ceb90>	CCc1cccc(CC)c1N(COC)C(=O)CCl	XCSGPAVHZFQHGE-UHFFFAOYSA-N	C14H20ClNO2	0	0	22.70970444171792	2.4055696944752714	4.811139388950542	22.70970444171792	1.261650246762107	3.765834951147771	3.642459366281805	0.2023588536823225	1.8804457684794336	100.86381933403084	5.60354551855727	5.201557948512011	6	6	38	18	0	0	4	20	0	14	1	2	0	0	0	1	0	0	1	207.60493827160496	195.55555555555551	268.1111111111111	285.55555555555554	287.6666666666667	206.88888888888889	89.55555555555554	8.88888888888889	0	102	126
S(N(Cc1ccccc1)CCC(=O)OCC)N(C(=O)O/N=C(\SC)/C)C	10.76	<rdkit.Chem.rdchem.Mol object at 0x7ccfc63cec00>	CCOC(=O)CCN(Cc1ccccc1)SN(C)C(=O)O/N=C(/C)SC	GMAUQNJOSOMMHI-JXAWBTAJSA-N	C17H25N3O4S2	0	0	32.10641869322429	2.261877849141526	4.523755698283052	32.10641869322429	1.2348622574317036	4.120603712730615	4.317120166954884	0.1660430833444186	2.4180999969684964	227.50745000951676	8.750286538827568	6.38269443017684	6	6	51	26	0	0	9	25	0	17	3	4	2	0	0	0	0	0	0	348.8888888888889	299	376	304	317.66666666666663	285	368.1111111111111	403.66666666666663	431.66666666666663	141	163
S(c1cc2nc([nH]c2cc1)NC(=O)OC)CCC	9.19	<rdkit.Chem.rdchem.Mol object at 0x7ccfc63cec70>	CCCSc1ccc2[nH]c(NC(=O)OC)nc2c1	HXHWSAZORRCQMX-UHFFFAOYSA-N	C12H15N3O2S	0	0	23.02420923365167	2.4123713056155203	4.682754891301938	23.02420923365167	1.279122735202871	3.801309007342536	3.541933164623485	0.1967740647013047	1.8524593346955405	165.83080316493908	9.212822398052172	5.698754675419414	9	10	33	18	0	0	6	15	0	12	3	2	1	0	0	0	0	0	0	246.44444444444449	241	343.3333333333333	271.3333333333333	263	200.33333333333331	151.66666666666666	125.66666666666666	39	103	124
S(=O)(=O)(c1cc2nc([nH]c2cc1)NC(=O)OC)CCC	5.86	<rdkit.Chem.rdchem.Mol object at 0x7ccfc63cece0>	CCCS(=O)(=O)c1ccc2[nH]c(NC(=O)OC)nc2c1	CLSJYOLYMZNKJB-UHFFFAOYSA-N	C12H15N3O4S	0	0	24.56577818218517	2.4489415629248703	4.820384649440408	24.56577818218517	1.2282889091092586	3.911804098399183	3.840044262958975	0.1920022131479487	2.038631073905381	156.39864488980385	7.819932244490192	5.745555344246177	9	10	35	20	0	0	8	15	0	12	3	4	1	0	0	0	0	0	0	318.44444444444446	249	451.3333333333333	367.3333333333333	359	308.3333333333333	247.66666666666663	173.66666666666666	87	117	142
S(C(/C=N/OC(=O)NC)(C)C)C	6.17	<rdkit.Chem.rdchem.Mol object at 0x7ccfc63ced50>	CNC(=O)O/N=C/C(C)(C)SC	QGLZXHRNAYXIBU-WEVVVXLNSA-N	C7H14N2O2S	0	0	13.544150288475254	2.1791901245176786	4.358380249035357	13.544150288475254	1.1286791907062712	3.322647077814007	2.999260737787777	0.24993839481564809	1.280687394358078	52.83567674033155	4.402973061694296	4.14950821516613	0	0	26	12	0	0	5	14	0	7	2	2	1	0	0	0	0	0	0	158.44444444444446	136.33333333333331	160.33333333333331	116.33333333333331	72	59.66666666666666	34.666666666666664	12.666666666666668	1	64	67
S(=O)(=O)(C(C)(C)C=NOC(=O)NC)C	3.75	<rdkit.Chem.rdchem.Mol object at 0x7ccfc63cedc0>	CNC(=O)ON=CC(C)(C)S(C)(=O)=O	YRRKLBAKDXSTNC-UHFFFAOYSA-N	C7H14N2O4S	0	0	14.931749625370944	2.3487528994003233	4.697505798800646	14.931749625370944	1.0665535446693533	3.495412908637598	3.002065132036301	0.21443322371687865	1.4357726658117478	114.64912731478742	8.189223379627673	5.078348634162946	0	0	28	14	0	0	7	14	0	7	2	4	1	0	0	0	0	0	0	230.44444444444449	144.33333333333331	256.3333333333333	176.33333333333331	132	131.66666666666666	82.66666666666666	132.66666666666669	13	78	85
S(=O)(C(C)(C)/C=N/OC(=O)NC)C	3.5	<rdkit.Chem.rdchem.Mol object at 0x7ccfc63cee30>	CNC(=O)O/N=C/C(C)(C)[S+](C)[O-]	BXPMAGSOWXBZHS-WEVVVXLNSA-N	C7H14N2O3S	0	0	14.32497946567814	2.248229967655948	4.496459935311898	14.324979465678137	1.1019214973598568	3.409061442672408	3.0054057639560563	0.2311850587658505	1.3627768529416668	73.71543682390728	5.670418217223637	4.562576496600014	0	0	27	13	0	0	6	14	0	7	2	3	1	0	0	0	0	0	0	207.30864197530863	139.66666666666666	194.77777777777777	150.77777777777777	106.33333333333331	101.22222222222224	61.55555555555556	82.55555555555554	8	70	75
C(=O)(CC)N(c1ccccc1)C1(CCN(CC1)CCn1nnn(c1=O)CC)COC	7.69	<rdkit.Chem.rdchem.Mol object at 0x7ccfc63ceea0>	CCC(=O)N(c1ccccc1)C1(COC)CCN(CCn2nnn(CC)c2=O)CC1	IDBPHNDTYPBSNI-UHFFFAOYSA-N	C21H32N6O3	2	1	38.61092103610951	2.482248820047572	4.96366501321368	38.61092103610951	1.2870307012036504	4.314756422424175	4.222523584822827	0.14075078616076092	2.5390452438639515	436.9947450056641	14.566491500188802	7.178533458532733	11	11	62	30	0	0	9	32	0	21	6	3	0	0	0	0	0	0	0	406	399	546	537	484	506	381	281	271	184	235
c12N(c3c(Sc1cccc2)cccc3)CC(CN(C)C)C	8.1	<rdkit.Chem.rdchem.Mol object at 0x7ccfc63cef10>	CC(CN(C)C)CN1c2ccccc2Sc2ccccc21	ZZHLYYDVIOPZBE-UHFFFAOYSA-N	C18H22N2S	0	1	26.918281224072626	2.48026576051042	4.96053152102084	26.918281224072626	1.2818229154320295	3.9791633516571174	3.894670462594958	0.18546049821880753	2.1015464152340853	196.83067161024695	9.372889124297474	6.024281168882004	12	12	43	21	0	0	3	22	0	18	2	0	1	0	0	0	0	0	0	206.44444444444449	224.33333333333337	302.33333333333337	305.3333333333333	270.3333333333333	244	196	127.33333333333331	55.33333333333333	132	165
S1C(C(NC(=O)[C@H](NC(=O)[C@@H](N)CC(=O)O)C)C1(C)C)(C)C	6.09	<rdkit.Chem.rdchem.Mol object at 0x7ccfc63cef80>	CC(NC(=O)C(N)CC(=O)O)C(=O)NC1C(C)(C)SC1(C)C	IVBOUFAWPCPFTQ-UHFFFAOYSA-N	C14H25N3O4S	1	1	24.32242181768187	2.5527938240980146	5.105587648196028	24.32242181768187	1.1055646280764486	3.994555755749139	3.1960876419297133	0.14527671099680514	1.9503848102733232	1082.3930412442323	49.19968369291965	7.7753870081944845	0	0	47	22	0	0	8	25	0	14	3	4	1	0	0	0	0	0	0	290.44444444444446	243.33333333333331	312.6666666666667	301.6666666666667	326.66666666666663	331	185.33333333333331	200.66666666666663	204	137	163
C=CCN1CCCC1CNC(=O)c1cc2nn[nH]c2cc1OC	3.62	<rdkit.Chem.rdchem.Mol object at 0x7ccfc63ceff0>	C=CCN1CCCC1CNC(=O)c1cc2[nH]nnc2cc1OC	KSEYRUGYKHXGFW-UHFFFAOYSA-N	C16H21N5O2	0	1	30.04815770997131	2.431615810062624	4.807455106760198	30.04815770997131	1.30644163956397	4.064214231362655	3.9053231433879487	0.16979665840817168	2.1952496539907576	301.64605394556884	13.115045823720385	6.542163446170154	9	10	44	23	0	0	7	21	0	16	5	2	0	0	0	0	0	0	0	320	322	440	410	427	358	295	218	212	139	177
O(C(=O)C1C(C1C=C(C)C)(C)C)C1C(=C(C(=O)C1)CC=C)C	12.14	<rdkit.Chem.rdchem.Mol object at 0x7ccfc63cf060>	C=CCC1=C(C)C(OC(=O)C2C(C=C(C)C)C2(C)C)CC1=O	ZCVAOQKBXKSDMS-UHFFFAOYSA-N	C19H26O3	0	0	26.12213571733685	2.616135221325382	4.819578760847222	26.12213571733685	1.187369805333493	4.042213171732514	3.30180185579771	0.15008190253625953	1.9829256967321096	385.9629958117901	17.54377253689955	6.74419885946112	0	0	48	22	0	0	3	26	0	19	0	3	0	0	0	0	0	0	0	266	254	332	353	315	272	225	166	127	142	178
ClCC(=O)N(CC=C)CC=C	6.37	<rdkit.Chem.rdchem.Mol object at 0x7ccfc63cf0d0>	C=CCN(CC=C)C(=O)CCl	MDBGGTQNNUOQRC-UHFFFAOYSA-N	C8H12ClNO	0	0	12.922735412194507	2.1646117279250783	4.329223455850155	12.922735412194507	1.174794128381319	3.220420574796285	2.926429520074316	0.2660390472794833	1.1690932659128026	39.90464046135217	3.627694587395652	3.781802799227084	0	0	23	11	0	0	3	12	0	8	1	1	0	0	0	1	0	0	1	115.60493827160494	97.55555555555556	113.11111111111111	96.55555555555554	84.11111111111111	48.666666666666664	7.111111111111111	0	0	54	64
[C@H]12[C@H]3[C@@H]([C@@]4([C@@H](CC3)C[C@@H](CC4)O)C)[C@H](C[C@@]1([C@](CC2)(C(=O)CO)O)C)O	8.88	<rdkit.Chem.rdchem.Mol object at 0x7ccfc63cf140>	C[C@]12CC[C@@H](O)C[C@@H]1CC[C@@H]1[C@@H]2[C@@H](O)C[C@@]2(C)[C@H]1CC[C@]2(O)C(=O)CO	AODPIQQILQLWGS-FDSHTENPSA-N	C21H34O5	0	0	33.00688726441582	2.670616887506553	5.282174636404873	33.00688726441582	1.2694956640159931	4.228268910877082	4.418226667357562	0.16993179489836777	2.441249854132	199.4484308804832	7.6710934954032	6.251067156115432	0	0	60	26	0	0	5	34	0	21	0	5	0	0	0	0	0	0	0	292	273	426	519	458	382	290	248	165	188	262
[nH]1c2c(c(CC(N)CC)c1)cccc2	5.04	<rdkit.Chem.rdchem.Mol object at 0x7ccfc63cf1b0>	CCC(N)Cc1c[nH]c2ccccc12	ZXUMUPVQYAFTLF-UHFFFAOYSA-N	C12H16N2	0	1	18.31098332948826	2.402548878444451	4.660235112471872	18.31098332948826	1.3079273806777327	3.5675047113205145	3.3045357495874104	0.23603826782767215	1.5317682309469307	81.04702460555059	5.789073186110756	4.731501773525107	9	10	30	14	0	0	2	16	0	12	2	0	0	0	0	0	0	0	0	136	154	207	167	126	86	50	21	3	86	109
Clc1cc2c(n3c(nnc3CO)CN=C2c2ccccc2)cc1	8.11	<rdkit.Chem.rdchem.Mol object at 0x7ccfc63cf220>	OCc1nnc2n1-c1ccc(Cl)cc1C(c1ccccc1)=NC2	ZURUZYHEEMDQBU-UHFFFAOYSA-N	C17H13ClN4O	0	0	30.775696130675815	2.516694880753895	4.933554870952294	30.775696130675815	1.338073744811992	4.092143779806189	4.215733809031221	0.18329277430570529	2.2717327939055334	178.5974778878304	7.765107734253496	6.018043669709094	17	17	36	23	0	0	6	13	0	17	4	1	0	0	0	1	0	0	1	317.60493827160496	349.1111111111111	506.66666666666663	571.4444444444445	551.2222222222222	451.8888888888889	358.44444444444446	216	114.22222222222224	139	178
O=C(N(C1CCN(CC1)C(Cc1ccccc1)C)c1ccccc1)CC	6.09	<rdkit.Chem.rdchem.Mol object at 0x7ccfc63cf290>	CCC(=O)N(c1ccccc1)C1CCN(C(C)Cc2ccccc2)CC1	NGTVDHYUFBKWID-UHFFFAOYSA-N	C23H30N2O	0	1	34.06547128340806	2.39240602706771	4.784812054135419	34.06547128340806	1.310210433977233	4.172485600682509	4.2973528900168665	0.16528280346218718	2.413510671190357	259.6170669890716	9.985271807271983	6.514719171105734	12	12	56	26	0	0	3	30	0	23	2	1	0	0	0	0	0	0	0	268	281	359	352	322	308	257	190	170	160	206
CC(C(=O)c1ccccc1)N1CCCC1	4.01	<rdkit.Chem.rdchem.Mol object at 0x7ccfc63cf300>	CC(C(=O)c1ccccc1)N1CCCC1	KPUJAQRFIJAORQ-UHFFFAOYSA-N	C13H17NO	0	1	19.73729831450499	2.335634455243258	4.635572315545071	19.73729831450499	1.315819887633666	3.6296673701247	3.5944599859516395	0.2396306657301093	1.6848588754673048	70.19283973722789	4.679522649148526	4.656711415892588	6	6	32	15	0	0	2	17	0	13	1	1	0	0	0	0	0	0	0	164	162	211	200	162	127	66	36	12	91	117
O=C(C(N1CCCC1)CCC)c1ccccc1	5.08	<rdkit.Chem.rdchem.Mol object at 0x7ccfc63cf370>	CCCC(C(=O)c1ccccc1)N1CCCC1	YDIIDRWHPFMLGR-UHFFFAOYSA-N	C15H21NO	0	1	22.28222397956538	2.3572020653992434	4.679904268560838	22.28222397956538	1.3107190576214929	3.7440768349837183	3.712560149144761	0.2183858911261624	1.8423499568495751	92.14665467377988	5.420391451398817	5.054009631467267	6	6	38	17	0	0	2	21	0	15	1	1	0	0	0	0	0	0	0	172	171	228	235	209	167	91	48	15	103	134
Clc1cc2c(n3c(nnc3C)CN=C2c2ccccc2)cc1	8.36	<rdkit.Chem.rdchem.Mol object at 0x7ccfc63cf3e0>	Cc1nnc2n1-c1ccc(Cl)cc1C(c1ccccc1)=NC2	VREFGVBLTWBCJP-UHFFFAOYSA-N	C17H13ClN4	0	0	29.434640611603022	2.5113614097661165	4.925316470744876	29.434640611603022	1.3379382096183192	4.053147328391844	4.169453779904208	0.18952062635928216	2.2162423995627347	163.4556189290987	7.429800860413578	5.884998869995303	17	17	35	22	0	0	5	13	0	17	4	0	0	0	0	1	0	0	1	289.60493827160496	335.1111111111111	476.66666666666663	508.44444444444446	477.22222222222223	391.8888888888889	275.44444444444446	169.22222222222223	74.33333333333334	135	171
O(CC(O)CNC(C)C)c1c(CC=C)cccc1	6.71	<rdkit.Chem.rdchem.Mol object at 0x7ccfc63cf450>	C=CCc1ccccc1OCC(O)CNC(C)C	PAZJSJFMUHDSTF-UHFFFAOYSA-N	C15H23NO2	0	1	22.049673353016377	2.2749202743887995	4.549840548777599	22.049673353016377	1.224981852945354	3.759451657070681	3.4726396552586953	0.19292442529214973	1.8327016772368832	162.71205574006134	9.03955865222563	5.6797687743540965	6	6	41	18	0	0	3	23	0	15	1	2	0	0	0	0	0	0	0	190	176	215	231	190	166	136	109	76	103	125
O(C(CN(C)C)(CN(C)C)CC)C(=O)c1ccccc1	6.07	<rdkit.Chem.rdchem.Mol object at 0x7ccfc63cf4c0>	CCC(CN(C)C)(CN(C)C)OC(=O)c1ccccc1	VEXNFKCQMGMBBJ-UHFFFAOYSA-N	C16H26N2O2	0	2	23.602312859291285	2.3667866680128045	4.733573336025609	23.602312859291285	1.1801156429645645	3.8744131665436834	3.845605037264679	0.19228025186323391	2.04007812803414	115.04810035934642	5.752405017967321	5.438497485469511	6	6	46	20	0	0	4	26	0	16	2	2	0	0	0	0	0	0	0	232	214	286	316	287	246	158	108	57	120	141
CN1CCCCC1Cn1cc(c2c1cccc2)C(=O)c1cccc2c1cccc2	8.09	<rdkit.Chem.rdchem.Mol object at 0x7ccfc63cf530>	CN1CCCCC1Cn1cc(C(=O)c2cccc3ccccc23)c2ccccc21	URKVBEKZCMUTQC-UHFFFAOYSA-N	C26H26N2O	0	1	39.320766743232376	2.513899210123404	4.938022386493657	39.320766743232376	1.355888508387323	4.32447114960567	4.546136775009616	0.1567633370692971	2.578988548861867	290.90871384857553	10.031334960295707	6.737720256835514	19	21	55	29	0	0	3	26	0	26	2	1	0	0	0	0	0	0	0	336	375	541	574	564	524	477	414	302	186	244
O=C(c1cn(C2CCCCN(C)C2)c2c1cccc2)c1c2c(cccc2)ccc1	8.61	<rdkit.Chem.rdchem.Mol object at 0x7ccfc63cf5a0>	CN1CCCCC(n2cc(C(=O)c3cccc4ccccc34)c3ccccc32)C1	ZDCZZWAEXISRJF-UHFFFAOYSA-N	C26H26N2O	0	1	39.190640010986705	2.5262011935667714	4.950326787001696	39.190640010986705	1.3514013796891968	4.324255007477735	4.535786842839525	0.15640644285653535	2.576709309994377	282.5850551322536	9.74431224593978	6.708690322377574	19	21	55	29	0	0	3	26	0	26	2	1	0	0	0	0	0	0	0	336	375	545	607	583	537	483	409	301	186	244
c12c(cccc1)n(cc2C(=O)c1c2c(cccc2)ccc1)CCCCCF	11.23	<rdkit.Chem.rdchem.Mol object at 0x7ccfc63cf610>	O=C(c1cccc2ccccc12)c1cn(CCCCCF)c2ccccc12	ALQFAGFPQCBPED-UHFFFAOYSA-N	C24H22FNO	0	0	36.281444479657175	2.50731953011019	4.931440391564978	36.281444479657175	1.3437572029502658	4.234358221462233	4.329801766630407	0.16036302839371877	2.458773532598024	484.4980385584941	17.944371798462743	7.1763651559500286	19	21	49	27	0	0	3	22	0	24	1	1	0	0	1	0	0	0	1	350	351	503	530	515	452	416	361	295	164	214
Ic1c(C(=O)c2cn(CC3N(CCCC3)C)c3c2cccc3)cccc1	7.11	<rdkit.Chem.rdchem.Mol object at 0x7ccfc63cf680>	CN1CCCCC1Cn1cc(C(=O)c2ccccc2I)c2ccccc21	KSLCYQTUSSEGPT-UHFFFAOYSA-N	C22H23IN2O	0	1	34.39138990902764	2.5032135064832843	4.863634551771808	34.39138990902764	1.3227457657318322	4.203790955006005	4.223104546604016	0.1624270979463083	2.396081977150196	249.16429705008775	9.583242194234144	6.473623951412074	15	16	49	26	0	0	4	23	0	22	2	1	0	0	0	0	0	1	1	293.02419753086417	317.6222222222222	448.0888888888889	463.55555555555554	445.02222222222224	407.0888888888889	358.8666666666667	290.2444444444444	194.93333333333337	163	212
Ic1c(C(=O)c2c3c(n(CCCCCF)c2)cccc3)cccc1	10.46	<rdkit.Chem.rdchem.Mol object at 0x7ccfc63cf6f0>	O=C(c1ccccc1I)c1cn(CCCCCF)c2ccccc12	LFFIIZFINPPEMC-UHFFFAOYSA-N	C20H19FINO	0	0	31.351969426356064	2.494852686432297	4.854570989107171	31.351969426356064	1.3063320594315029	4.101509264163273	3.9671099239627994	0.16529624683178332	2.253506588097047	417.8347778825311	17.40978241177213	6.910554823515971	15	16	43	24	0	0	4	19	0	20	1	1	0	0	1	0	0	1	2	307.02419753086417	293.6222222222222	410.0888888888889	419.55555555555554	396.02222222222224	335.0888888888889	297.8666666666667	237.24444444444444	191.77777777777777	141	182
NC12CC3CC(CC(C3)C1)C2	4.86	<rdkit.Chem.rdchem.Mol object at 0x7ccfc63cf760>	NC12CC3CC(CC(C3)C1)C2	DKNWSYNQZKUICI-UHFFFAOYSA-N	C10H17N	0	1	13.962565838810978	2.510532938985664	5.021065877971327	13.96256583881098	1.2693241671646345	3.4166158004015372	3.250652186947166	0.29551383517701507	1.2741658289206768	42.34448533272565	3.8494986666114226	3.8411483759589222	0	0	28	11	0	4	1	17	0	10	1	0	0	0	0	0	0	0	0	76	90	129	105	30	0	0	0	0	85	117
S(c1nc(nc(n1)NCC)NC(C)C)C	9.16	<rdkit.Chem.rdchem.Mol object at 0x7ccfc63cf7d0>	CCNc1nc(NC(C)C)nc(SC)n1	RQVYBGPQFYCBGX-UHFFFAOYSA-N	C9H17N5S	0	0	17.865904429701043	2.3072019900436858	4.614403980087372	17.865904429701043	1.1910602953134029	3.585927755850335	3.406937501021113	0.22712916673474087	1.631278902333767	76.41340643489225	5.094227095659483	4.741623265782865	6	6	32	15	0	0	6	17	0	9	5	0	1	0	0	0	0	0	0	172.44444444444446	183.33333333333337	246.66666666666669	201.33333333333331	142.66666666666669	85.33333333333333	40	10	2	85	97
O=C(C(N(CC)CC)C)c1ccccc1	4.11	<rdkit.Chem.rdchem.Mol object at 0x7ccfc63cf840>	CCN(CC)C(C)C(=O)c1ccccc1	XXEPPPIWZFICOJ-UHFFFAOYSA-N	C13H19NO	0	1	18.814625057107392	2.307250371348215	4.61450074269643	18.814625057107392	1.2543083371404928	3.5867256831377734	3.487209639045725	0.23248064260304832	1.6545669941682426	67.69799434976086	4.513199623317391	4.620521662030102	6	6	34	15	0	0	2	19	0	13	1	1	0	0	0	0	0	0	0	158	154	193	198	153	107	54	24	6	87	107
S(=O)(=O)(Nc1cc(C(O)CNC)ccc1)C	2.54	<rdkit.Chem.rdchem.Mol object at 0x7ccfc63cf8b0>	CNCC(O)c1cccc(NS(C)(=O)=O)c1	ZHOWHMXTJFZXRB-UHFFFAOYSA-N	C10H16N2O3S	0	1	18.46494309002356	2.312199803377309	4.6243996067546185	18.46494309002356	1.1540589431264725	3.658217004689874	3.609624094789255	0.22560150592432843	1.7536072673014955	78.80747006221748	4.925466878888592	4.837011419360423	6	6	32	16	0	0	6	16	0	10	2	3	1	0	0	0	0	0	0	212.44444444444449	138.33333333333331	263.6666666666667	219	197.66666666666663	178	117.66666666666669	100.66666666666669	52.66666666666667	92	108
S(=O)(=O)(N(S(=O)(=O)C)C)NC(=O)Nc1nc(OC)cc(OC)n1	6.77	<rdkit.Chem.rdchem.Mol object at 0x7ccfc63cf920>	COc1cc(OC)nc(NC(=O)NS(=O)(=O)N(C)S(C)(=O)=O)n1	CTTHWASMBLQOFR-UHFFFAOYSA-N	C9H15N5O7S2	0	0	26.423475536004847	2.3884842622744413	4.776968524548882	26.423475536004844	1.1488467624349932	4.02296246674546	4.004305768008339	0.17410025078297126	2.2202793471088196	178.382134616441	7.755744983323521	6.016837195781917	6	6	38	23	0	0	14	15	0	9	5	7	2	0	0	0	0	0	0	436.8888888888889	267	608.4444444444445	399	691.3333333333334	313.3333333333333	471	234.66666666666663	399.66666666666663	129	146
c1(C(=O)NC(=N)N)c(nc(c(n1)Cl)N)N	3.68	<rdkit.Chem.rdchem.Mol object at 0x7ccfc63cf990>	N=C(N)NC(=O)c1nc(Cl)c(N)nc1N	XSDQTOBWRPYKKA-UHFFFAOYSA-N	C6H8ClN7O	0	3	17.344270024311655	2.3626524955828057	4.725304991165611	17.344270024311655	1.1562846682874437	3.597962910896598	3.4332672600450587	0.2288844840030039	1.638977469843394	73.12235562619959	4.874823708413306	4.697599250629553	6	6	23	15	0	0	9	8	0	6	7	1	0	0	0	1	0	0	1	241.60493827160496	239.11111111111111	329	326.33333333333337	281.22222222222223	173.1111111111111	133.11111111111111	45.44444444444444	21	80	90
c1(cc(c(cc1)N(C)C)C)OC(=O)NC	5.15	<rdkit.Chem.rdchem.Mol object at 0x7ccfc63cfa00>	CNC(=O)Oc1ccc(N(C)C)c(C)c1	IMIDOCRTMDIQIJ-UHFFFAOYSA-N	C11H16N2O2	0	0	17.74823070520841	2.326846269604655	4.65369253920931	17.74823070520841	1.1832153803472274	3.592086073719983	3.4186154510128786	0.2279076967341919	1.6347007383281698	78.0594843190718	5.203965621271453	4.762936263626562	6	6	31	15	0	0	4	16	0	11	2	2	0	0	0	0	0	0	0	208	199	264	211	159	134	89	63	25	86	98
C1(c2ccc(cc2)N)(C(=O)NC(=O)CC1)CC	4.99	<rdkit.Chem.rdchem.Mol object at 0x7ccfc63cfa70>	CCC1(c2ccc(N)cc2)CCC(=O)NC1=O	ROBVIMPUHSLWNV-UHFFFAOYSA-N	C13H16N2O2	0	0	21.36627569226851	2.473936057608745	4.947872115217493	21.36627569226851	1.25683974660403	3.758192372738397	3.633253986663836	0.2137208227449315	1.8207569128578056	90.94559431570669	5.349740842100393	5.040889714124113	6	6	33	17	0	0	4	16	0	13	2	2	0	0	0	0	0	0	0	226	220	304	310	262	186	142	91	36	104	132
n1(c2ccccc2)c(=O)c(c(n1C)C)N(C)C	5.21	<rdkit.Chem.rdchem.Mol object at 0x7ccfc63cfae0>	Cc1c(N(C)C)c(=O)n(-c2ccccc2)n1C	RMMXTBMQSGEXHJ-UHFFFAOYSA-N	C13H17N3O	0	0	20.962077312042524	2.500353985013221	4.799615068005513	20.962077312042524	1.233063371296619	3.7601428701798785	3.571016497941689	0.21005979399656993	1.80347853964188	99.49816710478687	5.8528333591051105	5.130767473999629	11	11	34	17	0	0	4	17	0	13	3	1	0	0	0	0	0	0	0	224	240	343	347	234	163	93	30	6	105	128
N1(c2c(Sc3c1cccc3)cccc2)CC(CN(C)C)N(C)C	8.54	<rdkit.Chem.rdchem.Mol object at 0x7ccfc63cfb50>	CN(C)CC(CN1c2ccccc2Sc2ccccc21)N(C)C	YZQNFFLGIYEXMM-UHFFFAOYSA-N	C19H25N3S	0	2	29.345379617855176	2.484451276517202	4.968902553034402	29.345379617855176	1.2758860703415291	4.064823046454664	4.027589076421667	0.17511256854007248	2.2260770758102115	210.8610907333234	9.167873510144496	6.184108701854952	12	12	48	23	0	0	4	25	0	19	3	0	1	0	0	0	0	0	0	232.44444444444449	246.33333333333337	325.33333333333337	353.3333333333333	330.3333333333333	320	274.66666666666663	176.66666666666666	67.33333333333333	145	180
C1(c2ccccc2)OC(=NC1)N	3.67	<rdkit.Chem.rdchem.Mol object at 0x7ccfc63cfbc0>	N=C1NCC(c2ccccc2)O1	SYAKTDIEAPMBAL-UHFFFAOYSA-N	C9H10N2O	0	2	15.865083224510462	2.324326310825574	4.548143694840945	15.865083224510462	1.322090268709205	3.4220310576628687	3.255243177143929	0.27127026476199406	1.362588538463902	50.30479846462733	4.192066538718945	4.100422026260732	6	6	22	12	0	0	3	10	0	9	2	1	0	0	0	0	0	0	0	158	160	218	148	121	96	48	12	0	70	88
c1(c2c(oc1CCCC)cccc2)C(=O)c1cc(c(c(c1)I)OCCN(CC)CC)I	12.1	<rdkit.Chem.rdchem.Mol object at 0x7ccfc63cfc30>	CCCCc1oc2ccccc2c1C(=O)c1cc(I)c(OCCN(CC)CC)c(I)c1	IYIKLHRQXLHMJQ-UHFFFAOYSA-N	C25H29I2NO3	0	1	39.59929671717815	2.5035823531199917	4.916141252076763	39.59929671717815	1.2773966682960691	4.344567093170916	4.2648318725093555	0.13757522169385017	2.5818048713785773	1104.564392361341	35.631109431011005	8.138608432662162	15	16	60	31	0	0	6	29	0	25	1	3	0	0	0	0	0	2	2	362.0483950617284	376.2444444444444	529.1777777777778	545.3555555555556	535.8241975308642	459.73333333333335	436.0444444444444	323.9111111111111	261.1111111111111	185	233
c1(c(cc(c(c1)S(=O)(=O)CC)N)OC)C(=O)NCC1N(CCC1)CC	3.88	<rdkit.Chem.rdchem.Mol object at 0x7ccfc63cfca0>	CCN1CCCC1CNC(=O)c1cc(S(=O)(=O)CC)c(N)cc1OC	NTJOBXMMWNYJFB-UHFFFAOYSA-N	C17H27N3O4S	0	1	31.06567988457219	2.4472551508417935	4.893339960188365	31.06567988457219	1.2426271953828878	4.124719454485687	4.03602536013062	0.1614410144052248	2.3115511178271	282.8640467146385	11.31456186858554	6.561257113786567	6	6	52	25	0	0	8	27	0	17	3	4	1	0	0	0	0	0	0	328.44444444444446	257	445.3333333333333	438.6666666666667	465.3333333333333	346.6666666666667	426	224	178.66666666666669	153	192
c1(c(cc(c(c1)S(=O)(=O)CC)N)OC)C(=O)NCC1N(CCC1)CC	3.88	<rdkit.Chem.rdchem.Mol object at 0x7ccfc3b71fc0>	CCN1CCCC1CNC(=O)c1cc(S(=O)(=O)CC)c(N)cc1OC	NTJOBXMMWNYJFB-UHFFFAOYSA-N	C17H27N3O4S	0	1	31.06567988457219	2.4472551508417935	4.893339960188365	31.06567988457219	1.2426271953828878	4.124719454485687	4.03602536013062	0.1614410144052248	2.3115511178271	282.8640467146385	11.31456186858554	6.561257113786567	6	6	52	25	0	0	8	27	0	17	3	4	1	0	0	0	0	0	0	328.44444444444446	257	445.3333333333333	438.6666666666667	465.3333333333333	346.6666666666667	426	224	178.66666666666669	153	192
C1(=CCCN(C)C)c2c(CCc3c1cccc3)cccc2	8.23	<rdkit.Chem.rdchem.Mol object at 0x7ccfc63cfd10>	CN(C)CCC=C1c2ccccc2CCc2ccccc21	KRMDCWKBEZIMAB-UHFFFAOYSA-N	C20H23N	0	1	27.54501083422356	2.447633478289315	4.822977605706516	27.545010834223564	1.3116671825820745	3.97482129666178	3.941955037638574	0.1877121446494559	2.1136141474178336	212.80106608333372	10.133384099206369	6.10229511197442	12	12	44	21	0	0	1	23	0	20	1	0	0	0	0	0	0	0	0	204	228	301	339	283	255	193	147	62	131	166
C1(C(=C(NC(=C1C(=O)OC)C)COCCN)C(=O)OCC)c1c(cccc1)Cl	8.36	<rdkit.Chem.rdchem.Mol object at 0x7ccfc632ef80>	CCOC(=O)C1=C(COCCN)N=C(C)C(C(=O)OC)C1c1ccccc1Cl	YMDXSGBNCBQYGC-UHFFFAOYSA-N	C20H25ClN2O5	0	1	34.69103447555047	2.5176391073941993	5.0352782147883985	34.69103447555047	1.2389655169839453	4.225436008715439	4.249558651970449	0.15176995185608746	2.4764345481298644	350.0472639124254	12.501687996872336	6.887687602297358	6	6	53	28	0	0	8	25	0	20	2	5	0	0	0	1	0	0	1	399.60493827160496	361.1111111111111	509.44444444444446	600	727.7777777777778	778.4444444444445	670.8888888888889	389	180.33333333333331	161	201
[C@@H]1(CN(C[C@H](O1)C)CC(Cc1ccc(cc1)C(CC)(C)C)C)C	12.88	<rdkit.Chem.rdchem.Mol object at 0x7ccfc63cfed0>	CCC(C)(C)c1ccc(CC(C)CN2C[C@@H](C)O[C@@H](C)C2)cc1	MQHLMHIZUIDKOO-AYHJJNSGSA-N	C21H35NO	0	1	27.652403068905723	2.3533156810049953	4.70663136200999	27.652403068905723	1.2022783943002489	4.04185592045488	4.090047759912716	0.17782816347446592	2.2414657701619087	173.14852141833424	7.528196583405837	5.98705885443627	6	6	58	23	0	0	2	35	0	21	1	1	0	0	0	0	0	0	0	198	207	253	227	161	148	138	138	135	151	186
C1(=Nc2c(Oc3c1cc(cc3)Cl)cccc2)N1CCNCC1	7.64	<rdkit.Chem.rdchem.Mol object at 0x7ccfc63cfdf0>	Clc1ccc2c(c1)C(N1CCNCC1)=Nc1ccccc1O2	QWGDMFLQWFTERH-UHFFFAOYSA-N	C17H16ClN3O	0	3	29.80345520296379	2.4669116854291406	4.853411722416171	29.80345520296379	1.3547025092256268	4.047534784826093	4.239564206802455	0.19270746394556612	2.2329178429112497	149.9156048375601	6.814345674434549	5.798529861706123	12	12	38	22	0	0	5	16	0	17	3	1	0	0	0	1	0	0	1	277.60493827160496	311.1111111111111	447.6666666666667	529.4444444444445	435.22222222222223	369.44444444444446	253.33333333333337	168.77777777777777	55.77777777777778	136	175
NC(Cc1ccccc1)C	4.16	<rdkit.Chem.rdchem.Mol object at 0x7ccfc63cff40>	CC(N)Cc1ccccc1	KWTSXDURSIMDCE-UHFFFAOYSA-N	C9H13N	0	1	12.066822110680892	2.1753277471610746	4.350655494322149	12.066822110680892	1.2066822110680893	3.1880732105814933	2.984506088710393	0.2984506088710393	1.0934342687351897	33.76321907923969	3.376321907923969	3.519372017055269	6	6	23	10	0	0	1	13	0	9	1	0	0	0	0	0	0	0	0	84	86	95	76	48	33	12	0	0	57	68
S1[C@H]2N([C@H](C1(C)C)C(=O)O)C(=O)[C@H]2NC(=O)[C@H](N)c1ccccc1	4.21	<rdkit.Chem.rdchem.Mol object at 0x7ccfc3b48040>	CC1(C)S[C@@H]2C(NC(=O)C(N)c3ccccc3)C(=O)N2C1C(=O)O	AVKUERGKIZMTKX-FOQMGDCRSA-N	C16H19N3O4S	1	1	29.906439077134692	2.631025478532466	5.116773517675206	29.906439077134692	1.2461016282139454	4.127387276227919	3.6406873628821983	0.15169530678675827	2.1676412371319325	630.6873241161304	26.278638504838767	7.322278952702192	6	6	43	24	0	0	8	19	0	16	3	4	1	0	0	0	0	0	0	346.44444444444446	320.66666666666663	454.66666666666663	491	454	416	302.6666666666667	268	274	151	194
O=c1c(N)cc(c2ccncc2)c[nH]1	2.88	<rdkit.Chem.rdchem.Mol object at 0x7ccfc3b480b0>	Nc1cc(-c2ccncc2)c[nH]c1=O	RNLQIBCLLYYYFJ-UHFFFAOYSA-N	C10H9N3O	0	0	18.348874827949864	2.3353724750119005	4.670744950023799	18.348874827949864	1.3106339162821332	3.5647155497070977	3.5004793744990157	0.250034241035644	1.5893721598804251	62.28605237540848	4.449003741100606	4.4682097589457515	12	12	23	14	0	0	4	9	0	10	3	1	0	0	0	0	0	0	0	204	204	270	248	165	144	118	71	30	79	96
[nH]1c2c(c(c1)CC(N)C)cccc2	4.44	<rdkit.Chem.rdchem.Mol object at 0x7ccfc3b48120>	CC(N)Cc1c[nH]c2ccccc12	QSQQQURBVYWZKJ-UHFFFAOYSA-N	C11H14N2	0	1	16.61769960192538	2.400503249007211	4.6541078476795485	16.61769960192538	1.2782845847634907	3.5007074258308535	3.248120668024507	0.24985543600188517	1.4404408375622009	64.11213519032124	4.931702706947788	4.422997927017674	9	10	27	13	0	0	2	14	0	11	2	0	0	0	0	0	0	0	0	132	149	199	158	115	68	33	12	0	80	100
C1CCC(NC1)c1cccnc1	2.94	<rdkit.Chem.rdchem.Mol object at 0x7ccfc3b48190>	c1cncc(C2CCCCN2)c1	MTXSIJUGVMTTMU-UHFFFAOYSA-N	C10H14N2	0	1	16.383376869909682	2.2784136094964444	4.556827218992888	16.383376869909682	1.365281405825807	3.412246345362373	3.28278569299869	0.2735654744165575	1.3710139153876235	49.812992116709175	4.151082676392432	4.090597392677453	6	6	26	12	0	0	2	14	0	10	2	0	0	0	0	0	0	0	0	118	122	152	130	89	62	28	6	0	72	94
N1[C@H](c2cnccc2)CC=CC1	2.68	<rdkit.Chem.rdchem.Mol object at 0x7ccfc3b48200>	C1=CC[C@@H](c2cccnc2)NC1	SOPPBXUYQGUQHE-JTQLQIEISA-N	C10H12N2	0	1	16.383376869909675	2.278413609496445	4.556827218992889	16.38337686990968	1.3652814058258065	3.412246345362373	3.282785692998692	0.27356547441655765	1.371013915387624	49.81299211670915	4.151082676392429	4.090597392677453	6	6	24	12	0	0	2	12	0	10	2	0	0	0	0	0	0	0	0	128	131	163	141	99	76	39	9	0	70	90
OC(C1CC1)(c1ccc(OC)cc1)c1cncnc1	7.15	<rdkit.Chem.rdchem.Mol object at 0x7ccfc3b48270>	COc1ccc(C(O)(c2cncnc2)C2CC2)cc1	HUTDUHSNJYTCAR-UHFFFAOYSA-N	C15H16N2O2	0	0	25.612285633603133	2.5365415451006994	4.984435362452971	25.612285633603136	1.3480150333475336	3.918816948811664	3.663742147161212	0.1928285340611164	1.940338955824789	152.78167572695708	8.041140827734583	5.670863832460548	12	12	35	19	0	0	4	16	0	15	2	2	0	0	0	0	0	0	0	256	260	357	378	334	272	206	130	82	118	153
Clc1nc(nc(n1)Cl)Nc1ccccc1Cl	9.74	<rdkit.Chem.rdchem.Mol object at 0x7ccfc3b482e0>	Clc1nc(Cl)nc(Nc2ccccc2Cl)n1	IMHBYKMAHXWHRP-UHFFFAOYSA-N	C9H5Cl3N4	0	0	19.881456447718655	2.3212406695031538	4.642481339006306	19.881456447718655	1.242591027982416	3.6911833672798138	3.780003265821877	0.23625020411386732	1.7997285028509002	71.81931257987877	4.488707036242423	4.744157046567606	12	12	21	16	0	0	7	5	0	9	4	0	0	0	0	3	0	0	3	208.8148148148148	228.33333333333337	294	237.22222222222223	178.04938271604937	162	130.1111111111111	68.4320987654321	19.666666666666668	85	100
Clc1ccc(N(C(=O)CSP(=S)(OC)OC)C(C)C)cc1	10.84	<rdkit.Chem.rdchem.Mol object at 0x7ccfc3b48350>	COP(=S)(OC)SCC(=O)N(c1ccc(Cl)cc1)C(C)C	NXQDBZGWYSEGFL-UHFFFAOYSA-N	C13H19ClNO3PS2	0	0	25.484839967259525	2.354062908885337	4.708125817770673	25.484839967259525	1.2135638079647393	3.925256382000853	4.00369692566216	0.19065223455534097	2.1291555104259317	121.33900299429548	5.778047761633117	5.5405256505812535	6	6	40	21	0	0	8	19	0	13	1	3	2	1	0	1	0	0	1	235.80246913580248	182.85185185185185	261	232.22222222222223	207.55555555555551	248.44444444444443	164.55555555555554	129.11111111111111	94.74074074074076	119	140
c1ccc(cc1)CN(c1ccccc1)CC1=NCCN1	6.41	<rdkit.Chem.rdchem.Mol object at 0x7ccfc3b483c0>	c1ccc(CN(CC2=NCCN2)c2ccccc2)cc1	REYFJDPCWQRWAA-UHFFFAOYSA-N	C17H19N3	0	2	26.938754845004706	2.3266226996562582	4.635213585636511	26.9387548450047	1.3469377422502349	3.923959599370849	4.106193351284759	0.2053096675642379	2.1056435879858277	119.95179573365373	5.997589786682686	5.480237140418489	12	12	39	20	0	0	3	19	0	17	3	0	0	0	0	0	0	0	0	220	234	294	257	249	285	286	213	99	119	151
Oc1c2c3c4C(N(CCc4ccc3)C)Cc2ccc1O	4.28	<rdkit.Chem.rdchem.Mol object at 0x7ccfc3b48430>	CN1CCc2cccc3c2C1Cc1ccc(O)c(O)c1-3	VMWNQDUVQKEIOC-UHFFFAOYSA-N	C17H17NO2	0	1	26.925574402122713	2.561599020063893	5.123198040127786	26.925574402122713	1.3462787201061357	3.9737868760969977	4.100600392697917	0.20503001963489584	2.1042805807927154	116.05206484749252	5.802603242374626	5.447186105862236	12	12	37	20	0	0	3	17	0	17	1	2	0	0	0	0	0	0	0	254	279	419	478	396	306	200	92	15	133	175
NCC(O)c1ccccc1	2.84	<rdkit.Chem.rdchem.Mol object at 0x7ccfc3b484a0>	NCC(O)c1ccccc1	ULSIYEODSMZIPX-UHFFFAOYSA-N	C8H11NO	0	1	12.857278973510144	2.214319743377535	4.428639486755071	12.857278973510144	1.2857278973510142	3.1888842878226584	2.9630101542382956	0.2963010154238296	1.0862056955981432	33.96831842298378	3.396831842298378	3.5254282791216194	6	6	21	10	0	0	2	11	0	8	1	1	0	0	0	0	0	0	0	108	99	125	117	69	39	9	0	0	55	68
Nc1cc(Cl)c(c(c1)Cl)NC1=NCCN1	3.09	<rdkit.Chem.rdchem.Mol object at 0x7ccfc3b48510>	Nc1cc(Cl)c(NC2=NCCN2)c(Cl)c1	IEJXVRYNEISIKR-UHFFFAOYSA-N	C9H10Cl2N4	0	3	18.625335911430145	2.361776160692232	4.70932659983735	18.62533591143015	1.24168906076201	3.635079066709922	3.567249879037952	0.23781665860253015	1.6772600650276643	71.13007211521493	4.7420048076809955	4.66997531070398	6	6	25	15	0	0	6	10	0	9	4	0	0	0	0	2	0	0	2	173.20987654320987	188.22222222222223	247.88888888888889	190.66666666666669	156.16049382716048	128	78.22222222222223	43	12	86	105
N(C1Cc2c(C1)cccc2)(c1ccccc1)CCCN(CC)CC	8.85	<rdkit.Chem.rdchem.Mol object at 0x7ccfc3b48580>	CCN(CC)CCCN(c1ccccc1)C1Cc2ccccc2C1	NZLBHDRPUJLHCE-UHFFFAOYSA-N	C22H30N2	0	1	31.729783561186096	2.435175325264546	4.742107241234407	31.729783561186096	1.3220743150494207	4.0975506350088855	3.9388636421740255	0.16411931842391772	2.2463610033720665	392.0804377157548	16.336684904823116	6.846935754348557	12	12	54	24	0	0	2	30	0	22	2	0	0	0	0	0	0	0	0	218	242	304	279	249	260	266	250	187	150	194
O=C(NC(=O)N)C(C(C)C)CC=C	6.94	<rdkit.Chem.rdchem.Mol object at 0x7ccfc3b485f0>	C=CCC(C(=O)NC(N)=O)C(C)C	KSUUMAWCGDNLFK-UHFFFAOYSA-N	C9H16N2O2	0	0	14.288481494615636	2.2360679774997876	4.472135954999577	14.288481494615636	1.0991139611242795	3.4016844457244986	3.169448217032983	0.24380370900253717	1.4159217731783291	50.94308700554318	3.918699000426398	4.193073332998178	0	0	29	13	0	0	4	16	0	9	2	2	0	0	0	0	0	0	0	166	137	170	161	171	89	53	18	0	70	81
ClCCOS(=O)OC(COc1ccc(C(C)(C)C)cc1)C	12.18	<rdkit.Chem.rdchem.Mol object at 0x7ccfc3b48660>	CC(COc1ccc(C(C)(C)C)cc1)OS(=O)OCCCl	YKFRAOGHWKADFJ-UHFFFAOYSA-N	C15H23ClO4S	0	0	25.040715878577316	2.325812141753089	4.651624283506176	25.040715878577316	1.192415041837015	3.9202483703373554	3.532848605762776	0.16823088598870362	2.0040418607200143	516.118823816646	24.577086848411714	6.9882743624152965	6	6	44	21	0	0	6	23	0	15	0	4	1	0	0	1	0	0	1	254.04938271604937	186.55555555555551	311.8888888888889	246	186.51851851851853	199.99999999999997	152.33333333333334	144.33333333333334	136.33333333333331	121	141
O(C(=O)C1=CCCN(C1)C)C	1.74	<rdkit.Chem.rdchem.Mol object at 0x7ccfc3b486d0>	COC(=O)C1=CCCN(C)C1	HJJPJSXJAXAIPN-UHFFFAOYSA-N	C8H13NO2	0	1	13.575479255565089	2.2575445099528553	4.515089019905711	13.575479255565089	1.2341344777786445	3.286701651725984	3.087464441387098	0.2806785855806453	1.2226603647324554	39.129131476903474	3.5571937706275887	3.76217741994345	0	0	24	11	0	0	3	13	0	8	1	2	0	0	0	0	0	0	0	152	125	166	131	104	43	3	0	0	63	75
O=C1Nc2c(ccc(OCCCCN3CCN(c4cccc(Cl)c4Cl)CC3)c2)CC1	8.63	<rdkit.Chem.rdchem.Mol object at 0x7ccfc3b48740>	O=C1CCc2ccc(OCCCCN3CCN(c4cccc(Cl)c4Cl)CC3)cc2N1	CEUORZQYGODEFX-UHFFFAOYSA-N	C23H27Cl2N3O2	0	1	39.3354659184961	2.3758230179608235	4.751646035921647	39.3354659184961	1.3111821972832032	4.329886353156746	4.61724419668837	0.15390813988961233	2.6284103215650045	291.0455898911045	9.701519663036816	6.772092209861175	12	12	57	30	0	0	7	27	0	23	3	2	0	0	0	2	0	0	2	345.2098765432099	355.22222222222223	456.6666666666667	429.60493827160496	334.6666666666667	293.22222222222223	258	194.44444444444449	194.11111111111111	183	235
Fc1cccc(c1Cn1cnc2c1ncnc2N)Cl	6.7	<rdkit.Chem.rdchem.Mol object at 0x7ccfc3b487b0>	Nc1ncnc2c1ncn2Cc1c(F)cccc1Cl	NAPNOSFRRMHNBJ-UHFFFAOYSA-N	C12H9ClFN5	0	0	24.55743274896672	2.451407724563106	4.8041437714471975	24.55743274896672	1.2924964604719325	3.892022523613786	3.887764890405375	0.20461920475817763	1.9996883003674193	116.90998012183144	6.153156848517444	5.4032581241614395	15	16	28	19	0	0	7	9	0	12	5	0	0	0	1	1	0	0	2	303.60493827160496	307.1111111111111	443.44444444444446	414	332.66666666666663	267.44444444444446	301.8888888888889	202.44444444444449	131.22222222222223	111	138
Clc1ccc([C@@H](C(=O)O[C@@H](c2cc(Oc3ccccc3)ccc2)C#N)C(C)C)cc1	13.33	<rdkit.Chem.rdchem.Mol object at 0x7ccfc3b48820>	CC(C)C(C(=O)O[C@H](C#N)c1cccc(Oc2ccccc2)c1)c1ccc(Cl)cc1	NYPJDWWKZLNGGM-MIHMCVIASA-N	C25H22ClNO3	0	0	38.37773111794112	2.375335956719682	4.750671913439364	38.37773111794112	1.2792577039313706	4.309744334699203	4.747094484171181	0.15823648280570604	2.6561450320146003	277.33886371521385	9.244628790507129	6.723852381903203	18	18	52	30	0	0	5	22	0	25	1	3	0	0	0	1	0	0	1	391.60493827160496	392.1111111111111	531.6666666666666	577.6666666666667	553.1111111111111	560.3333333333333	500.44444444444446	441.8888888888889	387.33333333333337	172	213
c12[C@@H]3[C@@H](c4c(Oc1ccc(c2)Cl)cccc4)CN(C3)C	7.39	<rdkit.Chem.rdchem.Mol object at 0x7ccfc3b48890>	CN1C[C@@H]2c3ccccc3Oc3ccc(Cl)cc3[C@H]2C1	VSWBSWWIRNCQIJ-HUUCEWRRSA-N	C17H16ClNO	0	1	26.77361435990054	2.523169771373192	4.87216496865001	26.77361435990054	1.338680717995027	3.9704755300317736	4.0894560551617545	0.2044728027580877	2.101559147922208	122.15059596950915	6.107529798475459	5.498401857249002	12	12	36	20	0	0	3	16	0	17	1	1	0	0	0	1	0	0	1	231.60493827160496	261.1111111111111	375.66666666666663	426.44444444444446	365.44444444444446	298.55555555555554	141.66666666666666	44.44444444444444	4.666666666666667	130	170
S=P(OP(=S)(OCCC)OCCC)(OCCC)OCCC	12.91	<rdkit.Chem.rdchem.Mol object at 0x7ccfc3b48970>	CCCOP(=S)(OCCC)OP(=S)(OCCC)OCCC	IIDFEIDMIKSJSV-UHFFFAOYSA-N	C12H28O5P2S2	0	0	25.055466468104548	2.364870977884401	4.729741955768803	25.055466468104548	1.1931174508621214	3.886263986973891	3.647539964620113	0.17369237926762443	2.035990302799746	173.45398736618387	8.259713684103994	5.897849706443508	0	0	49	21	0	0	9	28	0	12	0	5	2	2	0	0	0	0	0	217.50617283950615	92.74074074074072	300.7530864197531	143.85185185185188	276.44444444444446	172.44444444444446	135.55555555555554	90.66666666666666	34	118	140
Fc1ccc(Cn2c(NC3CCN(CC3)CCc3ccc(OC)cc3)nc3c2cccc3)cc1	8.03	<rdkit.Chem.rdchem.Mol object at 0x7ccfc3b489e0>	COc1ccc(CCN2CCC(Nc3nc4ccccc4n3Cc3ccc(F)cc3)CC2)cc1	GXDALQBWZGODGZ-UHFFFAOYSA-N	C28H31FN4O	0	1	45.5638793155037	2.474359509518801	4.7971953134162515	45.5638793155037	1.3401140975148147	4.464529363067578	4.128370261009524	0.12142265473557425	2.6416581507910175	2149.737043053663	63.227560089813615	8.896876239707455	21	22	65	34	0	0	6	31	0	28	4	1	0	0	1	0	0	0	1	434	445	601	552	484	470	487	464	431	211	270
S(=O)(=O)(NC(=O)OC)c1ccc(N)cc1	3.41	<rdkit.Chem.rdchem.Mol object at 0x7ccfc3b48a50>	COC(=O)NS(=O)(=O)c1ccc(N)cc1	VGPYEHKOIGNJKV-UHFFFAOYSA-N	C8H10N2O4S	0	0	17.637890497523486	2.3570838514082464	4.714167702816493	17.637890497523486	1.1758593665015658	3.598213361332464	3.426225471719531	0.2284150314479687	1.6369243177884023	72.63099195382912	4.842066130255275	4.69085682526521	6	6	25	15	0	0	7	10	0	8	2	4	1	0	0	0	0	0	0	254.44444444444449	161.33333333333334	326.6666666666667	234	327.33333333333337	178	142	66	40	82	95
OC(COc1ccc(cc1)CC(=O)N)CNC(C)C	3.09	<rdkit.Chem.rdchem.Mol object at 0x7ccfc3b48ac0>	CC(C)NCC(O)COc1ccc(CC(N)=O)cc1	METKIMKYRPQLGS-UHFFFAOYSA-N	C14H22N2O3	0	1	22.72832660470334	2.2517778528414065	4.503555705682812	22.72832660470334	1.1962277160370178	3.815450537165858	3.633113857688045	0.19121651882568655	1.9319439787739536	165.63925041297446	8.717855284893393	5.751666119440913	6	6	41	19	0	0	5	22	0	14	2	3	0	0	0	0	0	0	0	238	207	243	249	219	198	166	146	90	108	128
CNCC[C@@H](Oc1ccccc1C)c1ccccc1	7.63	<rdkit.Chem.rdchem.Mol object at 0x7ccfc3b48b30>	CNCC[C@@H](Oc1ccccc1C)c1ccccc1	VHGCDTVCOLNTBX-QGZVFWFLSA-N	C17H21NO	0	1	24.703963691795284	2.3204606371111507	4.6409212742223005	24.703963691795284	1.3002086153576464	3.844539316414824	3.926627744872071	0.20666461815116163	2.0096348635068013	117.5491091427711	6.186795218040584	5.408710082591016	12	12	40	19	0	0	2	21	0	17	1	1	0	0	0	0	0	0	0	200	207	265	256	228	217	196	140	61	111	138
CNCC[C@@H](Oc1ccccc1C)c1ccccc1	7.63	<rdkit.Chem.rdchem.Mol object at 0x7ccfc3b72500>	CNCC[C@@H](Oc1ccccc1C)c1ccccc1	VHGCDTVCOLNTBX-QGZVFWFLSA-N	C17H21NO	0	1	24.703963691795284	2.3204606371111507	4.6409212742223005	24.703963691795284	1.3002086153576464	3.844539316414824	3.926627744872071	0.20666461815116163	2.0096348635068013	117.5491091427711	6.186795218040584	5.408710082591016	12	12	40	19	0	0	2	21	0	17	1	1	0	0	0	0	0	0	0	200	207	265	256	228	217	196	140	61	111	138
O=C(O)C[C@H](O)C[C@H](O)CCn1c(c2ccc(F)cc2)c(c2ccccc2)c(C(=O)Nc2ccccc2)c1C(C)C	9.96	<rdkit.Chem.rdchem.Mol object at 0x7ccfc3b48ba0>	CC(C)c1c(C(=O)Nc2ccccc2)c(-c2ccccc2)c(-c2ccc(F)cc2)n1CC[C@@H](O)C[C@@H](O)CC(=O)O	XUKUURHRXDUEBC-KAYWLYCHSA-N	C33H35FN2O5	1	0	51.53439205341374	2.580642188132683	4.976468828490579	51.53439205341374	1.2569363915466765	4.627168977005396	4.468443889126816	0.10898643632016625	2.90802719848893	1823.885115729904	44.485002822680585	8.919711157563711	23	23	76	41	0	0	8	35	0	33	2	5	0	0	1	0	0	0	1	568	544	757	822	949	945	1029	934	895	245	309
O(c1nc(nc(n1)NCC)NC(C)C)C	7.81	<rdkit.Chem.rdchem.Mol object at 0x7ccfc3b48c10>	CCNc1nc(NC(C)C)nc(OC)n1	PXWUKZGIHQRDHL-UHFFFAOYSA-N	C9H17N5O	0	0	17.865904429701043	2.3072019900436858	4.614403980087372	17.865904429701043	1.1910602953134029	3.585927755850335	3.406937501021113	0.22712916673474087	1.631278902333767	76.41340643489225	5.094227095659483	4.741623265782865	6	6	32	15	0	0	6	17	0	9	5	1	0	0	0	0	0	0	0	208	210	300	244	212	112	56	10	2	85	97
O([C@@H]1C[C@H]2N([C@@H](C1)CC2)C)C(=O)C(c1ccccc1)CO	4.36	<rdkit.Chem.rdchem.Mol object at 0x7ccfc3b48e40>	CN1[C@@H]2CC[C@H]1C[C@@H](OC(=O)C(CO)c1ccccc1)C2	RKUNBYITZUJHSG-SPUOUPEWSA-N	C17H23NO3	0	1	27.341896559198464	2.4358739712371693	4.7778929153566905	27.341896559198464	1.301995074247546	3.981013616996756	3.746351535443491	0.17839769216397575	2.0627197872323135	227.143965994559	10.816379333074238	6.167521372613478	6	6	44	21	0	2	4	23	0	17	1	3	0	0	0	0	0	0	0	256	241	330	330	342	273	234	162	153	133	176
C1[C@@H](O[C@H]([C@@H]([C@H]1OC)O[C@H]1C[C@@H]([C@H]([C@@H](O1)C)O)OC)C)O[C@@H]1/C(=C/C[C@H]2O[C@@]3(C[C@@H](OC(=O)[C@@H]4C=C([C@@H](O)[C@H]5OC/C(=C\C=C\[C@@H]1C)/[C@@]45O)C)C2)O[C@@H]([C@H](C=C3)C)[C@@H](C)CC)/C	13.64	<rdkit.Chem.rdchem.Mol object at 0x7ccfc3b48eb0>	CC[C@H](C)[C@H]1O[C@]2(C=C[C@@H]1C)C[C@@H]1C[C@@H](C/C=C(\C)[C@@H](O[C@H]3C[C@H](OC)[C@@H](O[C@H]4C[C@H](OC)[C@@H](O)[C@H](C)O4)[C@H](C)O3)[C@@H](C)/C=C/C=C3\CO[C@@H]4[C@H](O)C(C)=CC(C(=O)O1)[C@]34O)O2	RRZXIRBKKLTSOM-RDKIRRGNSA-N	C48H72O14	0	0	79.468649161999707	2.5931329184576173	5.116146844888542	79.468649161999707	1.2817524058387049	5.061287857821828	4.369669442788884	0.07047853939982071	3.299236655915109	31463.79218684317	507.4805191426317	12.181142001349471	0	0	134	62	1	2	14	72	0	48	0	14	0	0	0	0	0	0	0	830	773	1210	1448	1470	1334	1344	1452	1597	412	542
O=C1NC(=O)NC(=O)C1(CC(O)C)CC=C	5.14	<rdkit.Chem.rdchem.Mol object at 0x7ccfc3b48f20>	C=CCC1(CC(C)O)C(=O)NC(=O)NC1=O	VNLMRPAWAMPLNZ-UHFFFAOYSA-N	C10H14N2O4	0	0	18.340663227390685	2.469568873426872	4.939137746853743	18.340663227390685	1.1462914517119178	3.6653497013383145	3.4469184002756217	0.21543240001722636	1.7074842438213007	80.27154658689304	5.016971661680815	4.8554188485126035	0	0	30	16	0	0	6	14	0	10	2	4	0	0	0	0	0	0	0	260	220	321	364	405	232	80	48	0	92	114
Clc1c(C2(OCCO2)Cn2ncnc2)ccc(Cl)c1	7.85	<rdkit.Chem.rdchem.Mol object at 0x7ccfc3b48f90>	Clc1ccc(C2(Cn3cncn3)OCCO2)c(Cl)c1	AKNQMEBLVAMSNZ-UHFFFAOYSA-N	C12H11Cl2N3O2	0	0	24.50957941000951	2.4833739888535566	4.908786807829041	24.509579410009515	1.2899778636847112	3.893837955553976	3.8304245736521167	0.2016012933501114	1.984829537960473	121.33731918632289	6.386174694016994	5.440428315038189	11	11	30	19	0	0	7	11	0	12	3	2	0	0	0	2	0	0	2	269.2098765432099	274.2222222222222	392.1111111111111	325	359.9382716049383	336.1111111111111	189.11111111111111	93.22222222222224	38.22222222222223	113	143
OC(c1ccccc1)(c1ccccc1)C1CCNCC1	6.19	<rdkit.Chem.rdchem.Mol object at 0x7ccfc3b49000>	OC(c1ccccc1)(c1ccccc1)C1CCNCC1	ZMISODWVFHHWNR-UHFFFAOYSA-N	C18H21NO	0	1	27.17806256730984	2.490275554676477	4.980551109352955	27.178062567309844	1.3589031283654922	3.932192818588721	3.8587185748457498	0.1929359287422875	2.0434823334920815	134.61813290286173	6.730906645143087	5.5955893056573975	12	12	41	20	0	0	2	21	0	18	1	1	0	0	0	0	0	0	0	204	220	315	340	320	292	192	108	33	125	166
O=C1n2n(C(=O)C1CCC)c(nc1c2cc(cc1)C)N(C)C	6.54	<rdkit.Chem.rdchem.Mol object at 0x7ccfc3b49070>	CCCc1c(O)n2c(N(C)C)nc3ccc(C)cc3n2c1=O	VECZDVJCSZXAPJ-UHFFFAOYSA-N	C16H20N4O2	0	0	27.902245232853172	2.5861635062988477	5.062861503795856	27.90224523285317	1.2682838742205986	4.035106727348698	4.02536394597411	0.18297108845336865	2.1810726885070597	158.73390806586775	7.215177639357625	5.85568662648492	13	15	42	22	0	0	6	20	0	16	4	2	0	0	0	0	0	0	0	312	342	542	599	560	391	199	76	19	140	175
CN1CCC(=C2c3ccccc3CCc3c2nccc3)CC1	5.99	<rdkit.Chem.rdchem.Mol object at 0x7ccfc3b490e0>	CN1CCC(=C2c3ccccc3CCc3cccnc32)CC1	SEBMTIQKRHYNIT-UHFFFAOYSA-N	C20H22N2	0	1	29.84140322506257	2.482775674905407	4.911724303668033	29.84140322506257	1.356427419321026	4.047718864487081	4.206119696016533	0.1911872589098424	2.2249978956365486	149.81511254290484	6.809777842859311	5.797859311157958	12	12	44	22	0	0	2	22	0	20	2	0	0	0	0	0	0	0	0	234	265	366	416	367	337	245	147	46	142	185
O=c1n(C2CCN(C)CCC2)nc(Cc2ccc(Cl)cc2)c2c1cccc2	7.59	<rdkit.Chem.rdchem.Mol object at 0x7ccfc3b49150>	CN1CCCC(n2nc(Cc3ccc(Cl)cc3)c3ccccc3c2=O)CC1	MBUVEWMHONZEQD-UHFFFAOYSA-N	C22H24ClN3O	0	1	35.61703353643502	2.481251100358965	4.9586392182326495	35.61703353643502	1.319149390238334	4.23542910135215	4.255326367450313	0.15760468027593752	2.4414232341976465	293.7905130402965	10.881130112603572	6.676118745691938	16	17	51	27	0	0	5	24	0	22	3	1	0	0	0	1	0	0	1	313.60493827160496	337.1111111111111	467.6666666666667	522.6666666666666	460.1111111111111	439.55555555555554	417.1111111111111	340	254.33333333333337	168	216
S(=O)(=O)(c1c(c2nn(nn2)C)cnn1C)NC(=O)Nc1nc(cc(n1)OC)OC	7.62	<rdkit.Chem.rdchem.Mol object at 0x7ccfc3b491c0>	COc1cc(OC)nc(NC(=O)NS(=O)(=O)c2c(-c3nnn(C)n3)cnn2C)n1	MAHPNPYYQAIOJN-UHFFFAOYSA-N	C13H16N10O5S	2	0	35.97974452040892	2.49526600949093	4.8872562440526	35.97974452040892	1.240680845531342	4.2902821854846405	4.070992881358336	0.1403790648744254	2.468597657889372	625.5459620217447	21.57055041454292	7.50333554465027	16	16	45	29	0	0	16	16	0	13	10	5	1	0	0	0	0	0	0	546.4444444444445	478.33333333333337	772.6666666666667	665.3333333333333	895.3333333333333	666.3333333333333	711	457	587.3333333333334	168	198
S(P(=S)(OCC)OCC)Cn1nnc2c(c1=O)cccc2	10.17	<rdkit.Chem.rdchem.Mol object at 0x7ccfc3b49230>	CCOP(=S)(OCC)SCn1nnc2ccccc2c1=O	RQVGAIADHNPSME-UHFFFAOYSA-N	C12H16N3O3PS2	0	0	26.24286898765756	2.409057950665328	4.818115901330657	26.24286898765756	1.2496604279836934	3.950814600594984	3.845458980386381	0.18311709430411335	2.088830311274541	192.5864186223688	9.17078183916042	6.00248232562764	10	11	37	21	0	0	9	16	0	12	3	3	2	1	0	0	0	0	0	282.1975308641975	243.74074074074073	357.1111111111111	343.55555555555554	272	215	250.88888888888889	172	135.66666666666666	120	146
S(P(=S)(OC)OC)Cn1nnc2c(c1=O)cccc2	8.89	<rdkit.Chem.rdchem.Mol object at 0x7ccfc3b492a0>	COP(=S)(OC)SCn1nnc2ccccc2c1=O	CJJOSEISRRTUQB-UHFFFAOYSA-N	C10H12N3O3PS2	0	0	24.35009059135281	2.40794041038068	4.8158808207613575	24.35009059135281	1.2815837153343583	3.85899378619657	3.7599208952285337	0.19789057343308072	1.966251804849836	131.96878547249912	6.9457255511841645	5.524419307101264	10	11	31	19	0	0	9	12	0	10	3	3	2	1	0	0	0	0	0	274.1975308641975	227.74074074074073	344	327.77777777777777	250.33333333333337	197	221.88888888888889	124	91.66666666666666	108	130
S(c1nc(nc(n1)NC(C)C)N=N#N)C	9.71	<rdkit.Chem.rdchem.Mol object at 0x7ccfc3b49310>	CSc1nc(N=[N+]=[N-])nc(NC(C)C)n1	AFIIBUOYKYSPKB-UHFFFAOYSA-N	C7H11N7S	0	0	17.865904429701047	2.3072019900436875	4.614403980087376	17.865904429701047	1.191060295313403	3.585927755850336	3.4069375010211167	0.22712916673474112	1.6312789023337682	76.41340643489208	5.094227095659472	4.741623265782863	6	6	26	15	0	0	8	11	0	7	7	0	1	0	0	0	0	0	0	228.44444444444449	221.33333333333337	290.6666666666667	249.33333333333331	218.33333333333331	148.66666666666666	98.33333333333334	34	12	79	88
N1(C[C@@H](C[C@]([C@@H]([C@H]([C@@H]([C@H](C(=O)O[C@@H]([C@]([C@@H]([C@H]1C)O)(O)C)CC)C)O[C@H]1C[C@@]([C@H]([C@@H](O1)C)O)(C)OC)C)O[C@H]1[C@@H]([C@H](C[C@H](O1)C)N(C)C)O)(O)C)C)C	5.98	<rdkit.Chem.rdchem.Mol object at 0x7ccfc3b49380>	CC[C@H]1OC(=O)C(C)[C@@H](O[C@H]2C[C@@](C)(OC)[C@@H](O)[C@H](C)O2)[C@H](C)[C@@H](O[C@@H]2O[C@H](C)C[C@H](N(C)C)[C@H]2O)[C@](C)(O)C[C@@H](C)CN(C)[C@H](C)[C@@H](O)[C@]1(C)O	MQTOSJVFKKJCRP-PVFNQHCDSA-N	C38H72N2O12	0	2	62.34892612502819	2.481399466005705	4.957439582781669	62.34892612502819	1.199017810096696	4.856597974275357	6.267932209176001	0.12053715786876926	3.484105134639134	480.1705699388201	9.234049421900384	7.822800020405234	0	0	124	52	0	0	14	72	0	38	2	12	0	0	0	0	0	0	0	660	587	882	1094	1102	1097	1273	1382	1375	346	439
O(c1c(/C(=C\OC)/C(=O)OC)cccc1)c1ncnc(Oc2c(cccc2)C#N)c1	9.02	<rdkit.Chem.rdchem.Mol object at 0x7ccfc3b493f0>	CO/C=C(/C(=O)OC)c1ccccc1Oc1cc(Oc2ccccc2C#N)ncn1	WFDXOXNFNRHQEC-GHRIWEEISA-N	C22H17N3O5	0	0	38.95046204627483	2.385205498706821	4.770410997413643	38.95046204627483	1.2983487348758278	4.307154398241177	4.664694764033961	0.15548982546779871	2.6386346897514614	268.5919148509259	8.953063828364197	6.691805471227975	18	18	47	30	0	0	8	17	0	22	3	5	0	0	0	0	0	0	0	500	482	670	717	761	702	605	560	469	165	199
O=C(O)CC(c1ccc(Cl)cc1)CN	4.27	<rdkit.Chem.rdchem.Mol object at 0x7ccfc3b49460>	NCC(CC(=O)O)c1ccc(Cl)cc1	KPYSYYIEGFHWSV-UHFFFAOYSA-N	C10H12ClNO2	1	1	16.90541022379521	2.283488503009712	4.566977006019423	16.90541022379521	1.207529301699658	3.5206543923153406	3.3873105261060816	0.24195075186472012	1.5565084880098925	60.615755885000944	4.329696848928639	4.441027094005158	6	6	26	14	0	0	4	12	0	10	1	2	0	0	0	1	0	0	1	171.60493827160494	151.11111111111111	181.66666666666663	155.66666666666666	159.11111111111111	159.33333333333334	97.11111111111111	49.44444444444444	8.555555555555555	76	92
OC(c1cc(OC(=O)N(C)C)cc(OC(=O)N(C)C)c1)CNC(C)(C)C	5.16	<rdkit.Chem.rdchem.Mol object at 0x7ccfc3b494d0>	CN(C)C(=O)Oc1cc(OC(=O)N(C)C)cc(C(O)CNC(C)(C)C)c1	ANZXOIAKUNOVQU-UHFFFAOYSA-N	C18H29N3O5	0	1	29.81889633315168	2.3637078300565975	4.727415660113195	29.81889633315168	1.1468806281981416	4.137775079515541	4.223910554710521	0.16245809825809696	2.3962728157125244	196.64760391275072	7.563369381259643	6.236924759303948	6	6	55	26	0	0	8	29	0	18	3	5	0	0	0	0	0	0	0	378	345	480	436	454	484	478	406	330	155	175
O=c1n(C)c(=O)c2c(n1C)nc(n2CCN(CC)CCO)Cc1ccccc1	5.24	<rdkit.Chem.rdchem.Mol object at 0x7ccfc3b49540>	CCN(CCO)CCn1c(Cc2ccccc2)nc2c1c(=O)n(C)c(=O)n2C	VVUYEFBRTFASAH-UHFFFAOYSA-N	C20H27N5O3	0	1	36.1510148138415	2.550266801771201	4.9861425569173665	36.1510148138415	1.2911076719229106	4.2516434858361105	4.020349481942139	0.1435839100693621	2.420988251839892	565.9440990413697	20.21228925147749	7.368114725562187	15	16	55	28	0	0	8	27	0	20	5	3	0	0	0	0	0	0	0	390	386	566	587	576	458	467	457	414	171	216
N1(CCC(N(Cc2ccccc2)c2ccccc2)CC1)C	7.77	<rdkit.Chem.rdchem.Mol object at 0x7ccfc3b495b0>	CN1CCC(N(Cc2ccccc2)c2ccccc2)CC1	VZSXTYKGYWISGQ-UHFFFAOYSA-N	C19H24N2	0	1	28.07286716002268	2.3677531779032663	4.735506355806534	28.07286716002268	1.336803198096318	3.970706626023092	4.098854615471641	0.1951835531176972	2.152644917330697	136.50054982455865	6.50002618212184	5.658265987365024	12	12	45	21	0	0	2	24	0	19	2	0	0	0	0	0	0	0	0	202	218	272	261	239	255	245	190	105	130	167
ClCC#CCOC(=O)Nc1cccc(Cl)c1	9.74	<rdkit.Chem.rdchem.Mol object at 0x7ccfc3b49620>	O=C(Nc1cccc(Cl)c1)OCC#CCCl	MCOQHIWZJUDQIC-UHFFFAOYSA-N	C11H9Cl2NO2	0	0	19.540409149166152	2.23763001335594	4.47526002671188	19.540409149166152	1.2212755718228845	3.641330660623385	3.358342174513796	0.20989638590711224	1.6814510810164742	182.87541287927328	11.429713304954578	5.6788087462965215	6	6	25	16	0	0	5	9	0	11	1	2	0	0	0	2	0	0	2	213.20987654320987	194.66666666666669	246.7777777777778	205.55555555555551	195	179.77777777777777	122.44444444444444	75.33333333333333	58.22222222222223	79	92
O=C1N(CCN2CCCCC2)C(=O)N(C(=O)C1(N1CCCCC1)c1ccccc1)CCN1CCCCC1	7.64	<rdkit.Chem.rdchem.Mol object at 0x7ccfc3b49690>	O=C1N(CCN2CCCCC2)C(=O)C(c2ccccc2)(N2CCCCC2)C(=O)N1CCN1CCCCC1	BWMPANCYUOEPFB-UHFFFAOYSA-N	C29H43N5O3	0	3	49.21078504029401	2.6137565494338904	5.227513098867781	49.21078504029401	1.3300212173052437	4.5451215365623	4.380974674218667	0.11840472092482884	2.7856040476431967	1143.6964837165997	30.91071577612431	8.350353644952078	6	6	80	37	0	0	8	43	0	29	5	3	0	0	0	0	0	0	0	434	436	669	846	902	871	768	664	529	239	323
O1c2cc(CC(N)CC)ccc2OC1	4.73	<rdkit.Chem.rdchem.Mol object at 0x7ccfc3b49700>	CCC(N)Cc1ccc2c(c1)OCO2	VHMRXGAIDDCGDU-UHFFFAOYSA-N	C11H15NO2	0	1	18.082018570003683	2.3688713117736917	4.65220933376486	18.08201857000368	1.291572755000263	3.567125226191768	3.3303522430074883	0.23788230307196345	1.5395503137003226	85.12989968874915	6.080707120624939	4.780650558186274	6	6	29	14	0	0	3	15	0	11	1	2	0	0	0	0	0	0	0	178	176	252	184	131	87	81	50	8	85	106
ClCCC(=O)NCc1ccccc1	6.27	<rdkit.Chem.rdchem.Mol object at 0x7ccfc3b49770>	O=C(CCCl)NCc1ccccc1	JPYQFYIEOUVJDU-UHFFFAOYSA-N	C10H12ClNO	0	0	16.330127105855688	2.1753277471610746	4.350655494322149	16.330127105855688	1.2561636235273606	3.4368872122137137	3.271989198981399	0.251691476844723	1.4477623821577386	63.15498822887025	4.858076017605404	4.407956100308649	6	6	25	13	0	0	3	12	0	10	1	1	0	0	0	1	0	0	1	141.60493827160494	129.55555555555554	149.55555555555554	121.11111111111111	97.77777777777776	93.55555555555556	75.11111111111111	40.666666666666664	10.666666666666668	68	83
c1(C(F)(F)F)c(ccc(c1)OC(C(=O)NCc1ccccc1)CC)F	10.64	<rdkit.Chem.rdchem.Mol object at 0x7ccfc3b497e0>	CCC(Oc1ccc(F)c(C(F)(F)F)c1)C(=O)NCc1ccccc1	FFQPZWRNXKPNPX-UHFFFAOYSA-N	C18H17F4NO2	0	0	30.89190404064819	2.389638776681557	4.779277553363112	30.891904040648186	1.2356761616259275	4.119052252032582	3.8573226531102023	0.1542929061244081	2.266264061506095	497.9796494111818	19.91918597644727	7.126849943427644	12	12	42	25	0	0	7	17	0	18	1	2	0	0	4	0	0	0	4	470	379	626	556	599	495	355	399	442	141	172
o1c2c(cc1C(=O)C)cccc2OCC(O)CNC(C)C	4.93	<rdkit.Chem.rdchem.Mol object at 0x7ccfc3b49850>	CC(=O)c1cc2cccc(OCC(O)CNC(C)C)c2o1	ZPQPDBIHYCBNIG-UHFFFAOYSA-N	C16H21NO4	0	1	26.005841078459355	2.440808358490385	4.741787622420727	26.005841078459355	1.2383733846885407	3.951729144526422	3.5793972087985826	0.17044748613326582	2.017131753534352	483.3061198506189	23.014577135743757	6.922587586133432	9	10	42	21	0	0	5	21	0	16	1	4	0	0	0	0	0	0	0	294	279	381	403	321	253	265	177	142	125	152
OC(c1ccccc1)(c1ccccc1)C(=O)OCCN(CC)CC	6.08	<rdkit.Chem.rdchem.Mol object at 0x7ccfc3b498c0>	CCN(CC)CCOC(=O)C(O)(c1ccccc1)c1ccccc1	IVQOFBKHQCTVQV-UHFFFAOYSA-N	C20H25NO3	0	1	31.1593692978012	2.472364124971366	4.944728249942732	31.1593692978012	1.29830705407505	4.074935946156732	3.8028331515040272	0.1584513813126678	2.211215092475111	429.3942533224494	17.891427221768726	6.93784423966862	12	12	49	24	0	0	4	25	0	20	1	3	0	0	0	0	0	0	0	294	286	412	494	455	422	305	204	155	141	178
O=C(N(c1c(cccc1C)C)C(C(=O)OC)C)Cc1ccccc1	10.89	<rdkit.Chem.rdchem.Mol object at 0x7ccfc3b49930>	COC(=O)C(C)N(C(=O)Cc1ccccc1)c1c(C)cccc1C	CJPQIRJHIZUAQP-UHFFFAOYSA-N	C20H23NO3	0	0	30.086089325241304	2.4318339171580203	4.863667834316041	30.086089325241304	1.2535870552183876	4.078034314376759	4.087176551637361	0.17029902298489005	2.283323139348348	202.73309551253683	8.447212313022368	6.187359050856368	12	12	47	24	0	0	4	23	0	20	1	3	0	0	0	0	0	0	0	318	306	412	433	448	497	384	279	186	141	172
OC(=O)Cn1c(=O)sc2c1c(Cl)ccc2	5.58	<rdkit.Chem.rdchem.Mol object at 0x7ccfc3b499a0>	O=C(O)Cn1c(=O)sc2cccc(Cl)c21	HYJSGOXICXYZGS-UHFFFAOYSA-N	C9H6ClNO3S	1	0	18.295857622432568	2.4740190560079407	4.793649809728599	18.295857622432568	1.2197238414955045	3.641504703154355	3.4290233430126436	0.2286015562008429	1.6377405890935233	78.98978618285378	5.265985745523585	4.7747836633920295	9	10	21	15	0	0	6	6	0	9	1	3	1	0	0	1	0	0	1	234.04938271604937	208.44444444444449	280.44444444444446	272.3333333333333	249.1851851851852	235.11111111111111	86.55555555555554	33	0	84	103
O1c2c(OC1(C)C)cccc2OC(=O)NC	7.02	<rdkit.Chem.rdchem.Mol object at 0x7ccfc3b49a10>	CNC(=O)Oc1cccc2c1OC(C)(C)O2	XEGGRYVFLWGFHI-UHFFFAOYSA-N	C11H13NO4	0	0	19.62546284044228	2.470049489902717	4.778731601364829	19.62546284044228	1.2265914275276426	3.70478175384242	3.4698161370242655	0.2168635085640166	1.7141052353523336	110.26066892864198	6.8912918080401235	5.172850909218563	6	6	29	16	0	0	5	13	0	11	1	4	0	0	0	0	0	0	0	270	270	402	316	278	213	151	33	2	97	114
c1(cc2c(cc1C(F)(F)F)NC(NS2(=O)=O)Cc1ccccc1)S(=O)(=O)N	6.82	<rdkit.Chem.rdchem.Mol object at 0x7ccfc3b49a80>	NS(=O)(=O)c1cc2c(cc1C(F)(F)F)NC(Cc1ccccc1)NS2(=O)=O	HDWIHXWEUNVBIY-UHFFFAOYSA-N	C15H14F3N3O4S2	0	0	31.99588019440366	2.543293045738613	5.086586091477227	31.99588019440366	1.1850325997927282	4.232763781034155	4.329949327351587	0.16036849360561434	2.4588076122660403	341.8838181828779	12.662363636402883	6.827722739441823	12	12	41	27	0	0	12	14	0	15	3	4	2	0	3	0	0	0	3	504.8888888888889	320	786.3333333333334	634	689.4444444444446	832	653	626.3333333333333	263.6666666666667	164	203
c12c(CC(O2)(C)C)cccc1OC(=O)CNSN(CCC(=O)OCC)C(C)C	11.92	<rdkit.Chem.rdchem.Mol object at 0x7ccfc3b49af0>	CCOC(=O)CCN(SNCC(=O)Oc1cccc2c1OC(C)(C)C2)C(C)C	UFPBEOUEIWBEML-UHFFFAOYSA-N	C20H30N2O5S	0	0	33.794424937645346	2.4704382666994227	4.782415264693773	33.794424937645346	1.206943747773048	4.2289522408311	3.5465306192174886	0.12666180782919603	2.295589252447623	6424.439618912949	229.4442721040339	9.79748410429456	6	6	58	28	0	0	8	30	0	20	2	5	1	0	0	0	0	0	0	378.44444444444446	345	463.66666666666663	425.33333333333337	384.66666666666663	362.66666666666663	325	219.33333333333331	236	168	201
c1(C(=O)Nc2ccccc2)c(cccc1)I	8.02	<rdkit.Chem.rdchem.Mol object at 0x7ccfc3b49b60>	O=C(Nc1ccccc1)c1ccccc1I	LJOZMWRYMKECFF-UHFFFAOYSA-N	C13H10INO	0	0	20.519744761017392	2.3130440893516737	4.626088178703348	20.519744761017392	1.282484047563587	3.686083792775817	3.6494825762757266	0.2280926610172329	1.7645890268667894	83.64076969379671	5.227548105862295	4.896534706224332	12	12	26	16	0	0	3	10	0	13	1	1	0	0	0	0	0	1	1	197.0241975308642	199.6222222222222	259.08888888888885	246.55555555555551	198.0222222222222	168.6222222222222	120.93333333333334	75.93333333333334	36.46666666666667	88	108
n1(c2c(nc1NC(=O)OC)cccc2)C(=O)NCCCC	5.46	<rdkit.Chem.rdchem.Mol object at 0x7ccfc3b49bd0>	CCCCNC(=O)n1c(NC(=O)OC)nc2ccccc21	RIOXQFHNBCKOKP-UHFFFAOYSA-N	C14H18N4O3	0	0	26.57017711730822	2.481191093500174	4.788690937156781	26.57017711730822	1.2652465293956294	3.948281740936211	3.6636302969539623	0.17445858556923632	2.040391884964	283.1386966118709	13.482795076755757	6.387874216350638	9	10	39	21	0	0	7	18	0	14	4	3	0	0	0	0	0	0	0	320	311	465	431	484	388	337	178	74	120	148
O(C(=O)c1c(OC(=O)C)cccc1)c1ccc(NC(=O)C)cc1	7.41	<rdkit.Chem.rdchem.Mol object at 0x7ccfc3b49c40>	CC(=O)Nc1ccc(OC(=O)c2ccccc2OC(C)=O)cc1	FEJKLNWAOXSSNR-UHFFFAOYSA-N	C17H15NO5	0	0	28.289697115665103	2.346973602313472	4.6939472046269435	28.289697115665103	1.229986831115874	4.033985985230932	4.1480412370800925	0.1803496190034823	2.2555453546898283	174.5385308248697	7.588631774994335	5.995054647222615	12	12	38	23	0	0	6	15	0	17	1	5	0	0	0	0	0	0	0	382	357	476	467	481	414	355	268	228	127	149
ClC(Cl)C(=O)N1c2c(OCC1C)cccc2	8.87	<rdkit.Chem.rdchem.Mol object at 0x7ccfc3b49cb0>	CC1COc2ccccc2N1C(=O)C(Cl)Cl	PFJJMJDEVDLPNE-UHFFFAOYSA-N	C11H11Cl2NO2	0	0	20.14091775050105	2.439967149033111	4.879934298066224	20.14091775050105	1.2588073594063154	3.6975242478325434	3.615755104398307	0.22598469402489416	1.7553043439286211	77.53474039060913	4.845921274413071	4.82072972826978	6	6	27	16	0	0	5	11	0	11	1	2	0	0	0	2	0	0	2	205.20987654320987	207.66666666666669	295.82716049382714	294.1111111111111	218.88888888888889	156.55555555555554	48.66666666666667	4.666666666666667	0	93	118
Fc1ccc(cc1)C(=O)CCCN1CCC(CC1)n1c(=O)[nH]c2c1cccc2	5.96	<rdkit.Chem.rdchem.Mol object at 0x7ccfc3b49d20>	O=C(CCCN1CCC(n2c(=O)[nH]c3ccccc32)CC1)c1ccc(F)cc1	FEBOTPHFXYHVPL-UHFFFAOYSA-N	C22H24FN3O2	0	1	36.70474574054567	2.4809727757511064	4.828987542505002	36.70474574054567	1.3108837764480596	4.2693851655436905	3.790356634819568	0.13536987981498455	2.3620795307454534	2218.25500358975	79.22339298534821	8.734095548541418	15	16	52	28	0	0	6	24	0	22	3	2	0	0	1	0	0	0	1	392	378	525	487	396	351	315	230	209	172	223
O(c1c(Cc2ccccc2)cccc1)CC(N1CCCCC1)C	8.32	<rdkit.Chem.rdchem.Mol object at 0x7ccfc3b49d90>	CC(COc1ccccc1Cc1ccccc1)N1CCCCC1	JTUQXGZRVLWBCR-UHFFFAOYSA-N	C21H27NO	0	1	30.679369607674197	2.319555749798699	4.639111499597396	30.679369607674204	1.3338856351162698	4.053186991655881	4.279374542406418	0.18605976271332253	2.286715986898286	161.4225388259277	7.018371253301204	5.916934514783025	12	12	50	23	0	0	2	27	0	21	1	1	0	0	0	0	0	0	0	228	239	301	291	247	264	248	194	143	141	181
c1c(c(ccc1)CS(=O)(=O)NC(=O)Nc1nc(cc(n1)OC)OC)C(=O)OC	8.77	<rdkit.Chem.rdchem.Mol object at 0x7ccfc3b49e00>	COC(=O)c1ccccc1CS(=O)(=O)NC(=O)Nc1nc(OC)cc(OC)n1	XMQFTWRPUQYINF-UHFFFAOYSA-N	C16H18N4O7S	0	0	34.345514096760894	2.370332987183716	4.740665974367431	34.345514096760894	1.2266255034557465	4.2277572463916355	4.577319836745365	0.1634757084551916	2.550733055534099	219.28632415238337	7.831654434013692	6.419997709294209	12	12	46	28	0	0	12	18	0	16	4	7	1	0	0	0	0	0	0	498.44444444444446	393	644.3333333333333	578.3333333333333	702.3333333333333	514.6666666666666	674	386	507.33333333333337	156	183
S(=O)(=O)(NCCSP(=S)(OC(C)C)OC(C)C)c1ccccc1	10.51	<rdkit.Chem.rdchem.Mol object at 0x7ccfc3b49e70>	CC(C)OP(=S)(OC(C)C)SCCNS(=O)(=O)c1ccccc1	RRNIZKPFKNDSRS-UHFFFAOYSA-N	C14H24NO4PS3	0	0	26.645890071826052	2.335612502239449	4.6712250044789	26.645890071826052	1.158516959644611	4.014932926217992	4.074883069854169	0.17716882912409432	2.2377511747019203	159.81042076227615	6.948279163577224	5.906897365419439	6	6	47	23	0	0	9	24	0	14	1	4	3	1	0	0	0	0	0	252.64197530864195	142.07407407407408	305.55555555555554	238.66666666666663	220.33333333333337	165.7037037037037	75.33333333333334	236	180	134	158
S(=O)(=O)(SCC(N(C)C)CSS(=O)(=O)c1ccccc1)c1ccccc1	9.6	<rdkit.Chem.rdchem.Mol object at 0x7ccfc3b49ee0>	CN(C)C(CSS(=O)(=O)c1ccccc1)CSS(=O)(=O)c1ccccc1	YFXPPSKYMBTNAV-UHFFFAOYSA-N	C17H21NO4S4	0	1	31.96116528000951	2.358294471182264	4.7165889423645275	31.96116528000951	1.2292755876926735	4.159090312567344	4.677556590496834	0.17990602271141667	2.498287322569708	155.99377799036026	5.999760691936933	6.005327566804381	12	12	47	26	0	0	9	21	0	17	1	4	4	0	0	0	0	0	0	311.77777777777777	181.88888888888889	355	305.3333333333333	288.44444444444446	363.55555555555554	217.77777777777777	155.33333333333331	338	151	184
S1(=O)(=O)N(C(=O)c2c(N1)cccc2)C(C)C	5.22	<rdkit.Chem.rdchem.Mol object at 0x7ccfc3b49f50>	CC(C)N1C(=O)c2ccccc2NS1(=O)=O	ZOMSMJKLGFBRBS-UHFFFAOYSA-N	C10H12N2O3S	0	0	19.075597565378068	2.501909442807562	5.003818885615125	19.075597565378068	1.1922248478361293	3.708588456451688	3.6167723638993783	0.22604827274371117	1.755585645178354	75.87045153983058	4.741903221239411	4.799030930071756	6	6	28	16	0	0	6	12	0	10	2	3	1	0	0	0	0	0	0	244.44444444444449	178	390.33333333333337	366	347	139	57	6	0	98	122
s1c2c(nc1[C@H](NC(=O)[C@@H](NC(=O)OC(C)C)C(C)C)C)ccc(F)c2	9.48	<rdkit.Chem.rdchem.Mol object at 0x7ccfc3b49fc0>	CC(C)OC(=O)NC(C(=O)N[C@H](C)c1nc2ccc(F)cc2s1)C(C)C	USRKFGIXLGKMKU-ZRKZCGFPSA-N	C18H24FN3O3S	0	0	31.11557253967215	2.4257216744207697	4.715232564428099	31.11557253967215	1.1967527899873909	4.160017492442771	3.908284143606159	0.15031862090792922	2.318609884754768	485.63125006740745	18.67812500259259	7.140961036218204	9	10	50	26	0	0	8	24	0	18	3	3	1	0	1	0	0	0	1	378.44444444444446	340.33333333333337	465	432	410.33333333333337	421	307.6666666666667	300	270	154	185
O(C1C[C@@H]2N([C@H](CC2)C1)C)C(c1ccccc1)c1ccccc1	7.97	<rdkit.Chem.rdchem.Mol object at 0x7ccfc3b4a030>	CN1[C@@H]2CC[C@@H]1CC(OC(c1ccccc1)c1ccccc1)C2	GIJXKZJWITVLHI-RTBURBONSA-N	C21H25NO	0	1	31.228677639911425	2.44574881856939	4.8230143086051775	31.228677639911425	1.357768593039627	4.088381591565659	4.090837151043615	0.17786248482798325	2.24165875445198	214.1589934760913	9.311260585917012	6.199627822267327	12	12	48	23	0	2	2	25	0	21	1	1	0	0	0	0	0	0	0	236	255	350	343	317	297	285	248	165	149	198
O(CC[N+](Cc1ccccc1)(C)C)CCOc1ccc(C(CC(C)(C)C)(C)C)cc1	11.6	<rdkit.Chem.rdchem.Mol object at 0x7ccfc3b4a0a0>	CC(C)(C)CC(C)(C)c1ccc(OCCOCC[N+](C)(C)Cc2ccccc2)cc1	SIYLLGKDQZGJHK-UHFFFAOYSA-N	C27H42NO2+	0	1	35.64208296724908	2.3834461165675846	4.766892233135169	35.64208296724908	1.188069432241636	4.297670041942722	3.717064565749388	0.12390215219164628	2.4115465502249864	3213.218298964382	107.10727663214608	9.173640587886316	12	12	72	30	0	0	3	42	0	27	1	2	0	0	0	0	0	0	0	280	278	329	332	264	246	230	202	184	192	227
O(C(=O)c1ccc(N)cc1)CC	6.27	<rdkit.Chem.rdchem.Mol object at 0x7ccfc3b4a110>	CCOC(=O)c1ccc(N)cc1	BLFLLBZGZJTVJG-UHFFFAOYSA-N	C9H11NO2	0	0	14.591850041640496	2.256020982416852	4.512041964833703	14.591850041640496	1.2159875034700411	3.3684694394248105	3.1703461746532446	0.26419551455443707	1.336162342081536	50.071638864052694	4.172636572004391	4.09577631405716	6	6	23	12	0	0	3	11	0	9	1	2	0	0	0	0	0	0	0	170	156	206	172	122	78	50	10	3	65	76
[C@@]12(c3c([C@H](c4c1cccc4)CC2)cccc3)CNC	6.52	<rdkit.Chem.rdchem.Mol object at 0x7ccfc3b4a180>	CNC[C@]12CC[C@H](c3ccccc31)c1ccccc12	GNRXCIONJWKSEA-KTXOBNNYSA-N	C18H19N	0	1	26.082610969267993	2.6329198403354157	5.265839680670831	26.082610969267993	1.372768998382526	3.9270618119311993	3.8523190429394902	0.20275363383892056	1.990529201948308	128.62060433141968	6.769505491127352	5.498720905448541	12	12	38	19	0	2	1	19	0	18	1	0	0	0	0	0	0	0	0	190	228	346	374	308	214	93	24	0	129	176
[N+](Cc1ccccc1)(CCCCCCCCCCCC)(C)C	11.22	<rdkit.Chem.rdchem.Mol object at 0x7ccfc3b4a1f0>	CCCCCCCCCCCC[N+](C)(C)Cc1ccccc1	CYDRXTMLKJDRQH-UHFFFAOYSA-N	C21H38N+	0	1	27.057917138563635	2.272309020379915	4.544618040759832	27.057917138563635	1.2299053244801652	3.952070154867629	3.471148132169297	0.15777946055314987	2.0329427734203707	2256.519535637558	102.5690698017072	8.51003623708889	6	6	60	22	0	0	1	38	0	21	1	0	0	0	0	0	0	0	0	128	134	147	132	108	98	82	72	68	134	167
c1(/C(=N/OCC)/OC(=O)c2ccccc2)c(c(ccc1OC)Cl)OC	11.29	<rdkit.Chem.rdchem.Mol object at 0x7ccfc3b4a340>	CCO/N=C(\OC(=O)c1ccccc1)c1c(OC)ccc(Cl)c1OC	BZMIHNKNQJJVRO-JZJYNLBNSA-N	C18H18ClNO5	0	0	31.995303081348823	2.4293553769429286	4.858710753885856	31.995303081348823	1.279812123253953	4.112612071100032	4.038127233973375	0.161525089358935	2.312071760424756	250.3613979258609	10.014455917034436	6.4391961975780365	12	12	43	25	0	0	7	18	0	18	1	5	0	0	0	1	0	0	1	387.60493827160496	372.1111111111111	513.4444444444445	588.1111111111111	654	565.2222222222222	469.55555555555554	335.3333333333333	214.44444444444443	138	166
[N+](Cc1ccccc1)(CCCCCCCCCCCC)(CCO)CCO	11.27	<rdkit.Chem.rdchem.Mol object at 0x7ccfc3b4a3b0>	CCCCCCCCCCCC[N+](CCO)(CCO)Cc1ccccc1	BTAFSOGRDASALR-UHFFFAOYSA-N	C23H42NO2+	0	1	32.42142389464011	2.3419553854622364	4.683910770924474	32.42142389464011	1.2469778421015425	4.1141842525491255	3.678525108001422	0.14148173492313162	2.258023331002975	3766.847656073668	144.8787560028334	9.189505210190426	6	6	68	26	0	0	3	42	0	23	1	2	0	0	0	0	0	0	0	192	170	194	208	212	226	229	176	130	154	199
[C@H]1([C@@H]2N([C@H](C[C@@H]1OC(=O)c1ccccc1)CC2)C)C(=O)O	4.68	<rdkit.Chem.rdchem.Mol object at 0x7ccfc3b4a420>	CN1[C@H]2CC[C@@H]1C(C(=O)O)[C@@H](OC(=O)c1ccccc1)C2	GVGYEFKIHJTNQZ-WJLOJVBCSA-N	C16H19NO4	1	1	27.08211279077838	2.5017900861301583	4.910277178656009	27.082112790778375	1.289624418608494	3.985203573608059	3.737521849620823	0.1779772309343249	2.0603601294814884	248.5207463101357	11.834321252863605	6.257463672938774	6	6	40	21	0	2	5	19	0	16	1	4	0	0	0	0	0	0	0	300	279	403	399	438	336	303	205	156	131	172
Clc1cc(N(C(=O)c2ccccc2)C(C(=O)OCC)C)ccc1Cl	10.99	<rdkit.Chem.rdchem.Mol object at 0x7ccfc3b4a490>	CCOC(=O)C(C)N(C(=O)c1ccccc1)c1ccc(Cl)c(Cl)c1	SLCGUGMPSUYJAY-UHFFFAOYSA-N	C18H17Cl2NO3	0	0	30.17240504878874	2.4202453782497484	4.840490756499496	30.17240504878874	1.257183543699531	4.078026382014805	4.224710138457262	0.1760295891023859	2.316419389527214	173.2762844009848	7.219845183374367	6.030356077630749	12	12	41	24	0	0	6	17	0	18	1	3	0	0	0	2	0	0	2	317.2098765432099	311.22222222222223	426.8888888888889	448.7160493827161	455.33333333333337	497.33333333333337	402.1111111111111	286.66666666666663	134.22222222222223	135	166
c12c(cc(c(c2)Cl)S(=O)(=O)N)S(=O)(=O)NC(=N1)CSCc1ccccc1	6.81	<rdkit.Chem.rdchem.Mol object at 0x7ccfc3b4a500>	NS(=O)(=O)c1cc2c(cc1Cl)N=C(CSCc1ccccc1)NS2(=O)=O	NDTSRXAMMQDVSW-UHFFFAOYSA-N	C15H14ClN3O4S3	0	2	31.558816897096783	2.5128761412343774	5.025752282468756	31.558816897096776	1.2138006498883376	4.189154664785345	4.023647470622884	0.15475567194703402	2.3477002672831286	866.4710995448095	33.32581152095421	7.719940200533748	12	12	40	26	0	0	11	14	0	15	3	4	3	0	0	1	0	0	1	362.9382716049382	243.7777777777778	547.7777777777778	464.96296296296293	446.55555555555554	277.6296296296296	485	248.51851851851853	237	154	189
s1c2c(nc1NC(=O)NC)cccc2	7.13	<rdkit.Chem.rdchem.Mol object at 0x7ccfc3b4a570>	CNC(=O)Nc1nc2ccccc2s1	DTCJYIIKPVRVDD-UHFFFAOYSA-N	C9H9N3OS	0	0	18.071962788744184	2.3859884501198527	4.579515535450906	18.071962788744184	1.2908544849102987	3.567213835792974	3.3050922832095444	0.23607802022925317	1.5319366318374763	83.12970708813866	5.937836220581333	4.756874360618229	9	10	23	14	0	0	5	9	0	9	3	1	1	0	0	0	0	0	0	194.44444444444449	188.33333333333337	247.66666666666669	195.66666666666669	157.66666666666666	133.66666666666666	92	66	6	79	95
N1(CCNCC1)Cc1ccccc1	4.23	<rdkit.Chem.rdchem.Mol object at 0x7ccfc3b4a5e0>	c1ccc(CN2CCNCC2)cc1	IQXXEPZFOOTTBA-UHFFFAOYSA-N	C11H16N2	0	2	17.30056307974577	2.2360679774997902	4.4721359549995805	17.30056307974577	1.3308125445958283	3.4843917099590955	3.4587350202060065	0.26605654001584667	1.5032671855922193	54.78093110593233	4.21391777737941	4.265706425345492	6	6	29	13	0	0	2	16	0	11	2	0	0	0	0	0	0	0	0	122	122	144	124	84	79	60	36	12	78	100
C1[C@@H]([C@@]([C@@]2([C@@H]1[C@H]1[C@]([C@H](C2)O)([C@@]2(C(=CC(=O)C=C2)CC1)C)F)C)(C(=O)CO)O)C	8.43	<rdkit.Chem.rdchem.Mol object at 0x7ccfc3b4a650>	C[C@H]1C[C@H]2[C@@H]3CC=C4CC(=O)C=C[C@]4(C)[C@@]3(F)[C@@H](O)C[C@]2(C)[C@@]1(O)C(=O)CO	GJFCONYVAUNLKB-DVTGEIKXSA-N	C22H29FO5	0	0	35.27529318025625	2.723892353287569	5.393211061304878	35.27529318025625	1.259831899294866	4.302534848811814	4.551583314177748	0.16255654693491955	2.5450945707505896	220.6527349658577	7.880454820209203	6.426209547861173	0	0	57	28	0	0	6	29	0	22	0	5	0	0	1	0	0	0	1	394	360	592	766	655	557	475	371	252	197	271
c1(ccc(cc1)CCOCC1CC1)OCC(CNC(C)C)O	6.68	<rdkit.Chem.rdchem.Mol object at 0x7ccfc3b4a6c0>	CC(C)NCC(O)COc1ccc(CCOCC2CC2)cc1	NWIUTZDMDHAVTP-UHFFFAOYSA-N	C18H29NO3	0	1	28.036836694845658	2.2590613228066574	4.502813877406875	28.036836694845658	1.2744016679475298	4.009685340458615	4.070007329073704	0.1850003331397138	2.1921021605723623	229.03958196420191	10.410890089281908	6.222352195987436	6	6	51	22	0	0	4	29	0	18	1	3	0	0	0	0	0	0	0	238	213	241	259	211	204	188	174	126	133	167
CNC(=NCc1ccccc1)NC	3.97	<rdkit.Chem.rdchem.Mol object at 0x7ccfc3b4a730>	CN=C(NC)NCc1ccccc1	NIVZHWNOUVJHKV-UHFFFAOYSA-N	C10H15N3	0	3	16.498661147415653	2.180962689699223	4.361925379398446	16.498661147415653	1.2691277805704348	3.437196077857325	3.3227768425407787	0.25559821865698296	1.463165096165355	55.81166824759583	4.293205249815064	4.2843472203745	6	6	28	13	0	0	3	15	0	10	3	0	0	0	0	0	0	0	0	140	137	160	117	95	98	78	39	6	71	84
c1c(ccc(c1)CCNC(=O)c1ccc(cc1)Cl)OC(C(=O)O)(C)C	8.77	<rdkit.Chem.rdchem.Mol object at 0x7ccfc3b4a7a0>	CC(C)(Oc1ccc(CCNC(=O)c2ccc(Cl)cc2)cc1)C(=O)O	IIBYAHWJQTYFKB-UHFFFAOYSA-N	C19H20ClNO4	1	0	30.648742269721343	2.3242237568489124	4.648447513697825	30.648742269721343	1.2259496907888536	4.118873239425226	4.089981184854512	0.16359924739418047	2.3248311016382135	261.0544925432333	10.442179701729334	6.481019901095116	12	12	45	25	0	0	6	20	0	19	1	4	0	0	0	1	0	0	1	343.60493827160496	327.1111111111111	431.66666666666663	396.6666666666667	299.1111111111111	293.1111111111111	261.77777777777777	233.55555555555551	203.55555555555551	144	172
c1(c(ccc(c1)NC(=O)C(CS(=O)(=O)c1ccc(cc1)F)(C)O)C#N)C(F)(F)F	8.77	<rdkit.Chem.rdchem.Mol object at 0x7ccfc3b4a810>	CC(O)(CS(=O)(=O)c1ccc(F)cc1)C(=O)Nc1ccc(C#N)c(C(F)(F)F)c1	LKJPYSCBVHEWIU-UHFFFAOYSA-N	C18H14F4N2O4S	0	0	33.85681066401004	2.432811546027797	4.865623092055593	33.85681066401004	1.1674762297934498	4.275977650297592	4.869425857672901	0.16791123647147935	2.647686773435255	184.3693001810894	6.357562075209978	6.281651549336599	12	12	43	29	0	0	11	14	0	18	2	4	1	0	4	0	0	0	4	582.4444444444445	419	763.6666666666666	693.6666666666667	766.3333333333334	745.3333333333333	558	586.6666666666667	537.3333333333333	166	199
c1(c(ccc(c1)NC(=O)C(CS(=O)(=O)c1ccc(cc1)F)(C)O)C#N)C(F)(F)F	8.77	<rdkit.Chem.rdchem.Mol object at 0x7ccfc3b72880>	CC(O)(CS(=O)(=O)c1ccc(F)cc1)C(=O)Nc1ccc(C#N)c(C(F)(F)F)c1	LKJPYSCBVHEWIU-UHFFFAOYSA-N	C18H14F4N2O4S	0	0	33.85681066401004	2.432811546027797	4.865623092055593	33.85681066401004	1.1674762297934498	4.275977650297592	4.869425857672901	0.16791123647147935	2.647686773435255	184.3693001810894	6.357562075209978	6.281651549336599	12	12	43	29	0	0	11	14	0	18	2	4	1	0	4	0	0	0	4	582.4444444444445	419	763.6666666666666	693.6666666666667	766.3333333333334	745.3333333333333	558	586.6666666666667	537.3333333333333	166	199
c1(c2ccccc2)cc(c(cc1)OC)NNC(=O)OC(C)C	9.87	<rdkit.Chem.rdchem.Mol object at 0x7ccfc3b4a880>	COc1ccc(-c2ccccc2)cc1NNC(=O)OC(C)C	VHLKTXFWDRXILV-UHFFFAOYSA-N	C17H20N2O3	0	0	27.847490914067677	2.364713286854061	4.729426573708121	27.847490914067677	1.2657950415485308	3.9890313484554305	3.899404681513593	0.17724566734152697	2.149281256082575	224.9963895250126	10.2271086147733	6.204541715884443	12	12	42	22	0	0	5	20	0	17	2	3	0	0	0	0	0	0	0	304	299	396	380	328	324	350	263	182	126	151
c1(c(ccc(c1)Oc1c(cc(cc1)Cl)Cl)N(O)O)C(=O)OC	11.49	<rdkit.Chem.rdchem.Mol object at 0x7ccfc3b4a8f0>	COC(=O)c1cc(Oc2ccc(Cl)cc2Cl)ccc1N(O)O	NZUIXQMMGGMTCY-UHFFFAOYSA-N	C14H11Cl2NO5	0	0	27.349372967427392	2.3919130365005685	4.783826073001137	27.349372967427392	1.2431533167012452	3.9972830932404686	4.158403659502512	0.1890183481592051	2.2135886252955475	132.66504701932166	6.0302294099691665	5.676284868509002	12	12	33	22	0	0	8	11	0	14	1	5	0	0	0	2	0	0	2	351.2098765432099	340.2222222222222	466.1111111111111	461.55555555555554	458.1604938271605	452.33333333333337	277.55555555555554	249.88888888888891	229.66666666666663	121	144
[C@H]1([C@@H](C1(C)C)C(=O)OCc1c(c(c2ccccc2)ccc1)C)/C=C(/C(F)(F)F)\Cl	14.09	<rdkit.Chem.rdchem.Mol object at 0x7ccfc3b4a960>	Cc1c(COC(=O)C2[C@@H](/C=C(\Cl)C(F)(F)F)C2(C)C)cccc1-c1ccccc1	OMFRMAHOUUJSGP-OSRFAHOBSA-N	C23H22ClF3O2	0	0	35.54022778938696	2.6171900377868496	4.995242142509635	35.54022778938696	1.2255250961857571	4.317350272537468	3.2959288349172464	0.1136527184454223	2.2573987574586343	1828.39990512935	63.048272590667246	8.575907231562764	12	12	51	29	0	0	6	22	0	23	0	2	0	0	3	1	0	0	4	453.60493827160496	399.1111111111111	633.4444444444445	493.6666666666667	437.44444444444446	497.6666666666667	450.33333333333337	506.55555555555554	274.1111111111111	178	223
C1(C(C1C=C(C)C)(C)C)C(=O)OC1C(=C(C(=O)C1)CC=C)C	12.33	<rdkit.Chem.rdchem.Mol object at 0x7ccfc3b4a9d0>	C=CCC1=C(C)C(OC(=O)C2C(C=C(C)C)C2(C)C)CC1=O	ZCVAOQKBXKSDMS-UHFFFAOYSA-N	C19H26O3	0	0	26.122135717336835	2.61613522132538	4.81957876084722	26.12213571733684	1.187369805333493	4.042213171732513	3.30180185579771	0.15008190253625953	1.9829256967321096	385.9629958117912	17.5437725368996	6.744198859461123	0	0	48	22	0	0	3	26	0	19	0	3	0	0	0	0	0	0	0	266	254	332	353	315	272	225	166	127	142	178
[C@H]1([C@H](C1(C)C)C(=O)OCc1cc(oc1)Cc1ccccc1)C=C(C)C	13.59	<rdkit.Chem.rdchem.Mol object at 0x7ccfc3b4aa40>	CC(C)=C[C@@H]1C(C(=O)OCc2coc(Cc3ccccc3)c2)C1(C)C	VEMKTZHHVJILDY-FIWHBWSRSA-N	C22H26O3	0	0	31.246404763271705	2.611307869255804	4.807832706159822	31.246404763271705	1.2498561905308685	4.175193702761435	3.064640826041545	0.1225856330416618	2.03622110876474	3506.956831723553	140.27827326894212	9.078794672763651	11	11	51	25	0	0	3	26	0	22	0	3	0	0	0	0	0	0	0	306	304	382	350	348	320	297	223	198	158	197
[C@H]12[C@@H](NC(=O)N2)CS[C@H]1CCCCC(=O)O	4.44	<rdkit.Chem.rdchem.Mol object at 0x7ccfc3b4aab0>	O=C(O)CCCC[C@@H]1SC[C@@H]2NC(=O)N[C@@H]21	YBJHBAHKTGYVGT-ZKWXMUAHSA-N	C10H16N2O3S	1	0	19.79734982873506	2.4412789779618693	4.583949467142707	19.79734982873506	1.2373343642959411	3.6958360613503816	3.2159323793539527	0.20099577370962204	1.638120954021111	296.53192366805916	18.533245229253698	6.162158510245398	0	0	32	16	0	0	6	16	0	10	2	3	1	0	0	0	0	0	0	208.44444444444449	177.33333333333331	238.33333333333331	146.66666666666666	110	91.33333333333331	93.66666666666666	104.33333333333331	143	96	125
C1(C[C@H]2C[C@@H]1C=C2)C(O)(c1ccccc1)CCN1CCCCC1	7.63	<rdkit.Chem.rdchem.Mol object at 0x7ccfc3b4ab20>	OC(CCN1CCCCC1)(c1ccccc1)C1C[C@@H]2C=C[C@H]1C2	YSXKPIUOCJLQIE-BDWAOYLISA-N	C21H29NO	0	1	31.310080325726588	2.5323352411762916	4.976969090215665	31.310080325726588	1.361307840248982	4.09417400555476	3.892159512350784	0.16922432662394715	2.191873271092905	324.4953681515965	14.108494267460715	6.6151803851764415	6	6	52	23	0	2	2	29	0	21	1	1	0	0	0	0	0	0	0	208	226	316	294	312	292	263	196	111	155	211
OC(COc1ccc(cc1)COCCOC(C)C)CNC(C)C	5.91	<rdkit.Chem.rdchem.Mol object at 0x7ccfc3b4ab90>	CC(C)NCC(O)COc1ccc(COCCOC(C)C)cc1	VHYCDWMUTMEGQY-UHFFFAOYSA-N	C18H31NO4	0	1	27.91423855044907	2.2439162021132586	4.487832404226516	27.91423855044907	1.2136625456716987	3.998481732260992	3.7112128160809656	0.16135707896004198	2.144267850736814	318.17139129688894	13.833538752038647	6.595499326867506	6	6	54	23	0	0	5	31	0	18	1	4	0	0	0	0	0	0	0	268	227	262	283	231	218	214	178	148	133	159
c1(c(Oc2nc(cc(n2)OC)OC)cccc1Oc1nc(cc(n1)OC)OC)C(=O)O	8.86	<rdkit.Chem.rdchem.Mol object at 0x7ccfc3b4ac00>	COc1cc(OC)nc(Oc2cccc(Oc3nc(OC)cc(OC)n3)c2C(=O)O)n1	RYVIXQCRCQLFCM-UHFFFAOYSA-N	C19H18N4O8	1	0	39.52763022131339	2.417014352804916	4.834028705609832	39.52763022131339	1.2750848458488189	4.342975639280494	4.737627535045176	0.15282669467887663	2.6869386018634582	277.72598609049373	8.958902777112701	6.758037077552975	18	18	49	31	0	0	12	18	0	19	4	8	0	0	0	0	0	0	0	586	558	829	840	978	713	820	758	808	174	204
C(n1cncn1)(Oc1ccc(cc1)c1ccccc1)C(C(C)(C)C)O	11.27	<rdkit.Chem.rdchem.Mol object at 0x7ccfc3b4ac70>	CC(C)(C)C(O)C(Oc1ccc(-c2ccccc2)cc1)n1cncn1	VGPIBGGRCVEHQZ-UHFFFAOYSA-N	C20H23N3O2	0	0	32.01989620844198	2.3989199613945056	4.77520574665129	32.01989620844198	1.2807958483376791	4.14480382576944	4.389540625199667	0.17558162500798669	2.395515312301378	197.4629468605972	7.898517874423887	6.201841687781799	17	17	48	25	0	0	5	23	0	20	3	2	0	0	0	0	0	0	0	320	332	457	453	435	404	314	232	196	153	188
O1c2c(OC1)ccc(c2)C(=O)C(NC)C	3.78	<rdkit.Chem.rdchem.Mol object at 0x7ccfc3b4ace0>	CNC(C)C(=O)c1ccc2c(c1)OCO2	VKEQBMCRQDSRET-UHFFFAOYSA-N	C11H13NO3	0	1	19.46852025550611	2.3920045164004096	4.71978733892673	19.46852025550611	1.297901350367074	3.6356748485940953	3.5164510695006737	0.23443007130004492	1.6629173702317706	78.11109774201924	5.207406516134616	4.763597251427792	6	6	28	15	0	0	4	13	0	11	1	3	0	0	0	0	0	0	0	230	216	314	264	199	163	129	50	8	89	110
O1c2c(OC1)ccc(c2)C(=O)C(NC)C	3.78	<rdkit.Chem.rdchem.Mol object at 0x7ccfc3b5fd10>	CNC(C)C(=O)c1ccc2c(c1)OCO2	VKEQBMCRQDSRET-UHFFFAOYSA-N	C11H13NO3	0	1	19.46852025550611	2.3920045164004096	4.71978733892673	19.46852025550611	1.297901350367074	3.6356748485940953	3.5164510695006737	0.23443007130004492	1.6629173702317706	78.11109774201924	5.207406516134616	4.763597251427792	6	6	28	15	0	0	4	13	0	11	1	3	0	0	0	0	0	0	0	230	216	314	264	199	163	129	50	8	89	110
O(C(=O)C1(C2CC(C1)CC2)c1ccccc1)CCCN(CC)CC	8.54	<rdkit.Chem.rdchem.Mol object at 0x7ccfc3b4ad50>	CCN(CC)CCCOC(=O)C1(c2ccccc2)CC2CCC1C2	BDNMABJZSXTKAQ-UHFFFAOYSA-N	C21H31NO2	0	1	31.516460811829177	2.587137316899564	5.054343208553936	31.516460811829177	1.313185867159549	4.107465585365796	3.6587300058872687	0.1524470835786362	2.1725848316242233	1352.8382848028184	56.3682618667841	8.085428834953861	6	6	55	24	0	2	3	31	0	21	1	2	0	0	0	0	0	0	0	246	248	351	350	369	289	207	147	143	155	207
Clc1ncccc1C(=O)Nc1c(c2ccc(Cl)cc2)cccc1	9.4	<rdkit.Chem.rdchem.Mol object at 0x7ccfc3b4adc0>	O=C(Nc1ccccc1-c1ccc(Cl)cc1)c1cccnc1Cl	WYEMLYFITZORAB-UHFFFAOYSA-N	C18H12Cl2N2O	0	0	29.887088103633285	2.3851066708690705	4.770213341738141	29.887088103633285	1.2994386132014473	4.060935960998585	4.348884847774912	0.18908194990325705	2.302828578337313	144.0492058045096	6.263008948022156	5.8030640711183334	18	18	35	23	0	0	5	12	0	18	2	1	0	0	0	2	0	0	2	289.2098765432099	308.22222222222223	411.6666666666667	418.44444444444446	385.22222222222223	359.22222222222223	320.8888888888889	267.5555555555556	196.44444444444449	130	161
C(=O)(C(C)NC)c1ccc(cc1)Br	5.05	<rdkit.Chem.rdchem.Mol object at 0x7ccfc3b4ae30>	CNC(C)C(=O)c1ccc(Br)cc1	OOJXMFNDUXHDOV-UHFFFAOYSA-N	C10H12BrNO	0	1	16.051961930649306	2.2882456112707374	4.576491222541474	16.051961930649306	1.234766302357639	3.451147693725605	3.315398512466534	0.255030654805118	1.4609420958021138	51.473354472707726	3.959488805592902	4.203428549365909	6	6	25	13	0	0	3	12	0	10	1	1	0	0	0	0	1	0	1	147.06721536351165	138.03703703703704	172.55555555555554	168.55555555555554	111.03703703703704	73.03703703703704	28.333333333333336	5.296296296296296	0.25925925925925924	72	86
C1(c2c(c3c(oc2=O)cccc3)O)c2c(CC(C1)c1ccc(cc1)c1ccc(cc1)Br)cccc2	13.02	<rdkit.Chem.rdchem.Mol object at 0x7ccfc3b4aea0>	O=c1c(C2CC(c3ccc(-c4ccc(Br)cc4)cc3)Cc3ccccc32)c(O)oc2ccccc12	LNDUTAIPEYOCDF-UHFFFAOYSA-N	C31H23BrO3	0	0	46.96741241325513	2.52349787699994	5.04699575399988	46.96741241325513	1.3419260689501469	4.513994897469654	4.837089177148875	0.13820254791853928	2.8290760986245806	667.0294136693955	19.057983247697013	7.755597111893549	28	29	58	35	0	0	4	23	0	31	0	3	0	0	0	0	1	0	1	443.0672153635117	485.03703703703707	703.5555555555555	757.5555555555555	746.0370370370371	710.0370370370371	679.5555555555555	584.5555555555555	488.03703703703707	219	285
n1(c(=O)c(c([nH]c1=O)C)Br)C(CC)C	7.07	<rdkit.Chem.rdchem.Mol object at 0x7ccfc3b4af10>	CCC(C)n1c(=O)[nH]c(C)c(Br)c1=O	CTSLUCNDVMMDHG-UHFFFAOYSA-N	C9H13BrN2O2	0	0	16.626505361064474	2.4114902359642234	4.822980471928448	16.626505361064474	1.1876075257903196	3.5344184851615807	3.3654172987140725	0.24038694990814805	1.550024203534038	58.11291087704728	4.150922205503377	4.398860093985858	6	6	27	14	0	0	5	13	0	9	2	2	0	0	0	0	1	0	1	193.06721536351165	183.03703703703704	266.0740740740741	250.14814814814815	182.8148148148148	37.33333333333333	7.2592592592592595	1	0	81	98
C(c1c(c2c(oc1=O)cccc2)O)(c1ccccc1)CC(c1ccc(cc1)c1ccc(cc1)Br)O	11.52	<rdkit.Chem.rdchem.Mol object at 0x7ccfc3b4af80>	O=c1c(C(CC(O)c2ccc(-c3ccc(Br)cc3)cc2)c2ccccc2)c(O)oc2ccccc12	IUZFQERQUZLNKQ-UHFFFAOYSA-N	C30H23BrO4	0	0	46.26424829701029	2.48677577561916	4.9735515512383195	46.26424829701029	1.3218356656288657	4.494656438732195	4.536769597205543	0.12962198849158696	2.764978184816398	804.3964982876461	22.982757093932744	7.942855273186535	28	29	58	35	0	0	5	23	0	30	0	4	0	0	0	0	1	0	1	457.0672153635117	479.03703703703707	686.5555555555555	738.5555555555557	746.0370370370371	722.0370370370371	764.5555555555555	634.5555555555555	521.0370370370371	211	270
C1(=NCC(=O)Nc2c1cc(cc2)Br)c1ccccn1	7.28	<rdkit.Chem.rdchem.Mol object at 0x7ccfc3b4aff0>	O=C1CN=C(c2ccccn2)c2cc(Br)ccc2N1	VMIYHDSEFNYJSL-UHFFFAOYSA-N	C14H10BrN3O	0	0	24.938982345837648	2.428453250453676	4.812251066072458	24.938982345837648	1.3125780182019815	3.8850802982681305	3.948166849066777	0.20779825521404088	2.015105268519014	112.19139777965512	5.904810409455533	5.362060207691276	12	12	29	19	0	0	5	10	0	14	3	1	0	0	0	0	1	0	1	265.06721536351165	274.03703703703707	378.55555555555554	443.8148148148148	365.0740740740741	321.3703703703704	216.6296296296296	102.11111111111111	27.77777777777778	110	137
c1(c(c(cc(c1)Br)Br)N)CN(C1CCCCC1)C	10.01	<rdkit.Chem.rdchem.Mol object at 0x7ccfc3b4b060>	CN(Cc1cc(Br)cc(Br)c1N)C1CCCCC1	OJGDCBLYJGHCIH-UHFFFAOYSA-N	C14H20Br2N2	0	1	22.64197145310681	2.35941387402327	4.718827748046541	22.641971453106812	1.2578873029503783	3.804096278665419	3.7979170675122513	0.2109953926395695	1.922239441222384	104.8918977130285	5.827327650723806	5.240716939123335	6	6	38	18	0	0	4	20	0	14	2	0	0	0	0	0	2	0	2	150.13443072702333	160.07407407407408	201.3703703703704	181.92592592592592	141.9190672153635	112.37037037037038	94.07407407407408	72.07407407407408	36.07407407407408	110	139
Brc1c2c(occ2)c(C[C@H](N)C)c2c1occ2	7.41	<rdkit.Chem.rdchem.Mol object at 0x7ccfc3b4b0d0>	C[C@@H](N)Cc1c2ccoc2c(Br)c2ccoc12	GIKPTWKWYXCBEC-SSDOTTSWSA-N	C13H12BrNO2	0	1	21.97369866120225	2.5344822771218576	4.970110872078552	21.97369866120225	1.292570509482485	3.7965001088966286	3.699608267717997	0.2176240157481175	1.8388551915176143	101.88735980654016	5.993374106267067	5.154496138518509	12	14	29	17	0	0	4	12	0	13	1	2	0	0	0	0	1	0	1	227.06721536351165	249.03703703703707	365.0740740740741	318.4074074074074	281.9259259259259	224.51851851851853	85.77777777777777	1.037037037037037	0	106	135
Brc1c(Cl)cc(OP(=S)(OC)OC)c(Cl)c1	12.66	<rdkit.Chem.rdchem.Mol object at 0x7ccfc3b4b140>	COP(=S)(OC)Oc1cc(Cl)c(Br)cc1Cl	NYQDCVLCJXRDSK-UHFFFAOYSA-N	C8H8BrCl2O3PS	0	0	19.09413746461609	2.3712687578489575	4.742537515697915	19.09413746461609	1.1933835915385056	3.664732610033472	3.6382356411540178	0.22738972757212608	1.761502479413918	69.49610144470257	4.343506340293911	4.71127428592231	6	6	24	16	0	0	8	8	0	8	0	3	1	1	0	2	1	0	3	194.03017832647464	133.62962962962962	258.03703703703707	180.46090534979425	138.11522633744855	117.33333333333331	76.21810699588477	12.839506172839506	0.5185185185185185	86	99
Brc1c(Cl)cc(OP(=S)(OCC)OCC)c(Cl)c1	13.53	<rdkit.Chem.rdchem.Mol object at 0x7ccfc3b4b1b0>	CCOP(=S)(OCC)Oc1cc(Cl)c(Br)cc1Cl	KWGUFOITWDSNQY-UHFFFAOYSA-N	C10H12BrCl2O3PS	0	0	20.971017284741368	2.377460703770075	4.7549214075401505	20.971017284741368	1.165056515818965	3.7751894799067265	3.759106074725444	0.20883922637363575	1.9119678479541833	97.87456649953758	5.4374759166409765	5.171473390079779	6	6	30	18	0	0	8	12	0	10	0	3	1	1	0	2	1	0	3	202.03017832647464	149.62962962962962	271.14814814814815	206.90534979423867	174.4485596707819	143.33333333333331	106.77366255144034	37.95061728395061	10.592592592592592	98	115
C(=O)(C(c1ccc(cc1)Br)(c1ccc(cc1)Br)O)OC(C)C	12.52	<rdkit.Chem.rdchem.Mol object at 0x7ccfc3b4b220>	CC(C)OC(=O)C(O)(c1ccc(Br)cc1)c1ccc(Br)cc1	FOANIXZHAMJWOI-UHFFFAOYSA-N	C17H16Br2O3	0	0	26.841240774014405	2.4845792786460827	4.9691585572921655	26.841240774014405	1.2200563988188369	4.001771808559964	3.937014286870057	0.17895519485772987	2.1588800011915388	153.00301356185213	6.9546824346296425	5.818914978045426	12	12	38	22	0	0	5	16	0	17	0	3	0	0	0	0	2	0	2	276.1344307270233	274.0740740740741	400.1111111111111	469.1111111111111	429.07407407407413	384.0740740740741	246.74074074074076	105.33333333333334	36.66666666666667	128	157
Fc1ccc(cc1)C(=O)CCCN1CCC(CC1)(O)c1ccc(cc1)Br	7.12	<rdkit.Chem.rdchem.Mol object at 0x7ccfc3b4b290>	O=C(CCCN1CCC(O)(c2ccc(Br)cc2)CC1)c1ccc(F)cc1	RKLNONIVDFXQRX-UHFFFAOYSA-N	C21H23BrFNO2	0	1	33.292284970380464	2.414448617630174	4.828897235260348	33.292284970380464	1.2804724988607872	4.17904739051443	3.8087002050994054	0.14648846942690022	2.29279942244273	697.0166919844756	26.808334307095215	7.502320803829003	12	12	49	26	0	0	5	23	0	21	1	2	0	0	1	0	1	0	2	331.06721536351165	307.03703703703707	397.55555555555554	379.55555555555554	308.03703703703707	275.03703703703707	248.33333333333337	195.03703703703704	191.2962962962963	157	199
Brc1ccc(C(c2ncccc2)CCN(C)C)cc1	6.56	<rdkit.Chem.rdchem.Mol object at 0x7ccfc3b4b300>	CN(C)CCC(c1ccc(Br)cc1)c1ccccn1	ZDIGNSYAACHWNL-UHFFFAOYSA-N	C16H19BrN2	0	1	24.221082779743824	2.349628084791873	4.699256169583746	24.221082779743824	1.2747938305128328	3.8488792063656687	3.842413938205724	0.20223231253714335	1.987954685008196	117.9907167339557	6.210037722839774	5.412459835797137	12	12	38	19	0	0	3	19	0	16	2	0	0	0	0	0	1	0	1	189.06721536351165	195.03703703703704	234.55555555555551	226.55555555555551	216.03703703703704	236.77777777777777	189.55555555555551	103.5925925925926	28.85185185185185	111	136
C1C(CC(O1)(Cn1cncn1)c1ccc(cc1Cl)Cl)Br	9.87	<rdkit.Chem.rdchem.Mol object at 0x7ccfc3b4b370>	Clc1ccc(C2(Cn3cncn3)CC(Br)CO2)c(Cl)c1	HJJVPARKXDDIQD-UHFFFAOYSA-N	C13H12BrCl2N3O	0	0	25.39052206819849	2.5009411679027513	4.928828459290342	25.39052206819849	1.2695261034099243	3.943428605534891	3.8895473909244385	0.1944773695462219	2.051439979473442	132.87294829952538	6.643647414976269	5.582540576271429	11	11	32	20	0	0	7	12	0	13	3	1	0	0	0	2	1	0	3	242.27709190672152	255.00000000000003	347.14814814814815	285.5925925925926	314.3827160493827	306	201.83127572016463	97.11111111111111	38.4238683127572	120	153
BrC(C(=O)NC(=O)N)C(C)C	6.17	<rdkit.Chem.rdchem.Mol object at 0x7ccfc3b4b3e0>	CC(C)C(Br)C(=O)NC(N)=O	CMCCHHWTTBEZNM-UHFFFAOYSA-N	C6H11BrN2O2	0	0	11.762013208024689	2.196805638851211	4.393611277702422	11.762013208024689	1.0692739280022443	3.23651661734949	3.000744754004505	0.2727949776367732	1.194170688998006	35.183406220542636	3.198491474594785	3.6558847370686447	0	0	22	11	0	0	5	11	0	6	2	2	0	0	0	0	1	0	1	149.06721536351165	119.77777777777776	144.8148148148148	113.11111111111111	114.03703703703704	37.33333333333333	18	0	0	57	64
Brc1sc2n3c(nnc3C)CN=C(c2c1)c1c(Cl)cccc1	8.28	<rdkit.Chem.rdchem.Mol object at 0x7ccfc3b4b450>	Cc1nnc2n1-c1sc(Br)cc1C(c1ccccc1Cl)=NC2	UMSGKTJDUHERQW-UHFFFAOYSA-N	C15H10BrClN4S	0	0	28.976986004283155	2.533474383133407	4.899202189971087	28.976986004283155	1.3171357274674165	4.05854711503724	4.179177289744999	0.18996260407931811	2.218571766894045	155.4245870137372	7.0647539551698735	5.83461800337435	16	16	32	22	0	0	7	10	0	15	4	0	1	0	0	1	1	0	2	279.1165980795611	315.48148148148147	452.39506172839504	464.85185185185185	416.33333333333337	338.07407407407413	211.81481481481484	145.75720164609055	68.44444444444444	134	169
COc1cc2c(cc1OC)[C@@]13CCN4CC5=CCOC6CC(=O)N2C1[C@H]6[C@H]5C[C@@H]34	4.21	<rdkit.Chem.rdchem.Mol object at 0x7ccfc3b4b4c0>	COc1cc2c(cc1OC)[C@@]13CCN4CC5=CCOC6CC(=O)N2C1[C@H]6[C@H]5C[C@H]43	RRKTZKIUPZVBMF-PLNGPGDESA-N	C23H26N2O4	0	1	39.82579683604334	2.759098397478551	5.3475152110924675	39.82579683604334	1.3733033391739082	4.382995427964024	4.592710665561321	0.15836933329521796	2.589181145699394	308.41642469973993	10.63504912757724	6.796161635044715	6	6	55	29	1	2	6	26	0	23	2	4	0	0	0	0	0	0	0	404	427	682	846	859	761	580	348	203	210	294
O(c1ccc(NC(=O)CC(O)C)cc1)CC	6.27	<rdkit.Chem.rdchem.Mol object at 0x7ccfc3b4b530>	CCOc1ccc(NC(=O)CC(C)O)cc1	LIAWQASKBFCRNR-UHFFFAOYSA-N	C12H17NO3	0	0	19.15756536065475	2.2539143736945553	4.5078287473891105	19.15756536065475	1.197347835040922	3.6469016490946937	3.531525064144682	0.2207203165090426	1.7317334363958088	87.28353556532836	5.455220972833023	4.939165478260473	6	6	33	16	0	0	4	17	0	12	1	3	0	0	0	0	0	0	0	216	192	229	220	202	144	122	108	62	89	105
N1(CCC(c2ccccc2)(c2ccccc2)CC1)C(C)(C)C	6.72	<rdkit.Chem.rdchem.Mol object at 0x7ccfc3b4b5a0>	CC(C)(C)N1CCC(c2ccccc2)(c2ccccc2)CC1	QIHLUZAFSSMXHQ-UHFFFAOYSA-N	C21H27N	0	1	28.53562598351536	2.503504498939527	5.007008997879055	28.53562598351536	1.2970739083416072	4.0294133736821305	4.064496466793583	0.1847498393997083	2.190747225283989	147.7511156674307	6.715959803065032	5.783986567670569	12	12	49	22	0	0	1	27	0	21	1	0	0	0	0	0	0	0	0	198	228	294	292	272	272	228	150	69	145	185
O1c2c3c4[C@@H](N(CCc4cc2OC1)C)Cc1c3c(O)c(OC)cc1	4.36	<rdkit.Chem.rdchem.Mol object at 0x7ccfc3b4b610>	COc1ccc2c(c1O)-c1c3c(cc4c1[C@H](C2)N(C)CC4)OCO3	LODGIKWNLDQZBM-LBPRGKRZSA-N	C19H19NO4	0	1	32.406434610289736	2.610853459645527	5.203415441509556	32.406434610289736	1.3502681087620725	4.16465294200499	4.397145684977126	0.1832144035407136	2.3564243598163217	174.37856229833878	7.265773429097449	6.036697318671909	12	12	43	24	0	0	5	19	0	19	1	4	0	0	0	0	0	0	0	356	375	591	650	624	584	458	199	36	161	212
O=C(O)c1cc(NCCCC)c(Oc2ccccc2)c(S(=O)(=O)N)c1	7.83	<rdkit.Chem.rdchem.Mol object at 0x7ccfc3b4b680>	CCCCNc1cc(C(=O)O)cc(S(N)(=O)=O)c1Oc1ccccc1	MAEIEVLCKWDQJH-UHFFFAOYSA-N	C17H20N2O5S	1	0	30.606009207693265	2.460302861577386	4.920605723154772	30.606009207693265	1.2242403683077303	4.119246770570234	4.051396964879526	0.16205587859518103	2.3153524831179473	288.23348618181967	11.529339447272786	6.580061599466563	12	12	45	25	0	0	8	20	0	17	2	5	1	0	0	0	0	0	0	366.44444444444446	294.6666666666667	525.6666666666666	498.33333333333326	560	553.6666666666666	571.3333333333334	327.33333333333337	240.66666666666663	144	175
N#Cc1ccccc1OCC(CNC(C)(C)C)O	4.66	<rdkit.Chem.rdchem.Mol object at 0x7ccfc3b4b6f0>	CC(C)(C)NCC(O)COc1ccccc1C#N	VCVQSRCYSKKPBA-UHFFFAOYSA-N	C14H20N2O2	0	1	21.63601576851226	2.270480444451033	4.540960888902065	21.63601576851226	1.2020008760284588	3.7693203752915703	3.6119832527803064	0.20066573626557255	1.8720436638958065	112.81966183214938	6.267758990674966	5.313577295798974	6	6	38	18	0	0	4	20	0	14	2	2	0	0	0	0	0	0	0	222	202	241	266	220	171	156	136	93	104	121
CNC(C(=O)c1ccccc1)CC	4.26	<rdkit.Chem.rdchem.Mol object at 0x7ccfc3b4b760>	CCC(NC)C(=O)c1ccccc1	DDPMGIMJSRUULN-UHFFFAOYSA-N	C11H15NO	0	1	16.383376869909682	2.2784136094964436	4.556827218992888	16.383376869909682	1.2602597592238216	3.4446816489608483	3.2827856929986905	0.2525219763845147	1.45105662306116	53.2374672860142	4.095189791231862	4.2371266852252365	6	6	28	13	0	0	2	15	0	11	1	1	0	0	0	0	0	0	0	144	136	176	182	123	75	30	6	0	73	90
S(=O)(=O)(Oc1nc(nc(c1CCCC)C)NCC)N(C)C	10.51	<rdkit.Chem.rdchem.Mol object at 0x7ccfc3b4b7d0>	CCCCc1c(C)nc(NCC)nc1OS(=O)(=O)N(C)C	DSKJPMWIHSOYEA-UHFFFAOYSA-N	C13H24N4O3S	0	0	24.41408547909419	2.407431966004144	4.814863932008288	24.41408547909419	1.1625754990044852	3.925297590307265	3.913163175264451	0.18634110358402148	2.1062833878969003	147.99630439502604	7.047443066429811	5.739124647877851	6	6	45	21	0	0	8	24	0	13	4	3	1	0	0	0	0	0	0	284.44444444444446	209.33333333333331	461	338	340.66666666666663	284	274.6666666666667	111.33333333333334	52	124	146
O=C(Nc1c(cccc1C)C)C1N(CCCC1)CCCC	6.18	<rdkit.Chem.rdchem.Mol object at 0x7ccfc3b4b840>	CCCCN1CCCCC1C(=O)Nc1c(C)cccc1C	LEBVLXFERQHONN-UHFFFAOYSA-N	C18H28N2O	0	1	26.760107071336535	2.3680963651747757	4.736192730349552	26.760107071336535	1.2742908129207875	3.9463085314539352	4.11088958617419	0.19575664696067577	2.1555767941414476	143.72505549018885	6.844050261437564	5.709839482324508	6	6	49	21	0	0	3	28	0	18	2	1	0	0	0	0	0	0	0	208	213	283	294	254	229	179	121	70	130	165
C(NCC(COc1c(ccc(c1)C)Cl)O)(C)(C)C	7.07	<rdkit.Chem.rdchem.Mol object at 0x7ccfc3b4b8b0>	Cc1ccc(Cl)c(OCC(O)CNC(C)(C)C)c1	HQIRNZOQPUAHHV-UHFFFAOYSA-N	C14H22ClNO2	0	1	21.153455543587953	2.2874834332274707	4.5749668664549406	21.153455543587953	1.1751919746437751	3.7740033736384992	3.5578972331368415	0.1976609573964912	1.8569563704056524	126.48677321130506	7.027042956183615	5.427924408008532	6	6	40	18	0	0	4	22	0	14	1	2	0	0	0	1	0	0	1	189.60493827160496	179.11111111111111	211.44444444444449	209.33333333333337	156.66666666666669	142.11111111111111	128.44444444444446	99.11111111111111	68.11111111111111	108	124
[C@@]123[C@@]45[C@H](N(CC3)CC3CC3)Cc3c2c(O[C@H]1[C@]([C@H](C4)[C@](C(C)(C)C)(C)O)(CC5)OC)c(cc3)O	7.96	<rdkit.Chem.rdchem.Mol object at 0x7ccfc3b4b920>	CO[C@]12CC[C@@]3(C[C@@H]1[C@](C)(O)C(C)(C)C)[C@H]1Cc4ccc(O)c5c4[C@@]3(CCN1CC1CC1)[C@H]2O5	RMRJXGBAOAMLHD-IHFGGWKQSA-N	C29H41NO4	0	1	44.42024924749784	2.8281822738551594	5.600866221753251	44.42024924749784	1.306477919044054	4.550185518909474	4.751986365536155	0.13976430486871044	2.782338144472989	426.9455988755934	12.557223496340985	7.280432033632621	6	6	75	34	2	4	5	41	0	29	1	4	0	0	0	0	0	0	0	386	434	705	892	891	762	652	401	302	261	362
S1/C(=N\C(C)(C)C)/N(C(=O)N(c2ccccc2)C1)C(C)C	12.25	<rdkit.Chem.rdchem.Mol object at 0x7ccfc3b4b990>	CC(C)N1C(=O)N(c2ccccc2)CS/C1=N\C(C)(C)C	PRLVTUNWOQKEAI-VKAVYKQESA-N	C16H23N3OS	0	2	25.05114797542044	2.4452341679301	4.890468335860202	25.05114797542044	1.192911808353354	3.958610084514972	3.987184079311948	0.18986590853866417	2.1250225819428965	129.75771903253792	6.178939001549425	5.607606356586075	6	6	44	21	0	0	5	23	0	16	3	1	1	0	0	0	0	0	0	238.44444444444449	251	335	342	300.33333333333337	241	174	99	63	131	156
CC(NC(C)(C)C)C(=O)c1cccc(Cl)c1	5.76	<rdkit.Chem.rdchem.Mol object at 0x7ccfc3b4ba00>	CC(NC(C)(C)C)C(=O)c1cccc(Cl)c1	SNPPWIUOZRMYNY-UHFFFAOYSA-N	C13H18ClNO	0	1	18.23831480424754	2.320009504807205	4.640019009614408	18.23831480424754	1.1398946752654713	3.663695043168346	3.67451567135165	0.22965722945947808	1.7714249631170615	67.36747014917964	4.210466884323727	4.680165891920226	6	6	34	16	0	0	3	18	0	13	1	1	0	0	0	1	0	0	1	165.60493827160494	164.11111111111111	200.66666666666669	199.44444444444449	165.44444444444446	123	64.88888888888889	36.111111111111114	11.333333333333334	96	110
C12(CC(=O)N(C(=O)C1)CCCCN1CCN(CC1)c1ncccn1)CCCC2	5.78	<rdkit.Chem.rdchem.Mol object at 0x7ccfc3b4ba70>	O=C1CC2(CCCC2)CC(=O)N1CCCCN1CCN(c2ncccn2)CC1	QWCRAEMEVRGPNT-UHFFFAOYSA-N	C21H31N5O2	0	1	36.80906056138112	2.4631658793383377	4.880200527456648	36.80906056138112	1.3146093057636117	4.2694470990545215	3.616748609009489	0.1291695931789103	2.3151948651118373	2632.8590367784227	94.03067988494368	8.905445038130148	6	6	59	28	1	0	7	31	0	21	5	2	0	0	0	0	0	0	0	344	336	454	429	361	277	204	221	203	179	235
c1(N(COCCCC)C(=O)CCl)c(cccc1CC)CC	12.35	<rdkit.Chem.rdchem.Mol object at 0x7ccfc3b4bae0>	CCCCOCN(C(=O)CCl)c1c(CC)cccc1CC	HKPHPIREJKHECO-UHFFFAOYSA-N	C17H26ClNO2	0	0	26.395560842427244	2.4068514153137235	4.813702830627449	26.395560842427244	1.2569314686870117	3.912793099427283	3.711004730752351	0.1767145109882072	2.0532400015988204	269.50127366575094	12.833393984083378	6.338510461099733	6	6	47	21	0	0	4	26	0	17	1	2	0	0	0	1	0	0	1	219.60493827160496	211.55555555555551	288.1111111111111	308.55555555555554	315.6666666666667	250.88888888888889	153.33333333333331	75.44444444444444	47.55555555555556	120	150
n1(c(=O)n(c(cc1=O)C(F)(F)F)C)c1cc(C(=O)OC(C(=O)OCC=C)(C)C)c(cc1)Cl	9.89	<rdkit.Chem.rdchem.Mol object at 0x7ccfc3b4bb50>	C=CCOC(=O)C(C)(C)OC(=O)c1cc(-n2c(=O)cc(C(F)(F)F)n(C)c2=O)ccc1Cl	JEDYYFXHPAIBGR-UHFFFAOYSA-N	C20H18ClF3N2O6	0	0	38.019537955909854	2.49223848018264	4.984476960365279	38.019537955909854	1.188110561122183	4.369885562606495	4.529340799587654	0.1415418999871142	2.673727219856905	677.7971596016673	21.181161237552104	7.68199887835561	12	12	50	32	0	0	12	18	0	20	2	6	0	0	3	1	0	0	4	629.604938271605	537.1111111111111	909.4444444444443	889.7777777777778	879.4444444444446	958	615.8888888888889	674.8888888888889	523.4444444444445	184	220
c1(c(ccc(c1)C)N(=O)=O)O[P@@](=S)(N[C@@H](CC)C)OCC	11.22	<rdkit.Chem.rdchem.Mol object at 0x7ccfc3b4bbc0>	CCO[P@](=S)(N[C@H](C)CC)Oc1cc(C)ccc1[N+](=O)[O-]	OEYOMNZEMCPTKN-BIBXISHDSA-N	C13H21N2O4PS	0	0	24.39957841045713	2.389946478714742	4.779892957429484	24.39957841045714	1.1618846862122447	3.925089848515351	3.968386659620021	0.18897079331523908	2.1202969738652913	129.4871621595862	6.166055340932677	5.605519087052071	6	6	42	21	0	0	8	21	0	13	2	4	1	1	0	0	0	0	0	285.7530864197531	215.25925925925924	365.66666666666663	338.1111111111111	356	255.44444444444449	286.33333333333337	137	79	121	143
c12c(cc(c(c2)Cl)S(=O)(=O)N)S(=O)(=O)NC(N1)CC(C)C	6.14	<rdkit.Chem.rdchem.Mol object at 0x7ccfc3b4bc30>	CC(C)CC1Nc2cc(Cl)c(S(N)(=O)=O)cc2S(=O)(=O)N1	HGBFRHCDYZJRAO-UHFFFAOYSA-N	C11H16ClN3O4S2	0	0	23.7132103741834	2.513909051069355	5.02781810213871	23.713210374183404	1.1292004940087337	3.9711811648063815	3.997932365151368	0.19037773167387467	2.1277146634937454	140.2305611824596	6.6776457705933145	5.685225278331566	6	6	37	21	0	0	10	16	0	11	3	4	2	0	0	1	0	0	1	292.4938271604938	167.1111111111111	462.77777777777783	400.29629629629625	393.6666666666667	242.51851851851853	383	74.66666666666666	41.55555555555556	130	159
C(=N\OC(=O)NC)(/C(SC)C)\C	6.07	<rdkit.Chem.rdchem.Mol object at 0x7ccfc3b4bca0>	CNC(=O)O/N=C(\C)C(C)SC	SFNPDDSJBGRXLW-WEVVVXLNSA-N	C7H14N2O2S	0	0	14.264792817049548	2.1445880113874303	4.2891760227748605	14.264792817049548	1.188732734754129	3.3149342693981585	3.123953362600262	0.2603294468833552	1.321420859914845	43.79345699635628	3.649454749696357	3.961805979372673	0	0	26	12	0	0	5	14	0	7	2	2	1	0	0	0	0	0	0	158.44444444444446	139.66666666666666	165.33333333333331	117	77	56.66666666666666	24.666666666666664	11.666666666666666	1	62	67
C(=N\OC(=O)NC)(/C(S(=O)C)C)\C	3.35	<rdkit.Chem.rdchem.Mol object at 0x7ccfc3b4bd10>	CNC(=O)O/N=C(\C)C(C)[S+](C)[O-]	RCTCYOQIGNPQJH-WEVVVXLNSA-N	C7H14N2O3S	0	0	15.027144058693022	2.1934421641295243	4.386884328259049	15.027144058693022	1.1559341583610017	3.401646705314106	3.1796948728216443	0.24459191329397265	1.4191495047130152	54.420626685772206	4.1862020527517085	4.259107513481611	0	0	27	13	0	0	6	14	0	7	2	3	1	0	0	0	0	0	0	207.30864197530863	143.11111111111111	192.77777777777777	151.33333333333331	118.33333333333334	98.22222222222224	51.55555555555556	81.55555555555554	8	68	74
CC(C(=NOC(=O)NC)C)S(=O)(=O)C	3.66	<rdkit.Chem.rdchem.Mol object at 0x7ccfc3b4bd80>	CNC(=O)ON=C(C)C(C)S(C)(=O)=O	CTJBHIROCMPUKL-UHFFFAOYSA-N	C7H14N2O4S	0	0	15.624350609072888	2.2831975074859203	4.566395014971842	15.624350609072888	1.1160250435052064	3.488284913063994	3.148791655103558	0.22491368965025416	1.4834910143104314	80.43134131722216	5.745095808373011	4.723876154225464	0	0	28	14	0	0	7	14	0	7	2	4	1	0	0	0	0	0	0	230.44444444444449	147.66666666666666	249.33333333333337	177	149	128.66666666666666	72.66666666666666	131.66666666666669	13	76	83
N(c1c(cc(cc1N(O)O)C(C)(C)C)N(O)O)[C@@H](CC)C	12.99	<rdkit.Chem.rdchem.Mol object at 0x7ccfc3b4bdf0>	CC[C@@H](C)Nc1c(N(O)O)cc(C(C)(C)C)cc1N(O)O	LUMQWVYYTNMJAC-SECBINFHSA-N	C14H25N3O4	0	0	24.024822450675153	2.458259274888459	4.916518549776917	24.02482245067515	1.1440391643178642	3.933688262494198	3.919005334094163	0.18661930162353155	2.107775225031468	130.40800063014623	6.209904791911725	5.612605346865479	6	6	46	21	0	0	7	25	0	14	3	4	0	0	0	0	0	0	0	282	287	381	415	467	426	272	45	13	129	151
CN(c1ccc(cc1)/N=N/c1ccccc1)C	12.38	<rdkit.Chem.rdchem.Mol object at 0x7ccfc3b4be60>	CN(C)c1ccc(/N=N/c2ccccc2)cc1	JCYPECIVGRXBMO-FOCLMDBBSA-N	C14H15N3	0	0	22.074850046942736	2.271632890044307	4.543265780088616	22.074850046942736	1.2985205909966315	3.7414046739241487	3.7499481299782977	0.2205851841163705	1.8523702589430395	95.71487667029962	5.630286862958801	5.092001988540118	12	12	32	17	0	0	3	15	0	14	3	0	0	0	0	0	0	0	0	206	221	265	242	175	152	135	108	80	97	115
Clc1ccc(NC(=O)N(C(C#C)C)C)cc1	8.35	<rdkit.Chem.rdchem.Mol object at 0x7ccfc3b4bed0>	C#CC(C)N(C)C(=O)Nc1ccc(Cl)cc1	BYYMILHAKOURNM-UHFFFAOYSA-N	C12H13ClN2O	0	0	19.786364262819006	2.273301424796158	4.5466028495923165	19.786364262819006	1.236647766426188	3.6529457343080898	3.702198279292239	0.23138739245576495	1.778930402009279	69.58686572516737	4.349179107822961	4.712579467932681	6	6	29	16	0	0	4	13	0	12	2	1	0	0	0	1	0	0	1	197.60493827160496	192.11111111111111	241.66666666666663	213.66666666666663	190.11111111111111	159.11111111111111	113.11111111111111	72.55555555555556	41.111111111111114	87	102
S(C(=O)N(CC(C)C)CC(C)C)CC	11.96	<rdkit.Chem.rdchem.Mol object at 0x7ccfc3b4bf40>	CCSC(=O)N(CC(C)C)CC(C)C	BMTAFVWTTFSTOG-UHFFFAOYSA-N	C11H23NOS	0	0	15.303333881481024	2.2215832939527687	4.443166587905536	15.303333881481024	1.0930952772486446	3.47457631394098	3.2826266860167412	0.2344733347154815	1.5251161574404355	58.18528680452579	4.156091914608985	4.400104755352327	0	0	37	14	0	0	3	23	0	11	1	1	1	0	0	0	0	0	0	112.44444444444444	94	106	108.66666666666669	92	54.66666666666667	18	4	0	81	93
C(=O)(C(CC)NC)c1ccc2c(c1)OCO2	4.34	<rdkit.Chem.rdchem.Mol object at 0x7ccfc3b44040>	CCC(NC)C(=O)c1ccc2c(c1)OCO2	CGKQZIULZRXRRJ-UHFFFAOYSA-N	C12H15NO3	0	1	20.561603898520488	2.3954873621998933	4.730933249238216	20.561603898520485	1.2851002436575305	3.6942918186527054	3.593495676700748	0.22459347979379676	1.74912908408267	89.44039115355062	5.590024447096914	4.963576012005558	6	6	31	16	0	0	4	15	0	12	1	3	0	0	0	0	0	0	0	234	221	325	283	216	176	146	68	16	95	119
O=P(SC(C)CC)(SC(C)CC)OCC	11.49	<rdkit.Chem.rdchem.Mol object at 0x7ccfc3b440b0>	CCOP(=O)(SC(C)CC)SC(C)CC	KXRPCFINVWWFHQ-UHFFFAOYSA-N	C10H23O2PS2	0	0	16.946881697334817	2.2981284210400768	4.596256842080152	16.94688169733482	1.1297921131556548	3.5498123133864925	3.296625865179206	0.21977505767861377	1.598364588409371	70.79831740256395	4.7198878268375966	4.665300343024925	0	0	38	15	0	0	5	23	0	10	0	2	2	1	0	0	0	0	0	108.19753086419752	47.407407407407405	76.88888888888889	97.88888888888889	105.44444444444444	61.333333333333336	25	8	1	87	101
c12c(n(c(n1)N(CCO)C)C)c(=O)n(c(=O)n2C)C	4.94	<rdkit.Chem.rdchem.Mol object at 0x7ccfc3b44120>	CN(CCO)c1nc2c(c(=O)n(C)c(=O)n2C)n1C	ZGNRRVAPHPANFI-UHFFFAOYSA-N	C11H17N5O3	0	0	23.544058931423105	2.5455442250478795	4.974425383580159	23.544058931423105	1.2391609963906898	3.870559325869257	3.761884754903982	0.19799393446863064	1.966773982585188	136.68148832534513	7.193762543439218	5.5595072024832985	9	10	36	19	0	0	8	17	0	11	5	3	0	0	0	0	0	0	0	314	304	477	472	411	250	152	98	94	117	144
C1CN(CCN(CCN(CCN1CC(=O)O)CC(O)C)CC(=O)O)CC(=O)O	1.31	<rdkit.Chem.rdchem.Mol object at 0x7ccfc3b44200>	CC(O)CN1CCN(CC(=O)O)CCN(CC(=O)O)CCN(CC(=O)O)CC1	IQUHNCOJRJBMSU-UHFFFAOYSA-N	C17H32N4O7	3	4	32.8733003600632	2.2532716069061443	4.506543213812288	32.8733003600632	1.1740464414308285	4.197698871377257	4.783085736512109	0.1708244905897182	2.5947053069773096	177.3607012428772	6.334310758674186	6.207804936263972	0	0	60	28	0	0	11	32	0	17	4	7	0	0	0	0	0	0	0	414	316	376	419	392	450	608	468	529	160	194
Clc1cc2c(N(C(=O)C(OC(=O)N(C)C)N=C2c2ccccc2)C)cc1	10.02	<rdkit.Chem.rdchem.Mol object at 0x7ccfc3b44270>	CN(C)C(=O)OC1N=C(c2ccccc2)c2cc(Cl)ccc2N(C)C1=O	PXBVEXGRHZFEOF-UHFFFAOYSA-N	C19H18ClN3O3	0	0	33.108405715351	2.485166832846551	4.888061802511124	33.108405715351	1.2734002198211922	4.182372965731736	4.323852473492247	0.16630201821124027	2.419658226158591	226.25013709342332	8.701928349747051	6.377152633545071	12	12	44	26	0	0	7	18	0	19	3	3	0	0	0	1	0	0	1	379.60493827160496	380.1111111111111	570.6666666666667	649.4444444444445	629.2222222222222	632.8888888888889	519.8888888888889	350	214.44444444444449	154	189
s1cc(nc1)c1[nH]c2c(n1)ccc(NC(=O)OC(C)C)c2	7.66	<rdkit.Chem.rdchem.Mol object at 0x7ccfc3b442e0>	CC(C)OC(=O)Nc1ccc2[nH]c(-c3cscn3)nc2c1	QZWHWHNCPFEXLL-UHFFFAOYSA-N	C14H14N4O2S	0	0	26.58648773029191	2.442923811170334	4.730845244748397	26.58648773029191	1.2660232252519958	3.981915627396581	3.8304530566855184	0.1824025265088342	2.0849204324888353	246.78108021517383	11.751480010246372	6.250438973429726	14	15	35	21	0	0	7	14	0	14	4	2	1	0	0	0	0	0	0	306.44444444444446	316	447	376.66666666666663	348	283.3333333333333	267	210.66666666666663	136.66666666666669	124	150
Oc1c([C@H]2[C@@H](CC=C(C2)C)C(=C)C)c(O)cc(c1)CCCCC	12.7	<rdkit.Chem.rdchem.Mol object at 0x7ccfc3b44350>	C=C(C)[C@@H]1CC=C(C)C[C@H]1c1c(O)cc(CCCCC)cc1O	ZTGXAWYVTLUPDT-ZWKOTPCHSA-N	C21H30O2	0	0	27.84147365850733	2.454239774742824	4.908479549485646	27.84147365850733	1.2104988547177098	4.0385065290070745	4.043507604756764	0.17580467846768538	2.23002165722326	290.3762203299475	12.625053057823804	6.504086516616752	6	6	53	23	0	0	2	30	0	21	0	2	0	0	0	0	0	0	0	222	229	308	355	355	318	221	100	64	144	181
O1C(c2c(c3c1cc(cc3O)CCCCC)cc(cc2)C)(C)C	13.65	<rdkit.Chem.rdchem.Mol object at 0x7ccfc3b443c0>	CCCCCc1cc(O)c2c(c1)OC(C)(C)c1ccc(C)cc1-2	VBGLYOIFKLUMQG-UHFFFAOYSA-N	C21H26O2	0	0	28.358362227296915	2.5506026433531157	5.101205286706229	28.358362227296915	1.23297227075204	4.072683071722587	4.029268870262948	0.1751856030549108	2.226494060663794	413.0156159234156	17.957200692322417	6.856394526133901	12	12	49	23	0	0	2	26	0	21	0	2	0	0	0	0	0	0	0	254	287	416	458	410	299	182	102	71	150	187
[C@@]12([C@@]3([C@@H](CC1)[C@H]1[C@H](CC3)[C@@]3(C(=CC(=O)CC3)C=C1)C)C)OC(=O)CC2	9.77	<rdkit.Chem.rdchem.Mol object at 0x7ccfc3b44430>	C[C@]12CCC(=O)C=C1C=CC1[C@@H]2CC[C@@]2(C)[C@H]1CC[C@@]21CCC(=O)O1	UJVLDDZCTMKXJK-PVAIODFMSA-N	C22H28O3	0	0	32.84209290758521	2.667028481343234	5.2523820085127255	32.84209290758521	1.3136837163034083	4.214870217202164	4.388135110462483	0.17552540441849931	2.395195064711578	196.9902916903062	7.879611667612249	6.19944517863794	0	0	53	25	1	0	3	28	0	22	0	3	0	0	0	0	0	0	0	292	308	459	434	373	316	251	223	188	182	251
c1(cc(c(cc1)O)OC)CNC(=O)CCCC/C=C/C(C)C	9.83	<rdkit.Chem.rdchem.Mol object at 0x7ccfc3b444a0>	COc1cc(CNC(=O)CCCC/C=C/C(C)C)ccc1O	YKPUWZUDDOIDPM-SOFGYWHQSA-N	C18H27NO3	0	0	26.921519171068425	2.2947233591867544	4.589446718373509	26.92151917106842	1.2237054168667465	3.956160728536912	3.4268088734106583	0.15576403970048447	2.020086830884643	1385.5005084266909	62.97729583757686	8.022274091629843	6	6	49	22	0	0	4	27	0	18	1	3	0	0	0	0	0	0	0	254	229	278	272	208	191	196	190	150	125	150
C12C(C(=O)N(C1=O)SC(C(Cl)Cl)(Cl)Cl)CC=CC2	9.98	<rdkit.Chem.rdchem.Mol object at 0x7ccfc3b44510>	Oc1c2c(c(O)n1SC(Cl)(Cl)C(Cl)Cl)CC=CC2	VTIICEULKUFPJJ-UHFFFAOYSA-N	C10H9Cl4NO2S	0	0	22.10871548714885	2.503709904775031	4.81738819701658	22.10871548714885	1.2282619715082694	3.821450082680288	3.6918174282712513	0.20510096823729176	1.8939055296892464	102.32064494364596	5.684480274646998	5.215898125355011	5	5	27	18	0	0	8	9	0	10	1	2	1	0	0	4	0	0	4	192.8641975308642	193.88888888888891	286.46913580246917	258.2345679012346	247.88888888888889	144.44444444444446	70.22222222222223	33.55555555555555	9.333333333333334	105	132
N1(C(=O)C2C(C1=O)CC=CC2)SC(Cl)(Cl)Cl	8.77	<rdkit.Chem.rdchem.Mol object at 0x7ccfc3b44580>	Oc1c2c(c(O)n1SC(Cl)(Cl)Cl)CC=CC2	YHILKALTPHRGSY-UHFFFAOYSA-N	C9H8Cl3NO2S	0	0	19.544244532651547	2.496710558199985	4.74708778799368	19.544244532651547	1.2215152832907217	3.710346024819949	3.523878869794837	0.2202424293621773	1.7295659637989504	82.86295830449541	5.178934894030963	4.8871917677015	5	5	24	16	0	0	7	8	0	9	1	2	1	0	0	3	0	0	3	183.25925925925924	180.33333333333337	274.7037037037037	243.66666666666669	222.33333333333331	92	33.333333333333336	14.000000000000002	0	94	115
N1([C@@H](CCC1)C(=O)O)C(=O)[C@@H](CS)C	4.59	<rdkit.Chem.rdchem.Mol object at 0x7ccfc3b445f0>	CC(CS)C(=O)N1CCCC1C(=O)O	FAKRSMQSSFJEIM-UHFFFAOYSA-N	C9H15NO3S	1	0	16.990718617652256	2.3759764304005686	4.6515959970759075	16.990718617652256	1.2136227584037325	3.530326533000306	3.320741978281375	0.2371958555915268	1.536660482014163	62.21558076406502	4.443970054576073	4.4670776995969295	0	0	29	14	0	0	5	15	0	9	1	3	1	0	0	0	0	0	0	189.30864197530863	161.11111111111111	225.66666666666663	205.77777777777777	181.1111111111111	125.7777777777778	37.44444444444444	6.111111111111112	0	81	103
c12c3c([nH]c1cccc2OCC(CNC(C)C)O)cccc3	5.49	<rdkit.Chem.rdchem.Mol object at 0x7ccfc3b44660>	CC(C)NCC(O)COc1cccc2[nH]c3ccccc3c12	BQXQGZPYHWWCEB-UHFFFAOYSA-N	C18H22N2O2	0	1	28.533099728221327	2.50455569936262	4.857011853367776	28.533099728221323	1.2969590785555147	4.022532936391252	3.6713885152472976	0.16688129614760444	2.089027292906687	705.8749575588379	32.08522534358354	7.347895468231664	13	15	44	22	0	0	4	22	0	18	2	2	0	0	0	0	0	0	0	264	278	390	408	353	260	228	195	154	136	172
[N+](CCOC(=O)N)(C)(C)C	1.24	<rdkit.Chem.rdchem.Mol object at 0x7ccfc3b446d0>	C[N+](C)(C)CCOC(N)=O	VPJXQGSRWJZDOB-UHFFFAOYSA-O	C6H15N2O2+	0	1	10.03404610979486	2.1288703310060835	4.257740662012168	10.03404610979486	1.003404610979486	3.1417886372776636	2.8334609092232865	0.28334609092232865	1.0414989005991753	34.09339672637386	3.409339672637386	3.5291037211501126	0	0	25	10	0	0	4	15	0	6	2	2	0	0	0	0	0	0	0	124	96	109	56	52	48	27	0	0	57	59
CNC(=O)OC1=CC=CC2=CC=CC=C21	7.46	<rdkit.Chem.rdchem.Mol object at 0x7ccfc3b44820>	CNC(=O)Oc1cccc2ccccc12	CVXBEEMKQHEXEN-UHFFFAOYSA-N	C12H11NO2	0	0	19.544559670563185	2.3778145762880567	4.755629152576114	19.544559670563185	1.3029706447042124	3.627535637900462	3.4577637795100298	0.23051758530066865	1.6460871817317262	84.93699405437874	5.662466270291916	4.847374843320447	10	11	26	15	0	0	3	11	0	12	1	2	0	0	0	0	0	0	0	216	217	306	269	225	179	112	39	3	85	104
c12c(nc([nH]1)NC(=O)OC)cccc2	5.46	<rdkit.Chem.rdchem.Mol object at 0x7ccfc3b44890>	COC(=O)Nc1nc2ccccc2[nH]1	TWFZGCMQGLPBSX-UHFFFAOYSA-N	C9H9N3O2	0	0	18.07196278874419	2.385988450119854	4.579515535450907	18.07196278874419	1.2908544849102994	3.567213835792974	3.305092283209543	0.2360780202292531	1.531936631837476	83.12970708813873	5.937836220581338	4.75687436061823	9	10	23	14	0	0	5	9	0	9	3	2	0	0	0	0	0	0	0	230	225	321	237	219	153	104	78	6	79	95
c1(NC(=O)OC(C(=O)NCC)C)ccccc1	6.58	<rdkit.Chem.rdchem.Mol object at 0x7ccfc3b44900>	CCNC(=O)C(C)OC(=O)Nc1ccccc1	AMRQXHFXNZFDCH-UHFFFAOYSA-N	C12H16N2O3	0	0	20.571679498068264	2.229410170172778	4.4588203403455555	20.571679498068264	1.2100987940040155	3.704865934063988	3.792654998857541	0.223097352873973	1.8636945523047612	83.98871968003259	4.940512922354858	4.961310751364417	6	6	33	17	0	0	5	16	0	12	2	3	0	0	0	0	0	0	0	248	223	296	268	233	237	148	117	91	92	109
C(c1ccc(cc1)Cl)(c1ccccn1)OCCN(C)C	6.08	<rdkit.Chem.rdchem.Mol object at 0x7ccfc3b44970>	CN(C)CCOC(c1ccc(Cl)cc1)c1ccccn1	OJFSXZCBGQGRNV-UHFFFAOYSA-N	C16H19ClN2O	0	1	25.413803147971024	2.348117391779312	4.696234783558625	25.413803147971024	1.2706901573985512	3.8963001549403486	3.848561337845592	0.1924280668922796	2.040846580542772	157.40924647105493	7.870462323552746	5.751996259869	12	12	39	20	0	0	4	19	0	16	2	1	0	0	0	1	0	0	1	225.60493827160496	221.11111111111111	281.66666666666663	306.66666666666663	263.1111111111111	254.33333333333331	217.77777777777777	151.77777777777777	77.22222222222223	115	140
c12c(CC(O2)(C)C)cccc1OC(=O)NC	7.01	<rdkit.Chem.rdchem.Mol object at 0x7ccfc3b449e0>	CNC(=O)Oc1cccc2c1OC(C)(C)C2	DUEPRVBVGDRKAG-UHFFFAOYSA-N	C12H15NO3	0	0	19.62546284044228	2.4700494899027157	4.778731601364828	19.62546284044228	1.2265914275276426	3.70478175384242	3.469816137024262	0.21686350856401637	1.7141052353523325	110.26066892864254	6.891291808040159	5.172850909218568	6	6	31	16	0	0	4	15	0	12	1	3	0	0	0	0	0	0	0	238	238	342	288	242	197	111	29	2	99	118
c12c(C(C(O2)(C)C)O)cccc1OC(=O)NC	5.09	<rdkit.Chem.rdchem.Mol object at 0x7ccfc3b44a50>	CNC(=O)Oc1cccc2c1OC(C)(C)C2O	RHSUJRQZTQNSLL-UHFFFAOYSA-N	C12H15NO4	0	0	21.037200483922938	2.517187141069736	4.841284406970702	21.037200483922938	1.237482381407231	3.765103886294772	3.5150085127162636	0.2067652066303685	1.7876701981472611	131.76458380766073	7.750857871038867	5.411645125394893	6	6	32	17	0	0	5	15	0	12	1	4	0	0	0	0	0	0	0	268	261	397	370	286	246	141	80	7	105	128
P(=S)(SCSc1ccc(cc1)Cl)(OCC)OCC	12.9	<rdkit.Chem.rdchem.Mol object at 0x7ccfc3b44ac0>	CCOP(=S)(OCC)SCSc1ccc(Cl)cc1	VEDTXTNSFWUXGQ-UHFFFAOYSA-N	C11H16ClO2PS3	0	0	21.75854593346189	2.264944223166532	4.529888446333064	21.75854593346189	1.2088081074145494	3.764864084402827	3.8265922310473703	0.21258845728040943	1.9297613151193511	90.29165476835594	5.016203042686441	5.090831704314125	6	6	34	18	0	0	7	16	0	11	0	2	3	1	0	1	0	0	1	156.2469135802469	109.85185185185183	150.88888888888889	113.48148148148148	59.111111111111114	77.18518518518518	101.88888888888889	110.74074074074076	87.09876543209876	98	115
c12c(CC(O2)(C)C)cccc1OC(=O)N(SN(CCCC)CCCC)C	13.75	<rdkit.Chem.rdchem.Mol object at 0x7ccfc3b44b30>	CCCCN(CCCC)SN(C)C(=O)Oc1cccc2c1OC(C)(C)C2	JLQUFIHWVLZVTJ-UHFFFAOYSA-N	C20H32N2O3S	0	0	32.06457478147095	2.47265899453429	4.79974674630342	32.06457478147095	1.2332528762104211	4.157058219147805	3.667427177656866	0.141054891448341	2.2550018197390203	1488.5869986761395	57.253346102928454	8.261094070988019	6	6	58	26	0	0	6	32	0	20	2	3	1	0	0	0	0	0	0	298.44444444444446	289.66666666666663	421	379.66666666666663	376.3333333333333	336	265.6666666666667	208	169.33333333333331	160	194
C1(=C(OCCS1)C)C(=O)Nc1ccccc1	7.46	<rdkit.Chem.rdchem.Mol object at 0x7ccfc3b44ba0>	CC1=C(C(=O)Nc2ccccc2)SCCO1	GYSSRZJIHXQEHQ-UHFFFAOYSA-N	C12H13NO2S	0	0	20.519744761017392	2.3130440893516724	4.626088178703346	20.519744761017392	1.282484047563587	3.686083792775817	3.6494825762757257	0.22809266101723283	1.7645890268667892	83.64076969379668	5.227548105862293	4.896534706224331	6	6	29	16	0	0	4	13	0	12	1	2	1	0	0	0	0	0	0	206.44444444444449	196	248.66666666666669	223.33333333333337	214.66666666666669	156	120	80	39	91	111
C(=O)(C(c1ccc(CC(C(=O)O)C)cc1)C)O	6.99	<rdkit.Chem.rdchem.Mol object at 0x7ccfc3b44c10>	CC(Cc1ccc(C(C)C(=O)O)cc1)C(=O)O	DIVLBIVDYADZPL-UHFFFAOYSA-N	C13H16O4	2	0	20.214956205354284	2.30614019979113	4.61228039958226	20.214956205354284	1.1891150709031932	3.7155475919363594	3.6900069405659575	0.2170592317979975	1.836256590025021	84.4780034763527	4.969294322138394	4.96711943764844	6	6	33	17	0	0	4	16	0	13	0	4	0	0	0	0	0	0	0	246	210	272	220	208	200	149	96	91	96	115
c1(S(=O)(=O)NC(=O)NCCCC)ccc(cc1)N	5.36	<rdkit.Chem.rdchem.Mol object at 0x7ccfc3b44c80>	CCCCNC(=O)NS(=O)(=O)c1ccc(N)cc1	VDTNNGKXZGSZIP-UHFFFAOYSA-N	C11H17N3O3S	0	0	21.183189777220775	2.3587803015204756	4.717560603040953	21.183189777220775	1.1768438765122653	3.7698114346363822	3.5120113767952756	0.1951117431552931	1.8439755800761424	210.0259291106427	11.668107172813484	5.935017659952995	6	6	35	18	0	0	7	17	0	11	3	3	1	0	0	0	0	0	0	246.44444444444449	165.33333333333331	324.66666666666663	260.66666666666663	328	207.33333333333337	179.33333333333334	108.66666666666666	78	101	121
c1(cc(c(cc1)O)NC(=O)N)C(CNC(C)(C)C)O	2.89	<rdkit.Chem.rdchem.Mol object at 0x7ccfc3b44cf0>	CC(C)(C)NCC(O)c1ccc(O)c(NC(N)=O)c1	KEMXXQOFIRIICG-UHFFFAOYSA-N	C13H21N3O3	0	1	21.957233193009756	2.3400817724239893	4.680163544847979	21.957233193009756	1.1556438522636714	3.82988592029027	3.7557047552520384	0.19766867132905463	1.965129838265856	112.11826928224652	5.90096154117087	5.361408176051648	6	6	40	19	0	0	6	21	0	13	3	3	0	0	0	0	0	0	0	250	230	297	296	285	282	195	152	96	113	130
n1(c2cc(c(cc2F)Cl)CC(C(=O)OCC)Cl)c(=O)n(c(n1)C)C(F)F	10.69	<rdkit.Chem.rdchem.Mol object at 0x7ccfc3b44d60>	CCOC(=O)C(Cl)Cc1cc(-n2nc(C)n(C(F)F)c2=O)c(F)cc1Cl	MLKCGVHIFJBRCD-UHFFFAOYSA-N	C15H14Cl2F3N3O3	0	0	31.23429951171738	2.4897007565437494	4.89183036367361	31.23429951171738	1.20131921198913	4.164193646781602	4.133632049168114	0.1589858480449275	2.3746678963189978	393.62670935578336	15.139488821376284	6.9309144670388365	11	11	40	26	0	0	11	14	0	15	3	3	0	0	3	2	0	0	5	489.2098765432099	411.44444444444446	649.1111111111111	625.4444444444443	684.8888888888889	524.8271604938273	453.3333333333333	483.6666666666667	388.55555555555554	146	180
C(COC(=O)NC(C)C)(COC(=O)N)(CCC)C	7.99	<rdkit.Chem.rdchem.Mol object at 0x7ccfc3b44dd0>	CCCC(C)(COC(N)=O)COC(=O)NC(C)C	OFZCIYFFPZCNJE-UHFFFAOYSA-N	C12H24N2O4	0	0	20.094131102797597	2.2711808361791275	4.542361672358254	20.094131102797597	1.1163406168220886	3.733816799994348	3.490714030312412	0.19392855723957844	1.837892973402843	110.1646261746227	6.120257009701261	5.289762513489976	0	0	42	18	0	0	6	24	0	12	2	4	0	0	0	0	0	0	0	246	200	269	188	211	187	199	129	121	102	116
c12c(cccc1OCC(CNC(C)(C)C)O)NC(=O)CC2	3.91	<rdkit.Chem.rdchem.Mol object at 0x7ccfc3b44e40>	CC(C)(C)NCC(O)COc1cccc2c1CCC(=O)N2	LWAFSWPYPHEXKX-UHFFFAOYSA-N	C16H24N2O3	0	1	25.6434055398687	2.392945132821641	4.785890265643284	25.6434055398687	1.221114549517557	3.9539327573857914	3.637907662425148	0.17323369821072132	2.033346043091745	310.9993968217203	14.809495086748589	6.4817283174267315	6	6	45	21	0	0	5	24	0	16	2	3	0	0	0	0	0	0	0	264	249	320	332	282	239	214	163	139	130	157
c1(c(scc1C)C(=O)OC)NC(=O)C(NCCC)C	4.69	<rdkit.Chem.rdchem.Mol object at 0x7ccfc3b44eb0>	CCCNC(C)C(=O)Nc1c(C)csc1C(=O)OC	QTGIAADRBBLJGA-UHFFFAOYSA-N	C13H20N2O3S	0	1	23.313547727477328	2.3973495514843357	4.6709761534291125	23.313547727477328	1.2270288277619643	3.823393320822266	3.538143335034867	0.186218070264993	1.9054559941009095	204.98021631521425	10.788432437642854	5.964767354874378	5	5	39	19	0	0	6	20	0	13	2	3	1	0	0	0	0	0	0	250.44444444444449	219.66666666666663	301	271.33333333333337	300.3333333333333	222	190.33333333333331	106.33333333333334	54.33333333333333	108	129
c12c3c([nH]c1cccc2OCC(CNCCOc1c(cccc1)OC)O)cccc3	6.91	<rdkit.Chem.rdchem.Mol object at 0x7ccfc3b44f20>	COc1ccccc1OCCNCC(O)COc1cccc2[nH]c3ccccc3c12	OGHNVEJMJSYVRP-UHFFFAOYSA-N	C24H26N2O4	0	1	39.81381677330191	2.5045417196762605	4.85690107256018	39.81381677330191	1.3271272257767304	4.328558217450042	3.6728151790757497	0.12242717263585833	2.399570735447271	15259.500577004586	508.6500192334862	10.731569865382832	19	21	56	30	0	0	6	26	0	24	2	4	0	0	0	0	0	0	0	402	405	561	599	460	343	348	313	284	180	229
O[C@@H](c1ccccc1)[C@@H](N)C	3.68	<rdkit.Chem.rdchem.Mol object at 0x7ccfc3b44f90>	C[C@H](N)[C@@H](O)c1ccccc1	DLNKOYKMWOXYQA-IONNQARKSA-N	C9H13NO	0	1	13.619694833292888	2.250874594525543	4.501749189051086	13.619694833292888	1.238154075753899	3.286693138475134	3.0950003368892243	0.2813636669899295	1.2250981947903854	38.33694134346477	3.4851764857695247	3.741724137073696	6	6	24	11	0	0	2	13	0	9	1	1	0	0	0	0	0	0	0	114	108	140	132	81	48	12	0	0	63	77
O=C(c1ccccc1)[C@@H](N)C	3.59	<rdkit.Chem.rdchem.Mol object at 0x7ccfc3b45000>	CC(N)C(=O)c1ccccc1	PUAQLLVFLMYYJJ-UHFFFAOYSA-N	C9H11NO	0	1	13.619694833292888	2.250874594525543	4.501749189051086	13.619694833292888	1.238154075753899	3.286693138475134	3.0950003368892243	0.2813636669899295	1.2250981947903854	38.33694134346477	3.4851764857695247	3.741724137073696	6	6	22	11	0	0	2	11	0	9	1	1	0	0	0	0	0	0	0	132	124	157	148	90	51	12	0	0	61	73
ClC1=C(N2[C@H](SC1)[C@H](NC(=O)[C@H](N)c1ccccc1)C2=O)C(=O)O	4.09	<rdkit.Chem.rdchem.Mol object at 0x7ccfc3b45070>	NC(C(=O)NC1C(=O)N2C(C(=O)O)=C(Cl)CS[C@H]12)c1ccccc1	QYIYFLOTGYLRGG-RPFQZYLTSA-N	C15H14ClN3O4S	1	1	30.50413131890166	2.5682825406638425	5.1365650813276895	30.504131318901663	1.2710054716209027	4.11855584779671	3.719513438719324	0.15497972661330517	2.1890616010412143	440.4647298832651	18.35269707846938	6.963299111155059	6	6	38	24	0	0	9	14	0	15	3	4	1	0	0	1	0	0	1	356.0493827160494	335.44444444444446	471.66666666666663	507.51851851851853	465.33333333333337	434.3333333333333	304.77777777777777	282.1111111111111	289	142	183
S1[C@H]2N(C(=O)[C@H]2NC(=O)[C@H](N)c2ccc(O)cc2)C(=C(C1)C)C(=O)O	2.84	<rdkit.Chem.rdchem.Mol object at 0x7ccfc3b450e0>	CC1=C(C(=O)O)N2C(=O)C(NC(=O)C(N)c3ccc(O)cc3)[C@H]2SC1	BOEGTKLJZSQCCD-QKFMDRJYSA-N	C16H17N3O5S	1	1	31.267157236701955	2.5683503621636983	5.1367007243273965	31.267157236701955	1.250686289468078	4.158309582700133	3.737588992894747	0.14950355971578988	2.234731481115446	504.6353866224636	20.185415464898544	7.140126893688968	6	6	42	25	0	0	9	17	0	16	3	5	1	0	0	0	0	0	0	388.44444444444446	362.33333333333337	509	543.6666666666667	492.33333333333337	458.33333333333326	350.6666666666667	336	313	151	192
S1[C@H]2N(C(=O)[C@H]2NC(=O)[C@H](N)c2ccccc2)C(=C(C1)C)C(=O)O	4.08	<rdkit.Chem.rdchem.Mol object at 0x7ccfc3b45150>	CC1=C(C(=O)O)N2C(=O)C(NC(=O)C(N)c3ccccc3)[C@H]2SC1	ZAIPMKNFIOOWCQ-QKFMDRJYSA-N	C16H17N3O4S	1	1	30.50413131890165	2.568282540663845	5.13656508132769	30.50413131890165	1.271005471620902	4.11855584779671	3.719513438719325	0.1549797266133052	2.1890616010412143	440.4647298832766	18.35269707846986	6.963299111155085	6	6	41	24	0	0	8	17	0	16	3	4	1	0	0	0	0	0	0	356.44444444444446	336.3333333333333	473	509.66666666666663	469.33333333333337	436.3333333333333	305.66666666666663	283	291	145	186
S1[C@H]2N(C(=O)[C@H]2NC(=O)Cc2sccc2)C(=C(C1)C[n+]1ccc(cc1)C(=O)N)C(=O)O	4.03	<rdkit.Chem.rdchem.Mol object at 0x7ccfc3b451c0>	NC(=O)c1cc[n+](CC2=C(C(=O)O)N3C(=O)C(NC(=O)Cc4cccs4)[C@H]3SC2)cc1	FMZXNVLFJHCSAF-XCWJXAQQSA-O	C20H19N4O5S2+	1	1	39.43466373425824	2.574226494390371	5.148261665160318	39.43466373425824	1.2720859269115563	4.375106847367818	3.907355182493987	0.12604371556432217	2.4942628326959193	841.218771827065	27.13608941377629	7.866253870604496	11	11	50	31	0	0	11	19	0	20	4	5	2	0	0	0	0	0	0	456.8888888888889	424	583.3333333333334	595	597.6666666666666	610.6666666666666	482.33333333333326	501.44444444444446	486.66666666666663	185	235
S1[C@H]2N(C(=O)[C@H]2NC(=O)Cn2nnnc2)C(=C(C1)CSc1sc(nn1)C)C(=O)O	4.16	<rdkit.Chem.rdchem.Mol object at 0x7ccfc3b45230>	Cc1nnc(SCC2=C(C(=O)O)N3C(=O)C(NC(=O)Cn4cnnn4)[C@H]3SC2)s1	MLYYVTUWGNIJIB-FFFFSGIJSA-N	C14H14N8O4S3	3	0	37.25513366666709	2.572282203722197	5.144045232522096	37.25513366666709	1.28465978160921	4.3141580637324	3.8261641080226183	0.13193669338009031	2.4065734999350035	742.5203276843798	25.604149230495857	7.6747609846472304	10	10	43	29	0	0	15	14	0	14	8	4	3	0	0	0	0	0	0	477.33333333333337	448.66666666666663	574.7777777777777	504.6666666666667	555.1111111111111	567.3333333333334	467.11111111111114	543	550	170	212
S1[C@H]2N(C(=O)[C@H]2NC(=O)[C@@H](NC(=O)N2CCN(C(=O)C2=O)CC)c2ccc(O)cc2)C(=C(C1)CSc1n(nnn1)C)C(=O)O	4.36	<rdkit.Chem.rdchem.Mol object at 0x7ccfc3b452a0>	CCN1CCN(C(=O)NC(C(=O)NC2C(=O)N3C(C(=O)O)=C(CSc4nnnn4C)CS[C@H]23)c2ccc(O)cc2)C(=O)C1=O	GCFBRXLSHGKWDP-WTOQYCPUSA-N	C25H27N9O8S2	3	0	56.28033167983877	2.575261945038279	5.15019406120844	56.280331679838774	1.279098447269063	4.718136325917396	4.142147606886892	0.09413971833833848	2.902818939884293	2040.434917643551	46.37352085553525	9.102522799962978	11	11	71	44	0	0	19	27	0	25	9	8	2	0	0	0	0	0	0	734.8888888888889	693.3333333333334	975.3333333333334	990.6666666666666	1003.7777777777778	1058	1004	1208.6666666666663	1213	263	334
S1[C@H]2N(C(=O)[C@H]2NC(=O)/C(=N\OC)/c2nc(sc2)N)C(=C(C1)C[n+]1c2c(ccc1)CCCC2)C(=O)O	3.76	<rdkit.Chem.rdchem.Mol object at 0x7ccfc3b45310>	CON=C(C(=O)NC1C(=O)N2C(C(=O)O)=C(C[n+]3cccc4c3CCCC4)CS[C@H]12)c1csc(N)n1	YWKJNRNSJKEFMK-FBLFFUNLSA-O	C23H25N6O5S2+	1	1	46.828337724856254	2.5786315473996586	5.156704506009673	46.828337724856254	1.300787159023785	4.530885252791007	4.237520777702989	0.1177089104917497	2.7249122214493524	773.9238878957929	21.497885774883137	7.9324073781645374	11	11	61	36	0	0	13	25	0	23	6	5	2	0	0	0	0	0	0	524.8888888888889	514	711	782	808	771.3333333333334	715.6666666666667	721.6666666666667	643.4444444444445	221	284
CO/N=C(/c1csc(n1)N)\C(=O)N[C@@H]1C(=O)N2[C@@H]1SCC(=C2C(=O)O)CSC(=O)c1ccco1	5.44	<rdkit.Chem.rdchem.Mol object at 0x7ccfc3b45380>	CON=C(C(=O)NC1C(=O)N2C(C(=O)O)=C(CSC(=O)c3ccco3)CS[C@H]12)c1csc(N)n1	ZBHXIWJRIFEVQY-PVQCJRHBSA-N	C19H17N5O7S3	1	0	43.54093268485708	2.5748094545976694	5.14891271772071	43.54093268485708	1.2806156672016789	4.46147973077882	3.9999164576780224	0.11764460169641244	2.610048906943405	975.218748910004	28.682904379706	8.106437235311917	10	10	51	34	0	0	15	17	0	19	5	7	3	0	0	0	0	0	0	565.3333333333334	520	700.3333333333333	740	767.7777777777778	692.3333333333334	669.3333333333334	742.6666666666667	701.7777777777778	197	246
O(c1c(cc(NC(=O)N(CC)CC)cc1)C(=O)C)CC(O)CNC(C)(C)C	5.24	<rdkit.Chem.rdchem.Mol object at 0x7ccfc3b453f0>	CCN(CC)C(=O)Nc1ccc(OCC(O)CNC(C)(C)C)c(C(C)=O)c1	JOATXPAWOHTVSZ-UHFFFAOYSA-N	C20H33N3O4	0	1	31.744352496946036	2.3609630528425365	4.721926105685074	31.744352496946036	1.1757167591461497	4.1705315721800265	4.049405726110809	0.1499779898559559	2.391821909068574	323.5870223978108	11.984704533252252	6.772719853551783	6	6	60	27	0	0	7	33	0	20	3	4	0	0	0	0	0	0	0	344	316	406	436	420	376	353	366	235	161	189
C(=O)(O)C[C@@H](C[C@@H](/C=C/c1c(c(c(nc1C(C)C)C(C)C)COC)c1ccc(cc1)F)O)O	11.6	<rdkit.Chem.rdchem.Mol object at 0x7ccfc3b45460>	COCc1c(-c2ccc(F)cc2)c(=CC[C@@H](O)C[C@@H](O)CC(=O)O)c(C(C)C)nc1=C(C)C	CDHNVTRRQNLWKA-WOJBJXKFSA-N	C26H34FNO5	1	0	39.56746112007198	2.503693221774153	5.007386443548306	39.56746112007198	1.1990139733355143	4.387148947586512	4.293988227816905	0.13012085538839105	2.651138426382859	1027.5635233462808	31.138288586250933	8.128868236139908	12	12	67	33	0	0	7	34	0	26	1	5	0	0	1	0	0	0	1	458	406	553	610	667	607	614	521	525	196	239
Clc1ccc(C(N2CCN(CC2)CCOCC(=O)O)c2ccccc2)cc1	8.79	<rdkit.Chem.rdchem.Mol object at 0x7ccfc3b454d0>	O=C(O)COCCN1CCN(C(c2ccccc2)c2ccc(Cl)cc2)CC1	ZKLPARSLTMPFCP-UHFFFAOYSA-N	C21H25ClN2O3	1	2	35.11325719538486	2.4111410346229745	4.822282069245949	35.11325719538486	1.3004910072364764	4.206730408281783	4.2249370408686655	0.15647914966180243	2.4342561321388443	642.7322906732139	23.80489965456348	7.458980066342968	12	12	52	27	0	0	6	25	0	21	2	3	0	0	0	1	0	0	1	329.60493827160496	306.1111111111111	392.6666666666667	413.6666666666667	345.1111111111111	363.3333333333333	352	265.77777777777777	220.77777777777777	159	202
Clc1ccc(C(N2CCN(CC2)CCOCC(=O)O)c2ccccc2)cc1	8.79	<rdkit.Chem.rdchem.Mol object at 0x7ccfc3b727a0>	O=C(O)COCCN1CCN(C(c2ccccc2)c2ccc(Cl)cc2)CC1	ZKLPARSLTMPFCP-UHFFFAOYSA-N	C21H25ClN2O3	1	2	35.11325719538486	2.4111410346229745	4.822282069245949	35.11325719538486	1.3004910072364764	4.206730408281783	4.2249370408686655	0.15647914966180243	2.4342561321388443	642.7322906732139	23.80489965456348	7.458980066342968	12	12	52	27	0	0	6	25	0	21	2	3	0	0	0	1	0	0	1	329.60493827160496	306.1111111111111	392.6666666666667	413.6666666666667	345.1111111111111	363.3333333333333	352	265.77777777777777	220.77777777777777	159	202
Clc1ccc(C(N2CCN(CC2)CCOCC(=O)OC)c2ccccc2)cc1	8.86	<rdkit.Chem.rdchem.Mol object at 0x7ccfc3b45540>	COC(=O)COCCN1CCN(C(c2ccccc2)c2ccc(Cl)cc2)CC1	BYCHNMFDSQCCDD-UHFFFAOYSA-N	C22H27ClN2O3	0	2	36.80001193923895	2.4111491395353113	4.822298279070622	36.80001193923895	1.3142861406871054	4.240259426849655	4.230162234260765	0.1510772226521702	2.471859762757014	901.7294342766672	32.20462265273811	7.833933930246922	12	12	55	28	0	0	6	27	0	22	2	3	0	0	0	1	0	0	1	341.60493827160496	316.1111111111111	404.6666666666667	427.6666666666667	353.1111111111111	367.3333333333333	359	274.77777777777777	228.77777777777777	165	209
Brc1nn(c(C(=O)Nc2c(cc(Cl)cc2C)C(=O)NC)c1)c1ncccc1Cl	8.7	<rdkit.Chem.rdchem.Mol object at 0x7ccfc3b455b0>	CNC(=O)c1cc(Cl)cc(C)c1NC(=O)c1cc(Br)nn1-c1ncccc1Cl	PSOVNZZNOMJUBI-UHFFFAOYSA-N	C18H14BrCl2N5O2	0	0	35.282785033693884	2.4619328658718658	4.873716699053696	35.282785033693884	1.2600994654890674	4.254329792545228	4.627108359629132	0.1652538699867547	2.561551545813675	207.62127344056836	7.415045480020298	6.3653350364433345	17	17	42	28	0	0	10	14	0	18	5	2	0	0	0	2	1	0	3	396.2770919067216	413.2592592592592	587.1851851851852	604.6666666666666	634.4074074074074	541.3703703703704	483.46090534979425	404.7407407407408	364.2962962962963	160	195
Clc1ccc(Nc2nc(ncn2)N)cc1	7.46	<rdkit.Chem.rdchem.Mol object at 0x7ccfc3b45620>	Nc1ncnc(Nc2ccc(Cl)cc2)n1	YRZQHIVOIFJEEE-UHFFFAOYSA-N	C9H8ClN5	0	0	19.153320798618697	2.2795055593845306	4.55901111876906	19.153320798618697	1.2768880532412463	3.6267012302179777	3.702134866803254	0.24680899112021695	1.7143747523909292	65.00515683865923	4.333677122577282	4.579931710836242	12	12	23	15	0	0	6	8	0	9	5	0	0	0	0	1	0	0	1	209.60493827160496	223.11111111111111	295.66666666666663	230.66666666666663	178.11111111111111	153.11111111111111	133.11111111111111	83.77777777777777	37.44444444444444	82	96
Clc1c(C(OCCN2CCN(Cc3c(cccc3)C)CC2)c2ccccc2)cccc1	10.83	<rdkit.Chem.rdchem.Mol object at 0x7ccfc3b45690>	Cc1ccccc1CN1CCN(CCOC(c2ccccc2)c2ccccc2Cl)CC1	VEVSKUJZSMGTMM-UHFFFAOYSA-N	C27H31ClN2O	0	2	41.154612906237915	2.3717499617390194	4.743499923478039	41.154612906237915	1.3275681582657393	4.356715435016732	4.31006107756291	0.13903422830848097	2.592354186634633	511.3954566525458	16.49662763395309	7.368545290172128	18	18	62	31	0	0	4	31	0	27	2	1	0	0	0	1	0	0	1	321.60493827160496	335.1111111111111	433.44444444444446	449	387.1111111111111	375.22222222222223	343.22222222222223	294.22222222222223	255.11111111111111	189	242
Brc1c(Cl)cc(NC(=O)N(OC)C)cc1	9.55	<rdkit.Chem.rdchem.Mol object at 0x7ccfc3b45700>	CON(C)C(=O)Nc1ccc(Br)c(Cl)c1	NLYNUTMZTCLNOO-UHFFFAOYSA-N	C9H10BrClN2O2	0	0	18.26744621781137	2.2957132770188906	4.591426554037779	18.26744621781137	1.2178297478540911	3.592066821964009	3.495020621078628	0.2330013747385752	1.656804383942091	70.92225534744829	4.728150356496553	4.667049390097978	6	6	25	15	0	0	6	10	0	9	2	2	0	0	0	1	1	0	2	206.6721536351166	194.14814814814815	233.25925925925924	215.20164609053495	154.4814814814815	143.14814814814815	108.59259259259258	43.29629629629629	6.592592592592593	80	92
Clc1cc(NC(=O)OC(C#C)C)ccc1	9.27	<rdkit.Chem.rdchem.Mol object at 0x7ccfc3b45770>	C#CC(C)OC(=O)Nc1cccc(Cl)c1	ULBXWWGWDPVHAO-UHFFFAOYSA-N	C11H10ClNO2	0	0	17.866831063989633	2.244630762708747	4.4892615254174935	17.866831063989633	1.1911220709326422	3.585623095178841	3.475207165449489	0.2316804776966326	1.6511192013046467	76.41923133638836	5.094615422425891	4.7416994916673865	6	6	25	15	0	0	4	10	0	11	1	2	0	0	0	1	0	0	1	207.60493827160496	194.11111111111111	250.66666666666663	209.44444444444449	191.44444444444449	167.11111111111111	108.33333333333331	64.33333333333333	39.888888888888886	78	90
Clc1ccc(C(N2CCN(CC2)C)c2ccccc2)cc1	8.28	<rdkit.Chem.rdchem.Mol object at 0x7ccfc3b457e0>	CN1CCN(C(c2ccccc2)c2ccc(Cl)cc2)CC1	WFNAKBGANONZEQ-UHFFFAOYSA-N	C18H21ClN2	0	2	27.746049246771296	2.408113962564927	4.816227925129855	27.746049246771292	1.3212404403224425	3.974924025386553	4.09560731495993	0.19502891975999667	2.1518523574996156	130.72570576840826	6.225033608019441	5.615038623667623	12	12	42	21	0	0	3	21	0	18	2	0	0	0	0	1	0	0	1	205.60493827160496	221.11111111111111	286.66666666666663	293.6666666666667	268.1111111111111	276.33333333333337	229	149.77777777777777	66.77777777777777	129	165
Clc1cc2C(N(CC(=Nc2cc1)NC)O)c1ccccc1	8.68	<rdkit.Chem.rdchem.Mol object at 0x7ccfc3b45850>	CN=C1CN(O)C(c2ccccc2)c2cc(Cl)ccc2N1	YMPXMTJJHMOCFO-UHFFFAOYSA-N	C16H16ClN3O	0	2	27.364957594757986	2.460339844129962	4.865075580884606	27.364957594757986	1.303093218797999	3.979004127019824	4.074398489225	0.19401897567738097	2.146660470520639	135.317788704544	6.443704224025905	5.649563347276796	12	12	37	21	0	0	5	16	0	16	3	1	0	0	0	1	0	0	1	257.60493827160496	275.1111111111111	369.66666666666663	459.44444444444446	447.44444444444446	368.1111111111111	238.22222222222223	111.55555555555556	33.111111111111114	126	159
N(=CN(C)C)c1c(cc(cc1)Cl)C	4.64	<rdkit.Chem.rdchem.Mol object at 0x7ccfc3b458c0>	Cc1cc(Cl)ccc1N=CN(C)C	STUSTWKEFDQFFZ-UHFFFAOYSA-N	C10H13ClN2	0	2	15.222348442894772	2.2809939623775137	4.561987924755027	15.222348442894772	1.1709498802226748	3.450538331937312	3.206776551717569	0.2466751193628899	1.4276305075772644	63.07130060034674	4.85163850771898	4.406630106467559	6	6	26	13	0	0	3	13	0	10	2	0	0	0	0	1	0	0	1	137.60493827160494	140.11111111111111	163.66666666666669	135.44444444444446	90.88888888888889	64.88888888888889	36.333333333333336	11.88888888888889	1.5555555555555556	73	82
CCOCn1c(c2ccc(Cl)cc2)c(C#N)c(Br)c1C(F)(F)F	11.82	<rdkit.Chem.rdchem.Mol object at 0x7ccfc3b45930>	CCOCn1c(-c2ccc(Cl)cc2)c(C#N)c(Br)c1C(F)(F)F	CWFOCCVIPCEQCK-UHFFFAOYSA-N	C15H11BrClF3N2O	0	0	27.946677818677443	2.55096305484202	4.910746216983847	27.946677818677443	1.2150729486381495	4.048363199224094	3.909298072262656	0.16996948140272417	2.19626695965608	202.71724152990527	8.813793109995881	6.144721232124041	11	11	34	23	0	0	8	11	0	15	2	1	0	0	3	1	1	0	5	406.6721536351166	346.14814814814815	595.7407407407408	558.0740740740741	597.4074074074074	604.2222222222222	494.07407407407413	251.18518518518516	114.86831275720164	129	159
ClC(Cc1ccc(Cl)cc1)C(=O)OC	10.22	<rdkit.Chem.rdchem.Mol object at 0x7ccfc3b459a0>	COC(=O)C(Cl)Cc1ccc(Cl)cc1	YJKIALIXRCSISK-UHFFFAOYSA-N	C10H10Cl2O2	0	0	17.354714061589117	2.2501437772817012	4.5002875545634025	17.354714061589117	1.2396224329706511	3.520633901733087	3.4638349076910835	0.24741677912079169	1.578848566743127	58.20665097670013	4.157617926907152	4.400471862779551	6	6	24	14	0	0	4	10	0	10	0	2	0	0	0	2	0	0	2	171.20987654320987	151.44444444444446	183.33333333333337	130.11111111111111	108.55555555555556	118.2222222222222	99.44444444444446	57.71604938271605	13.333333333333334	74	88
Clc1ccc(S(=O)(=O)Oc2ccc(Cl)cc2)cc1	11.1	<rdkit.Chem.rdchem.Mol object at 0x7ccfc3b45a10>	O=S(=O)(Oc1ccc(Cl)cc1)c1ccc(Cl)cc1	RZXLPPRPEOUENN-UHFFFAOYSA-N	C12H8Cl2O3S	0	0	22.297278190338456	2.3747694378214668	4.749538875642932	22.297278190338456	1.2387376772410257	3.808827523455616	3.797390688922845	0.2109661493846025	1.9221008349651711	99.8852364291036	5.549179801616867	5.191808556143114	12	12	26	18	0	0	6	8	0	12	0	3	1	0	0	2	0	0	2	245.65432098765433	176.88888888888889	364	293.33333333333337	264.8888888888889	235.85185185185185	166.5185185185185	99.55555555555556	57.33333333333333	100	120
P(=O)(OCC)(OCC)O/C(=C/Cl)/c1c(cc(cc1)Cl)Cl	10.97	<rdkit.Chem.rdchem.Mol object at 0x7ccfc3b45a80>	CCOP(=O)(OCC)O/C(=C/Cl)c1ccc(Cl)cc1Cl	FSAVDKDHPDSCTO-XYOKQWHBSA-N	C12H14Cl3O4P	0	0	23.64085632590821	2.375187389846422	4.750374779692843	23.64085632590821	1.1820428162954104	3.874835426460261	3.927951994525114	0.1963975997262557	2.0612653496244064	115.5317375935794	5.77658687967897	5.442692457135481	6	6	34	20	0	0	8	14	0	12	0	4	0	1	0	3	0	0	3	256.12345679012344	174.88888888888886	400.6666666666667	294.77777777777783	274.81481481481484	228.14814814814815	180.44444444444449	115.70370370370372	43.55555555555556	108	128
O=C(NC(=O)c1c(F)cccc1F)Nc1cc(Cl)c(Oc2ncc(C(F)(F)F)cc2Cl)c(Cl)c1	13.22	<rdkit.Chem.rdchem.Mol object at 0x7ccfc3b45af0>	O=C(NC(=O)c1c(F)cccc1F)Nc1cc(Cl)c(Oc2ncc(C(F)(F)F)cc2Cl)c(Cl)c1	UISUNVFOGSJSKD-UHFFFAOYSA-N	C20H9Cl3F5N3O3	0	0	40.64339221770416	2.4136193132600785	4.827238626520156	40.64339221770416	1.1953938887560047	4.440905569604109	4.949742164868597	0.1455806519078999	2.823110918940759	339.28644803361556	9.97901317745928	7.050620161658599	18	18	43	34	0	0	14	9	0	20	3	3	0	0	5	3	0	0	8	682.8148148148148	582.3333333333333	946.3333333333331	888.4444444444445	958.2716049382716	658.7777777777777	692.7654320987655	545.5555555555555	592.8888888888888	187	225
Nc1cnn(c(=O)c1Cl)c1ccccc1	5.34	<rdkit.Chem.rdchem.Mol object at 0x7ccfc3b45b60>	Nc1cnn(-c2ccccc2)c(=O)c1Cl	WYKYKTKDBLFHCY-UHFFFAOYSA-N	C10H8ClN3O	0	0	19.34552967913548	2.3905058414786176	4.781011682957234	19.34552967913548	1.2897019786090318	3.633449657671527	3.5429716250280467	0.2361981083352031	1.670430925217698	72.21040599270732	4.814027066180488	4.6850492709444165	12	12	23	15	0	0	5	8	0	10	3	1	0	0	0	1	0	0	1	213.60493827160496	223.11111111111111	310.22222222222223	312.22222222222223	221	145.66666666666666	85.66666666666666	32.33333333333333	9	84	103
Clc1nc(NC(=O)NS(=O)(=O)c2c(C(=O)OCC)cccc2)nc(OC)c1	9.3	<rdkit.Chem.rdchem.Mol object at 0x7ccfc3b45bd0>	CCOC(=O)c1ccccc1S(=O)(=O)NC(=O)Nc1nc(Cl)cc(OC)n1	NSWAMPCUPHPTTC-UHFFFAOYSA-N	C15H15ClN4O6S	0	0	32.729982001692974	2.4241592509390015	4.848318501878001	32.729982001692974	1.2122215556182585	4.194117063140834	4.112197409528377	0.15230360776031024	2.407209308164581	305.1018295023066	11.300067759344689	6.713897361117114	12	12	42	27	0	0	12	15	0	15	4	6	1	0	0	1	0	0	1	462.04938271604937	367.44444444444446	628.5555555555557	580.5555555555555	686.3333333333333	605.8888888888889	499.77777777777777	431.51851851851853	397.11111111111114	149	177
CN1C(=O)CCS(=O)(=O)C1c1ccc(cc1)Cl	5.94	<rdkit.Chem.rdchem.Mol object at 0x7ccfc3b45cb0>	CN1C(=O)CCS(=O)(=O)C1c1ccc(Cl)cc1	WEQAYVWKMWHEJO-UHFFFAOYSA-N	C11H12ClNO3S	0	0	21.011257531595614	2.4694625675773225	4.938925135154644	21.011257531595614	1.2359563253879775	3.76268864090396	3.662799239240088	0.21545877877882869	1.8288559256145849	91.523210589039	5.38371826994347	5.047220858815221	6	6	29	17	0	0	6	12	0	11	1	3	1	0	0	1	0	0	1	236.04938271604937	168.44444444444443	296.99999999999994	308	261.1111111111111	259	128.4074074074074	46.77777777777777	6.222222222222222	102	128
Clc1ccc(C(O)(c2ccc(Cl)cc2)C(=O)OCC)cc1	11.7	<rdkit.Chem.rdchem.Mol object at 0x7ccfc3b45d20>	CCOC(=O)C(O)(c1ccc(Cl)cc1)c1ccc(Cl)cc1	RAPBNVDSDCTNRC-UHFFFAOYSA-N	C16H14Cl2O3	0	0	26.15336679391679	2.481351066159972	4.962702132319944	26.15336679391679	1.2453984187579423	3.955314819590992	3.8749778506160335	0.1845227547912397	2.096477291548295	142.9611332447236	6.807673011653505	5.704510142554753	12	12	35	21	0	0	5	14	0	16	0	3	0	0	0	2	0	0	2	271.2098765432099	268.22222222222223	395.3333333333333	461.33333333333337	410.22222222222223	363.22222222222223	236.22222222222223	104	36.44444444444444	120	149
Cln1nnc2c1cccc2	6.53	<rdkit.Chem.rdchem.Mol object at 0x7ccfc3b45d90>	Cln1nnc2ccccc21	INOGLHRUEYDAHX-UHFFFAOYSA-N	C6H4ClN3	0	0	13.334073750152706	2.3759473582364863	4.6021745397271925	13.334073750152706	1.3334073750152706	3.2614188365949737	3.007901400230935	0.30079014002309357	1.101242626371799	36.76166180161055	3.6761661801610552	3.6044555032559664	9	10	14	10	0	0	4	4	0	6	3	0	0	0	0	1	0	0	1	143.60493827160494	160.88888888888889	208	132.33333333333334	64.66666666666667	2.3333333333333335	0	0	0	56	69
Clc1ccc(C(C(=O)C2C(=O)c3c(C2=O)cccc3)c2ccccc2)cc1	9.74	<rdkit.Chem.rdchem.Mol object at 0x7ccfc3b45e00>	O=C1c2ccccc2C(=O)C1C(=O)C(c1ccccc1)c1ccc(Cl)cc1	UDHXJZHVNHGCEC-UHFFFAOYSA-N	C23H15ClO3	0	0	35.66699998058204	2.5314135655760217	4.948648541697461	35.66699998058204	1.3209999992808164	4.240701036223212	4.260448924609401	0.157794404615163	2.4426263091030456	284.46963330396443	10.535912344591274	6.643878283811197	18	18	42	27	0	0	4	15	0	23	0	3	0	0	0	1	0	0	1	371.60493827160496	372.1111111111111	537.6666666666666	655.6666666666667	682.1111111111111	608.3333333333333	585.2222222222222	469.66666666666663	306.8888888888889	161	209
Clc1ccc(C(O)(c2ccc(Cl)cc2)C(=O)OC(C)C)cc1	12.15	<rdkit.Chem.rdchem.Mol object at 0x7ccfc3b45e70>	CC(C)OC(=O)C(O)(c1ccc(Cl)cc1)c1ccc(Cl)cc1	AXGUBXVWZBFQGA-UHFFFAOYSA-N	C17H16Cl2O3	0	0	26.841240774014405	2.484579278646083	4.9691585572921655	26.841240774014405	1.2200563988188369	4.001771808559964	3.9370142868700593	0.17895519485772995	2.1588800011915392	153.0030135618519	6.954682434629632	5.818914978045425	12	12	38	22	0	0	5	16	0	17	0	3	0	0	0	2	0	0	2	277.2098765432099	278.22222222222223	406.3333333333333	475.33333333333337	433.22222222222223	388.22222222222223	260.22222222222223	124	46.00000000000001	128	157
CN(CCN(c1ccccn1)Cc1ccc(cc1)Cl)C	7.09	<rdkit.Chem.rdchem.Mol object at 0x7ccfc3b45ee0>	CN(C)CCN(Cc1ccc(Cl)cc1)c1ccccn1	ICKFFNBDFNZJSX-UHFFFAOYSA-N	C16H20ClN3	0	1	25.414597418168757	2.3077283083492577	4.615456616698516	25.414597418168757	1.2707298709084378	3.8960861727015614	4.018055595765679	0.20090277978828391	2.083945283533338	120.8779310920686	6.04389655460343	5.487928382991366	12	12	40	20	0	0	4	20	0	16	3	0	0	0	0	1	0	0	1	209.60493827160496	215.11111111111111	259.66666666666663	243.66666666666669	212.11111111111111	237.55555555555551	225.88888888888889	167.66666666666669	87.77777777777777	116	140
c1cc(c2c(n1)cc(cc2)Cl)NC(C)CCCN(CC)CC	4.16	<rdkit.Chem.rdchem.Mol object at 0x7ccfc3b45f50>	CCN(CC)CCCC(C)Nc1ccnc2cc(Cl)ccc12	WHTVZRBIWZFKQO-UHFFFAOYSA-N	C18H26ClN3	0	1	27.77482166119457	2.3976032707902637	4.795206541580528	27.774821661194565	1.262491893690662	3.9892307328817185	3.648141663342056	0.16582462106100254	2.0826752649753435	612.0555815563696	27.820708252562255	7.2052804582893035	10	11	48	22	0	0	4	26	0	18	3	0	0	0	0	1	0	0	1	207.60493827160496	227.11111111111111	287.6666666666667	278.44444444444446	218	168.44444444444446	130.44444444444446	117.33333333333334	118.33333333333331	132	164
NC(=S)c1c(Cl)cccc1Cl	5.69	<rdkit.Chem.rdchem.Mol object at 0x7ccfc3b45fc0>	NC(=S)c1c(Cl)cccc1Cl	KGKGSIUWJCAFPX-UHFFFAOYSA-N	C7H5Cl2NS	0	0	12.69819580585693	2.326846269604652	4.653692539209305	12.69819580585693	1.1543814368960843	3.29505863909424	3.0731143116035327	0.2793740283275939	1.218001660960308	37.24704006794006	3.3860945516309147	3.712882660209326	6	6	16	11	0	0	4	5	0	7	1	0	1	0	0	2	0	0	2	101.65432098765432	110.88888888888889	132.55555555555554	106.44444444444446	44.97530864197531	11	0	0	0	57	67
O=C(N(C)C)Nc1ccc(c(c1)Cl)C	7.98	<rdkit.Chem.rdchem.Mol object at 0x7ccfc3b46030>	Cc1ccc(NC(=O)N(C)C)cc1Cl	JXCGFZXSOMJFOA-UHFFFAOYSA-N	C10H13ClN2O	0	0	16.601661418666872	2.292088911711496	4.5841778234229915	16.601661418666872	1.185832958476205	3.526937582073579	3.4055516332767284	0.24325368809119488	1.561879169937042	60.01959674807262	4.287114053433759	4.43114335798495	6	6	27	14	0	0	4	13	0	10	2	1	0	0	0	1	0	0	1	171.60493827160494	166.11111111111111	208.44444444444449	165.22222222222223	127.44444444444446	112.11111111111111	70.55555555555556	20.555555555555557	2	79	90
Clc1ccc(Oc2ccc(NC(=O)N(C)C)cc2)cc1	9.99	<rdkit.Chem.rdchem.Mol object at 0x7ccfc3b460a0>	CN(C)C(=O)Nc1ccc(Oc2ccc(Cl)cc2)cc1	IVUXTESCPZUGJC-UHFFFAOYSA-N	C15H15ClN2O2	0	0	25.10627500597687	2.2970712552115615	4.594142510423123	25.10627500597687	1.2553137502988434	3.900402183605657	4.118752508086162	0.2059376254043081	2.1086975087719697	110.25183635732768	5.512591817866385	5.395914351050478	12	12	35	20	0	0	5	15	0	15	2	2	0	0	0	1	0	0	1	267.60493827160496	269.1111111111111	347.6666666666667	304.66666666666663	249.11111111111111	226.66666666666669	183.11111111111111	166.66666666666669	124.66666666666666	113	133
Clc1cc2N(CCN(C)C)c3c(Sc2cc1)cccc3	8.49	<rdkit.Chem.rdchem.Mol object at 0x7ccfc3b46110>	CN(C)CCN1c2ccccc2Sc2ccc(Cl)cc21	ILROKGAXBGPFAI-UHFFFAOYSA-N	C16H17ClN2S	0	1	25.851479152023018	2.485404048524552	4.970808097049105	25.851479152023018	1.2925739576011508	3.9356015566419176	3.884756850840959	0.19423784254204796	2.050207575764806	156.22690710340146	7.811345355170073	5.744456663715536	12	12	37	20	0	0	4	17	0	16	2	0	1	0	0	1	0	0	1	204.04938271604937	222.44444444444449	296	304.77777777777777	265	239.5185185185185	175.33333333333331	86.88888888888889	15.88888888888889	123	153
Clc1ccc(C(CCN(C)C)c2ncccc2)cc1	6.25	<rdkit.Chem.rdchem.Mol object at 0x7ccfc3b46180>	CN(C)CCC(c1ccc(Cl)cc1)c1ccccn1	SOYKEARSMXGVTM-UHFFFAOYSA-N	C16H19ClN2	0	1	24.221082779743824	2.349628084791872	4.699256169583745	24.221082779743824	1.2747938305128328	3.848879206365668	3.842413938205729	0.20223231253714363	1.9879546850081973	117.99071673395568	6.210037722839773	5.412459835797137	12	12	38	19	0	0	3	19	0	16	2	0	0	0	0	1	0	0	1	189.60493827160496	197.11111111111111	237.66666666666663	229.66666666666669	218.11111111111111	238.33333333333337	192.66666666666669	108.77777777777776	34.55555555555556	111	136
CN(CCCN1c2ccccc2Sc2c1cc(Cl)cc2)C	8.89	<rdkit.Chem.rdchem.Mol object at 0x7ccfc3b461f0>	CN(C)CCCN1c2ccccc2Sc2ccc(Cl)cc21	ZPEIMTDSQAKGNT-UHFFFAOYSA-N	C17H19ClN2S	0	1	27.18242529190057	2.4847654856027614	4.969530971205524	27.18242529190057	1.2944012043762176	3.97916784620188	3.8817397347543694	0.1848447492740176	2.098220783115906	234.38023896328417	11.160963760156388	6.198882094114243	12	12	40	21	0	0	4	19	0	17	2	0	1	0	0	1	0	0	1	208.04938271604937	226.44444444444449	300	299.77777777777777	260	231.51851851851853	192.33333333333337	135.55555555555557	63.55555555555556	129	161
Clc1ccc(S(=O)(=O)NC(=O)NCCC)cc1	7.19	<rdkit.Chem.rdchem.Mol object at 0x7ccfc3b46260>	CCCNC(=O)NS(=O)(=O)c1ccc(Cl)cc1	RKWGIWYCVPQPMF-UHFFFAOYSA-N	C10H13ClN2O3S	0	0	20.141727737394103	2.3586662412518096	4.71733248250362	20.141727737394103	1.1848075139643592	3.715820763317817	3.4962250657177183	0.2056602979833952	1.7823120848489895	136.23241505543209	8.013671473848946	5.444990612462731	6	6	30	17	0	0	7	13	0	10	2	3	1	0	0	1	0	0	1	234.04938271604937	152.44444444444446	307.33333333333337	241.33333333333337	311.1111111111111	191.85185185185185	133.11111111111111	83.11111111111111	33.77777777777778	93	111
Clc1cc(NC(=O)OC(C)C)ccc1	9.78	<rdkit.Chem.rdchem.Mol object at 0x7ccfc3b462d0>	CC(C)OC(=O)Nc1cccc(Cl)c1	CWJSHJJYOPWUGX-UHFFFAOYSA-N	C10H12ClNO2	0	0	16.13395403711914	2.241967428217225	4.48393485643445	16.13395403711914	1.1524252883656527	3.520065367728959	3.388811815297597	0.2420579868069712	1.5569515996127945	64.50300695249105	4.607357639463646	4.503184078754755	6	6	26	14	0	0	4	12	0	10	1	2	0	0	0	1	0	0	1	183.60493827160496	173.11111111111111	220.66666666666663	176.44444444444446	149.44444444444446	125.11111111111111	78.33333333333333	25.333333333333332	7.555555555555555	76	87
Clc1cc2/C(=C\CCN(C)C)/c3c(Sc2cc1)cccc3	8.99	<rdkit.Chem.rdchem.Mol object at 0x7ccfc3b46340>	CN(C)CC/C=C1/c2ccccc2Sc2ccc(Cl)cc21	WSPOMRSOLSGNFJ-AUWJEWJLSA-N	C18H18ClNS	0	1	27.182425291900568	2.484765485602762	4.969530971205525	27.182425291900568	1.2944012043762174	3.97916784620188	3.881739734754363	0.18484474927401728	2.098220783115904	234.38023896328588	11.16096376015647	6.19888209411425	12	12	39	21	0	0	3	18	0	18	1	0	1	0	0	1	0	0	1	204.04938271604937	222.44444444444449	294	303.1111111111111	263.8888888888889	236.2962962962963	192.33333333333331	135.55555555555554	63.55555555555556	128	159
Clc1c(OP(=S)(OC)OC)nc(Cl)c(Cl)c1	11.7	<rdkit.Chem.rdchem.Mol object at 0x7ccfc3b46420>	COP(=S)(OC)Oc1nc(Cl)c(Cl)cc1Cl	HRBKVYFZANMGRE-UHFFFAOYSA-N	C7H7Cl3NO3PS	0	0	19.09413746461609	2.371268757848958	4.742537515697915	19.09413746461609	1.1933835915385054	3.664732610033472	3.638235641154013	0.22738972757212575	1.761502479413917	69.49610144470283	4.343506340293927	4.711274285922315	6	6	23	16	0	0	9	7	0	7	1	3	1	1	0	3	0	0	3	210.5679012345679	151.7037037037037	291.22222222222223	194.71604938271605	165.92592592592592	124.44444444444444	76.50617283950618	19.407407407407412	1.5555555555555556	85	97
Clc1c(S(=O)(=O)NC(=O)Nc2nc(OC)nc(n2)C)cccc1	6.54	<rdkit.Chem.rdchem.Mol object at 0x7ccfc3b46490>	COc1nc(C)nc(NC(=O)NS(=O)(=O)c2ccccc2Cl)n1	VJYIFXVZLXQVHO-UHFFFAOYSA-N	C12H12ClN5O4S	0	0	27.632535538873313	2.391788957238969	4.783577914477936	27.632535538873313	1.2014145886466658	4.0420531530788715	4.028575172632435	0.17515544228836671	2.2263218812002723	186.1714940152885	8.094412783273413	6.059577382692288	12	12	35	23	0	0	11	12	0	12	5	4	1	0	0	1	0	0	1	386.04938271604937	309.44444444444446	543.7777777777778	462.85185185185185	532.4444444444445	353.77777777777777	397.11111111111114	273.11111111111114	328.44444444444446	128	150
O=C1NC(c2c1cccc2)(O)c1ccc(c(c1)S(=O)(=O)N)Cl	5.06	<rdkit.Chem.rdchem.Mol object at 0x7ccfc3b46500>	NS(=O)(=O)c1cc(C2(O)NC(=O)c3ccccc32)ccc1Cl	JIVPVXMEBJLZRO-UHFFFAOYSA-N	C14H11ClN2O4S	0	0	27.13503311841688	2.564023996144944	5.025299952730189	27.13503311841688	1.2334105962916764	4.042778697806235	4.040308295199182	0.18365037705450823	2.184778360118683	147.58846499497793	6.708566590680815	5.782885119036209	12	12	33	22	0	0	8	11	0	14	2	4	1	0	0	1	0	0	1	334.0493827160494	279.77777777777777	549.1111111111111	527.851851851852	489.44444444444446	362.77777777777783	358.44444444444446	250.55555555555551	203.33333333333337	135	170
Clc1c(c(Cl)c(Cl)c(c1Cl)C(=O)OC)C(=O)OC	11.55	<rdkit.Chem.rdchem.Mol object at 0x7ccfc3b46570>	COC(=O)c1c(Cl)c(Cl)c(C(=O)OC)c(Cl)c1Cl	NPOJQCVWMSKXDN-UHFFFAOYSA-N	C10H6Cl4O4	0	0	21.624617856503303	2.481194304092017	4.962388608184035	21.624617856503303	1.201367658694628	3.781032115355253	3.6749751156398967	0.20416528420221647	1.889333026289544	95.33343057019006	5.296301698343893	5.1451672070203704	6	6	24	18	0	0	8	6	0	10	0	4	0	0	0	4	0	0	4	276.41975308641975	248.44444444444449	360.8888888888889	362.5432098765432	303.43209876543216	169.6543209876543	107.1111111111111	152	24	94	112
c1(OP(=S)(OC)OC)cc(c(cc1)N(O)O)Cl	10.18	<rdkit.Chem.rdchem.Mol object at 0x7ccfc3b465e0>	COP(=S)(OC)Oc1ccc(N(O)O)c(Cl)c1	JFXHMRMECNNKLY-UHFFFAOYSA-N	C8H11ClNO5PS	0	0	20.129049583099665	2.356515792433707	4.713031584867414	20.129049583099665	1.1840617401823332	3.721468596245265	3.746575811754685	0.22038681245615796	1.8514705570339136	77.13701380196144	4.537471400115379	4.876211491684616	6	6	28	17	0	0	9	11	0	8	1	5	1	1	0	1	0	0	1	261.358024691358	192.48148148148147	337.77777777777777	267.6666666666667	207.66666666666663	173.320987654321	137.2962962962963	78.44444444444443	136.66666666666666	93	107
O1c2c(c(c(C(=O)NN(C(=O)c3cc(cc(c3)C)C)C(C)(C)C)cc2)C)CCC1	9.93	<rdkit.Chem.rdchem.Mol object at 0x7ccfc3b46650>	Cc1cc(C)cc(C(=O)N(NC(=O)c2ccc3c(c2C)CCCO3)C(C)(C)C)c1	HPNSNYBUADCFDR-UHFFFAOYSA-N	C24H30N2O3	0	0	35.54405874771976	2.44642727229467	4.892854544589341	35.54405874771976	1.225657198197233	4.290841859712038	4.803810454880316	0.16564863637518332	2.6341201847449076	206.27807056056005	7.1130369158813815	6.39393585263406	12	12	59	29	0	0	5	30	0	24	2	3	0	0	0	0	0	0	0	372	385	541	585	533	495	429	369	306	184	223
N12N(CCC[C@H]1C(=O)O)CCC[C@@H](C2=O)N[C@@H](CCc1ccccc1)C(=O)OCC	7.94	<rdkit.Chem.rdchem.Mol object at 0x7ccfc3b466c0>	CCOC(=O)C(CCc1ccccc1)NC1CCCN2CCCC(C(=O)O)N2C1=O	HHHKFGXWKKUNCY-UHFFFAOYSA-N	C22H31N3O5	1	1	38.39848168635236	2.448428693785353	4.8575502896846325	38.39848168635236	1.2799493895450786	4.309805681923633	4.166354144727214	0.13887847149090715	2.5256536362297513	714.9356327070321	23.83118775690107	7.670804803123728	6	6	61	30	0	0	8	31	0	22	3	5	0	0	0	0	0	0	0	408	376	520	577	535	561	558	477	440	181	235
OC(c1cc(c(N)cc1)C#N)CNC(C)C	2.99	<rdkit.Chem.rdchem.Mol object at 0x7ccfc3b46730>	CC(C)NCC(O)c1ccc(N)c(C#N)c1	BUXRLJCGHZZYNE-UHFFFAOYSA-N	C12H17N3O	0	1	19.347648493495235	2.32354063357411	4.64708126714822	19.347648493495235	1.2092280308434522	3.652969913490728	3.4514284298042375	0.21571427686276484	1.708791812223495	101.06203655022358	6.316377284388974	5.08573818079863	6	6	33	16	0	0	4	17	0	12	3	1	0	0	0	0	0	0	0	190	180	225	242	204	159	121	70	40	91	109
S(Cc1nc[nH]c1C)CCN/C(=N/C)/NC#N	3.24	<rdkit.Chem.rdchem.Mol object at 0x7ccfc3b467a0>	CN=C(NC#N)NCCSCc1[nH]cnc1C	AQIXAKUUQRKLND-UHFFFAOYSA-N	C10H16N6S	0	3	21.154703436110815	2.257482804535922	4.368545535734116	21.154703436110815	1.2443943197712244	3.701955079987418	3.055009304283075	0.17970642966371028	1.6474108892729329	323.3882439321171	19.02283787835983	6.309481846066762	5	5	33	17	0	0	7	16	0	10	6	0	1	0	0	0	0	0	0	210.44444444444449	198.66666666666669	225	135	117.66666666666666	89	97.33333333333334	117.33333333333331	138	90	106
O(c1nc2c(c(c1)C(=O)NCCN(CC)CC)cccc2)CCCC	8.41	<rdkit.Chem.rdchem.Mol object at 0x7ccfc3b46810>	CCCCOc1cc(C(=O)NCCN(CC)CC)c2ccccc2n1	PUFQVTATUTYEAL-UHFFFAOYSA-N	C20H29N3O2	0	1	32.057714029824304	2.4299929185271743	4.859985837054349	32.057714029824304	1.282308561192972	4.1087846550424345	3.8063925853778913	0.15225570341511566	2.252972644503203	553.4212376882376	22.136849507529504	7.232410175231194	10	11	54	25	0	0	5	29	0	20	3	2	0	0	0	0	0	0	0	294	295	402	420	410	407	265	215	206	147	183
C(=O)(/C(=C/c1cc(ccc1Cl)N1C(=O)C2=C(C1=O)CCCC2)/Cl)OCC	12.42	<rdkit.Chem.rdchem.Mol object at 0x7ccfc3b46880>	CCOC(=O)/C(Cl)=C/c1cc(N2C(=O)C3=C(CCCC3)C2=O)ccc1Cl	NNKKTZOEKDFTBU-YBEGLDIGSA-N	C19H17Cl2NO4	0	0	33.16075717053542	2.523185859862245	4.897301227947597	33.16075717053542	1.2754137373282854	4.184395976279351	3.990275022168062	0.15347211623723317	2.339371601415462	593.5152893531744	22.827511128968244	7.341574420081777	6	6	43	26	0	0	7	17	0	19	1	4	0	0	0	2	0	0	2	371.2098765432099	365.22222222222223	544.8888888888889	536.4444444444445	489.22222222222223	428.82716049382714	379.77777777777777	308.33333333333337	262.44444444444446	153	194
N1(CCN(CC1)C/C=C\c1ccccc1)C(c1ccccc1)c1ccccc1	9.86	<rdkit.Chem.rdchem.Mol object at 0x7ccfc3b468f0>	C(=C\c1ccccc1)\CN1CCN(C(c2ccccc2)c2ccccc2)CC1	DERZBLKQOCDDDZ-RAXLEYEMSA-N	C26H28N2	0	2	37.98761900570787	2.405048441046104	4.810096882092209	37.98761900570787	1.356700678775281	4.258800445393437	4.198228926033248	0.14993674735833026	2.4642821692588655	695.0989675252982	24.82496312590351	7.573673651925106	18	18	56	28	0	0	2	28	0	26	2	0	0	0	0	0	0	0	0	280	304	391	390	350	362	320	260	201	170	220
S(=O)(=O)(NC(=O)Nc1nc(OC)nc(OC)n1)c1c(OCCOC)cccc1	6.36	<rdkit.Chem.rdchem.Mol object at 0x7ccfc3b46960>	COCCOc1ccccc1S(=O)(=O)NC(=O)Nc1nc(OC)nc(OC)n1	WMLPCIHUFDKWJU-UHFFFAOYSA-N	C15H19N5O7S	0	0	34.594795704144055	2.405672385483388	4.811344770966776	34.594795704144055	1.235528418005145	4.224805508921087	4.18462202854549	0.1494507867337675	2.4610358012841433	341.41074157794935	12.193240770641047	6.862705690368007	12	12	47	28	0	0	13	19	0	15	5	7	1	0	0	0	0	0	0	502.44444444444446	390.33333333333337	668.3333333333334	607.6666666666667	772	511.99999999999994	597.3333333333333	456	532.3333333333334	155	183
O1c2cc3n(nc(c(=O)c3cc2OC1)C(=O)O)CC	5.32	<rdkit.Chem.rdchem.Mol object at 0x7ccfc3b469d0>	CCn1nc(C(=O)O)c(=O)c2cc3c(cc21)OCO3	VDUWPHTZYNWKRN-UHFFFAOYSA-N	C12H10N2O5	1	0	24.4370265867176	2.5098877372342008	4.995737922166848	24.4370265867176	1.2861592940377684	3.8967442155464287	3.955827250709973	0.2082014342478933	2.017043631312558	107.18997862193474	5.641577822207092	5.316456647434948	10	11	29	19	0	0	7	10	0	12	2	5	0	0	0	0	0	0	0	358	345	536	545	523	396	280	150	88	114	143
OC(=O)c1cn(C2CC2)c2cc(N3CCNCC3)c(F)cc2c1=O	4.42	<rdkit.Chem.rdchem.Mol object at 0x7ccfc3b46a40>	O=C(O)c1cn(C2CC2)c2cc(N3CCNCC3)c(F)cc2c1=O	MYSWGUAQZAJSOK-UHFFFAOYSA-N	C17H18FN3O3	1	1	31.590244106241876	2.541184772287653	5.049354842443891	31.590244106241876	1.3162601710934114	4.1571504822763305	4.254081452962762	0.1772533938734484	2.3233476013305743	205.7731934263604	8.573883059431685	6.202243296810008	10	11	42	24	0	0	7	18	0	17	3	3	0	0	1	0	0	0	1	384	366	538	622	640	555	449	301	167	152	200
c1(c(cc(c(c1)Cl)N)OC)C(=O)N[C@@H]1[C@@H](CN(CC1)CCCOc1ccc(cc1)F)OC	6.73	<rdkit.Chem.rdchem.Mol object at 0x7ccfc3b46ab0>	COc1cc(N)c(Cl)cc1C(=O)N[C@H]1CCN(CCCOc2ccc(F)cc2)C[C@H]1OC	DCSUBABJRXZOMT-RBBKRZOGSA-N	C23H29ClFN3O4	0	1	41.04152220486513	2.3984154584767547	4.79683091695351	41.04152220486513	1.2825475689020354	4.372035889536371	4.384332037807948	0.13701037618149836	2.641188095134459	1349.4070166492936	42.168969270290425	8.370571337814518	12	12	61	32	0	0	9	29	0	23	3	4	0	0	1	1	0	0	2	453.60493827160496	410.1111111111111	542.4444444444445	574.7777777777777	521.2222222222222	437.44444444444446	389.1111111111111	397.8888888888889	346.77777777777777	189	236
C1(c2c(CO1)cc(cc2)C#N)(c1ccc(cc1)F)CCCN(C)C	6.59	<rdkit.Chem.rdchem.Mol object at 0x7ccfc3b46b20>	CN(C)CCCC1(c2ccc(F)cc2)OCc2cc(C#N)ccc21	WSEQXVZVJXJVFP-UHFFFAOYSA-N	C20H21FN2O	0	1	30.75733130265003	2.553378154177176	5.003522159214351	30.75733130265003	1.281555470943751	4.108899943983312	3.9281467252264273	0.1636727802177678	2.243636480821204	282.9230749102695	11.788461454594565	6.520643777942302	12	12	45	24	0	0	4	21	0	20	2	1	0	0	1	0	0	0	1	328	315	442	445	411	392	397	293	208	147	186
O([C@H]1[C@](OC)(C[C@H](C(=O)[C@@H]([C@@H](O)[C@](O)([C@H](OC(=O)[C@@H]([C@@H](O[C@@H]2O[C@H]([C@H](O)[C@](OC)(C2)C)C)[C@@H]1C)C)CC)C)C)C)C)[C@@H]1O[C@@H](C[C@H](N(C)C)[C@H]1O)C	9.18	<rdkit.Chem.rdchem.Mol object at 0x7ccfc3b46b90>	CC[C@H]1OC(=O)C(C)[C@@H](O[C@H]2C[C@@](C)(OC)[C@@H](O)[C@H](C)O2)[C@H](C)[C@@H](O[C@@H]2O[C@H](C)C[C@H](N(C)C)[C@H]2O)[C@](C)(OC)CC(C)C(=O)C(C)[C@@H](O)[C@]1(C)O	AGOYDEPGAOXOCK-WLLSWQJKSA-N	C38H69NO13	0	1	63.175158731502115	2.4935868827171546	4.987173765434309	63.17515873150213	1.2149068986827332	4.856832890679318	6.2715970582196245	0.12060763573499278	3.4846896620276544	471.63032045670144	9.069813854936566	7.804854084925005	0	0	121	52	0	0	14	69	0	38	1	13	0	0	0	0	0	0	0	694	609	913	1135	1193	1224	1409	1467	1458	343	437
Clc1ccc([C@](OCC[C@@H]2N(CCC2)C)(c2ccccc2)C)cc1	9.31	<rdkit.Chem.rdchem.Mol object at 0x7ccfc3b46c00>	CN1CCC[C@@H]1CCO[C@](C)(c1ccccc1)c1ccc(Cl)cc1	YNNUSGIPVFPVBX-NHCUHLMSSA-N	C21H26ClNO	0	1	31.07946217172014	2.4439482084469004	4.886551744421916	31.07946217172014	1.2949775904883392	4.104902733428634	3.9906910896156713	0.16627879540065296	2.259433158674807	239.72676256027887	9.988615106678289	6.354968522792433	12	12	50	24	0	0	3	26	0	21	1	1	0	0	0	1	0	0	1	237.60493827160496	255.1111111111111	337.6666666666667	320.6666666666667	305.1111111111111	285.1111111111111	243.55555555555557	227.22222222222223	183.22222222222223	150	192
c1c(c(c(cc1C(O)CNC(C)(C)C)Cl)N)Cl	4.76	<rdkit.Chem.rdchem.Mol object at 0x7ccfc3b46c70>	CC(C)(C)NCC(O)c1cc(Cl)c(N)c(Cl)c1	STJMRWALKKWQGH-UHFFFAOYSA-N	C12H18Cl2N2O	0	1	19.589591885018457	2.3575236669901285	4.715047333980257	19.589591885018457	1.1523289344128502	3.7258960558145784	3.5767237305695065	0.21039551356291217	1.8050754734022687	96.82444736943444	5.695555727613791	5.103527768927302	6	6	35	17	0	0	5	18	0	12	2	1	0	0	0	2	0	0	2	165.20987654320987	167.22222222222223	206.88888888888889	195.1111111111111	158.93827160493828	130.88888888888889	93.22222222222224	58.22222222222222	28.666666666666668	102	118
C1(=C(CC(CC1=O)CC(SCC)C)O)C(=NOC/C=C/Cl)CC	9.47	<rdkit.Chem.rdchem.Mol object at 0x7ccfc3b46ce0>	CCSC(C)CC1CC(=O)C(C(CC)=NOC/C=C/Cl)C(=O)C1	YWTHVAKOGDVEOS-JWGBMQLESA-N	C17H26ClNO3S	0	0	27.727106370987418	2.3968597344244733	4.793719468848945	27.72710637098741	1.2055263639559743	4.003527577931185	3.746627302619979	0.16289683924434692	2.1537651722591913	366.5131788059966	15.93535560026072	6.7369436021582825	0	0	49	23	0	0	6	26	0	17	1	3	1	0	0	1	0	0	1	254.04938271604937	221.66666666666663	271	351.55555555555554	357.3333333333333	259.22222222222223	169.11111111111111	164.55555555555554	123.66666666666666	130	162
Clc1c(NC(=O)CC(N2CCCCC2)C)ccc(Cl)c1	6.27	<rdkit.Chem.rdchem.Mol object at 0x7ccfc3b46d50>	CC(CC(=O)Nc1ccc(Cl)cc1Cl)N1CCCCC1	GDDYCOSWVJRUHM-UHFFFAOYSA-N	C15H20Cl2N2O	0	1	25.10769672411175	2.3096910551238348	4.619382110247669	25.10769672411175	1.2553848362055875	3.9006196559595434	4.0666798764257095	0.20333399382128547	2.0959740919271748	115.51283192597909	5.775641596298954	5.442528803276991	6	6	40	20	0	0	5	20	0	15	2	1	0	0	0	2	0	0	2	203.20987654320987	203.22222222222223	248.11111111111111	231	211.1604938271605	180.33333333333331	161.44444444444443	122.88888888888889	89.44444444444446	118	148
C(=O)(C(c1ccccc1)(c1ccccc1)O)OC1C[N+]2(CCC1CC2)C	5.84	<rdkit.Chem.rdchem.Mol object at 0x7ccfc3b46dc0>	C[N+]12CCC(CC1)C(OC(=O)C(O)(c1ccccc1)c1ccccc1)C2	HOOSGZJRQIVJSZ-UHFFFAOYSA-N	C22H26NO3+	0	1	34.35989104399985	2.5057727093012048	5.011545418602411	34.35989104399985	1.3215342709230713	4.209722852871272	4.601659706750097	0.17698691179808063	2.4819284892629585	183.8275567081003	7.070290642619242	6.1695095713938	12	12	52	26	0	2	4	26	0	22	1	3	0	0	0	0	0	0	0	306	317	482	565	514	495	394	275	195	170	224
Clc1cc2N(C(=O)CC(=O)N(c2cc1)C)c1ccccc1	8.08	<rdkit.Chem.rdchem.Mol object at 0x7ccfc3b46ea0>	CN1C(=O)CC(=O)N(c2ccccc2)c2cc(Cl)ccc21	CXOXHMZGEKVPMT-UHFFFAOYSA-N	C16H13ClN2O2	0	0	26.833283177325875	2.4820998667543592	4.899803561165213	26.83328317732587	1.27777538939647	3.983179226641667	4.088691908831004	0.19469961470623828	2.1501624369369376	132.09794980815863	6.290378562293268	5.625481036138422	12	12	34	21	0	0	5	13	0	16	2	2	0	0	0	1	0	0	1	295.60493827160496	305.1111111111111	429.66666666666663	523.4444444444445	518	390.1111111111111	257.77777777777777	117.33333333333334	32.333333333333336	125	157
Clc1cc2[nH]c3c(c(=O)n(CCN(C)C)c2cc1)cccc3	6.32	<rdkit.Chem.rdchem.Mol object at 0x7ccfc3b46f10>	CN(C)CCN1C(=O)c2ccccc2Nc2cc(Cl)ccc21	IDWVKNARDDZONS-UHFFFAOYSA-N	C17H18ClN3O	0	1	28.071139373474605	2.4758441160931777	4.843754675407212	28.0711393734746	1.2759608806124818	4.024586870542743	4.102431086486071	0.1864741402948214	2.2000371062738044	173.5731604263227	7.889689110287395	5.94505654479865	12	12	40	22	0	0	5	18	0	17	3	1	0	0	0	1	0	0	1	271.60493827160496	289.1111111111111	409.6666666666667	497.44444444444446	445.22222222222223	371	248.11111111111111	130.88888888888889	41.22222222222222	134	167
ClCC(=O)[C@]1(OC(=O)CCC)[C@@]2([C@H]([C@H]3[C@@](F)([C@@]4(C(=CC(=O)C=C4)CC3)C)C(=O)C2)C[C@@H]1C)C	11.33	<rdkit.Chem.rdchem.Mol object at 0x7ccfc3b46f80>	CCCC(=O)O[C@]1(C(=O)CCl)[C@@H](C)C[C@H]2[C@@H]3CC=C4CC(=O)C=C[C@]4(C)[C@@]3(F)C(=O)C[C@@]21C	HUYVOKGTJJWNAG-AVVSTMBFSA-N	C26H32ClFO5	0	0	41.21648099648071	2.732628582686618	5.405889646109202	41.21648099648071	1.2489842726206275	4.448746959243306	4.688658406262171	0.14208055776552034	2.7390689559074612	438.8243453569784	13.297707435059952	7.278021677004874	0	0	65	33	0	0	7	32	0	26	0	5	0	0	1	1	0	0	2	459.60493827160496	432.55555555555554	696.1111111111111	880.7777777777778	828.1111111111111	759.1111111111111	638.6666666666666	523.8888888888889	373.6666666666667	222	301
Clc1ccc(CC(O)(C(CN(C)C)C)C)cc1	6.31	<rdkit.Chem.rdchem.Mol object at 0x7ccfc3b46ff0>	CC(CN(C)C)C(C)(O)Cc1ccc(Cl)cc1	KVHHQGIIZCJATJ-UHFFFAOYSA-N	C14H22ClNO	0	1	19.700807001805547	2.3377357520815503	4.675471504163101	19.700807001805547	1.1588710001062086	3.720743409822853	3.654218798717615	0.2149540469833891	1.8265105864583595	85.476927221853515	5.028054542461971	4.978874733532574	6	6	39	17	0	0	3	22	0	14	1	1	0	0	0	1	0	0	1	155.60493827160494	150.11111111111111	173.66666666666666	165.66666666666669	151.11111111111111	125.55555555555554	95.11111111111111	61	34.333333333333336	104	122
c1(ncc(cc1F)Cl)Oc1ccc(O[C@@H](C(=O)OCC#C)C)cc1	10.67	<rdkit.Chem.rdchem.Mol object at 0x7ccfc3b47060>	C#CCOC(=O)C(C)Oc1ccc(Oc2ncc(Cl)cc2F)cc1	JBDHZKLJNAIJNC-UHFFFAOYSA-N	C17H13ClFNO4	0	0	30.104812634529186	2.3293738870685505	4.658747774137101	30.104812634529186	1.2543671931053826	4.073709105773065	4.239407222196293	0.1766419675915122	2.319892190738205	270.4118016553239	11.267158402305164	6.475414725745301	12	12	37	24	0	0	7	13	0	17	1	4	0	0	1	1	0	0	2	407.60493827160496	369.1111111111111	506.66666666666663	531	389.55555555555554	381.66666666666663	324.1111111111111	272.66666666666663	267.6666666666667	129	153
Clc1ccccc1c1nnc(nn1)c1ccccc1Cl	11.51	<rdkit.Chem.rdchem.Mol object at 0x7ccfc3b470d0>	Clc1ccccc1-c1nnc(-c2ccccc2Cl)nn1	UXADOQPNKNTIHB-UHFFFAOYSA-N	C14H8Cl2N4	0	0	26.435279463839414	2.3866327581257543	4.7732655162515085	26.435279463839414	1.3217639731919708	3.931369795626577	4.168010575297974	0.20840052876489873	2.120586022267383	110.95532983616538	5.547766491808269	5.402274866965603	18	18	28	20	0	0	6	8	0	14	4	0	0	0	0	2	0	0	2	269.2098765432099	302.2222222222222	408.8888888888889	415.5555555555556	336.2222222222222	267.55555555555554	170.22222222222223	127.22222222222224	118.8888888888889	112	138
O=C1N(OCC1(C)C)Cc1ccccc1Cl	8.89	<rdkit.Chem.rdchem.Mol object at 0x7ccfc3b47140>	CC1(C)CON(Cc2ccccc2Cl)C1=O	KIEDNEWSYUYDSN-UHFFFAOYSA-N	C12H14ClNO2	0	0	19.821511251587275	2.4286347962409325	4.722466719709441	19.821511251587275	1.2388444532242049	3.7050016299987942	3.4830895935383435	0.21769309959614647	1.717923343393324	97.0012079713384	6.062575498208649	5.044727060984344	6	6	30	16	0	0	4	14	0	12	1	2	0	0	0	1	0	0	1	207.60493827160496	206.11111111111111	278.44444444444446	232.22222222222223	164.22222222222223	174.77777777777777	125.33333333333334	49.55555555555556	6	98	120
ClCCc1scnc1C	6.69	<rdkit.Chem.rdchem.Mol object at 0x7ccfc3b471b0>	Cc1ncsc1CCCl	PCLITLDOTJTVDJ-UHFFFAOYSA-N	C6H8ClNS	0	0	11.022789430354646	2.2519076691559365	4.3270465138751675	11.022789430354646	1.2247543811505162	3.094087557221604	2.755175199653962	0.30613057773932917	0.908120518265902	32.1949418279121	3.5772157586569	3.3664488384635383	5	5	17	9	0	0	3	8	0	6	1	0	1	0	0	1	0	0	1	76.04938271604938	73.22222222222223	77.88888888888889	34.111111111111114	21.62962962962963	7.000000000000001	0	0	0	48	57
Clc1cc2N(c3c(CCc2cc1)cccc3)CCCN(C)C	9.21	<rdkit.Chem.rdchem.Mol object at 0x7ccfc3b47220>	CN(C)CCCN1c2ccccc2CCc2ccc(Cl)cc21	GDLIGKIOYRNHDA-UHFFFAOYSA-N	C19H23ClN2	0	1	28.333757575714287	2.4582340946914645	4.8482790866500345	28.33375757571428	1.2878980716233763	4.020585764144597	4.0268237276172325	0.18303744216441967	2.1814352686451013	226.91050938224396	10.31411406282927	6.213013068319606	12	12	45	22	0	0	3	23	0	19	2	0	0	0	0	1	0	0	1	215.60493827160496	241.1111111111111	318.66666666666663	352.44444444444446	291	268.2222222222222	209.55555555555557	161.22222222222223	70.22222222222221	137	173
Clc1c(C2=NCC(=O)Nc3c2cc(cc3)N(O)O)cccc1	7.61	<rdkit.Chem.rdchem.Mol object at 0x7ccfc3b47290>	O=C1CN=C(c2ccccc2Cl)c2cc(N(O)O)ccc2N1	QKPRGUMFCHDCOK-UHFFFAOYSA-N	C15H12ClN3O3	0	0	28.120285715598033	2.4533634767141694	4.870382166608358	28.12028571559803	1.2781948052544558	4.024576459358748	4.198066968750314	0.19082122585228695	2.223081534172468	136.58816427659335	6.208552921663335	5.705427658626948	12	12	34	22	0	0	7	12	0	15	3	3	0	0	0	1	0	0	1	331.60493827160496	339.1111111111111	467.44444444444446	532.7777777777778	473.33333333333337	455	410.6666666666667	299.8888888888889	169.77777777777777	128	159
Clc1c(NC2=NCCN2)c(Cl)ccc1	3.83	<rdkit.Chem.rdchem.Mol object at 0x7ccfc3b47300>	Clc1cccc(Cl)c1NC1=NCCN1	GJSURZIOUXUGAL-UHFFFAOYSA-N	C9H9Cl2N3	0	3	17.881593534346724	2.335590455535924	4.651027400182253	17.881593534346724	1.277256681024766	3.567036083292618	3.497441769765436	0.24981726926895972	1.5885040149380232	62.04598080136693	4.43185577152621	4.4643479726262605	6	6	23	14	0	0	5	9	0	9	3	0	0	0	0	2	0	0	2	157.20987654320987	170.22222222222223	221.88888888888889	161.11111111111111	135.49382716049382	112	57.22222222222223	12	0	79	98
C(=O)(c1cc(c(cc1)Cl)S(=O)(=O)N)NN1[C@@H](CCC[C@@H]1C)C	6.01	<rdkit.Chem.rdchem.Mol object at 0x7ccfc3b47370>	C[C@@H]1CCC[C@H](C)N1NC(=O)c1ccc(Cl)c(S(N)(=O)=O)c1	LBXHRAWDUMTPSE-AOOOYVTPSA-N	C14H20ClN3O3S	0	0	26.382780896975024	2.40889743710952	4.817794874219041	26.382780896975024	1.1992173134988648	4.005275462611685	4.190723763624888	0.19048744380113128	2.221330815329841	130.33165134510264	5.924165970231939	5.65853972631771	6	6	42	22	0	0	8	20	0	14	3	3	1	0	0	1	0	0	1	282.04938271604937	220.77777777777777	406.11111111111114	369.85185185185185	337.44444444444446	293.77777777777783	279.11111111111114	160.88888888888889	136.66666666666669	134	166
c12ccccc1Sc1c(C2=CCCN2CCN(CC2)CCO)cc(cc1)Cl	9.97	<rdkit.Chem.rdchem.Mol object at 0x7ccfc3b473e0>	OCCN1CCN(CCC=C2c3ccccc3Sc3ccc(Cl)cc32)CC1	WFPIAZLQTJBIFN-UHFFFAOYSA-N	C22H25ClN2OS	0	2	35.88223739790999	2.4851363649087883	4.970272729817575	35.882237397909996	1.328971755478148	4.232591714671159	3.972306324382419	0.1471224564586081	2.372598637161743	1143.0997281232867	42.337026967529134	8.034750684200406	12	12	52	27	0	0	5	25	0	22	2	1	1	0	0	1	0	0	1	276.0493827160494	284.44444444444446	373	389.1111111111111	325.8888888888889	300.2962962962963	272.3333333333333	235.55555555555551	210.88888888888889	167	216
N1([C@@H](c2c(cccc2)Cl)C(=O)OC)Cc2c(CC1)scc2	11.78	<rdkit.Chem.rdchem.Mol object at 0x7ccfc3b47450>	COC(=O)C(c1ccccc1Cl)N1CCc2sccc2C1	GKTWGGQPFAXNFI-UHFFFAOYSA-N	C16H16ClNO2S	0	1	27.584895284834825	2.4433227757853833	4.860804459266733	27.584895284834825	1.3135664421349915	3.981091936496731	4.169831313644338	0.1985633958878256	2.1698129273584006	124.6827921966036	5.937275818885885	5.567710194281534	11	11	37	21	0	0	5	16	0	16	1	2	1	0	0	1	0	0	1	254.04938271604937	244.77777777777777	342.44444444444446	355.66666666666663	340.66666666666663	327.44444444444446	263.77777777777777	145.11111111111111	49.51851851851852	126	161
Clc1c(O)c(Cl)c(nc1C)C	4.2	<rdkit.Chem.rdchem.Mol object at 0x7ccfc3b474c0>	Cc1[nH]c(C)c(Cl)c(=O)c1Cl	ZDPIZLCVJAAHHR-UHFFFAOYSA-N	C7H7Cl2NO	0	0	13.13745999379018	2.3648709778844	4.729741955768802	13.13745999379018	1.1943145448900163	3.303305180070917	3.092493256589695	0.2811357505990632	1.2242878245172362	35.72776099582669	3.247978272347881	3.6712381853316858	6	6	18	11	0	0	4	7	0	7	1	1	0	0	0	2	0	0	2	135.20987654320987	134.22222222222223	172.44444444444446	135.33333333333331	51.827160493827165	1.5555555555555556	0	0	0	61	71
OC(=O)c1nc(Cl)ccc1Cl	3.06	<rdkit.Chem.rdchem.Mol object at 0x7ccfc3b47530>	O=C(O)c1nc(Cl)ccc1Cl	HUBANNPOLNYSAD-UHFFFAOYSA-N	C6H3Cl2NO2	1	0	13.1325926912227	2.30503994819822	4.61007989639644	13.1325926912227	1.1938720628384274	3.294668801172537	3.0891226497989095	0.2808293317999009	1.223197298293715	37.18265123801202	3.3802410216374565	3.7111524677320777	6	6	14	11	0	0	5	3	0	6	1	2	0	0	0	2	0	0	2	169.20987654320987	155.2222222222222	208.66666666666663	184.77777777777777	106.88888888888889	42.160493827160494	0	0	0	55	63
Clc1cc2C(=Nc3c(Sc2cc1)cccc3)N1CCN(CC1)C	8.96	<rdkit.Chem.rdchem.Mol object at 0x7ccfc3b475a0>	CN1CCN(C2=Nc3ccccc3Sc3ccc(Cl)cc32)CC1	KAAZGXDPUNNEFN-UHFFFAOYSA-N	C18H18ClN3S	0	3	30.604629631337502	2.4695139561994095	4.862418929576457	30.60462963133751	1.330636070927718	4.0901530434094795	4.313426623187983	0.1875402879646949	2.2946417513565533	159.7554875240249	6.945890761914126	5.906553566300898	12	12	41	23	0	0	5	18	0	18	3	0	1	0	0	1	0	0	1	252.04938271604937	277.44444444444446	381	426.44444444444446	380.22222222222223	356.96296296296293	252	173.1111111111111	80.22222222222223	144	183
Clc1c(C2=NCC(=O)N(c3sc(cc23)CC)C)cccc1	10.17	<rdkit.Chem.rdchem.Mol object at 0x7ccfc3b47610>	CCc1cc2c(s1)N(C)C(=O)CN=C2c1ccccc1Cl	CHBRHODLKOZEPZ-UHFFFAOYSA-N	C16H15ClN2OS	0	0	27.312798304953773	2.4917755632687415	4.851019413631731	27.312798304953773	1.3006094430930368	3.984997935892247	4.053955974620558	0.19304552260097893	2.141630532961826	134.23200959038596	6.392000456685046	5.641507062363117	11	11	36	21	0	0	5	15	0	16	2	1	1	0	0	1	0	0	1	254.04938271604937	264.44444444444446	370.77777777777783	434.44444444444446	345.6666666666667	298.6666666666667	212.6296296296296	117	33.77777777777778	127	159
C1(=Nc2c(Nc3c1cccc3)ccc(c2)Cl)N1CCN(CC1)C	7.19	<rdkit.Chem.rdchem.Mol object at 0x7ccfc3b47680>	CN1CCN(C2=Nc3cc(Cl)ccc3Nc3ccccc32)CC1	QZUDBNBUXVUHMW-UHFFFAOYSA-N	C18H19ClN4	0	3	30.595207220434062	2.4665183235657113	4.844876193159667	30.595207220434062	1.3302264008884377	4.090152989643839	4.324589208721541	0.18802561777050175	2.297226278165582	158.83916244751464	6.906050541196288	5.900801256252464	12	12	42	23	0	0	5	19	0	18	4	0	0	0	0	1	0	0	1	267.60493827160496	304.1111111111111	427.66666666666663	497.44444444444446	415	369.22222222222223	266.1111111111111	188.77777777777777	86.77777777777777	145	185
[C@H]1([C@@H]([C@@H]2N([C@H](C1)CC2)C)C(=O)OCC)OC(=O)c1ccccc1	5.46	<rdkit.Chem.rdchem.Mol object at 0x7ccfc3b476f0>	CCOC(=O)C1[C@@H](OC(=O)c2ccccc2)C[C@@H]2CC[C@H]1N2C	NMPOSNRHZIWLLL-QGPPMGRFSA-N	C18H23NO4	0	1	29.737694702054323	2.506738257767847	4.923569082665026	29.737694702054323	1.2929432479154053	4.066724560153795	3.824159115017943	0.1662677876094758	2.1742477268344267	293.9059378161041	12.778519035482786	6.51616889968125	6	6	46	23	0	2	5	23	0	18	1	4	0	0	0	0	0	0	0	316	297	426	427	474	382	348	241	184	143	187
O([C@@H]1[C@@H]([C@@H]2N([C@@H](CC2)C1)C)C(=O)OC)C(=O)c1ccccc1	4.84	<rdkit.Chem.rdchem.Mol object at 0x7ccfc3b47760>	COC(=O)C1[C@@H](OC(=O)c2ccccc2)C[C@@H]2CC[C@H]1N2C	ZPUCINDJVBIVPJ-MBOZISHXSA-N	C17H21NO4	0	1	28.763369580235455	2.505757734923883	4.920773314437573	28.763369580235455	1.3074258900107023	4.02688028032454	3.7913094030286545	0.17233224559221158	2.1211688087168152	266.0308549518118	12.09231158871872	6.37206965847839	6	6	43	22	0	2	5	21	0	17	1	4	0	0	0	0	0	0	0	312	289	416	414	459	361	323	221	168	137	179
O1[C@@H]2[C@@]34[C@H]([C@H](N(CC4)C)Cc4c3c1c(OC)cc4)C=C[C@@H]2O	3.4	<rdkit.Chem.rdchem.Mol object at 0x7ccfc3b477d0>	COc1ccc2c3c1O[C@H]1[C@@H](O)C=C[C@H]4[C@@H](C2)N(C)CC[C@@]341	OROGSEYTTFOCAN-DNJOTXNNSA-N	C18H21NO3	0	1	29.861282750795908	2.7080984023862675	5.327071165888652	29.861282750795908	1.3573310341270868	4.095856467094676	4.151316722605576	0.1886962146638898	2.211882926838972	157.14271450105346	7.1428506591387935	5.845611762374438	6	6	43	22	1	2	4	21	0	18	1	3	0	0	0	0	0	0	0	288	309	501	609	523	345	240	55	11	157	217
O(c1c2c3c([C@@H](NC(=O)C)CCc2cc(OC)c1OC)cc(=O)c(OC)cc3)C	6.43	<rdkit.Chem.rdchem.Mol object at 0x7ccfc3b47840>	COc1cc2c(c(OC)c1OC)-c1ccc(OC)c(=O)cc1[C@@H](NC(C)=O)CC2	IAKHMKGGTNLKSZ-INIZCTEOSA-N	C22H25NO6	0	0	36.8684687809878	2.5268306431593635	4.997256799254725	36.8684687809878	1.2713265096892343	4.285089905791171	4.529773125722404	0.15619907330077254	2.575382592611209	255.52178901940417	8.811096173082902	6.608018422919452	13	13	54	29	0	0	7	25	0	22	1	6	0	0	0	0	0	0	0	450	423	601	806	738	679	681	599	413	175	217
C[C@]12C[C@H](O)[C@H]3[C@@H](CCC4=CC(=O)CC[C@]34C)[C@@H]1CC[C@@H]2C(=O)CO	8.74	<rdkit.Chem.rdchem.Mol object at 0x7ccfc3b478b0>	C[C@]12CCC(=O)C=C1CC[C@@H]1[C@@H]2[C@@H](O)C[C@]2(C)C(C(=O)CO)CC[C@@H]12	OMFXVFTZEKFJBZ-ORVDRNQDSA-N	C21H30O4	0	0	32.02626456033021	2.638877555075081	5.236545189630869	32.02626456033021	1.2810505824132086	4.1871694267484365	4.3760256625199965	0.17504102650079986	2.392431661355067	189.0098349483884	7.560393397935536	6.158089782343891	0	0	55	25	0	0	4	30	0	21	0	4	0	0	0	0	0	0	0	290	272	395	461	421	354	282	240	166	176	242
[C@]12([C@@](C(=O)CO)(CC[C@H]1[C@H]1[C@@H]([C@@]3(C(=CC(=O)CC3)CC1)C)[C@H](C2)O)O)C	7.86	<rdkit.Chem.rdchem.Mol object at 0x7ccfc632eea0>	C[C@]12CCC(=O)C=C1CC[C@@H]1[C@@H]2[C@@H](O)C[C@@]2(C)[C@H]1CC[C@]2(O)C(=O)CO	JYGXADMDTFJGBT-VWUMJDOOSA-N	C21H30O5	0	0	33.00688726441582	2.670616887506552	5.282174636404872	33.00688726441582	1.2694956640159931	4.228268910877081	4.418226667357554	0.16993179489836746	2.4412498541319985	199.4484308804841	7.671093495403235	6.251067156115436	0	0	56	26	0	0	5	30	0	21	0	5	0	0	0	0	0	0	0	322	302	461	552	486	410	319	280	195	184	253
[C@]12([C@@](C(=O)CO)(CC[C@H]1[C@H]1[C@@H]([C@@]3(C(=CC(=O)CC3)CC1)C)[C@H](C2)O)O)C	7.86	<rdkit.Chem.rdchem.Mol object at 0x7ccfc3b55e70>	C[C@]12CCC(=O)C=C1CC[C@@H]1[C@@H]2[C@@H](O)C[C@@]2(C)[C@H]1CC[C@]2(O)C(=O)CO	JYGXADMDTFJGBT-VWUMJDOOSA-N	C21H30O5	0	0	33.00688726441582	2.670616887506552	5.282174636404872	33.00688726441582	1.2694956640159931	4.228268910877081	4.418226667357554	0.16993179489836746	2.4412498541319985	199.4484308804841	7.671093495403235	6.251067156115436	0	0	56	26	0	0	5	30	0	21	0	5	0	0	0	0	0	0	0	322	302	461	552	486	410	319	280	195	184	253
[C@H]12[C@H]3[C@@H]([C@@]4(C(=CC(=O)CC4)CC3)C)C(=O)C[C@@]1([C@](CC2)(C(=O)CO)O)C	7.41	<rdkit.Chem.rdchem.Mol object at 0x7ccfc3b47a70>	C[C@]12CCC(=O)C=C1CC[C@@H]1C2C(=O)C[C@@]2(C)[C@H]1CC[C@]2(O)C(=O)CO	MFYSYFVPBJMHGN-VLNSYWPESA-N	C21H28O5	0	0	33.006887264415816	2.670616887506551	5.282174636404871	33.006887264415816	1.269495664015993	4.228268910877081	4.418226667357561	0.16993179489836774	2.441249854132	199.44843088048336	7.671093495403206	6.2510671561154325	0	0	54	26	0	0	5	28	0	21	0	5	0	0	0	0	0	0	0	340	316	477	580	523	442	342	291	195	182	249
CN1[C@@H](CCC1=O)c1cnccc1	3.75	<rdkit.Chem.rdchem.Mol object at 0x7ccfc3b47a00>	CN1C(=O)CC[C@H]1c1cccnc1	UIKROCXWUNQSPJ-VIFPVBQESA-N	C10H12N2O	0	0	16.88687112740167	2.3833812914719363	4.647225341631092	16.88687112740167	1.2989900867232054	3.5009798305969975	3.307201633709339	0.25440012566994913	1.458466668398385	59.43567301232901	4.571974847102232	4.347258866337761	6	6	25	13	0	0	3	12	0	10	2	1	0	0	0	0	0	0	0	172	166	215	170	131	113	69	18	0	78	99
O=c1c(C(c2ccc(Cl)cc2)CC(=O)C)c(O)c2ccccc2o1	10.2	<rdkit.Chem.rdchem.Mol object at 0x7ccfc3b47920>	CC(=O)CC(c1ccc(Cl)cc1)c1c(O)c2ccccc2oc1=O	DEKWZWCFHUABHE-UHFFFAOYSA-N	C19H15ClO4	0	0	30.210842975732437	2.4838535905399795	4.967707181079959	30.210842975732437	1.2587851239888517	4.1068915150986856	4.192582395763706	0.17469093315682108	2.308785605009866	186.3308916028703	7.7637871501195965	6.102992817655944	16	17	39	24	0	0	5	15	0	19	0	4	0	0	0	1	0	0	1	347.60493827160496	342.1111111111111	484.6666666666667	532.6666666666667	568.1111111111111	541.3333333333333	500.66666666666663	290.33333333333337	157.77777777777777	141	176
Clc1c(c2c(oc1=O)cc(OP(=S)(OCC)OCC)cc2)C	11.19	<rdkit.Chem.rdchem.Mol object at 0x7ccfc3b47ae0>	CCOP(=S)(OCC)Oc1ccc2c(C)c(Cl)c(=O)oc2c1	BXNANOICGRISHX-UHFFFAOYSA-N	C14H16ClO5PS	0	0	26.74113937416419	2.450837140316691	4.901674280633383	26.74113937416419	1.2155063351892814	4.001770877119985	3.983537667062356	0.18106989395737985	2.1706276459284912	194.26012644253976	8.83000574738817	6.05765547923158	10	11	38	22	0	0	8	16	0	14	0	5	1	1	0	1	0	0	1	315.358024691358	262.4814814814815	461.66666666666663	403	336.66666666666663	256.8888888888889	259.22222222222223	166.11111111111111	191.76543209876544	128	154
C(C)(CCCCCC)(c1ccc([C@H]2CCC[C@H](C2)O)c(c1)O)C	13.08	<rdkit.Chem.rdchem.Mol object at 0x7ccfc3b47b50>	CCCCCCC(C)(C)c1ccc([C@H]2CCC[C@@H](O)C2)c(O)c1	ZWWRREXSUJTKNN-FUHWJXTLSA-N	C21H34O2	0	0	28.454398700205996	2.417948073787676	4.835896147575354	28.454398700205992	1.2371477695741735	4.038477594091245	4.0503652360133575	0.17610283634840684	2.231716181719117	312.88200204209016	13.603565306177831	6.5787352521156945	6	6	57	23	0	0	2	34	0	21	0	2	0	0	0	0	0	0	0	198	202	265	276	246	216	185	120	100	148	189
C1CC[C@@H](C[C@@H]1O)c1ccc(cc1O)C(CCCCCCC)(C)C	13.51	<rdkit.Chem.rdchem.Mol object at 0x7ccfc3b47bc0>	CCCCCCCC(C)(C)c1ccc([C@H]2CCC[C@@H](O)C2)c(O)c1	HNMJDLVMIUDJNH-PKOBYXMFSA-N	C22H36O2	0	0	29.544815173083315	2.4179640867256	4.835928173451201	29.544815173083315	1.231033965545138	4.077867578695221	4.056157314542668	0.16900655477261117	2.275704788527391	514.8319100300998	21.451329584587494	7.119309196450317	6	6	60	24	0	0	2	36	0	22	0	2	0	0	0	0	0	0	0	202	206	269	280	250	220	191	130	112	154	197
[C@@H]1(c2c(cc(cc2)C(CCCCCC)(C)C)O)[C@H](CC[C@@H](C1)O)CCCO	11.98	<rdkit.Chem.rdchem.Mol object at 0x7ccfc3b47c30>	CCCCCCC(C)(C)c1ccc([C@H]2C[C@@H](O)CC[C@@H]2CCCO)c(O)c1	YNZFFALZMRAPHQ-VCOUNFBDSA-N	C24H40O3	0	0	33.48349511576395	2.441775575481435	4.8835511509628695	33.48349511576395	1.2401294487319985	4.1910536102214335	4.287772301777078	0.1588063815472992	2.4490190941041883	454.51484233029714	16.833883049270266	7.112482342486902	6	6	67	27	0	0	3	40	0	24	0	3	0	0	0	0	0	0	0	240	231	303	328	323	313	289	222	206	172	222
Clc1nc(N(C)C)cc(n1)C	6.2	<rdkit.Chem.rdchem.Mol object at 0x7ccfc3b47ca0>	Cc1cc(N(C)C)nc(Cl)n1	HJIUPFPIEBPYIE-UHFFFAOYSA-N	C7H10ClN3	0	0	12.617084060220709	2.2882456112707383	4.576491222541476	12.617084060220709	1.1470076418382462	3.294295486186269	3.10300367473702	0.2820912431579109	1.2276807495228543	37.12276885608912	3.374797168735374	3.7095406769687407	6	6	21	11	0	0	4	10	0	7	3	0	0	0	0	1	0	0	1	135.60493827160494	141.11111111111111	167.77777777777777	122.22222222222224	58	13.555555555555555	0	0	0	62	68
Clc1cc(COc2c(C(=C)n3cncc3)cccc2)ccc1	10.74	<rdkit.Chem.rdchem.Mol object at 0x7ccfc3b47d10>	C=C(c1ccccc1OCc1cccc(Cl)c1)n1ccnc1	WHPAGCJNPTUGGD-UHFFFAOYSA-N	C18H15ClN2O	0	0	28.917549970804192	2.373638256140002	4.723511840778528	28.917549970804192	1.3144340895820088	4.018310524515561	4.032709174250143	0.18330496246591557	2.1828957621378957	183.78922303206815	8.354055592366736	6.0022469343560765	17	17	37	22	0	0	4	15	0	18	2	1	0	0	0	1	0	0	1	273.60493827160496	293.1111111111111	386.66666666666663	352.44444444444446	327.8888888888889	301.6666666666667	290.1111111111111	220.44444444444449	175.77777777777777	127	157
P(=O)(O/C(=C/C(=O)OC(c1ccccc1)C)/C)(OC)OC	9.39	<rdkit.Chem.rdchem.Mol object at 0x7ccfc3b47d80>	COP(=O)(OC)O/C(C)=C/C(=O)OC(C)c1ccccc1	XXXSILNSXNPGKG-ZHACJKMWSA-N	C14H19O6P	0	0	25.347703103780837	2.283149296890686	4.5662985937813705	25.347703103780837	1.2070334811324208	3.920629003558038	4.222948020189454	0.20109276286616448	2.1824708118650693	105.3945480496112	5.018788002362437	5.399648253214266	6	6	40	21	0	0	7	19	0	14	0	6	0	1	0	0	0	0	0	331.30864197530866	218.33333333333331	458.3333333333333	323.22222222222223	299.22222222222223	226.66666666666663	350.66666666666663	173.77777777777777	153.33333333333334	117	135
Clc1c(OP(=O)(OC)NC)ccc(C(C)(C)C)c1	10.51	<rdkit.Chem.rdchem.Mol object at 0x7ccfc3b47df0>	CNP(=O)(OC)Oc1ccc(C(C)(C)C)cc1Cl	BOFHKBLZOYVHSI-UHFFFAOYSA-N	C12H19ClNO3P	0	0	21.1203910472037	2.3896653707834568	4.779330741566914	21.1203910472037	1.1733550581779832	3.7851234425816447	3.83556882634311	0.21308715701906164	1.932104413713959	85.0521283437981	4.725118241322117	5.0310510080493165	6	6	37	18	0	0	6	19	0	12	1	3	0	1	0	1	0	0	1	220.91358024691357	150.33333333333334	342.77777777777777	231	191.20987654320987	163	97.77777777777776	73.66666666666667	56	109	125
c12N(c3c(Sc1ccc(c2)C#N)cccc3)CC(CN(C)C)C	7.52	<rdkit.Chem.rdchem.Mol object at 0x7ccfc3b47e60>	CC(CN(C)C)CN1c2ccccc2Sc2ccc(C#N)cc21	SLFGIOIONGJGRT-UHFFFAOYSA-N	C19H21N3S	0	1	29.362707678678987	2.492349707544145	4.984699415088288	29.362707678678987	1.2766394642903909	4.0648272286314295	4.025343922773186	0.17501495316405158	2.225519476806997	228.34204788464305	9.927915125419265	6.263753837719064	12	12	44	23	0	0	4	21	0	19	3	0	1	0	0	0	0	0	0	254.44444444444449	266.3333333333333	353.3333333333333	372.3333333333333	348	325.66666666666663	278.33333333333337	221.33333333333331	134.33333333333331	141	175
Clc1nc(nc(n1)NCC)NC(C#N)(C)C	6.55	<rdkit.Chem.rdchem.Mol object at 0x7ccfc3b47ed0>	CCNc1nc(Cl)nc(NC(C)(C)C#N)n1	MZZBPDKVEFVLFF-UHFFFAOYSA-N	C9H13ClN6	0	0	18.51298813488411	2.3277991882970275	4.655598376594057	18.51298813488411	1.157061758430257	3.658482244581114	3.6064997857177383	0.22540623660735865	1.7527413427917518	78.13825986266238	4.883641241416399	4.82848344914251	6	6	29	16	0	0	7	13	0	9	6	0	0	0	0	1	0	0	1	219.60493827160496	225.11111111111111	291.77777777777777	248.22222222222223	204.11111111111111	164.66666666666669	116.44444444444444	64.88888888888889	16	89	100
S=P(Oc1ccc(cc1)C#N)(OCC)c1ccccc1	10.88	<rdkit.Chem.rdchem.Mol object at 0x7ccfc3b47f40>	CCOP(=S)(Oc1ccc(C#N)cc1)c1ccccc1	LRNJHZNPJSPMGK-UHFFFAOYSA-N	C15H14NO2PS	0	0	25.541526713978936	2.3937109374979535	4.787421874995908	25.541526713978936	1.2770763356989467	3.90144349098037	3.852138973164464	0.1926069486582232	2.0417757520289435	135.32063392827848	6.766031696413924	5.6007942091221254	12	12	34	20	0	0	5	14	0	15	1	2	1	1	0	0	0	0	0	247.7530864197531	209.25925925925927	313.3333333333333	301.22222222222223	269.6666666666667	242.22222222222223	188.88888888888891	140.44444444444446	131.33333333333334	112	137
S=P(Oc1ccc(cc1)C#N)(OC)OC	8.27	<rdkit.Chem.rdchem.Mol object at 0x7ccfc3b4c040>	COP(=S)(OC)Oc1ccc(C#N)cc1	SCKHCCSZFPSHGR-UHFFFAOYSA-N	C9H10NO3PS	0	0	18.633250879460213	2.307250371348216	4.614500742696431	18.633250879460213	1.2422167252973475	3.5926021435333975	3.5344009719680995	0.23562673146453997	1.6680089367941338	66.24232366563487	4.416154911042325	4.598784697063178	6	6	25	15	0	0	6	10	0	9	1	3	1	1	0	0	0	0	0	219.7530864197531	148.37037037037038	269.3333333333333	203.33333333333331	158.33333333333331	134.22222222222223	94.88888888888889	61.44444444444444	71.33333333333334	80	92
Clc1nc(n(S(=O)(=O)N(C)C)c1c1ccc(cc1)C)C#N	10.32	<rdkit.Chem.rdchem.Mol object at 0x7ccfc3b4c0b0>	Cc1ccc(-c2c(Cl)nc(C#N)n2S(=O)(=O)N(C)C)cc1	YXKMMRDKEKCERS-UHFFFAOYSA-N	C13H13ClN4O2S	0	0	25.50954332608739	2.5324701844856015	4.95802230403145	25.50954332608739	1.2147401583851138	3.965383002454357	3.88401959355936	0.18495331397901713	2.0988079398314574	140.68341118573167	6.6992100564634125	5.688449399878345	11	11	34	21	0	0	8	13	0	13	4	2	1	0	0	1	0	0	1	308.0493827160494	245.77777777777777	484.66666666666674	427.44444444444446	504.6296296296297	384.77777777777777	230.33333333333337	136.44444444444446	49	123	149
OS(=O)(=O)NC1CCCCC1	6.99	<rdkit.Chem.rdchem.Mol object at 0x7ccfc3b4c120>	O=S(=O)(O)NC1CCCCC1	HCAJEUSONLESMK-UHFFFAOYSA-N	C6H13NO3S	1	0	12.627503029350088	2.2360679774997902	4.472135954999581	12.62750302935009	1.147954820850008	3.2938879943577337	3.1416407864998748	0.285603707863625	1.2400553867174868	37.39941833703386	3.3999471215485326	3.716965331618144	0	0	24	11	0	0	5	13	0	6	1	3	1	0	0	0	0	0	0	142.44444444444446	54	210	83.66666666666666	78.66666666666667	69.33333333333333	34	0	0	65	80
CN1CCN(CC1)C(c1ccccc1)c1ccccc1	6.94	<rdkit.Chem.rdchem.Mol object at 0x7ccfc3b4c190>	CN1CCN(C(c2ccccc2)c2ccccc2)CC1	UVKZSORBKUEBAZ-UHFFFAOYSA-N	C18H22N2	0	2	26.892793745077668	2.4014769157280877	4.802953831456174	26.892793745077668	1.3446396872538835	3.926974087531079	4.005840363479149	0.20029201817395745	2.0809005676533867	122.7209339814066	6.13604669907033	5.5030601288198016	12	12	42	20	0	0	2	22	0	18	2	0	0	0	0	0	0	0	0	198	212	276	285	262	265	212	132	51	124	160
S(C(=O)N(C1CCCCC1)CC)CC	11.65	<rdkit.Chem.rdchem.Mol object at 0x7ccfc3b4c200>	CCSC(=O)N(CC)C1CCCCC1	DFCAFRGABIXSDS-UHFFFAOYSA-N	C11H21NOS	0	0	17.317349303503534	2.2906286481482465	4.581257296296492	17.317349303503534	1.236953521678824	3.5149232436127686	3.3405459032478686	0.23861042166056204	1.5426064743404808	65.57191048835132	4.683707892025095	4.519619647094991	0	0	35	14	0	0	3	21	0	11	1	1	1	0	0	0	0	0	0	116.44444444444444	105	125	124.33333333333334	92.33333333333334	57.66666666666667	28.333333333333336	8	2	83	106
N(CC/C=C\1/c2c(C=Cc3c1cccc3)cccc2)(C)C	7.95	<rdkit.Chem.rdchem.Mol object at 0x7ccfc3b4c270>	CN(C)CCC=C1c2ccccc2C=Cc2ccccc21	JURKNVYFZMSNLP-UHFFFAOYSA-N	C20H21N	0	1	27.545010834223564	2.447633478289316	4.822977605706516	27.545010834223564	1.3116671825820745	3.974821296661781	3.941955037638573	0.18771214464945588	2.1136141474178336	212.8010660833341	10.133384099206385	6.1022951119744215	12	12	42	21	0	0	1	21	0	20	1	0	0	0	0	0	0	0	0	214	241	323	373	307	265	197	157	66	129	162
[C@H]1([C@@H](CC2CC(=O)NC(=O)C2)O)C(=O)[C@H](C[C@@H](C1)C)C	5.99	<rdkit.Chem.rdchem.Mol object at 0x7ccfc3b4c2e0>	CC1C[C@H](C)CC([C@H](O)CC2CC(=O)NC(=O)C2)C1=O	YPHMISFOHDHNIV-IKPXDILTSA-N	C15H23NO4	0	0	23.984540964143736	2.3831054312906512	4.766210862581303	23.984540964143736	1.1992270482071867	3.909447512594403	3.9929407130887857	0.19964703565443928	2.0776751608195028	115.48520745407892	5.774260372703947	5.442289628328961	0	0	43	20	0	0	5	23	0	15	1	4	0	0	0	0	0	0	0	264	222	291	308	287	206	236	208	224	125	161
OC1(C(c2ccccc2)C(=O)OCCN(C)C)CCCC1	6.16	<rdkit.Chem.rdchem.Mol object at 0x7ccfc3b4c350>	CN(C)CCOC(=O)C(c1ccccc1)C1(O)CCCC1	SKYSRIRYMSLOIN-UHFFFAOYSA-N	C17H25NO3	0	1	25.97544150239378	2.4587429903716616	4.870008143703615	25.97544150239378	1.2369257858282754	3.9522605171501146	3.7147703647657018	0.17689382689360483	2.0542542080049384	265.7941248025744	12.656863085836877	6.3246593869364425	6	6	46	21	0	0	4	25	0	17	1	3	0	0	0	0	0	0	0	250	228	308	356	389	321	195	129	86	129	163
C\1(=C\c2cc(c(cc2)O)OC)/C(=O)/C(=C/c2cc(c(cc2)O)OC)/CCC1	9.59	<rdkit.Chem.rdchem.Mol object at 0x7ccfc3b4c3c0>	COc1cc(C=C2CCCC(=Cc3ccc(O)c(OC)c3)C2=O)ccc1O	DHKKONBXGAAFTB-UHFFFAOYSA-N	C22H22O5	0	0	34.817247618671466	2.384036483847183	4.768072967694365	34.817247618671466	1.2895276895804246	4.213514585237765	4.699399428334326	0.1740518306790491	2.54068649235612	185.1805645617768	6.858539428213955	6.214583146744496	12	12	49	27	0	0	5	22	0	22	0	5	0	0	0	0	0	0	0	388	374	512	550	417	390	412	430	336	160	197
C(CC)C(=NOCC)C1=C(CC(C2CSCCC2)CC1=O)O	8.67	<rdkit.Chem.rdchem.Mol object at 0x7ccfc3b4c430>	CCCC(=NOCC)C1C(=O)CC(C2CCCSC2)CC1=O	GOJRHLKLWMSXMB-UHFFFAOYSA-N	C17H27NO3S	0	0	27.894222330413392	2.420393283609552	4.840786567219107	27.894222330413392	1.2679191968369723	3.989620362014125	3.9442706784508337	0.17928503083867425	2.1607214251885507	189.16923766582323	8.598601712082875	6.031099412144328	0	0	49	22	0	0	5	27	0	17	1	3	1	0	0	0	0	0	0	246.44444444444449	221.66666666666669	274.3333333333333	351.33333333333337	375.6666666666667	289.33333333333326	177	118.66666666666666	70.66666666666666	133	173
O=C(NC1CCCCCCC1)N(C)C	8.47	<rdkit.Chem.rdchem.Mol object at 0x7ccfc3b4c4a0>	CN(C)C(=O)NC1CCCCCCC1	DQZCVNGCTZLGAQ-UHFFFAOYSA-N	C11H22N2O	0	0	16.746950474098504	2.197921185726064	4.395842371452128	16.746950474098504	1.1962107481498931	3.513439034730035	3.466215177539431	0.24758679839567369	1.5795355083705829	58.68506170494561	4.191790121781829	4.408657445633012	0	0	36	14	0	0	3	22	0	11	2	1	0	0	0	0	0	0	0	132	118	147	121	100	76	60	30	4	84	105
C1(C(C1(C)C)C=C(Cl)Cl)C(=O)OC(c1cc(Oc2ccccc2)c(cc1)F)C#N	13.01	<rdkit.Chem.rdchem.Mol object at 0x7ccfc3b4c510>	CC1(C)C(C=C(Cl)Cl)C1C(=O)OC(C#N)c1ccc(F)c(Oc2ccccc2)c1	QQODLKZGRKWIFG-UHFFFAOYSA-N	C22H18Cl2FNO3	0	0	36.17841253579718	2.6140818821182945	4.976879031450787	36.17841253579718	1.2475314667516268	4.311377870453469	3.217194726022205	0.11093774917317949	2.233220513732075	2953.359301936224	101.8399759288353	9.05540928486545	12	12	47	29	0	0	7	18	0	22	1	3	0	0	1	2	0	0	3	421.20987654320993	399.22222222222223	536.2716049382716	613.6666666666667	547.8888888888889	573.3333333333333	551.6666666666666	467.6666666666667	392.44444444444446	170	213
C1([C@@H]([C@H]1C(=O)OC(C#N)c1cc(Oc2ccccc2)ccc1)/C=C(\C(F)(F)F)/Cl)(C)C	12.99	<rdkit.Chem.rdchem.Mol object at 0x7ccfc3b4c580>	CC1(C)C(C(=O)OC(C#N)c2cccc(Oc3ccccc3)c2)[C@H]1/C=C(/Cl)C(F)(F)F	ZXQYGBMAQZUVMI-YPUPMKEZSA-N	C23H19ClF3NO3	0	0	38.06920462346545	2.619512153402551	4.948884846097219	38.06920462346545	1.228038858821466	4.376232819475311	3.3609051242147205	0.10841629432950713	2.3436124313961035	3552.0671307369375	114.58281066893348	9.306687114843752	12	12	50	31	0	0	8	19	0	23	1	3	0	0	3	1	0	0	4	527.604938271605	461.1111111111111	718.4444444444445	610.6666666666667	568.4444444444445	660.6666666666667	592.3333333333334	636.3333333333334	411.22222222222223	183	228
C(=N\OC)(/C(=O)NC(=O)NCC)\C#N	5.6	<rdkit.Chem.rdchem.Mol object at 0x7ccfc3b4c5f0>	CCNC(=O)NC(=O)/C(C#N)=N/OC	XERJKGMBORTKEO-VZUCSPMQSA-N	C7H10N4O3	0	0	16.213015642769545	2.200508050274823	4.401016100549646	16.213015642769545	1.1580725459121104	3.4685596078212724	3.25971870154498	0.2328370501103557	1.5181131404071788	63.91830221049268	4.5655930150351915	4.494077976563974	0	0	24	14	0	0	7	10	0	7	4	3	0	0	0	0	0	0	0	260	214	261	291	302	173	142	41	13	66	73
C1([C@@H]([C@H]1C(=O)O[C@@H](C#N)c1cc(Oc2ccccc2)ccc1)C=C(Cl)Cl)(C)C	13.31	<rdkit.Chem.rdchem.Mol object at 0x7ccfc3b4c660>	CC1(C)C(C(=O)O[C@@H](C#N)c2cccc(Oc3ccccc3)c2)[C@H]1C=C(Cl)Cl	KAATUXNTWXVJKI-ZOVQDZKKSA-N	C22H19Cl2NO3	0	0	34.99297017628875	2.6139755023029045	4.9430500264043324	34.99297017628875	1.2497489348674553	4.2772205208165275	3.1888908550463126	0.11388895910879689	2.18929257917537	3301.6876294465173	117.91741533737562	9.131808436776431	12	12	47	28	0	0	6	19	0	22	1	3	0	0	0	2	0	0	2	365.2098765432099	364.22222222222223	475.2716049382716	521.6666666666667	482.8888888888889	494.33333333333337	427.66666666666663	374.66666666666663	322.44444444444446	165	207
Clc1nc(NC2CC2)nc(NC(C)C)n1	8.22	<rdkit.Chem.rdchem.Mol object at 0x7ccfc3b4c6d0>	CC(C)Nc1nc(Cl)nc(NC2CC2)n1	OOHIAOSLOGDBCE-UHFFFAOYSA-N	C9H14ClN5	0	0	18.248437788217498	2.347641024761529	4.644117469078967	18.248437788217498	1.2165625192144998	3.668015512020501	3.5545187896225707	0.23696791930817135	1.6736848006322675	77.34460729514426	5.156307153009617	4.753735964469846	6	6	29	15	0	0	6	14	0	9	5	0	0	0	0	1	0	0	1	183.60493827160496	201.11111111111111	259.77777777777777	214.22222222222223	174.11111111111111	106.66666666666669	67.66666666666667	18	8	90	109
C(C(C(C)C1CC1)(O)c1ccc(cc1)Cl)n1ncnc1	10.01	<rdkit.Chem.rdchem.Mol object at 0x7ccfc3b4c740>	CC(C1CC1)C(O)(Cn1cncn1)c1ccc(Cl)cc1	UFNOUKDBUJZYDE-UHFFFAOYSA-N	C15H18ClN3O	0	0	25.967530531952782	2.4925310162835728	4.9250299960995525	25.967530531952782	1.2983765265976392	3.968229410167475	3.8776411956700914	0.19388205978350456	2.048374210064839	139.10143024934172	6.955071512467086	5.628350561602849	11	11	38	20	0	0	5	18	0	15	3	1	0	0	0	1	0	0	1	233.60493827160496	248.1111111111111	321.66666666666663	294.6666666666667	325.1111111111111	317.1111111111111	227.77777777777777	135	41.33333333333333	126	163
c1(C2CC2)nc(Nc2ccccc2)nc(c1)C	11.04	<rdkit.Chem.rdchem.Mol object at 0x7ccfc3b4c7b0>	Cc1cc(C2CC2)nc(Nc2ccccc2)n1	HAORKNGNJCEJBX-UHFFFAOYSA-N	C14H15N3	0	0	22.395416645727252	2.403350731109052	4.718841638873276	22.395416645727252	1.317377449748662	3.8126234668218113	3.5526311756775404	0.20897830445162	1.798316756261219	140.49924006223122	8.264661180131249	5.475830331011601	12	12	32	17	0	0	3	15	0	14	3	0	0	0	0	0	0	0	0	202	228	291	266	211	188	136	90	45	105	132
CN1CCC(=C2c3ccccc3C=Cc3c2cccc3)CC1	7.89	<rdkit.Chem.rdchem.Mol object at 0x7ccfc3b4c820>	CN1CCC(=C2c3ccccc3C=Cc3ccccc32)CC1	JJCFRYNCJDLXIK-UHFFFAOYSA-N	C21H21N	0	1	29.84140322506257	2.482775674905407	4.911724303668033	29.84140322506257	1.356427419321026	4.047718864487081	4.206119696016533	0.1911872589098424	2.2249978956365486	149.81511254290484	6.809777842859311	5.797859311157958	12	12	43	22	0	0	1	21	0	21	1	0	0	0	0	0	0	0	0	228	264	366	424	367	331	237	155	48	141	183
Nc1nc(N)nc(NC2CC2)n1	2.78	<rdkit.Chem.rdchem.Mol object at 0x7ccfc3b4c890>	Nc1nc(N)nc(NC2CC2)n1	LVQDKIWDGQRHTE-UHFFFAOYSA-N	C6H10N6	0	0	14.898754125150631	2.3332690266049867	4.598591180511368	14.898754125150631	1.2415628437625528	3.4695414754192475	3.3037521454987164	0.2753126787915597	1.3773803931432624	47.22215851790172	3.93517987649181	4.037184799348573	6	6	22	12	0	0	6	10	0	6	6	0	0	0	0	0	0	0	0	174	188	251	186	147	65	44	0	0	72	87
S(=O)(=O)(N)c1ccc(OP(=S)(OC)OC)cc1	6.19	<rdkit.Chem.rdchem.Mol object at 0x7ccfc3b4c900>	COP(=S)(OC)Oc1ccc(S(N)(=O)=O)cc1	BSBSDQUZDZXGFN-UHFFFAOYSA-N	C8H12NO5PS2	0	0	19.97865303158175	2.352774120638863	4.705548241277727	19.97865303158175	1.175214884210691	3.726600765336525	3.7879234193698	0.2228190246688118	1.862446209542203	75.54576439990176	4.443868494111868	4.8553668746739165	6	6	29	17	0	0	9	12	0	8	1	5	2	1	0	0	0	0	0	260.1975308641975	125.03703703703704	361.3333333333333	243.33333333333337	205.00000000000003	154.22222222222223	153.03703703703704	24.77777777777778	191.33333333333331	96	110
O=C(NC(c1ccccc1)(C)C)Nc1ccc(cc1)C	9.68	<rdkit.Chem.rdchem.Mol object at 0x7ccfc3b4c970>	Cc1ccc(NC(=O)NC(C)(C)c2ccccc2)cc1	NNYRZQHKCHEXSD-UHFFFAOYSA-N	C17H20N2O	0	0	24.899414812549463	2.353322952821229	4.706645905642457	24.899414812549463	1.2449707406274733	3.905128599315315	3.8333065780128233	0.19166532890064117	2.0368749475878536	141.2566232514396	7.06283116257198	5.64372543976286	12	12	40	20	0	0	3	20	0	17	2	1	0	0	0	0	0	0	0	232	242	309	282	252	230	200	152	112	120	143
Fc1c(N2[C@H]3C[C@H](N(C3)C)C2)cc2n(C3CC3)cc(c(=O)c2c1)C(=O)O	4.54	<rdkit.Chem.rdchem.Mol object at 0x7ccfc3b4c9e0>	CN1C[C@@H]2C[C@H]1CN2c1cc2c(cc1F)c(=O)c(C(=O)O)cn2C1CC1	QMLVECGLEOSESV-RYUDHWBXSA-N	C19H20FN3O3	1	1	34.15807158358029	2.566043266948689	5.076294756052706	34.15807158358029	1.3137719839838573	4.260273870913999	4.719986514961006	0.1815379428831156	2.507317387621032	172.03273435058526	6.616643628868664	6.1031962197248735	10	11	46	26	0	2	7	20	0	19	3	3	0	0	1	0	0	0	1	408	401	602	649	684	617	507	368	232	174	232
n12c(nnc1CCCC2)CCN1CCN(CC1)c1c(cccc1)C	5.66	<rdkit.Chem.rdchem.Mol object at 0x7ccfc3b4ca50>	Cc1ccccc1N1CCN(CCc2nnc3n2CCCC3)CC1	RFWZESUMWJKKRN-UHFFFAOYSA-N	C19H27N5	0	1	32.33598692335508	2.4036835758789765	4.754542782176591	32.33598692335508	1.3473327884731283	4.125830004736803	4.087276700519409	0.17030319585497536	2.2833476422426613	231.71625101843412	9.654843792434756	6.320982304521848	11	11	51	24	0	0	5	27	0	19	5	0	0	0	0	0	0	0	0	266	296	386	307	246	216	197	179	167	155	202
O=S(=O)(c1ccc(N)cc1)c1ccc(N)cc1	4.13	<rdkit.Chem.rdchem.Mol object at 0x7ccfc3b4cac0>	Nc1ccc(S(=O)(=O)c2ccc(N)cc2)cc1	MQJKPEGWNLWLTK-UHFFFAOYSA-N	C12H12N2O2S	0	0	21.01931406908029	2.419870349137735	4.839740698275469	21.01931406908029	1.2364302393576645	3.757444011783126	3.683178173581491	0.21665753962244064	1.8344042646510428	89.74060305401126	5.278859003177133	5.0275515716009265	12	12	29	17	0	0	5	12	0	12	2	2	1	0	0	0	0	0	0	226.44444444444449	169.33333333333331	324	304	257.3333333333333	204	180	84	52	100	122
CN1CN(C)CSC1=S	3.97	<rdkit.Chem.rdchem.Mol object at 0x7ccfc3b4cb30>	CN1CSC(=S)N(C)C1	QAYICIQNSGETAS-UHFFFAOYSA-N	C5H10N2S2	0	1	10.792280186226474	2.245826779937862	4.491653559875724	10.792280186226474	1.1991422429140526	3.0994475512921005	2.862786741338551	0.31808741570428345	0.9464350198523426	26.534691139697227	2.948299015521914	3.1730924608217563	0	0	19	9	0	0	4	10	0	5	2	0	2	0	0	0	0	0	0	76.88888888888889	66.66666666666667	65.44444444444444	46.00000000000001	10.333333333333332	0.6666666666666666	0	0	0	52	60
S1[C@H]([C@@H](O)C(=O)N(CCN(C)C)c2c1cccc2)c1ccc(OC)cc1	6.41	<rdkit.Chem.rdchem.Mol object at 0x7ccfc3b4cba0>	COc1ccc(C2Sc3ccccc3N(CCN(C)C)C(=O)C2O)cc1	NZHUXMZTSSZXSB-UHFFFAOYSA-N	C20H24N2O3S	0	1	33.435727252572974	2.469887091522635	4.819267785296516	33.435727252572974	1.2859895097143452	4.179111733488398	4.309574548239133	0.16575286723996666	2.4163506315651353	246.8180042773732	9.493000164514353	6.46416268527865	12	12	50	26	0	0	6	24	0	20	2	3	1	0	0	0	0	0	0	328.44444444444446	313.66666666666663	425.33333333333337	506.33333333333326	488.3333333333333	491	412.33333333333337	296	227	158	198
N=C(N1Cc2c(cccc2)CC1)N	4.39	<rdkit.Chem.rdchem.Mol object at 0x7ccfc3b4cc10>	N=C(N)N1CCc2ccccc2C1	JWPGJSVJDAJRLW-UHFFFAOYSA-N	C10H13N3	0	3	16.875433021146257	2.3594506122125782	4.718901224425157	16.875433021146257	1.298110232395866	3.4980372789496137	3.3744721460563785	0.2595747804658753	1.4786031753915656	55.21569814361085	4.247361395662373	4.273611563979936	6	6	26	13	0	0	3	13	0	10	3	0	0	0	0	0	0	0	0	146	155	199	162	124	94	54	21	0	79	99
O(c1c(OCC)cc2ncc(c(O)c2c1)C(=O)OCC)CCCCCCCCCC	13.43	<rdkit.Chem.rdchem.Mol object at 0x7ccfc3b4cc80>	CCCCCCCCCCOc1cc2c(=O)c(C(=O)OCC)c[nH]c2cc1OCC	JHAYEQICABJSTP-UHFFFAOYSA-N	C24H35NO5	0	0	37.73849950196711	2.4662724459637597	4.93254489192752	37.73849950196711	1.2579499833989038	4.283664975833675	4.0050788692911254	0.13350262897637086	2.486175561701431	9520.267711885906	317.34225706286355	10.25979053705455	10	11	65	30	0	0	6	35	0	24	1	5	0	0	0	0	0	0	0	382	362	514	584	578	452	376	326	271	175	220
[C@@]12([C@@]3([C@@H](C[C@H]1OC(=N2)C)[C@H]1[C@H]([C@H](C3)O)[C@@]2(C(=CC(=O)C=C2)CC1)C)C)C(=O)COC(=O)C	9.35	<rdkit.Chem.rdchem.Mol object at 0x7ccfc3b4ccf0>	CC(=O)OCC(=O)[C@@]12N=C(C)O[C@@H]1C[C@H]1[C@@H]3CC=C4CC(=O)C=C[C@]4(C)[C@H]3[C@@H](O)C[C@@]12C	CHSYXJNUOMUPOG-GRMWVWQJSA-N	C25H31NO6	0	0	40.58367214175809	2.725895870018059	5.342791522727122	40.58367214175809	1.2682397544299404	4.43743776919683	4.553506155375288	0.14229706735547776	2.679048329620399	466.49430810423195	14.577947128257248	7.308396628741542	0	0	63	32	0	0	7	31	0	25	1	6	0	0	0	0	0	0	0	454	439	661	749	761	716	629	552	377	221	297
P(=O)(SCCSCC)(OCC)OCC	8.91	<rdkit.Chem.rdchem.Mol object at 0x7ccfc3b4cd60>	CCOP(=O)(OCC)SCCSCC	GRPRVIYRYGLIJU-UHFFFAOYSA-N	C8H19O3PS2	0	0	16.22675294491099	2.2434985303012396	4.486997060602479	16.22675294491099	1.1590537817793565	3.468887323008988	3.037407019936195	0.21695764428115677	1.4474764340987678	100.02801629060356	7.144858306471682	4.941922546277041	0	0	33	14	0	0	6	19	0	8	0	3	2	1	0	0	0	0	0	132.19753086419752	48.37037037037037	142.66666666666669	95.33333333333334	77.03703703703704	29.77777777777778	44.22222222222222	27.333333333333336	8	75	87
S(=O)(=O)(CCSP(=O)(OC)OC)CC	4.15	<rdkit.Chem.rdchem.Mol object at 0x7ccfc3b4cdd0>	CCS(=O)(=O)CCSP(=O)(OC)OC	PZIRJMYRYORVIT-UHFFFAOYSA-N	C6H15O5PS2	0	0	15.928317175949802	2.2469796037174667	4.4939592074349335	15.928317175949802	1.1377369411392717	3.488863995832155	3.410097391183057	0.24357838508450408	1.5632130879730357	51.1738160864396	3.6552725776028288	4.271700233293036	0	0	29	14	0	0	8	15	0	6	0	5	2	1	0	0	0	0	0	196.19753086419755	40.370370370370374	213.55555555555551	104.88888888888889	52.7037037037037	24.44444444444445	253.88888888888891	46	2	77	87
P(=O)(SCCS(=O)CC)(OC)OC	3.98	<rdkit.Chem.rdchem.Mol object at 0x7ccfc3b4ce40>	CC[S+]([O-])CCSP(=O)(OC)OC	PMCVMORKVPSKHZ-UHFFFAOYSA-N	C6H15O4PS2	0	0	15.274110136771869	2.2215832939527673	4.4431665879055355	15.274110136771869	1.1749315489824512	3.402301554441622	3.0334038785805344	0.23333875989081035	1.3720496457266549	67.17516893012902	5.167320686933001	4.469667933742646	0	0	28	13	0	0	7	15	0	6	0	4	2	1	0	0	0	0	0	173.06172839506172	35.81481481481482	157.22222222222223	89.81481481481481	49.30864197530864	19.666666666666668	163.66666666666666	36	2	69	78
C1(=N(=O)CC(=O)Nc2c1cc(cc2)Cl)c1ccccc1	7.14	<rdkit.Chem.rdchem.Mol object at 0x7ccfc3b4ceb0>	O=C1C[N+]([O-])=C(c2ccccc2)c2cc(Cl)ccc2N1	GGRWZBVSUZZMKS-UHFFFAOYSA-N	C15H11ClN2O2	0	0	25.743256574865953	2.456672847599116	4.8613662369806345	25.743256574865953	1.2871628287432977	3.93523830627594	4.020465429644285	0.20102327148221427	2.0845448550075387	120.74052951305038	6.037026475652519	5.486791039483048	12	12	31	20	0	0	5	11	0	15	2	2	0	0	0	1	0	0	1	289.60493827160496	284.1111111111111	391.6666666666667	484.44444444444446	499.22222222222223	382.33333333333337	251.77777777777777	108.33333333333334	29.333333333333336	117	147
O(C(c1ccccc1)(c1ccccc1)C(=O)OCCN(C)C)CC(CC)CC	11.64	<rdkit.Chem.rdchem.Mol object at 0x7ccfc3b4cf20>	CCC(CC)COC(C(=O)OCCN(C)C)(c1ccccc1)c1ccccc1	FPTOUQZVCUIPHY-UHFFFAOYSA-N	C24H33NO3	0	1	35.50685322366742	2.5030839205057585	5.006167841011518	35.50685322366742	1.268101900845265	4.222288976679046	4.021710858530576	0.14363253066180628	2.4213268159749037	401.2074967154623	14.328839168409369	7.024098158825824	12	12	61	28	0	0	4	33	0	24	1	3	0	0	0	0	0	0	0	320	310	451	574	565	566	460	298	184	167	210
c12C(=NCC(=O)Nc1ccc(c2)Cl)c1c(cccc1)F	8.74	<rdkit.Chem.rdchem.Mol object at 0x7ccfc3b4cf90>	O=C1CN=C(c2ccccc2F)c2cc(Cl)ccc2N1	UVCOILFBWYKHHB-UHFFFAOYSA-N	C15H10ClFN2O	0	0	25.97999200294377	2.4435261521284586	4.847814139574612	25.97999200294377	1.2989996001471886	3.9352369879417273	4.065505429102813	0.20327527145514063	2.0956852526331997	114.5653737450661	5.728268687253305	5.43429279036302	12	12	30	20	0	0	5	10	0	15	2	1	0	0	1	1	0	0	2	305.60493827160496	297.1111111111111	420.66666666666663	505.44444444444446	444.22222222222223	376.1111111111111	319.11111111111114	176.77777777777777	29.333333333333336	116	145
c12c(nccc1NC(CCCNCCO)C)cc(cc2)Cl	3.88	<rdkit.Chem.rdchem.Mol object at 0x7ccfc3b4d000>	CC(CCCNCCO)Nc1ccnc2cc(Cl)ccc12	XFICNUNWUREFDP-UHFFFAOYSA-N	C16H22ClN3O	0	1	26.407444070925173	2.3974828147672196	4.794965629534438	26.407444070925173	1.2574973367107225	3.941800861286087	3.618074387906101	0.1722892565669572	2.027879291995843	957.5469029958472	45.59747157123081	7.60631204943652	10	11	43	21	0	0	5	22	0	16	3	1	0	0	0	1	0	0	1	221.60493827160496	223.11111111111111	285.6666666666667	288.44444444444446	220	167.44444444444446	126.44444444444444	117.33333333333334	119.33333333333331	122	153
N1(c2c(CCc3c1cccc3)cccc2)CCCNC	8.08	<rdkit.Chem.rdchem.Mol object at 0x7ccfc3b4d070>	CNCCCN1c2ccccc2CCc2ccccc21	HCYAFALTSJYZDH-UHFFFAOYSA-N	C18H22N2	0	1	26.815454606618015	2.4472615713621626	4.821858326563585	26.81545460661802	1.340772730330901	3.927069070858168	3.911052132243611	0.19555260661218055	2.056953605889999	190.11487053715084	9.50574352685754	5.940775651808977	12	12	42	20	0	0	2	22	0	18	2	0	0	0	0	0	0	0	0	198	224	302	334	269	238	171	117	40	124	161
Clc1cc2c(C(=C3CCNCC3)c3ncccc3CC2)cc1	7.48	<rdkit.Chem.rdchem.Mol object at 0x7ccfc3b4d0e0>	Clc1ccc2c(c1)CCc1cccnc1C2=C1CCNCC1	JAUOIFJMECXRGI-UHFFFAOYSA-N	C19H19ClN2	0	1	29.831012335596203	2.487218297244981	4.918589286738978	29.831012335596203	1.3559551061634638	4.047723006770438	4.210283953011022	0.1913765433186828	2.225987453055122	149.48058485073656	6.794572038669844	5.79562387754238	12	12	41	22	0	0	3	19	0	19	2	0	0	0	0	1	0	0	1	231.60493827160496	265.1111111111111	369.66666666666663	419.44444444444446	369.66666666666663	341.66666666666663	242.33333333333331	134.33333333333334	35.77777777777777	139	182
O(c1cc(NC(=O)OCC)ccc1)C(=O)Nc1ccccc1	8.57	<rdkit.Chem.rdchem.Mol object at 0x7ccfc3b4d150>	CCOC(=O)Nc1cccc(OC(=O)Nc2ccccc2)c1	WZJZMXBKUWKXTQ-UHFFFAOYSA-N	C16H16N2O4	0	0	27.393971476599994	2.28564753370733	4.571295067414661	27.393971476599997	1.2451805216636362	3.984690144526315	4.123485868295125	0.1874311758315966	2.205156250535599	158.36149889718234	7.198249949871925	5.8533377476823265	12	12	38	22	0	0	6	16	0	16	2	4	0	0	0	0	0	0	0	342	324	441	389	384	366	338	231	255	120	143
C1(=N(=O)CC(=Nc2c1cc(cc2)Cl)N)c1ccccc1	8.27	<rdkit.Chem.rdchem.Mol object at 0x7ccfc3b4d1c0>	N=C1C[N+]([O-])=C(c2ccccc2)c2cc(Cl)ccc2N1	LNLMGKOHYYEWMY-UHFFFAOYSA-N	C15H12ClN3O	0	2	25.743256574865953	2.456672847599116	4.8613662369806345	25.743256574865953	1.2871628287432977	3.93523830627594	4.020465429644284	0.20102327148221424	2.0845448550075383	120.74052951305046	6.037026475652523	5.486791039483049	12	12	32	20	0	0	5	12	0	15	3	1	0	0	0	1	0	0	1	269.60493827160496	276.1111111111111	379.6666666666667	468.44444444444446	463.22222222222223	362.33333333333337	231.77777777777777	94.77777777777776	23.333333333333332	118	148
N12c3c(Cc4c(C1CNCC2)cccc4)cccn3	5.31	<rdkit.Chem.rdchem.Mol object at 0x7ccfc3b4d230>	c1ccc2c(c1)Cc1cccnc1N1CCNCC21	FGLAMNFOHWVQOH-UHFFFAOYSA-N	C16H17N3	0	1	26.23256717441405	2.490504360880899	4.8847546299217	26.23256717441405	1.3806614302323184	3.9163162607731064	4.0337066806258965	0.2123003516118893	2.0365396112675014	112.46657693648692	5.919293522972996	5.364509969777841	12	12	36	19	0	0	3	17	0	16	3	0	0	0	0	0	0	0	0	218	247	354	400	339	287	141	45	0	123	164
c1(nc(NC)nc(n1)SC)NC(C)C	8.17	<rdkit.Chem.rdchem.Mol object at 0x7ccfc3b4d2a0>	CNc1nc(NC(C)C)nc(SC)n1	HCRWJJJUKUVORR-UHFFFAOYSA-N	C8H15N5S	0	0	16.90949036543306	2.302775637731995	4.60555127546399	16.90949036543306	1.207820740388076	3.520668232866937	3.3433558169701767	0.23881112978358404	1.5434472748206394	63.77243973482037	4.555174266772883	4.491793354564066	6	6	29	14	0	0	6	15	0	8	5	0	1	0	0	0	0	0	0	168.44444444444446	177.33333333333331	238.66666666666669	187.33333333333337	124.66666666666666	67.66666666666666	26.333333333333332	4	0	79	89
C1(=O)CC[C@]2(C(=C1)CC[C@H]1[C@@H]3CC[C@H](C(=O)COC(=O)CCc4ccccc4)[C@@]3(C)CC[C@H]21)C	13	<rdkit.Chem.rdchem.Mol object at 0x7ccfc3b4d310>	C[C@]12CCC(=O)C=C1CC[C@@H]1[C@@H]2CC[C@]2(C)C(C(=O)COC(=O)CCc3ccccc3)CC[C@@H]12	WPQKMAWYKDSBAX-ALPGBOSFSA-N	C30H38O4	0	0	44.59836233912493	2.620015820898221	5.195340056096764	44.59836233912493	1.3117165393860275	4.478085175510751	4.381507356952636	0.12886786343978343	2.7011682422289938	7348.024859310238	216.118378215007	10.125962261091072	6	6	72	34	0	0	4	38	0	30	0	4	0	0	0	0	0	0	0	392	382	519	525	494	489	426	394	356	228	306
C1CCC(NC1)C(c1ccccc1)c1ccccc1	6.3	<rdkit.Chem.rdchem.Mol object at 0x7ccfc3b4d380>	c1ccc(C(c2ccccc2)C2CCCCN2)cc1	RWTNXJXZVGHMGI-UHFFFAOYSA-N	C18H21N	0	1	25.800282700243105	2.394170170971327	4.7883403419426545	25.800282700243105	1.3579096158022683	3.8766086437084017	3.91191621818082	0.20589032727267473	2.0058812214951818	114.98323889805206	6.051749415686951	5.386640255200678	12	12	40	19	0	0	1	21	0	18	1	0	0	0	0	0	0	0	0	172	191	250	258	248	250	180	84	21	117	155
N(CCc1c2c([nH]c1)cccc2)(CC)CC	4.34	<rdkit.Chem.rdchem.Mol object at 0x7ccfc3b4d3f0>	CCN(CC)CCc1c[nH]c2ccccc12	LSSUMOWDTKZHHT-UHFFFAOYSA-N	C14H20N2	0	1	20.923413507602405	2.3982496537417903	4.651322556722347	20.923413507602405	1.3077133442251505	3.6888005589833552	3.339821663092643	0.2087388539432902	1.6759210405251794	145.2601344620084	9.078758403875526	5.448529795087714	9	10	36	16	0	0	2	20	0	14	2	0	0	0	0	0	0	0	0	152	169	216	171	132	109	94	61	24	98	124
CC[C@H]1[C@@H]2C[C@H]3[C@H]4[C@@]5(C[C@@H]([C@H]2[C@H]5O)[N+]3([C@@H]1O)CC(CN(CC)CC)O)c1ccccc1N4C	4.62	<rdkit.Chem.rdchem.Mol object at 0x7ccfc3b4d460>	CC[C@H]1[C@@H]2C[C@H]3[C@@H]4N(C)c5ccccc5[C@]45C[C@@H]([C@H]2[C@H]5O)[N+]3(CC(O)CN(CC)CC)[C@@H]1O	IXLGLCQSNUMEGQ-ZUHKXVRJSA-N	C27H42N3O3+	0	2	43.64319947425438	2.820808325277804	5.485638352455242	43.64319947425438	1.322521196189527	4.482532574445245	4.528415920590818	0.13722472486638845	2.7042946604090368	1092.2241943293857	33.09770285846623	8.1898939098673	6	6	75	33	1	5	6	42	0	27	3	3	0	0	0	0	0	0	0	338	370	605	743	732	621	541	410	298	242	343
C1=C[C@]2(C(=CC1=O)CC[C@@H]1[C@@]2([C@H](C[C@]2([C@H]1C[C@H]([C@@]2(C(=O)CO)O)C)C)O)F)C	8.38	<rdkit.Chem.rdchem.Mol object at 0x7ccfc3b4d4d0>	C[C@@H]1C[C@H]2[C@@H]3CC=C4CC(=O)C=C[C@]4(C)[C@@]3(F)[C@@H](O)C[C@]2(C)[C@@]1(O)C(=O)CO	GJFCONYVAUNLKB-CXSFZGCWSA-N	C22H29FO5	0	0	35.275293180256256	2.7238923532875687	5.393211061304877	35.275293180256256	1.2598318992948665	4.302534848811815	4.551583314177746	0.1625565469349195	2.5450945707505896	220.6527349658574	7.880454820209193	6.426209547861172	0	0	57	28	0	0	6	29	0	22	0	5	0	0	1	0	0	0	1	394	360	592	766	655	557	475	371	252	197	271
FC(F)(F)c1cc(ccc1)C[C@@H](NCC)C	6.04	<rdkit.Chem.rdchem.Mol object at 0x7ccfc3b4d540>	CCN[C@@H](C)Cc1cccc(C(F)(F)F)c1	DBGIVFWFUFKIQN-VIFPVBQESA-N	C12H16F3N	0	1	18.530406110978255	2.3384154665813752	4.6768309331627504	18.530406110978255	1.158150381936141	3.65848248780771	3.4577318630568437	0.21610824144105273	1.7106164724526112	110.74074742513258	6.921296714070786	5.1771954899868655	6	6	32	16	0	0	4	16	0	12	1	0	0	0	3	0	0	0	3	266	205	370	248	235	177	118	126	49	92	110
O(c1cc2[C@]34[C@@H]([C@@H](N(CC3)C)Cc2cc1)CCCC4)C	6.51	<rdkit.Chem.rdchem.Mol object at 0x7ccfc3b4d5b0>	COc1ccc2c(c1)[C@]13CCCC[C@@H]1[C@H](C2)N(C)CC3	MKXZASYAUGDDCJ-NJAFHUGGSA-N	C18H25NO	0	1	27.211475488348505	2.6088787877666673	5.217757575533335	27.211475488348505	1.360573774417425	3.974404518221193	3.959116905388408	0.1979558452694204	2.0691681772675183	140.93924765290825	7.046962382645413	5.64147611037808	6	6	45	20	0	2	2	25	0	18	1	1	0	0	0	0	0	0	0	200	222	319	346	287	210	123	61	13	141	192
O([C@](c1ccccc1)([C@@H](CN(C)C)C)Cc1ccccc1)C(=O)CC	7.73	<rdkit.Chem.rdchem.Mol object at 0x7ccfc3b4d620>	CCC(=O)O[C@](Cc1ccccc1)(c1ccccc1)[C@H](C)CN(C)C	XLMALTXPSGQGBX-GCJKJVERSA-N	C22H29NO2	0	1	31.29453422252804	2.4733366234773344	4.946673246954669	31.29453422252804	1.2517813689011217	4.116105210339704	4.0469572079246525	0.1618782883169861	2.314256023935023	206.32878382291997	8.253151352916797	6.245761666324062	12	12	54	25	0	0	3	29	0	22	1	2	0	0	0	0	0	0	0	276	275	366	385	438	474	423	267	104	151	187
c1(c(cc(cc1C(C)C)Oc1ccccc1)C(C)C)NC(=S)NC(C)(C)C	12.94	<rdkit.Chem.rdchem.Mol object at 0x7ccfc3b4d690>	CC(C)c1cc(Oc2ccccc2)cc(C(C)C)c1NC(=S)NC(C)(C)C	WOWBFOBYOAGEEA-UHFFFAOYSA-N	C23H32N2OS	0	0	32.06089507352633	2.4363364228386915	4.872672845677384	32.06089507352633	1.187440558278753	4.196868802458867	4.190739941610461	0.1552125904300171	2.426129088395977	257.24955860649425	9.527761429870155	6.543298431907593	12	12	59	27	0	0	4	32	0	23	2	1	1	0	0	0	0	0	0	268.44444444444446	302.66666666666663	389.33333333333337	407.33333333333337	376.33333333333337	340	295.33333333333337	244	168.66666666666669	168	198
N1(C(SP(=S)(OCC)OCC)CCl)C(=O)c2c(C1=O)cccc2	11.53	<rdkit.Chem.rdchem.Mol object at 0x7ccfc3b4d700>	CCOP(=S)(OCC)SC(CCl)N1C(=O)c2ccccc2C1=O	MUMQYXACQUZOFP-UHFFFAOYSA-N	C14H17ClNO4PS2	0	0	28.47545412586634	2.517149684869164	4.861696158659306	28.475454125866335	1.2380632228637538	4.044790916743652	3.8602506281032727	0.16783698383057707	2.1836412338644444	246.040595750711	10.697417206552652	6.338405668629481	6	6	40	23	0	0	9	17	0	14	1	4	2	1	0	1	0	0	1	293.8024691358024	246.96296296296296	395.33333333333337	401.0740740740741	363.7654320987655	245.85185185185188	327.44444444444446	181.55555555555551	140	133	167
N(C(=O)SC/C(=C\Cl)/Cl)(C(C)C)C(C)C	11.81	<rdkit.Chem.rdchem.Mol object at 0x7ccfc3b4d770>	CC(C)N(C(=O)SC/C(Cl)=C\Cl)C(C)C	SPANOECCGNXGNR-WEVVVXLNSA-N	C10H17Cl2NOS	0	0	16.77792297134158	2.2701144832566333	4.540228966513265	16.77792297134158	1.1185281980894388	3.549522810328633	3.2853600911705456	0.2190240060780364	1.594941370831943	80.46362674226967	5.364241782817978	4.793270348710521	0	0	32	15	0	0	5	17	0	10	1	1	1	0	0	2	0	0	2	129.65432098765433	115.44444444444444	116	110.679012345679	102.2962962962963	76.66666666666667	47.22222222222222	19.77777777777778	3.111111111111111	81	93
c1(Cc2c(nc(nc2)N)N)cc(c(cc1)OC)OC	3.88	<rdkit.Chem.rdchem.Mol object at 0x7ccfc3b4d7e0>	COc1ccc(Cc2cnc(N)nc2N)cc1OC	LDBTVAXGKYIFHO-UHFFFAOYSA-N	C13H16N4O2	0	0	24.162733206732177	2.352251465711209	4.704502931422416	24.162733206732177	1.271722800354325	3.853849405906523	4.038727933242978	0.21256462806541987	2.03778366055495	96.7470630678309	5.091950687780574	5.213953861733484	12	12	35	19	0	0	6	16	0	13	4	2	0	0	0	0	0	0	0	278	276	369	350	253	211	227	229	159	110	130
C1(=NCC(=O)N(c2c1cc(cc2)Cl)C)c1ccccc1	9.53	<rdkit.Chem.rdchem.Mol object at 0x7ccfc3b4d850>	CN1C(=O)CN=C(c2ccccc2)c2cc(Cl)ccc21	AAOVKJBEBIDNHE-UHFFFAOYSA-N	C16H13ClN2O	0	0	26.03402514779878	2.4566958483486534	4.859288772425892	26.03402514779878	1.301701257389939	3.935426021777864	4.013952629201217	0.2006976314600609	2.082923629469641	123.680447739141	6.184022386957049	5.51084838553433	12	12	33	20	0	0	4	13	0	16	2	1	0	0	0	1	0	0	1	259.60493827160496	275.1111111111111	384.6666666666667	453.44444444444446	374.22222222222223	312.8888888888889	217.1111111111111	117.33333333333334	32.333333333333336	119	149
S=P(Oc1nc(nc(c1)C)C(C)C)(OCC)OCC	11.04	<rdkit.Chem.rdchem.Mol object at 0x7ccfc3b4d8c0>	CCOP(=S)(OCC)Oc1cc(C)nc(C(C)C)n1	FHIVAFMUCKRCQO-UHFFFAOYSA-N	C12H21N2O3PS	0	0	21.9384704996128	2.3600877527142208	4.720175505428443	21.9384704996128	1.154656342084884	3.8259215785019185	3.865225519182367	0.20343292206222985	1.9938739155864775	104.2581075624454	5.487268819076073	5.288723514210515	6	6	40	19	0	0	7	21	0	12	2	3	1	1	0	0	0	0	0	237.7530864197531	188.3703703703704	334.44444444444446	258.8888888888889	238.11111111111111	170.33333333333334	164.11111111111114	77.33333333333334	26	111	128
P(=O)(Oc1nc(nc(c1)C)C(C)C)(OCC)OCC	8.65	<rdkit.Chem.rdchem.Mol object at 0x7ccfc3b4d930>	CCOP(=O)(OCC)Oc1cc(C)nc(C(C)C)n1	VBLJFQYCTRKKKF-UHFFFAOYSA-N	C12H21N2O4P	0	0	21.9384704996128	2.3600877527142203	4.72017550542844	21.9384704996128	1.154656342084884	3.8259215785019185	3.865225519182368	0.2034329220622299	1.9938739155864775	104.25810756244546	5.4872688190760766	5.288723514210516	6	6	40	19	0	0	7	21	0	12	2	4	0	1	0	0	0	0	0	273.30864197530866	191.33333333333331	430.44444444444446	301.55555555555554	291.44444444444446	213	212.11111111111111	88	26	111	128
O=c1n(c2c(n(c3c1cccc3)C)cccc2)CCN(C)C	5.49	<rdkit.Chem.rdchem.Mol object at 0x7ccfc3b4d9a0>	CN(C)CCN1C(=O)c2ccccc2N(C)c2ccccc21	QPGGEKPRGVJKQB-UHFFFAOYSA-N	C18H21N3O	0	1	28.458392269255892	2.4998706864410423	4.863397112639634	28.458392269255896	1.2935632849661771	4.024952099149139	4.075736674681041	0.18526075794004732	2.1935088697813625	182.09516659197268	8.277053026907849	5.992986804142456	12	12	43	22	0	0	4	21	0	18	3	1	0	0	0	0	0	0	0	274	293	420	519	465	367	231	119	35	137	172
ClC12C(C(C(Cl)(C1(Cl)Cl)C(=C2Cl)Cl)C(=O)OCCCC)C(=O)OCCCC	14.02	<rdkit.Chem.rdchem.Mol object at 0x7ccfc3b4da10>	CCCCOC(=O)C1C(C(=O)OCCCC)C2(Cl)C(Cl)=C(Cl)C1(Cl)C2(Cl)Cl	UJAHPBDUQZFDLA-UHFFFAOYSA-N	C17H20Cl6O4	0	0	32.66730657892759	2.7917900912228157	5.2804431506312515	32.66730657892759	1.2099002436639847	4.21669890707037	3.803657138615845	0.14087619031910534	2.3292147818268547	1230.7919728864292	45.584887884682566	8.108664894570174	0	0	47	27	0	2	10	20	0	17	0	4	0	0	0	6	0	0	6	303.6296296296296	295.6666666666667	446.60493827160496	450.4567901234568	560.4567901234568	460	208.22222222222223	164.66666666666669	121.11111111111111	164	220
c12c(ccc(c1)C(=O)C(N(C)C)CC)OCO2	4.38	<rdkit.Chem.rdchem.Mol object at 0x7ccfc3b4da80>	CCC(C(=O)c1ccc2c(c1)OCO2)N(C)C	USEBIPUIVPERGC-UHFFFAOYSA-N	C13H17NO3	0	1	21.279679861360805	2.4022296751823777	4.752441785305365	21.279679861360805	1.2517458741976943	3.7544380082286457	3.721134719502039	0.218890277617767	1.8446569049585897	90.93547171964956	5.349145395273503	5.040778404065422	6	6	34	17	0	0	4	17	0	13	1	3	0	0	0	0	0	0	0	244	230	335	300	233	189	163	86	24	103	127
COc1c(Cl)ccc(c1C(=O)O)Cl	4.97	<rdkit.Chem.rdchem.Mol object at 0x7ccfc3b4daf0>	COc1c(Cl)ccc(Cl)c1C(=O)O	IWEDIXLBFLAXBO-UHFFFAOYSA-N	C8H6Cl2O3	1	0	15.600791480160016	2.384566861687981	4.769133723375963	15.600791480160016	1.200060883089232	3.4585883812594904	3.268472414096317	0.2514209549304859	1.4466869885748233	49.9263733078713	3.8404902544516384	4.172913650809602	6	6	19	13	0	0	5	6	0	8	0	3	0	0	0	2	0	0	2	197.20987654320987	177.22222222222223	248.88888888888891	248.66666666666663	207.33333333333331	56.938271604938265	0	0	0	68	80
Clc1c(c(OC)c(Cl)cc1)C(=O)OC	9.64	<rdkit.Chem.rdchem.Mol object at 0x7ccfc3b4db60>	COC(=O)c1c(Cl)ccc(Cl)c1OC	AWSBKDYHGOOSML-UHFFFAOYSA-N	C9H8Cl2O3	0	0	17.279897784622992	2.39277064076811	4.7855412815362195	17.279897784622992	1.2342784131873563	3.528168340659633	3.3453134227266803	0.23895095876619143	1.544032624683892	59.41419447778545	4.243871034127532	4.421005398714881	6	6	22	14	0	0	5	8	0	9	0	3	0	0	0	2	0	0	2	209.20987654320987	187.22222222222223	262.8888888888889	266.6666666666667	229.11111111111111	75.49382716049382	4.777777777777778	0	0	74	87
Clc1c(OP(=S)(OC)OC)ccc(c1)N(O)O	10.5	<rdkit.Chem.rdchem.Mol object at 0x7ccfc3b4dbd0>	COP(=S)(OC)Oc1ccc(N(O)O)cc1Cl	BPONQGMIWQSRGH-UHFFFAOYSA-N	C8H11ClNO5PS	0	0	20.52360383496868	2.360752916898004	4.721505833796007	20.52360383496868	1.207270813821687	3.721463236017982	3.7293981916587713	0.21937636421522183	1.8468751289819296	77.97415585527081	4.586715050310048	4.887005687659295	6	6	28	17	0	0	9	11	0	8	1	5	1	1	0	1	0	0	1	261.358024691358	192.48148148148147	338.77777777777777	258	221.65432098765433	179.85185185185185	127	76.8888888888889	136.66666666666669	93	107
c1(OP(=S)(OCC)OCC)c(cc(cc1)Cl)Cl	12.55	<rdkit.Chem.rdchem.Mol object at 0x7ccfc3b4dc40>	CCOP(=S)(OCC)Oc1ccc(Cl)cc1Cl	WGOWCPGHOCIHBW-UHFFFAOYSA-N	C10H13Cl2O3PS	0	0	20.04799540223883	2.3508183368567557	4.701636673713511	20.04799540223883	1.1792938471905194	3.7160705506040927	3.6756131317714194	0.21621253716302463	1.83234820838822	86.59842362641267	5.094024919200745	4.991909863536624	6	6	30	17	0	0	7	13	0	10	0	3	1	1	0	2	0	0	2	194.96296296296296	141.59259259259258	261.55555555555554	194.88888888888889	167.8148148148148	132.74074074074073	93.20987654320987	39.40740740740741	11.11111111111111	93	109
N(c1ccccc1)(S(=O)(=O)N(C)C)SC(F)(Cl)Cl	10.02	<rdkit.Chem.rdchem.Mol object at 0x7ccfc3b4dcb0>	CN(C)S(=O)(=O)N(SC(F)(Cl)Cl)c1ccccc1	WURGXGVFSMYFCG-UHFFFAOYSA-N	C9H11Cl2FN2O2S2	0	0	20.61842305076012	2.423571724180687	4.847143448361374	20.61842305076012	1.145467947264451	3.7849164840722818	3.709465779527244	0.206081432195958	1.8986745364166335	90.46211099694564	5.025672833163647	5.092717764926995	6	6	29	18	0	0	9	11	0	9	2	2	2	0	1	2	0	0	3	252.09876543209876	144.88888888888886	316.3086419753086	242.7777777777778	266.25925925925935	346.77777777777777	143.44444444444446	31.666666666666668	0	101	117
N(C(=O)C(Cl)Cl)(CC=C)CC=C	7.18	<rdkit.Chem.rdchem.Mol object at 0x7ccfc3b4dd20>	C=CCN(CC=C)C(=O)C(Cl)Cl	YRMLFORXOOIJDR-UHFFFAOYSA-N	C8H11Cl2NO	0	0	13.685706098256333	2.214319743377536	4.428639486755071	13.685706098256336	1.140475508188028	3.315332601772474	3.041353387230571	0.2534461156025476	1.29462416631096	46.4957124304546	3.874642702537883	4.021681659339374	0	0	23	12	0	0	4	11	0	8	1	1	0	0	0	2	0	0	2	121.20987654320987	104.66666666666666	127.82716049382717	109.11111111111111	93.22222222222224	57.33333333333333	10.22222222222222	0	0	59	70
O=C(N)c1cccc(Cl)c1Cl	4.48	<rdkit.Chem.rdchem.Mol object at 0x7ccfc3b4dd90>	NC(=O)c1cccc(Cl)c1Cl	KZKYRHRAVGWEAV-UHFFFAOYSA-N	C7H5Cl2NO	0	0	13.168697491280511	2.3183346574778585	4.636669314955716	13.168697491280511	1.1971543173891377	3.295041752161867	3.0803992920524106	0.28003629927749185	1.2203694086639902	37.279057853076935	3.3890052593706304	3.713741897120956	6	6	16	11	0	0	4	5	0	7	1	1	0	0	0	2	0	0	2	137.20987654320987	132.22222222222223	166.66666666666666	140.82716049382714	89.77777777777779	34	0	0	0	57	67
Clc1c(OC(C)C(=O)OC)ccc(Cl)c1	10.53	<rdkit.Chem.rdchem.Mol object at 0x7ccfc3b4de00>	COC(=O)C(C)Oc1ccc(Cl)cc1Cl	SCHCPDWDIOTCMJ-UHFFFAOYSA-N	C10H10Cl2O3	0	0	18.199609585491395	2.3052063756527357	4.610412751305471	18.199609585491395	1.2133073056994264	3.5920731818399467	3.4828468922092273	0.2321897928139485	1.6533151399295614	70.60087434179015	4.706724956119343	4.662507636975294	6	6	25	15	0	0	5	10	0	10	0	3	0	0	0	2	0	0	2	211.20987654320987	190.22222222222223	247.11111111111111	222.55555555555551	140.3827160493827	138.55555555555554	110.66666666666666	58.666666666666664	13.333333333333334	80	93
[C@@H](n1cncn1)(Cc1c(cc(cc1)Cl)Cl)[C@H](C(C)(C)C)O	10.71	<rdkit.Chem.rdchem.Mol object at 0x7ccfc3b4dee0>	CC(C)(C)[C@H](O)[C@@H](Cc1ccc(Cl)cc1Cl)n1cncn1	URDNHJIVMYZFRT-ZIAGYGMSSA-N	C15H19Cl2N3O	0	0	25.296266254966152	2.4043927575209696	4.785748927499946	25.296266254966156	1.2045841073793409	3.960145495852217	4.136317059617954	0.1969674790294264	2.161743137512371	115.4504986766344	5.497642794125447	5.490779199937048	11	11	40	21	0	0	6	19	0	15	3	1	0	0	0	2	0	0	2	235.20987654320987	241.22222222222223	312.1111111111111	265.44444444444446	291.3827160493827	326.77777777777777	250.55555555555551	148.77777777777777	57.22222222222223	127	154
N(c1c(Cl)cccc1Cl)c1c(CC(=O)O)cccc1	10.18	<rdkit.Chem.rdchem.Mol object at 0x7ccfc3b4df50>	O=C(O)Cc1ccccc1Nc1c(Cl)cccc1Cl	DCOPUUMXTXDBNB-UHFFFAOYSA-N	C14H11Cl2NO2	1	0	23.529123421103577	2.3638982845568024	4.727796569113606	23.529123421103577	1.238374916900188	3.853645802423328	3.949575048224092	0.20787237095916275	2.0154618765699106	105.71306066735492	5.563845298281837	5.302582334966375	12	12	30	19	0	0	5	11	0	14	1	2	0	0	0	2	0	0	2	241.20987654320987	239.22222222222223	307.88888888888886	286.1111111111111	270.4938271604938	278.88888888888886	214.44444444444449	164.88888888888891	104.11111111111111	105	128
COC(=O)C(Oc1ccc(cc1)Oc1ccc(cc1Cl)Cl)C	12.29	<rdkit.Chem.rdchem.Mol object at 0x7ccfc3b4dfc0>	COC(=O)C(C)Oc1ccc(Oc2ccc(Cl)cc2Cl)cc1	BACHBFVBHLGWSL-UHFFFAOYSA-N	C16H14Cl2O4	0	0	27.59321703130529	2.3289619038059213	4.6579238076118425	27.59321703130529	1.2542371377866042	3.992960602035202	4.187483663155241	0.19034016650705643	2.220557356171783	153.5713912380224	6.980517783546472	5.822622908769441	12	12	36	22	0	0	6	14	0	16	0	4	0	0	0	2	0	0	2	315.2098765432099	304.22222222222223	401.1111111111111	377.55555555555554	274.1604938271605	273.3333333333333	235.77777777777777	193.77777777777777	178.33333333333334	122	145
Nc1c(Cl)cc(cc1Cl)N(=O)=O	8.84	<rdkit.Chem.rdchem.Mol object at 0x7ccfc3b4e030>	Nc1c(Cl)cc([N+](=O)[O-])cc1Cl	BIXZHMJUSMUDOQ-UHFFFAOYSA-N	C6H4Cl2N2O2	0	0	14.082853135339509	2.34292308277717	4.68584616555434	14.082853135339509	1.1735710946116258	3.383422129894856	3.201588031816767	0.2667990026513973	1.3459685034461333	42.81577437451059	3.567981197875883	3.939228151632213	6	6	16	12	0	0	6	4	0	6	2	2	0	0	0	2	0	0	2	193.20987654320987	166.22222222222223	233.88888888888891	185.1111111111111	143.49382716049382	84.22222222222223	39	0	0	62	72
P(=O)(O/C(=C/C(=O)N(C)C)/C)(OC)OC	4.5	<rdkit.Chem.rdchem.Mol object at 0x7ccfc3b4e0a0>	COP(=O)(OC)O/C(C)=C/C(=O)N(C)C	VEENJGZXVHKXNB-VOTSOKGWSA-N	C8H16NO5P	0	0	16.80031745008869	2.2697382958932786	4.539476591786556	16.800317450088695	1.1200211633392465	3.555889120156622	3.395368385977674	0.2263578923985116	1.6278773716203363	64.5188749241623	4.301258328277487	4.5724229235839084	0	0	31	15	0	0	7	16	0	8	1	5	0	1	0	0	0	0	0	251.30864197530863	131.33333333333331	334.33333333333337	200.22222222222223	168.22222222222223	100.11111111111111	207.11111111111111	58	4	82	88
C1(C2CCCCC2)(C(=O)OCCN(CC)CC)CCCCC1	9.99	<rdkit.Chem.rdchem.Mol object at 0x7ccfc3b4e110>	CCN(CC)CCOC(=O)C1(C2CCCCC2)CCCCC1	CURUTKGFNZGFSE-UHFFFAOYSA-N	C19H35NO2	0	1	28.722358388942215	2.4584745036923112	4.9169490073846225	28.722358388942215	1.3055617449519188	3.9901755036103097	3.6683409806464953	0.16674277184756797	2.0881968713556915	380.6618816959099	17.302812804359544	6.730368891857395	0	0	57	22	0	0	3	35	0	19	1	2	0	0	0	0	0	0	0	196	186	252	264	249	220	151	108	80	141	188
[C@@]12([C@H]([C@H]3C(=C4C(=CC(=O)CC4)CC3)CC2)CC[C@]1(CC#N)O)C	8.09	<rdkit.Chem.rdchem.Mol object at 0x7ccfc3b4e180>	C[C@]12CC=C3C4=C(CCC3[C@@H]1CC[C@@]2(O)CC#N)CC(=O)CC4	WUQMVSOZWZOUJR-SEBOWIOWSA-N	C20H25NO2	0	0	29.85912646085777	2.623819545189951	5.1672408550768	29.85912646085777	1.2982228896025116	4.108107723817733	4.098872111560438	0.17821183093741036	2.2436209640585107	194.4495163231103	8.45432679665697	6.103081696123689	0	0	48	23	0	0	3	25	0	20	1	2	0	0	0	0	0	0	0	262	263	366	399	351	272	218	178	146	159	217
N1(c2c(Sc3c1cccc3)cccc2)CCN(CC)CC	7.76	<rdkit.Chem.rdchem.Mol object at 0x7ccfc3b4e1f0>	CCN(CC)CCN1c2ccccc2Sc2ccccc21	LURMIKVZJSMXQE-UHFFFAOYSA-N	C18H22N2S	0	1	27.933533173848183	2.476245982797996	4.952491965595992	27.93353317384818	1.3301682463737228	3.975530905290319	3.8525765331731496	0.1834560253891976	2.09067949859056	225.45755239988992	10.736073923804282	6.1600692482586705	12	12	43	21	0	0	3	22	0	18	2	0	1	0	0	0	0	0	0	204.44444444444449	227.33333333333331	301.33333333333337	302.3333333333333	266.3333333333333	251.33333333333331	201.33333333333331	126.66666666666666	49.33333333333333	130	166
c1(c(ccc(c1)NC(=O)OC(C)C)OCC)OCC	9.04	<rdkit.Chem.rdchem.Mol object at 0x7ccfc3b4e260>	CCOc1ccc(NC(=O)OC(C)C)cc1OCC	LNJNFVJKDJYTEU-UHFFFAOYSA-N	C14H21NO4	0	0	22.646496785446224	2.3285014931840013	4.657002986368003	22.646496785446224	1.191920883444538	3.8161403733950454	3.6410437918532463	0.1916338837817498	1.9341242827180387	136.59237199089984	7.189072210047359	5.558854989809161	6	6	40	19	0	0	5	21	0	14	1	4	0	0	0	0	0	0	0	272	253	334	325	278	225	208	157	84	107	125
N1(C(=O)N(CC)CC)CCN(CC1)C	3.16	<rdkit.Chem.rdchem.Mol object at 0x7ccfc3b4e2d0>	CCN(CC)C(=O)N1CCN(C)CC1	RCKMWOKWVGPNJF-UHFFFAOYSA-N	C10H21N3O	0	1	17.139199972884967	2.299618579519381	4.599237159038763	17.139199972884967	1.2242285694917834	3.5212358818357874	3.4056730566042597	0.24326236118601857	1.561914823826929	59.13360056936975	4.223828612097839	4.41627153702981	0	0	35	14	0	0	4	21	0	10	3	1	0	0	0	0	0	0	0	154	141	183	153	108	83	39	14	2	85	105
C1(c2c(cc(cc2)Oc2ccc(cc2)Cl)Cl)(Cn2cncn2)OC(CO1)C	11.59	<rdkit.Chem.rdchem.Mol object at 0x7ccfc3b4e340>	CC1COC(Cn2cncn2)(c2ccc(Oc3ccc(Cl)cc3)cc2Cl)O1	BQYJATMQXGBDHF-UHFFFAOYSA-N	C19H17Cl2N3O3	0	0	35.09196456249125	2.5046629146905377	4.941891369358929	35.09196456249125	1.2997023912033796	4.2413424213636315	4.119206571315633	0.15256320634502346	2.408912338048093	427.14536670412423	15.820198766819416	7.05037616554949	17	17	44	27	0	0	8	17	0	19	3	3	0	0	0	2	0	0	2	379.2098765432099	399.2222222222222	564.1111111111111	500.2222222222222	518	501.5555555555556	402.77777777777783	299.55555555555554	258.55555555555554	163	204
c1(Oc2ccc(cc2)OC)ccc(cc1)NC(=O)N(C)C	8.43	<rdkit.Chem.rdchem.Mol object at 0x7ccfc3b4e3b0>	COc1ccc(Oc2ccc(NC(=O)N(C)C)cc2)cc1	AMVYOVYGIJXTQB-UHFFFAOYSA-N	C16H18N2O3	0	0	26.655738782733295	2.301067057748696	4.602134115497393	26.655738782733295	1.2693208944158714	3.945684878029909	4.192624307585356	0.1996487765516836	2.175264208995596	122.94084396295275	5.854325902997751	5.5536406410208	12	12	39	21	0	0	5	18	0	16	2	3	0	0	0	0	0	0	0	304	296	383	342	276	262	210	202	162	120	141
[n+]1(n(c(cc1c1ccccc1)c1ccccc1)C)C	5.21	<rdkit.Chem.rdchem.Mol object at 0x7ccfc3b4e420>	Cn1c(-c2ccccc2)cc(-c2ccccc2)[n+]1C	LBGPXIPGGRQBJW-UHFFFAOYSA-N	C17H17N2+	0	1	25.334684159795017	2.467964466412211	4.7343573527468585	25.334684159795017	1.3334044294628955	3.8877006303802903	3.780617048694213	0.19897984466811647	1.9717411228769224	131.8387387570296	6.938880987212085	5.523433385821092	17	17	36	19	0	0	2	17	0	17	2	0	0	0	0	0	0	0	0	206	241	324	289	252	219	153	102	72	117	147
c12n(c3ccc(cc3)F)cc(c(=O)c1cc(c(c2)N1CCN(CC1)C)F)C(=O)O	4.96	<rdkit.Chem.rdchem.Mol object at 0x7ccfc3b4e490>	CN1CCN(c2cc3c(cc2F)c(=O)c(C(=O)O)cn3-c2ccc(F)cc2)CC1	NOCJXYPHIIZEHN-UHFFFAOYSA-N	C21H19F2N3O3	1	1	37.352014874748726	2.5262178989939907	5.052435797987982	37.352014874748726	1.28800051292237	4.308631671169617	4.509209280238762	0.15548997518064697	2.570832549246225	280.0236428542728	9.655987684630096	6.699584775362186	16	17	48	29	0	0	8	19	0	21	3	3	0	0	2	0	0	0	2	494	458	671	762	776	751	716	643	474	177	224
Clc1ccc(NC(=O)NC(=O)c2c(F)cccc2F)cc1	10.58	<rdkit.Chem.rdchem.Mol object at 0x7ccfc3b4e500>	O=C(NC(=O)c1c(F)cccc1F)Nc1ccc(Cl)cc1	QQQYTWIFVNKMRW-UHFFFAOYSA-N	C14H9ClF2N2O2	0	0	25.78024731953369	2.355640970880743	4.711281941761486	25.78024731953369	1.2276308247396994	3.9500262036184743	3.812703908776456	0.18155732898935503	2.0802759695019093	180.9290338099342	8.615668276663532	5.940042220714218	12	12	30	21	0	0	7	9	0	14	2	2	0	0	2	1	0	0	3	377.60493827160496	327.1111111111111	457.6666666666667	500.6666666666667	554.1111111111111	333.1111111111111	371.1111111111111	241.77777777777777	223.11111111111111	113	136
Fc1ccc(c(c1)F)NC(=O)c1cccnc1Oc1cccc(c1)C(F)(F)F	11.72	<rdkit.Chem.rdchem.Mol object at 0x7ccfc3b4e570>	O=C(Nc1ccc(F)cc1F)c1cccnc1Oc1cccc(C(F)(F)F)c1	WYEHFWKAOXOVJD-UHFFFAOYSA-N	C19H11F5N2O2	0	0	34.850604878355796	2.387339049851464	4.77467809970293	34.850604878355796	1.2446644599412784	4.25262416480441	4.8475413729634695	0.1731264776058382	2.6080910601867746	182.3933352101126	6.51404768607545	6.235784954735566	18	18	39	28	0	0	9	11	0	19	2	2	0	0	5	0	0	0	5	592	496	808	745	757	701	580	703	567	157	190
c1(c(cccn1)C(=O)O)/C(=N/NC(=O)Nc1cc(cc(c1)F)F)/C	6.22	<rdkit.Chem.rdchem.Mol object at 0x7ccfc3b4e5e0>	CC(=NNC(=O)Nc1cc(F)cc(F)c1)c1ncccc1C(=O)O	IRJQWZWMQCVOLA-UHFFFAOYSA-N	C15H12F2N4O3	1	0	29.29720721281376	2.3432659340011215	4.686531868002243	29.29720721281376	1.220716967200573	4.07734768471691	4.024015786642403	0.16766732444343346	2.2677490932655124	207.30577455549485	8.637740606478951	6.209663612439957	12	12	36	24	0	0	9	12	0	15	4	3	0	0	2	0	0	0	2	460	401	546	572	583	437	440	339	342	130	153
O1[C@@H]2[C@@]34[C@H]([C@H](N(CC4)C)Cc4c3c1c(OC)cc4)CC[C@@H]2O	3.36	<rdkit.Chem.rdchem.Mol object at 0x7ccfc3b4e650>	COc1ccc2c3c1O[C@H]1[C@@H](O)CC[C@H]4[C@@H](C2)N(C)CC[C@@]341	RBOXVHNMENFORY-DNJOTXNNSA-N	C18H23NO3	0	1	29.861282750795908	2.7080984023862675	5.327071165888652	29.861282750795908	1.3573310341270868	4.095856467094676	4.151316722605576	0.1886962146638898	2.211882926838972	157.14271450105346	7.1428506591387935	5.845611762374438	6	6	45	22	1	2	4	23	0	18	1	3	0	0	0	0	0	0	0	278	298	480	575	489	327	219	53	11	159	221
O1[C@]2(O)N(C(=O)[C@@]1(NC(=O)[C@@H]1C[C@H]3[C@H](N(C1)C)Cc1c4c3cccc4[nH]c1)C(C)C)[C@H](C(=O)N1[C@H]2CCC1)Cc1ccccc1	8.17	<rdkit.Chem.rdchem.Mol object at 0x7ccfc3b4e6c0>	CC(C)[C@@]1(NC(=O)C2C[C@@H]3c4cccc5[nH]cc(c45)C[C@H]3N(C)C2)O[C@@]2(O)[C@@H]3CCCN3C(=O)C(Cc3ccccc3)N2C1=O	DEQITUUQPICUMR-LMLVIHHFSA-N	C35H41N5O5	0	1	59.40722585148804	2.6847779299605103	5.202442803928216	59.40722585148804	1.320160574477512	4.785012803796142	4.613014922871602	0.10251144273048005	3.032959036306968	1605.1947155024056	35.670993677831234	8.885077743051983	15	16	86	45	0	0	10	41	0	35	5	5	0	0	0	0	0	0	0	602	643	1049	1168	1204	1152	1028	959	843	309	418
O1[C@@H]2[C@@]34[C@H]([C@H](N(CC4)C)Cc4c3c1c(O)cc4)CC[C@@H]2O	2.66	<rdkit.Chem.rdchem.Mol object at 0x7ccfc3b4e730>	CN1CC[C@]23c4c5ccc(O)c4O[C@H]2[C@@H](O)CC[C@H]3[C@H]1C5	IJVCSMSMFSCRME-KBQPJGBKSA-N	C17H21NO3	0	1	28.42585050571912	2.7065566698829966	5.324691798526902	28.42585050571912	1.3536119288437678	4.057008286750253	4.11495131640435	0.19595006268592144	2.156564348023992	135.01149810860036	6.429118957552398	5.647297290715766	6	6	42	21	1	2	4	21	0	17	1	3	0	0	0	0	0	0	0	266	288	469	555	465	306	195	34	5	153	214
[C@@]12([C@H]([C@H]3[C@@H](O1)COC(O3)(C)C)OC(O2)(C)C)C(=O)O	4.76	<rdkit.Chem.rdchem.Mol object at 0x7ccfc3b4e7a0>	CC1(C)OC[C@@H]2O[C@@]3(C(=O)O)OC(C)(C)O[C@H]3[C@@H]2O1	FWCBATIDXGJRMF-FLNNQWSLSA-N	C12H18O7	1	0	22.823471743477565	2.6402854413148766	5.004848723056911	22.823471743477565	1.2012353549198718	3.921100997295055	3.838887563067171	0.20204671384564055	1.98703651368379	107.80420507338684	5.673905530178254	5.322170551988414	0	0	37	19	0	0	7	18	0	12	0	7	0	0	0	0	0	0	0	340	322	541	579	448	320	174	38	0	132	166
O=C1[C@H](OC(=O)C)[C@H](c2ccc(OC)cc2)Sc2ccccc2N1CCN(C)C	7.18	<rdkit.Chem.rdchem.Mol object at 0x7ccfc3b4e810>	COc1ccc([C@@H]2Sc3ccccc3N(CCN(C)C)C(=O)C2OC(C)=O)cc1	HSUGRBWQSSZJOP-LBAQZLPGSA-N	C22H26N2O4S	0	1	36.71440796032012	2.4833430685407643	4.857907426794134	36.71440796032012	1.2660140675972456	4.281658639043881	4.456374997556269	0.15366810336400927	2.559046391722006	294.5037538401577	10.155301856557159	6.750002486488938	12	12	55	29	0	0	7	26	0	22	2	4	1	0	0	0	0	0	0	392.44444444444446	368.66666666666663	492.3333333333333	571	616	678.6666666666666	595.3333333333334	462	365	174	215
C(c1nn(c(=O)o1)c1c(cc(cc1)NC(=O)N(C)C)Cl)(C)(C)C	8.76	<rdkit.Chem.rdchem.Mol object at 0x7ccfc3b4e880>	CN(C)C(=O)Nc1ccc(-n2nc(C(C)(C)C)oc2=O)c(Cl)c1	DHWRNDJOGMTCPB-UHFFFAOYSA-N	C15H19ClN4O3	0	0	27.09491109516846	2.4603799034248337	4.820927810177317	27.09491109516846	1.1780396128334112	4.051217064841316	4.022945882970281	0.17491069056392525	2.224923563903324	221.86309663440232	9.6462215928001	6.234969632753919	11	11	42	23	0	0	8	19	0	15	4	3	0	0	0	1	0	0	1	343.60493827160496	347.1111111111111	513.4444444444445	442.33333333333337	383.44444444444446	330.55555555555554	234.66666666666669	200.88888888888889	201	139	162
c1(N(CCOC)C(=O)CCl)c(cccc1C)C	8.58	<rdkit.Chem.rdchem.Mol object at 0x7ccfc3b4e8f0>	COCCN(C(=O)CCl)c1c(C)cccc1C	SCCDDNKJYDZXMM-UHFFFAOYSA-N	C13H18ClNO2	0	0	20.864065329675515	2.383745056519082	4.767490113038165	20.864065329675515	1.227297960569148	3.7111308924735296	3.54483442737283	0.20851967219840176	1.7961197039957946	104.62923560960772	6.154660918212219	5.181051262776215	6	6	35	17	0	0	4	18	0	13	1	2	0	0	0	1	0	0	1	203.60493827160496	187.55555555555551	238.1111111111111	242.55555555555551	223.66666666666669	209.77777777777777	104.88888888888889	29.111111111111107	3	96	116
c1(N(C(COC)C)C(=O)CCl)c(csc1C)C	9.26	<rdkit.Chem.rdchem.Mol object at 0x7ccfc3b4e960>	COCC(C)N(C(=O)CCl)c1c(C)csc1C	JLYFCTQDENRSOL-UHFFFAOYSA-N	C12H18ClNO2S	0	0	20.636889770909292	2.4277221041836508	4.773015762740321	20.636889770909292	1.213934692406429	3.718710654673082	3.5393207921139913	0.20819534071258772	1.7945630931646304	98.40688407365413	5.788640239626712	5.1197390127713955	5	5	35	17	0	0	5	18	0	12	1	2	1	0	0	1	0	0	1	192.04938271604937	172.22222222222223	229.11111111111111	223.55555555555557	212.11111111111111	174.88888888888891	59.07407407407408	6.444444444444445	0	98	118
S1(=O)(=O)C(=C(S(=O)(=O)CC1)C)C	3.73	<rdkit.Chem.rdchem.Mol object at 0x7ccfc3b4e9d0>	CC1=C(C)S(=O)(=O)CCS1(=O)=O	PHVNLLCAQHGNKU-UHFFFAOYSA-N	C6H10O4S2	0	0	13.63091403771367	2.4555060086923635	4.911012017384726	13.63091403771367	1.1359095031428057	3.406287867304443	3.2118736670785033	0.2676561389232086	1.3491760205602894	39.53692531712065	3.2947437764267207	3.8595566101856096	0	0	22	12	0	0	6	10	0	6	0	4	2	0	0	0	0	0	0	186.88888888888889	52	249.33333333333331	190.77777777777777	44	144	0	0	0	74	89
c1(c(nc(nc1O)N(C)C)C)CCCC	7.7	<rdkit.Chem.rdchem.Mol object at 0x7ccfc3b4ea40>	CCCCc1c(C)[nH]c(N(C)C)nc1=O	CJHXCRMKMMBYJQ-UHFFFAOYSA-N	C11H19N3O	0	0	17.7383074054709	2.3640510893544646	4.728102178708928	17.7383074054709	1.1825538270313931	3.592388775920033	3.387292858931463	0.2258195239287642	1.6254961437894098	85.42846909298804	5.695231272865869	4.853144515094598	6	6	34	15	0	0	4	19	0	11	3	1	0	0	0	0	0	0	0	182	180	250	224	166	80	38	18	9	89	105
P(=S)(OC)(OC)SCC(=O)NC	5.23	<rdkit.Chem.rdchem.Mol object at 0x7ccfc3b4eab0>	CNC(=O)CSP(=S)(OC)OC	MCWXGJITAZMZEV-UHFFFAOYSA-N	C5H12NO3PS2	0	0	14.220263071117085	2.229465794927553	4.458931589855108	14.220263071117085	1.1850219225930902	3.323364276881163	3.005551258230104	0.25046260485250865	1.2827825549551533	49.24446963370603	4.103705802808836	4.079118626405467	0	0	24	12	0	0	7	12	0	5	1	3	2	1	0	0	0	0	0	148.19753086419752	72.74074074074073	105.33333333333334	56.88888888888889	61.888888888888886	135.22222222222223	32.666666666666664	2	0	62	68
c1(C(=O)OCC(CN(CC)CC)(C)C)ccc(cc1)N	4.24	<rdkit.Chem.rdchem.Mol object at 0x7ccfc3b4eb20>	CCN(CC)CC(C)(C)COC(=O)c1ccc(N)cc1	OWQIUQKMMPDHQQ-UHFFFAOYSA-N	C16H26N2O2	0	1	24.18157025324221	2.295913338472349	4.591826676944699	24.18157025324221	1.2090785126621104	3.874170533795824	4.07176851847409	0.2035884259237045	2.097224611059225	105.81518875282956	5.290759437641478	5.354841250671079	6	6	46	20	0	0	4	26	0	16	2	2	0	0	0	0	0	0	0	226	212	279	252	223	188	170	124	102	120	141
C(=C\C(=O)N1CCOCC1)(/c1cc(c(cc1)OC)OC)\c1ccc(cc1)Cl	9.22	<rdkit.Chem.rdchem.Mol object at 0x7ccfc3b4eb90>	COc1ccc(/C(=C/C(=O)N2CCOCC2)c2ccc(Cl)cc2)cc1OC	QNBTYORWCCMPQP-NBVRZTHBSA-N	C21H22ClNO4	0	0	35.38744150365563	2.4062468065221214	4.812493613044243	35.38744150365563	1.3106459816168752	4.210343837551822	4.496112823240311	0.16652269715704854	2.4964649794239007	216.56779656237197	8.021029502310073	6.371155419526294	12	12	49	27	0	0	6	22	0	21	1	4	0	0	0	1	0	0	1	371.60493827160496	354.1111111111111	470.6666666666667	505.66666666666674	465.1111111111111	501.1111111111111	487.44444444444446	474.7777777777777	363	158	196
c1(ccccc1)N(C)C	6.26	<rdkit.Chem.rdchem.Mol object at 0x7ccfc3b4ec00>	CN(C)c1ccccc1	JLTDJTHDQAWBAV-UHFFFAOYSA-N	C8H11N	0	0	11.18995723015805	2.1939932777126576	4.387986555425315	11.18995723015805	1.2433285811286725	3.089765428947129	2.8563877924989205	0.3173764213887689	0.94419730128931	27.609117229316833	3.067679692146315	3.2127855369124214	6	6	20	9	0	0	1	11	0	8	1	0	0	0	0	0	0	0	0	88	90	99	72	27	6	0	0	0	51	59
O=C(C(N(C)C)C)c1ccccc1	3.64	<rdkit.Chem.rdchem.Mol object at 0x7ccfc3b4ec70>	CC(C(=O)c1ccccc1)N(C)C	KBHMHROOFHVLBA-UHFFFAOYSA-N	C11H15NO	0	1	16.051961930649302	2.288245611270737	4.576491222541474	16.051961930649302	1.2347663023576383	3.4511476937256047	3.315398512466534	0.255030654805118	1.4609420958021138	50.558348101233506	3.889103700094885	4.185492341723962	6	6	28	13	0	0	2	15	0	11	1	1	0	0	0	0	0	0	0	150	140	174	178	122	75	30	6	0	75	89
c1(/C(=C\Cl)/OP(=O)(OC)OC)c(cc(cc1)Cl)Cl	9.86	<rdkit.Chem.rdchem.Mol object at 0x7ccfc3b4ed50>	COP(=O)(OC)O/C(=C/Cl)c1ccc(Cl)cc1Cl	QSGNQELHULIMSJ-UXBLZVDNSA-N	C10H10Cl3O4P	0	0	21.75435525979559	2.3695400976874885	4.739080195374978	21.75435525979559	1.208575292210866	3.775394105881392	3.8110473153361104	0.21172485085200612	1.9256907021815073	85.90196251418415	4.7723312507880085	5.040993340129421	6	6	28	18	0	0	8	10	0	10	0	4	0	1	0	3	0	0	3	248.12345679012347	158.88888888888886	387.55555555555554	257.6666666666667	227.81481481481484	202.14814814814812	149.88888888888889	86.5925925925926	22	96	112
C1(=C(Cc2c1cccc2)CCN(C)C)C(c1ccccn1)C	6.86	<rdkit.Chem.rdchem.Mol object at 0x7ccfc3b4edc0>	CC(C1=C(CCN(C)C)Cc2ccccc21)c1ccccn1	MVMQESMQSYOVGV-UHFFFAOYSA-N	C20H24N2	0	1	28.734283074932407	2.4934747238578954	4.846369995192309	28.734283074932407	1.3061037761332912	4.022699555711522	3.869626264608398	0.17589210293674537	2.141615290289931	206.95521369938072	9.407055168153668	6.120959771280478	12	12	46	22	0	0	2	24	0	20	2	0	0	0	0	0	0	0	0	226	248	327	312	290	291	258	197	100	138	174
c12N(c3c(Sc1ccc(c2)S(=O)(=O)N(C)C)cccc3)CC(N(C)C)C	7.01	<rdkit.Chem.rdchem.Mol object at 0x7ccfc3b4ee30>	CC(CN1c2ccccc2Sc2ccc(S(=O)(=O)N(C)C)cc21)N(C)C	VWNWVCJGUMZDIU-UHFFFAOYSA-N	C19H25N3O2S2	0	1	32.39839063129598	2.5145243328829756	5.029048665765952	32.39839063129598	1.2460919473575378	4.189608880154735	4.389610225905526	0.1688311625348279	2.4347518813630593	203.43010886084537	7.82423495618636	6.270833945517956	12	12	51	26	0	0	7	25	0	19	3	2	2	0	0	0	0	0	0	308.8888888888889	253.33333333333331	475.66666666666674	452.99999999999994	417	433.44444444444446	326	275.6666666666667	239.33333333333331	165	204
n1(c(cnc1C)N(O)O)C	4.27	<rdkit.Chem.rdchem.Mol object at 0x7ccfc3b4eea0>	Cc1ncc(N(O)O)n1C	WDXMTFXUGTUTOV-UHFFFAOYSA-N	C5H9N3O2	0	0	11.675178307677132	2.3446862832654127	4.510733242368233	11.675178307677132	1.1675178307677132	3.2103001323059184	2.921265809171937	0.2921265809171937	1.0720170186395772	32.445053546094705	3.2445053546094704	3.47954799843684	5	5	19	10	0	0	5	9	0	5	3	2	0	0	0	0	0	0	0	168	166	211	146	105	10	0	0	0	57	65
C(=N\OC)(/C(=O)NC)\c1c(COc2c(ccc(c2)C)C)cccc1	10.66	<rdkit.Chem.rdchem.Mol object at 0x7ccfc3b4ef10>	CNC(=O)/C(=N/OC)c1ccccc1COc1cc(C)ccc1C	WXUZAHCNPWONDH-DYTRJAOYSA-N	C19H22N2O3	0	0	30.689556397688325	2.3708903449687413	4.741780689937482	30.689556397688325	1.2787315165703468	4.074238469821841	4.248201522583474	0.17700839677431143	2.3219644595712143	162.33053114967635	6.763772131236514	5.965103309707747	12	12	46	24	0	0	5	22	0	19	2	3	0	0	0	0	0	0	0	332	324	421	462	443	387	351	274	256	138	165
Clc1c(/C=C(/n2ncnc2)\C(O)C(C)(C)C)ccc(Cl)c1	11.51	<rdkit.Chem.rdchem.Mol object at 0x7ccfc3b4ef80>	CC(C)(C)C(O)/C(=C\c1ccc(Cl)cc1Cl)n1cncn1	FBOUIAKEJMZPQG-AWNIVKPZSA-N	C15H17Cl2N3O	0	0	25.296266254966135	2.4043927575209705	4.785748927499945	25.296266254966135	1.2045841073793395	3.960145495852217	4.136317059617954	0.1969674790294264	2.161743137512371	115.4504986766346	5.497642794125458	5.49077919993705	11	11	38	21	0	0	6	17	0	15	3	1	0	0	0	2	0	0	2	247.20987654320987	259.22222222222223	348.1111111111111	307.22222222222223	313.1604938271605	331.55555555555554	251.33333333333337	148.77777777777777	57.22222222222222	125	149
C(=O)(/C=C/C)Oc1c(cc(cc1N(O)O)N(O)O)CCCCCC(C)C	13.08	<rdkit.Chem.rdchem.Mol object at 0x7ccfc3b4eff0>	C/C=C/C(=O)Oc1c(CCCCCC(C)C)cc(N(O)O)cc1N(O)O	UHLAYFQCHVOCGZ-XBXARRHUSA-N	C18H28N2O6	0	0	30.736064699566185	2.422596308795841	4.845192617591682	30.736064699566185	1.1821563345986994	4.127879600403602	3.880509181165921	0.14925035312176618	2.3114778223116765	619.8207210196088	23.839258500754184	7.38494172160607	6	6	54	26	0	0	8	28	0	18	2	6	0	0	0	0	0	0	0	370	352	472	492	542	535	503	295	275	148	177
CNC(=NN(=O)=O)NCC1COCC1	3.59	<rdkit.Chem.rdchem.Mol object at 0x7ccfc3b4f060>	CN=C(NCC1CCOC1)N[N+](=O)[O-]	YKBZOVFACRVRJN-UHFFFAOYSA-N	C7H14N4O3	0	3	17.13972713981238	2.2057154033737176	4.34442913031197	17.13972713981238	1.2242662242723128	3.5164456493869656	3.413363352014464	0.24381166800103315	1.5641703620612808	63.30945453742184	4.522103895530131	4.484506915398889	0	0	28	14	0	0	7	14	0	7	4	3	0	0	0	0	0	0	0	236	179	242	158	206	122	131	92	104	76	92
c1(c(cccc1)OC(=O)NC)C1OCCO1	5.16	<rdkit.Chem.rdchem.Mol object at 0x7ccfc3b4f0d0>	CNC(=O)Oc1ccccc1C1OCCO1	SDKQRNRRDYRQKY-UHFFFAOYSA-N	C11H13NO4	0	0	20.753302588967745	2.3634295948430557	4.688949244687532	20.753302588967745	1.297081411810484	3.688393317740962	3.575883717359539	0.2234927323349712	1.74421596851139	90.57764896660572	5.661103060412857	4.976211111711342	6	6	29	16	0	0	5	13	0	11	1	4	0	0	0	0	0	0	0	262	235	353	285	309	241	187	55	4	91	113
P(=S)(SC1C(SP(=S)(OCC)OCC)OCCO1)(OCC)OCC	12.11	<rdkit.Chem.rdchem.Mol object at 0x7ccfc3b4f140>	CCOP(=S)(OCC)SC1OCCOC1SP(=S)(OCC)OCC	VBKKVDGJXVOLNE-UHFFFAOYSA-N	C12H26O6P2S4	0	0	28.490534744941105	2.385414475171764	4.770828950343528	28.490534744941105	1.187105614372546	4.0522423842824935	4.203116814957854	0.17512986728991056	2.311295086223549	168.3473869409734	7.014474455873891	6.001498361254383	0	0	50	24	0	0	12	26	0	12	0	6	4	2	0	0	0	0	0	264.39506172839504	147.8148148148148	220.66666666666663	206	301.6296296296296	314.08641975308643	172.07407407407408	215.55555555555551	111.55555555555556	138	167
OC(C(NCC)C)c1cc(O)c(O)cc1	1.99	<rdkit.Chem.rdchem.Mol object at 0x7ccfc3b4f1b0>	CCNC(C)C(O)c1ccc(O)c(O)c1	OHDICGSRVLBVLC-UHFFFAOYSA-N	C11H17NO3	0	1	18.237457502963593	2.3298176469646448	4.659635293929291	18.237457502963593	1.2158305001975729	3.5923567301021073	3.466993356782919	0.23113289045219465	1.6487528586808389	75.73290334958635	5.0488602233057565	4.73267782866864	6	6	32	15	0	0	4	17	0	11	1	3	0	0	0	0	0	0	0	190	174	237	252	170	143	105	50	19	87	106
O=C1C(C(=O)c2c1cccc2)C(=O)C(c1ccccc1)c1ccccc1	8.6	<rdkit.Chem.rdchem.Mol object at 0x7ccfc3b4f220>	O=C1c2ccccc2C(=O)C1C(=O)C(c1ccccc1)c1ccccc1	JYGLAHSAISAEAL-UHFFFAOYSA-N	C23H16O3	0	0	34.57427541233602	2.530641895358622	4.941982398300199	34.574275412336014	1.3297798235513851	4.204149566676279	4.2064893677542115	0.1617880526059312	2.3921398654576045	267.4310722802712	10.285810472318124	6.544373304441309	18	18	42	26	0	0	3	16	0	23	0	3	0	0	0	0	0	0	0	364	363	527	647	676	598	564	444	273	156	204
C(c1ccccc1)(c1ccccc1)C(=O)N(C)C	8.57	<rdkit.Chem.rdchem.Mol object at 0x7ccfc3b4f290>	CN(C)C(=O)C(c1ccccc1)c1ccccc1	QAHFOPIILNICLA-UHFFFAOYSA-N	C16H17NO	0	0	23.057487841769028	2.3835542040417255	4.76710840808345	23.057487841769028	1.280971546764946	3.799552990615727	3.7829754220954808	0.21016530122752672	1.918297513597061	97.18876597190972	5.3993758873283175	5.164441793268361	12	12	35	18	0	0	2	17	0	16	1	1	0	0	0	0	0	0	0	210	210	276	298	298	276	162	48	9	105	130
CN(CCOC(c1ccccc1)c1ccccc1)C	6.63	<rdkit.Chem.rdchem.Mol object at 0x7ccfc3b4f300>	CN(C)CCOC(c1ccccc1)c1ccccc1	ZZVUWRFHKOJYTH-UHFFFAOYSA-N	C17H21NO	0	1	24.616633141228583	2.3360457382840782	4.672091476568156	24.616633141228583	1.295612270590978	3.844324391238585	3.747614205329265	0.1972428529120666	1.96297331177384	145.52259609368446	7.659084004930761	5.622185260339157	12	12	40	19	0	0	2	21	0	17	1	1	0	0	0	0	0	0	0	202	198	253	272	241	226	184	132	63	111	137
O(C(=O)C1(c2ccccc2)CCN(CC1)CCC(c1ccccc1)(c1ccccc1)C#N)CC	10.43	<rdkit.Chem.rdchem.Mol object at 0x7ccfc3b4f370>	CCOC(=O)C1(c2ccccc2)CCN(CCC(C#N)(c2ccccc2)c2ccccc2)CC1	HYPPXZBJBPSRLK-UHFFFAOYSA-N	C30H32N2O2	0	1	45.07991867851841	2.4865253007671715	4.973050601534343	45.07991867851841	1.3258799611328944	4.449727269408363	5.042484027664035	0.14830835375482454	2.841674254920252	304.1315141078535	8.945044532583927	6.941235651675547	18	18	66	34	0	0	4	32	0	30	2	2	0	0	0	0	0	0	0	398	408	560	620	636	627	468	346	344	208	272
N(c1ccccc1)c1ccccc1	10.06	<rdkit.Chem.rdchem.Mol object at 0x7ccfc3b4f3e0>	c1ccc(Nc2ccccc2)cc1	DMBHHRLKUKUOEG-UHFFFAOYSA-N	C12H11N	0	0	17.30056307974577	2.2360679774997902	4.47213595499958	17.30056307974577	1.3308125445958283	3.4843917099590955	3.4587350202060057	0.2660565400158466	1.5032671855922193	54.7809311059323	4.213917777379407	4.265706425345492	12	12	24	13	0	0	1	11	0	12	1	0	0	0	0	0	0	0	0	138	152	184	156	108	96	72	36	9	73	90
O(C(c1ccccc1)c1ccccc1)C1CCN(CC1)C	7.23	<rdkit.Chem.rdchem.Mol object at 0x7ccfc3b4f450>	CN1CCC(OC(c2ccccc2)c2ccccc2)CC1	OWQUZNMMYNAXSL-UHFFFAOYSA-N	C19H23NO	0	1	28.09518469810129	2.3626851091559007	4.725370218311801	28.09518469810129	1.3378659380048232	3.970706623916479	4.124234945849196	0.19639214027853313	2.158817879641844	131.83557071242757	6.277884319639408	5.62349281439496	12	12	44	21	0	0	2	23	0	19	1	1	0	0	0	0	0	0	0	218	225	297	303	287	269	229	176	105	129	166
O(C(=O)C(C1CCCC1)C1CCCC1)CC[N+](CC)(CC)CC	9.2	<rdkit.Chem.rdchem.Mol object at 0x7ccfc3b4f4c0>	CC[N+](CC)(CC)CCOC(=O)C(C1CCCC1)C1CCCC1	GDMZQNKKYVYOBJ-UHFFFAOYSA-N	C20H38NO2+	0	1	29.444119312476264	2.389914300681897	4.708496531910529	29.444119312476264	1.2801791005424463	4.03810039003303	3.952752856323829	0.17185881984016646	2.207321384759829	213.81418214533497	9.296268788927607	6.1980164530273525	0	0	61	23	0	0	3	38	0	20	1	2	0	0	0	0	0	0	0	186	180	241	232	259	234	138	111	98	150	200
O=c1n(c(=O)n(c2ncn(c12)CC(O)CO)C)C	3.76	<rdkit.Chem.rdchem.Mol object at 0x7ccfc3b4f530>	Cn1c(=O)c2c(ncn2CC(O)CO)n(C)c1=O	KSCFJBIXMNOVSH-UHFFFAOYSA-N	C10H14N4O4	0	0	22.664679451373942	2.5170165946024854	4.952388305726202	22.664679451373942	1.2591488584096635	3.81666299878604	3.6562379472220834	0.20312433040122685	1.8842214004084472	128.89940089217995	7.16107782734333	5.446818926986809	9	10	32	18	0	0	8	14	0	10	4	4	0	0	0	0	0	0	0	314	287	445	457	407	248	207	140	72	108	135
c1cccc2c1[nH]cc2CCN(C(C)C)C(C)C	4.87	<rdkit.Chem.rdchem.Mol object at 0x7ccfc3b4f5a0>	CC(C)N(CCc1c[nH]c2ccccc12)C(C)C	ZRVAAGAZUWXRIP-UHFFFAOYSA-N	C16H24N2	0	1	22.405161864139732	2.4017451164185	4.671891768727781	22.405161864139732	1.2447312146744296	3.8062815601390434	3.5312134823431505	0.1961785267968417	1.849428239477906	141.24270472161314	7.846816928978508	5.538266385606287	9	10	42	18	0	0	2	24	0	16	2	0	0	0	0	0	0	0	0	164	187	237	187	147	131	130	95	42	114	142
c1(nc2c(nc(nc2N2CCCCC2)N(CCO)CCO)c(n1)N1CCCCC1)N(CCO)CCO	9.36	<rdkit.Chem.rdchem.Mol object at 0x7ccfc3b4f610>	OCCN(CCO)c1nc(N2CCCCC2)c2nc(N(CCO)CCO)nc(N3CCCCC3)c2n1	IZEKFCXSFNUWAM-UHFFFAOYSA-N	C24H40N8O4	0	0	47.39041423730117	2.527217705525036	5.05443541105007	47.39041423730117	1.316400395480588	4.498688011305796	4.7176480784183905	0.1310457799560664	2.8322442324018926	503.0078076117087	13.97243910032524	7.501539537532209	10	11	76	36	0	0	12	40	0	24	8	4	0	0	0	0	0	0	0	468	456	680	813	844	958	822	741	656	222	291
c12[n+](cccc1)CC[n+]1c2cccc1	1.23	<rdkit.Chem.rdchem.Mol object at 0x7ccfc3b4f680>	c1cc[n+]2c(c1)-c1cccc[n+]1CC2	SYJFEGQWDCRVNX-UHFFFAOYSA-N	C12H12N2+2	0	2	19.448251271725763	2.4347638027388676	4.869527605477735	19.44825127172576	1.3891608051232684	3.6072474854018344	3.5202066139415633	0.2514433295672545	1.5949919216510986	67.13937919285016	4.79566994234644	4.543242981672953	12	12	26	14	0	0	2	12	0	12	2	0	0	0	0	0	0	0	0	144	170	232	215	144	90	36	9	0	88	115
O=C(N)C(c1ncccc1)(c1ccccc1)CCN(C(C)C)C(C)C	4.74	<rdkit.Chem.rdchem.Mol object at 0x7ccfc3b4f6f0>	CC(C)N(CCC(C(N)=O)(c1ccccc1)c1ccccn1)C(C)C	UVTNFZQICZKOEM-UHFFFAOYSA-N	C21H29N3O	0	1	31.040346666261755	2.495292222609547	4.990584445219094	31.040346666261755	1.24161386665047	4.120079650441848	3.997490047700227	0.1598996019080091	2.3019574079660656	225.7376724890723	9.029506899562891	6.33566431576583	12	12	54	25	0	0	4	29	0	21	3	1	0	0	0	0	0	0	0	270	282	375	420	460	479	390	230	93	153	192
S(P(=S)(OCC)OCC)CCSCC	11.52	<rdkit.Chem.rdchem.Mol object at 0x7ccfc3b4f760>	CCOP(=S)(OCC)SCCSCC	DOFZAZXDOSGAJZ-UHFFFAOYSA-N	C8H19O2PS3	0	0	16.22675294491099	2.24349853030124	4.486997060602479	16.22675294491099	1.1590537817793565	3.468887323008988	3.0374070199361944	0.21695764428115671	1.4474764340987678	100.028016290604	7.144858306471714	4.941922546277046	0	0	33	14	0	0	6	19	0	8	0	2	3	1	0	0	0	0	0	96.64197530864196	45.407407407407405	75.11111111111111	63.33333333333333	55.70370370370371	26.22222222222222	33.55555555555556	22	8	75	87
S(=O)(=O)(CCSP(=S)(OCC)OCC)CC	8.02	<rdkit.Chem.rdchem.Mol object at 0x7ccfc3b4f7d0>	CCOP(=S)(OCC)SCCS(=O)(=O)CC	BKVJOVPVLOJPKJ-UHFFFAOYSA-N	C8H19O4PS3	0	0	17.803161993670678	2.265947331366581	4.531894662733162	17.803161993670678	1.1126976246044171	3.619229208585529	3.5179929413027127	0.21987455883141951	1.7278942691073302	71.66864993486656	4.47929062092916	4.74205704183215	0	0	35	16	0	0	8	19	0	8	0	4	3	1	0	0	0	0	0	168.64197530864195	53.407407407407405	159.1111111111111	99.33333333333334	63.7037037037037	32.88888888888889	185.55555555555551	70	32	89	103
S(P(=S)(OCC)OCC)CCS(=O)CC	7.86	<rdkit.Chem.rdchem.Mol object at 0x7ccfc3b4f840>	CCOP(=S)(OCC)SCC[S+]([O-])CC	UPUGLJYNCXXUQV-UHFFFAOYSA-N	C8H19O3PS3	0	0	17.153406590424318	2.248229967655949	4.496459935311899	17.153406590424318	1.1435604393616212	3.5436576811183125	3.1778551231840084	0.2118570082122672	1.561671587765051	89.88185393156095	5.992123595437397	4.903961181954453	0	0	34	15	0	0	7	19	0	8	0	3	3	1	0	0	0	0	0	145.50617283950618	48.85185185185185	102.77777777777776	84.25925925925927	60.30864197530864	28.703703703703702	121.7777777777778	49.777777777777786	22	81	94
S=P(OCC)(OCC)N1C(=O)c2c(C1=O)cccc2	10.18	<rdkit.Chem.rdchem.Mol object at 0x7ccfc3b4f8b0>	CCOP(=S)(OCC)N1C(=O)c2ccccc2C1=O	MTBZIGHNGSTDJV-UHFFFAOYSA-N	C12H14NO4PS	0	0	23.46937831338818	2.5457718625872174	4.9216918192764325	23.46937831338818	1.2352304375467462	3.8663783026627767	3.7201465362990103	0.19579718612100053	1.9556169451598544	127.40368317432556	6.705457009175029	5.489214539209089	6	6	33	19	0	0	7	14	0	12	1	4	1	1	0	0	0	0	0	279.7530864197531	224.8148148148148	412	403.2222222222222	478	215.33333333333331	141	36	12	112	141
S(C(=O)c1c(nc(c(c1CC(C)C)C(=O)SC)C(F)F)C(F)(F)F)C	11.74	<rdkit.Chem.rdchem.Mol object at 0x7ccfc3b4f920>	CSC(=O)c1c(C(F)F)nc(C(F)(F)F)c(C(=O)SC)c1CC(C)C	YUBJPYNSGLJZPQ-UHFFFAOYSA-N	C15H16F5NO2S2	0	0	28.864513314430564	2.5277825861448417	5.055565172289683	28.864513314430564	1.1545805325772225	4.105654870961232	4.156243760131772	0.16624975040527087	2.340902455973376	169.98604921675866	6.7994419686703464	6.052007102126198	6	6	41	25	0	0	10	16	0	15	1	2	2	0	5	0	0	0	5	496.8888888888889	364.66666666666663	669.3333333333333	713.6666666666667	805.3333333333334	834	737.7777777777778	327.66666666666663	36	140	167
O=C(N(C)C)Nc1ccc(c(c1)Cl)Cl	8.64	<rdkit.Chem.rdchem.Mol object at 0x7ccfc3b4f990>	CN(C)C(=O)Nc1ccc(Cl)c(Cl)c1	XMTQQYYKAHVGBJ-UHFFFAOYSA-N	C9H10Cl2N2O	0	0	16.601661418666872	2.292088911711496	4.5841778234229915	16.601661418666872	1.185832958476205	3.526937582073579	3.4055516332767284	0.24325368809119488	1.561879169937042	60.01959674807262	4.287114053433759	4.43114335798495	6	6	24	14	0	0	5	10	0	9	2	1	0	0	0	2	0	0	2	171.20987654320987	165.22222222222223	206.88888888888889	163.71604938271605	126.55555555555554	111.22222222222224	69.66666666666667	18.11111111111111	1.5555555555555556	76	87
S1c2c(N(c3c1cccc3)C[C@@H](CN1CCN(CC1)CCOCCO)C)cccc2	9.08	<rdkit.Chem.rdchem.Mol object at 0x7ccfc3b4fa00>	C[C@H](CN1CCN(CCOCCO)CC1)CN1c2ccccc2Sc2ccccc21	MSYUMPGNGDNTIQ-HXUWFJFHSA-N	C24H33N3O2S	0	2	39.67862924344035	2.481021904365131	4.962043808730261	39.67862924344035	1.3226209747813449	4.327228303741511	4.028718870853143	0.1342906290284381	2.492060716035075	4540.050279114185	151.33500930380615	9.519305654336934	12	12	63	30	0	0	6	33	0	24	3	2	1	0	0	0	0	0	0	322.44444444444446	314.33333333333337	409.33333333333337	436.3333333333333	364.3333333333333	347	328	274.3333333333333	244.66666666666663	187	242
NCCc1ccc(c(c1)OC)OC	3.53	<rdkit.Chem.rdchem.Mol object at 0x7ccfc3b4fae0>	COc1ccc(CCN)cc1OC	ANOUKFYBOAKOIR-UHFFFAOYSA-N	C10H15NO2	0	1	16.275864623859338	2.305441152580253	4.610882305160506	16.275864623859338	1.2519895864507182	3.444711021931809	3.219217748013012	0.24763213446253937	1.4315026591105382	59.94417919284441	4.611090707141877	4.355778046862488	6	6	28	13	0	0	3	15	0	10	1	2	0	0	0	0	0	0	0	166	151	191	203	119	63	46	23	3	73	87
CN(C)CCc1c[nH]c2ccccc12	3.94	<rdkit.Chem.rdchem.Mol object at 0x7ccfc3b4fb50>	CN(C)CCc1c[nH]c2ccccc12	DMULVCHRPCFFGV-UHFFFAOYSA-N	C12H16N2	0	1	17.913552243902668	2.396884893923167	4.646145318780656	17.913552243902668	1.2795394459930478	3.567227050887241	3.2581576213122	0.23272554437944287	1.5176341254074144	91.75925634691951	6.554232596208537	4.855640605082107	9	10	30	14	0	0	2	16	0	12	2	0	0	0	0	0	0	0	0	144	155	199	159	119	87	58	27	6	86	106
c1(cc(C)c(c(c1)N(O)O)O)N(O)O	6.98	<rdkit.Chem.rdchem.Mol object at 0x7ccfc3b4fbc0>	Cc1cc(N(O)O)cc(N(O)O)c1O	ASNUCPWUXOAQAZ-UHFFFAOYSA-N	C7H10N2O5	0	0	16.3655177810326	2.380402417261077	4.760804834522154	16.3655177810326	1.168965555788043	3.533810634136811	3.389509083920359	0.24210779170859703	1.5571573345243128	56.211315848379805	4.015093989169986	4.365590322868044	6	6	24	14	0	0	7	10	0	7	2	5	0	0	0	0	0	0	0	258	244	323	318	303	215	150	0	0	78	90
Brc1c(OC)cc(CC(N)C)c(OC)c1	5.93	<rdkit.Chem.rdchem.Mol object at 0x7ccfc3b4fc30>	COc1cc(CC(C)N)c(OC)cc1Br	FXMWUTGUCAKGQL-UHFFFAOYSA-N	C11H16BrNO2	0	1	18.12752829737412	2.3609436441524467	4.7218872883048935	18.12752829737412	1.208501886491608	3.5923825041522788	3.418347858953297	0.22788985726355315	1.6346224602834925	71.5919469359454	4.77279646239636	4.67644770278755	6	6	31	15	0	0	4	16	0	11	1	2	0	0	0	0	1	0	1	179.06721536351165	167.03703703703704	210.8148148148148	205.3703703703704	153.85185185185185	131.77777777777777	59.77777777777778	6.037037037037037	0	86	101
Oc1c(O)ccc(c1)CCNC(CCc1ccc(O)cc1)C	4.21	<rdkit.Chem.rdchem.Mol object at 0x7ccfc3b4fca0>	CC(CCc1ccc(O)cc1)NCCc1ccc(O)c(O)c1	JRWZLRBJNMZMFE-UHFFFAOYSA-N	C18H23NO3	0	1	27.659589625367396	2.2744281212997284	4.548856242599458	27.659589625367396	1.2572540738803362	3.9886454168116856	3.675256251719998	0.16705710235090898	2.090080218957344	251.19996971708676	11.41818044168576	6.314706674405308	12	12	45	22	0	0	4	23	0	18	1	3	0	0	0	0	0	0	0	260	252	313	291	191	164	165	155	149	129	158
Clc1c(OC)cc(CC(N)C)c(OC)c1	5.67	<rdkit.Chem.rdchem.Mol object at 0x7ccfc3b4fd10>	COc1cc(CC(C)N)c(OC)cc1Cl	ACRITBNCBMTINK-UHFFFAOYSA-N	C11H16ClNO2	0	1	18.12752829737412	2.3609436441524467	4.7218872883048935	18.12752829737412	1.208501886491608	3.5923825041522788	3.418347858953297	0.22788985726355315	1.6346224602834925	71.5919469359454	4.77279646239636	4.67644770278755	6	6	31	15	0	0	4	16	0	11	1	2	0	0	0	1	0	0	1	179.60493827160494	169.11111111111111	214.44444444444449	212.11111111111111	159.55555555555554	133.33333333333334	61.33333333333333	8.11111111111111	0	86	101
O1C(CN(C2CCCCCCCCCCC2)CC1C)C	9.11	<rdkit.Chem.rdchem.Mol object at 0x7ccfc3b4fd80>	CC1CN(C2CCCCCCCCCCC2)CC(C)O1	JMXKCYUTURMERF-UHFFFAOYSA-N	C18H35NO	0	1	24.780191293017683	2.3235528015732116	4.647105603146423	24.780191293017683	1.239009564650884	3.8913639984637927	3.640370049129171	0.18201850245645856	1.9852325188900524	233.6966932369005	11.684834661845024	6.147171272397892	0	0	55	20	0	0	2	35	0	18	1	1	0	0	0	0	0	0	0	142	141	167	164	141	144	118	82	64	129	170
O(c1c(CC(N)C)cc(OC)c(c1)CC)C	6.88	<rdkit.Chem.rdchem.Mol object at 0x7ccfc3b4fdf0>	CCc1cc(OC)c(CC(C)N)cc1OC	HXJKWPGVENNMCC-UHFFFAOYSA-N	C13H21NO2	0	1	19.43434135064484	2.37307575961716	4.746151519234319	19.43434135064484	1.2146463344153025	3.6535154808900394	3.4914403207950553	0.21821502004969096	1.720317979691321	81.11705453670417	5.069815908544011	4.865896858477515	6	6	37	16	0	0	3	21	0	13	1	2	0	0	0	0	0	0	0	184	176	227	235	186	148	68	16	4	95	113
O(c1c(CC(N)C)cc(OC)c(c1)C)C	5.83	<rdkit.Chem.rdchem.Mol object at 0x7ccfc3b4fe60>	COc1cc(CC(C)N)c(OC)cc1C	NTJQREUGJKIARY-UHFFFAOYSA-N	C12H19NO2	0	1	18.127528297374123	2.3609436441524467	4.7218872883048935	18.12752829737412	1.208501886491608	3.5923825041522788	3.418347858953298	0.2278898572635532	1.6346224602834925	71.59194693594546	4.7727964623963635	4.67644770278755	6	6	34	15	0	0	3	19	0	12	1	2	0	0	0	0	0	0	0	180	170	216	215	162	134	62	9	0	89	104
c12c(cc(c(c2)OC)OC)CC(C1=O)CC1CCN(CC1)Cc1ccccc1	5.81	<rdkit.Chem.rdchem.Mol object at 0x7ccfc3b4fed0>	COc1cc2c(cc1OC)C(=O)C(CC1CCN(Cc3ccccc3)CC1)C2	ADEBPBSSDYVVLD-UHFFFAOYSA-N	C24H29NO3	0	1	37.25698720535659	2.486992101930292	4.839654332323429	37.25698720535659	1.3306066859055925	4.269525285456684	3.96723124211863	0.14168683007566535	2.4076878484484596	935.1777518556314	33.39920542341541	7.870356037337936	12	12	57	28	0	0	4	29	0	24	1	3	0	0	0	0	0	0	0	340	336	457	474	382	355	280	238	207	177	229
C1[C@@H](S(=O)(=O)c2c([C@H]1NCC)cc(s2)S(=O)(=O)N)C	3.19	<rdkit.Chem.rdchem.Mol object at 0x7ccfc3b4ff40>	CCN[C@H]1C[C@H](C)S(=O)(=O)c2sc(S(N)(=O)=O)cc21	IAVUPMFITXYVAF-XPUUQOCRSA-N	C10H16N2O4S3	0	1	22.29720318033938	2.553725047730114	5.010599208095961	22.29720318033938	1.1735370094915465	3.87935633823874	3.8078521285367217	0.20041326992298536	1.9789191705557128	116.27084972069936	6.119518406352599	5.397776266994259	5	5	35	19	0	0	9	16	0	10	2	4	3	0	0	0	0	0	0	255.33333333333331	119.66666666666666	394.22222222222223	263	328.77777777777777	146.66666666666666	347.33333333333337	57.666666666666664	15	120	151
S1c2c(/C(=C\CCN(C)C)/c3c(C1)cccc3)cccc2	7.61	<rdkit.Chem.rdchem.Mol object at 0x7ccfc3b50040>	CN(C)CC/C=C1/c2ccccc2CSc2ccccc21	PHTUQLWOUWZIMZ-BOPFTXTBSA-N	C19H21NS	0	1	27.54501083422356	2.4476334782893137	4.822977605706514	27.54501083422356	1.3116671825820745	3.974821296661781	3.941955037638573	0.18771214464945585	2.113614147417833	212.801066083334	10.13338409920638	6.102295111974421	12	12	42	21	0	0	2	21	0	19	1	0	1	0	0	0	0	0	0	200.44444444444449	220	286.33333333333337	316.3333333333333	267	248.33333333333331	190.33333333333331	140.33333333333331	59.33333333333333	129	162
O=C1N(CC(C1(c1ccccc1)c1ccccc1)CCN1CCOCC1)CC	6.23	<rdkit.Chem.rdchem.Mol object at 0x7ccfc3b500b0>	CCN1CC(CCN2CCOCC2)C(c2ccccc2)(c2ccccc2)C1=O	XFDJYSQDBULQSI-UHFFFAOYSA-N	C24H30N2O2	0	1	37.69320516752012	2.6062390351866433	5.11458148698223	37.69320516752012	1.3461858988400042	4.270617860453981	4.033554383580226	0.1440555136992938	2.4242673854602956	524.9657415917012	18.7487764854179	7.292952423532594	12	12	58	28	0	0	4	30	0	24	2	2	0	0	0	0	0	0	0	318	324	462	521	513	525	434	321	279	178	238
C1(=CCCN(C)C)c2c(COc3c1cccc3)cccc2	7.01	<rdkit.Chem.rdchem.Mol object at 0x7ccfc3b50120>	CN(C)CCC=C1c2ccccc2COc2ccccc21	ODQWQRRAPPTVAG-UHFFFAOYSA-N	C19H21NO	0	1	27.54501083422356	2.447633478289315	4.822977605706516	27.545010834223564	1.3116671825820745	3.97482129666178	3.941955037638574	0.1877121446494559	2.1136141474178336	212.80106608333372	10.133384099206369	6.10229511197442	12	12	42	21	0	0	2	21	0	19	1	1	0	0	0	0	0	0	0	236	252	345	407	331	275	201	167	70	129	162
O(C(c1ncccc1)(c1ccccc1)C)CCN(C)C	5.18	<rdkit.Chem.rdchem.Mol object at 0x7ccfc3b50190>	CN(C)CCOC(C)(c1ccccc1)c1ccccn1	HCFDWZZGGLSKEP-UHFFFAOYSA-N	C17H22N2O	0	1	25.49180414798314	2.43524732692174	4.87049465384348	25.49180414798314	1.2745902073991568	3.9014629287513394	3.702729945918597	0.18513649729592985	2.002217551373626	174.51448569310801	8.7257242846554	5.855154931325028	12	12	42	20	0	0	3	22	0	17	2	1	0	0	0	0	0	0	0	226	230	301	328	282	255	202	136	63	120	147
c12c(c[nH]c1cccc2)CCN(CCC)CCC	5.26	<rdkit.Chem.rdchem.Mol object at 0x7ccfc3b50200>	CCCN(CCC)CCc1c[nH]c2ccccc12	BOOQTIHIKDDPRW-UHFFFAOYSA-N	C16H24N2	0	1	23.196281847789372	2.3987059360817673	4.653648819838049	23.196281847789372	1.2886823248771873	3.79675724395892	3.3879472077895363	0.1882192893216409	1.808010859454095	246.4068001109615	13.689266672831195	6.0947704940335985	9	10	42	18	0	0	2	24	0	16	2	0	0	0	0	0	0	0	0	160	177	230	189	147	125	117	97	58	110	140
Clc1c(N/N=C/2\C(=O)ON=C2C)cccc1	10.34	<rdkit.Chem.rdchem.Mol object at 0x7ccfc3b50270>	Cc1[nH]oc(=O)c1N=Nc1ccccc1Cl	ZRGHYHHYHYAJBT-UHFFFAOYSA-N	C10H8ClN3O2	0	0	20.44791160233099	2.343602051565139	4.604651040431298	20.44791160233099	1.2779944751456869	3.693858846601634	3.5912485611188556	0.22445303506992847	1.748503559893977	86.48111543508772	5.405069714692982	4.929929700679073	11	11	24	16	0	0	6	8	0	10	3	2	0	0	0	1	0	0	1	255.60493827160496	259.1111111111111	350.44444444444446	305.55555555555554	202.22222222222223	166.11111111111111	185.22222222222223	139.22222222222223	51	88	105
O(C(=O)C(C1CCCCC1)c1ccccc1)CCN(CC)CC	9.19	<rdkit.Chem.rdchem.Mol object at 0x7ccfc3b502e0>	CCN(CC)CCOC(=O)C(c1ccccc1)C1CCCCC1	AGJBLWCLQCKRJP-UHFFFAOYSA-N	C20H31NO2	0	1	29.789767064318607	2.3720678173324727	4.744135634664945	29.78976706431861	1.2952072636660266	4.026930699549942	3.883654722132418	0.16885455313619208	2.189685771918338	304.58238116527576	13.242712224577208	6.551850719192939	6	6	54	23	0	0	3	31	0	20	1	2	0	0	0	0	0	0	0	230	219	282	304	314	312	227	150	120	139	180
Fc1ccc(C(=O)CCCN2CC=C(n3c4c([nH]c3=O)cccc4)CC2)cc1	6.16	<rdkit.Chem.rdchem.Mol object at 0x7ccfc3b50350>	O=C(CCCN1CC=C(n2c(=O)[nH]c3ccccc32)CC1)c1ccc(F)cc1	RMEDXOLNCUSCGS-UHFFFAOYSA-N	C22H22FN3O2	0	1	36.70474574054567	2.480972775751104	4.828987542505001	36.70474574054567	1.3108837764480596	4.2693851655436905	3.790356634819564	0.13536987981498444	2.3620795307454525	2218.2550035899458	79.2233929853552	8.734095548541507	15	16	50	28	0	0	6	22	0	22	3	2	0	0	1	0	0	0	1	404	393	549	521	423	364	324	244	225	170	218
OCC(CN1CCN(CC1)c1ccccc1)O	3.79	<rdkit.Chem.rdchem.Mol object at 0x7ccfc3b503c0>	OCC(O)CN1CCN(c2ccccc2)CC1	PTVWPYVOOKLBCG-UHFFFAOYSA-N	C13H20N2O2	0	1	22.20414807594383	2.316682569241208	4.633365138482417	22.20414807594383	1.306126357408461	3.7416491147218034	3.7056062271345898	0.21797683689027	1.8404751204831835	101.50988921504916	5.971169953826421	5.1507844754880905	6	6	37	17	0	0	4	20	0	13	2	2	0	0	0	0	0	0	0	194	175	216	223	158	137	121	98	86	102	131
CNCC[C@@H](c1cccs1)Oc1cccc2c1cccc2	8.11	<rdkit.Chem.rdchem.Mol object at 0x7ccfc3b50430>	CNCC[C@H](Oc1cccc2ccccc12)c1cccs1	ZEUITGRIYCTCEM-KRWDZBQOSA-N	C18H19NOS	0	1	28.073654238661103	2.39736387063655	4.78665875411181	28.073654238661103	1.3368406780314812	3.9726553764960975	4.024389449198981	0.19163759281899911	2.1343105544538625	174.4020129797956	8.304857760942648	5.903300398452987	15	16	40	21	0	0	3	19	0	18	1	1	1	0	0	0	0	0	0	224.44444444444449	235.66666666666663	322	315.3333333333333	304	239.33333333333337	221.33333333333331	182	117	125	159
O(C1CCN(CC1)CCCC(=O)c1ccc(C(C)(C)C)cc1)C(c1ccccc1)c1ccccc1	10.88	<rdkit.Chem.rdchem.Mol object at 0x7ccfc3b504a0>	CC(C)(C)c1ccc(C(=O)CCCN2CCC(OC(c3ccccc3)c3ccccc3)CC2)cc1	MJJALKDDGIKVBE-UHFFFAOYSA-N	C32H39NO2	0	1	45.48903159708472	2.3660004476875027	4.7320008953750055	45.48903159708472	1.2996866170595631	4.474693969786481	4.817337667193543	0.13763821906267268	2.8249843927510954	400.6347745335322	11.446707843815206	7.245813194084295	18	18	74	35	0	0	3	39	0	32	1	2	0	0	0	0	0	0	0	368	380	496	501	456	439	400	348	275	219	277
C1C[C@H]2C[C@@H]([C@H](C(=O)OC)[C@@H]1N2C)O	1.38	<rdkit.Chem.rdchem.Mol object at 0x7ccfc3b50510>	COC(=O)C1[C@H]2CC[C@@H](C[C@@H]1O)N2C	QIQNNBXHAYSQRY-KRBWIIOGSA-N	C10H17NO3	0	1	17.795201335092532	2.489015374366503	4.8713491316380475	17.795201335092532	1.2710858096494666	3.5804617925979016	3.3855011113274496	0.2418215079519607	1.5559741708256731	66.55851308592042	4.754179506137173	4.5345536934303166	0	0	31	14	0	2	4	17	0	10	1	3	0	0	0	0	0	0	0	188	162	231	228	246	91	6	0	0	91	121
N1(C(CC(/C/1=C/C)(c1ccccc1)c1ccccc1)C)C	6.38	<rdkit.Chem.rdchem.Mol object at 0x7ccfc3b50580>	C/C=C1\N(C)C(C)CC1(c1ccccc1)c1ccccc1	AJRJPORIQGYFMT-PVOVUMCXSA-N	C20H23N	0	0	27.720223001197187	2.5848834788248385	5.064991755845954	27.720223001197187	1.320010619104628	3.986428560047237	3.8572302194066586	0.18367762949555516	2.091886710897698	153.2379670449205	7.297046049758119	5.773929397995885	12	12	44	21	0	0	1	23	0	20	1	0	0	0	0	0	0	0	0	204	240	339	358	345	301	174	54	9	135	176
S(P(=O)(Sc1ccccc1)OCC)c1ccccc1	10.8	<rdkit.Chem.rdchem.Mol object at 0x7ccfc3b505f0>	CCOP(=O)(Sc1ccccc1)Sc1ccccc1	AWZOLILCOUMRDG-UHFFFAOYSA-N	C14H15O2PS2	0	0	23.94974006126342	2.3411950589585695	4.682390117917137	23.94974006126342	1.260512634803338	3.849088242997421	3.849063797530273	0.20258230513317227	1.9896838354289412	113.86438951830458	5.992862606226557	5.376862060843185	12	12	34	19	0	0	5	15	0	14	0	2	2	1	0	0	0	0	0	200.19753086419752	146.74074074074073	192	191.22222222222223	202.00000000000003	235.33333333333337	196	120	78	107	129
C1[C@@H](O[C@H]([C@@H]([C@H]1OC)O[C@H]1C[C@@H]([C@H]([C@@H](O1)C)NC)OC)C)O[C@@H]1/C(=C/C[C@H]2O[C@@]3(C[C@@H](OC(=O)[C@@H]4C=C([C@@H](O)[C@H]5OC/C(=C\C=C\[C@@H]1C)/[C@@]45O)C)C2)O[C@@H]([C@H](C=C3)C)[C@@H](C)CC)/C	12.4	<rdkit.Chem.rdchem.Mol object at 0x7ccfc3b50660>	CC[C@H](C)[C@H]1O[C@]2(C=C[C@@H]1C)C[C@@H]1C[C@@H](C/C=C(\C)[C@@H](O[C@H]3C[C@H](OC)[C@@H](O[C@H]4C[C@H](OC)[C@@H](NC)[C@H](C)O4)[C@H](C)O3)[C@@H](C)/C=C/C=C3\CO[C@@H]4[C@H](O)C(C)=CC(C(=O)O1)[C@]34O)O2	CXEGAUYXQAKHKJ-LKMRTRKKSA-N	C49H75NO13	0	1	80.67037948494652	2.593132934881947	5.116147258099752	80.67037948494652	1.2804822140467702	5.0756954313011695	4.369999300733679	0.06936506826561395	3.3153124824897966	36956.1648098232	586.6057906321143	12.35803738780106	0	0	138	63	1	2	14	75	0	49	1	13	0	0	0	0	0	0	0	822	774	1207	1439	1481	1332	1347	1449	1588	419	551
C1[C@@H](O[C@H]([C@@H]([C@H]1OC)O[C@H]1C[C@@H]([C@H]([C@@H](O1)C)NC)OC)C)O[C@@H]1/C(=C/C[C@H]2O[C@@]3(C[C@@H](OC(=O)[C@@H]4C=C([C@@H](O)[C@H]5OC/C(=C\C=C\[C@@H]1C)/[C@@]45O)C)C2)O[C@@H]([C@H](C=C3)C)C(C)C)/C	12.01	<rdkit.Chem.rdchem.Mol object at 0x7ccfc3b506d0>	CN[C@H]1[C@H](C)O[C@@H](O[C@H]2[C@H](C)O[C@@H](O[C@@H]3/C(C)=C/C[C@@H]4C[C@@H](C[C@]5(C=C[C@H](C)[C@@H](C(C)C)O5)O4)OC(=O)C4C=C(C)[C@@H](O)[C@H]5OC/C(=C\C=C\[C@@H]3C)[C@@]45O)C[C@@H]2OC)C[C@@H]1OC	DXIOOXFZLKCVHK-LAVBQPAMSA-N	C48H73NO13	0	1	78.99743396670192	2.5931134407881204	5.115797394571808	78.99743396670192	1.2741521607532569	5.061290745408883	4.359324932315095	0.07031169245669508	3.296866505386449	36807.74545897465	593.6733138544298	12.338012868490091	0	0	135	62	1	2	14	73	0	48	1	13	0	0	0	0	0	0	0	818	769	1200	1426	1464	1313	1330	1433	1571	413	542
O(c1cc(C(CNC(=O)CCCO)(CC)CC)ccc1)C	8.98	<rdkit.Chem.rdchem.Mol object at 0x7ccfc3b50740>	CCC(CC)(CNC(=O)CCCO)c1cccc(OC)c1	LMBMDLOSPKIWAP-UHFFFAOYSA-N	C17H27NO3	0	0	26.32184286529704	2.404828808595513	4.809657617191027	26.32184286529704	1.2534210888236683	3.917224326441969	3.6668027541729393	0.17460965496061617	2.04125744294534	272.1434184199559	12.95921040095028	6.348266545668272	6	6	48	21	0	0	4	27	0	17	1	3	0	0	0	0	0	0	0	240	214	265	263	256	261	186	150	146	123	153
O=C(N1[C@@H](CCC1)C(=O)O)[C@@H](N[C@H](C(=O)OCC)CCc1ccccc1)C	6.83	<rdkit.Chem.rdchem.Mol object at 0x7ccfc3b507b0>	CCOC(=O)C(CCc1ccccc1)NC(C)C(=O)N1CCCC1C(=O)O	GBXSMTUPTTWBMN-UHFFFAOYSA-N	C20H28N2O5	1	1	33.82861739545147	2.3879198041935568	4.703539046536864	33.82861739545147	1.2529117553870914	4.188766756923637	3.9500231636518968	0.1462971542093295	2.3669732161217896	465.3949728598055	17.23685084665946	7.1361382220577925	6	6	55	27	0	0	7	28	0	20	2	5	0	0	0	0	0	0	0	372	330	447	434	403	438	453	382	378	158	200
ClC12C(Cl)(Cl)C(Cl)(C3C1COS(=O)OC3)C(=C2Cl)Cl	11.21	<rdkit.Chem.rdchem.Mol object at 0x7ccfc3b50820>	O=S1OCC2C(CO1)C1(Cl)C(Cl)=C(Cl)C2(Cl)C1(Cl)Cl	RDYMFSUJUZBWLH-UHFFFAOYSA-N	C9H6Cl6O3S	0	0	23.678455219641684	2.7803891249171375	5.2193203895275495	23.678455219641684	1.2462344852442993	3.9283586593350774	3.6739550657106226	0.19336605609003277	1.9431226425450348	143.17559122747178	7.535557433024831	5.6059256738481675	0	0	25	19	0	2	10	6	0	9	0	3	1	0	0	6	0	0	6	218.07407407407408	179.66666666666663	369.2716049382716	275.3456790123458	232.01234567901236	145.4814814814815	92.74074074074076	18.666666666666668	0	122	169
C1(C(C2OC1CC2)C(=O)O)C(=O)O	3.2	<rdkit.Chem.rdchem.Mol object at 0x7ccfc3b50890>	O=C(O)C1C2CCC(O2)C1C(=O)O	GXEKYRXVRROBEV-UHFFFAOYSA-N	C8H10O5	2	0	16.039303685922672	2.518383987301783	4.840979892777863	16.039303685922675	1.233792591224821	3.517677469241318	3.2505659542742062	0.2500435349441697	1.441193385425245	56.83901605873415	4.372232004518012	4.302587256827596	0	0	23	13	0	2	5	10	0	8	0	5	0	0	0	0	0	0	0	234	191	285	248	346	165	0	0	0	80	107
S(c1ccc(C(=O)c2[nH]c(=O)[nH]c2C)cc1)C	6.67	<rdkit.Chem.rdchem.Mol object at 0x7ccfc3b50900>	CSc1ccc(C(=O)c2[nH]c(=O)[nH]c2C)cc1	ZJKNESGOIKRXQY-UHFFFAOYSA-N	C12H12N2O2S	0	0	21.596513693428005	2.395700843672816	4.712298474023205	21.596513693428005	1.2703831584369414	3.754262670657144	3.689028293951382	0.21700166435008128	1.835991339463339	97.483293818699	5.734311401099941	5.110309268935422	11	11	29	17	0	0	5	12	0	12	2	2	1	0	0	0	0	0	0	238.44444444444449	233.33333333333331	330	300	252.66666666666663	208.66666666666669	132.66666666666666	87.33333333333333	38	98	118
Fc1c(N2CCN(CC2)CC)cc2n(C3CC3)cc(c(=O)c2c1)C(=O)O	4.64	<rdkit.Chem.rdchem.Mol object at 0x7ccfc3b50970>	CCN1CCN(c2cc3c(cc2F)c(=O)c(C(=O)O)cn3C2CC2)CC1	SPFYMRJSYKOXGV-UHFFFAOYSA-N	C19H22FN3O3	1	1	34.02570501217557	2.542017742260105	5.051639569397256	34.02570501217557	1.3086809620067528	4.229334714118026	4.321205217592514	0.16620020067663516	2.4190457939280448	285.6747611462706	10.9874908133181	6.610365409956847	10	11	48	26	0	0	7	22	0	19	3	3	0	0	1	0	0	0	1	398	382	555	639	658	575	481	345	209	166	217
c1(cc(c(c(c1)O)O)N(O)O)/C=C(/C(=O)N(CC)CC)\C#N	6.89	<rdkit.Chem.rdchem.Mol object at 0x7ccfc3b509e0>	CCN(CC)C(=O)C(C#N)=Cc1cc(O)c(O)c(N(O)O)c1	MOXHFKNRLXKAFP-UHFFFAOYSA-N	C14H17N3O5	0	0	26.529564061825766	2.3862092986692405	4.772418597338483	26.529564061825766	1.2058892755375348	3.969477965684556	3.970158582411062	0.18046175374595735	2.1672633994572847	157.13378605238938	7.142444820563154	5.845554943308102	6	6	39	22	0	0	8	17	0	14	3	5	0	0	0	0	0	0	0	360	334	454	514	495	391	342	388	312	121	144
c1([C@H]([C@@H](NC)C)O)ccccc1	3.76	<rdkit.Chem.rdchem.Mol object at 0x7ccfc3b50a50>	CN[C@@H](C)[C@H](O)c1ccccc1	KWGRBVOPPLSCSI-WPRPVWTQSA-N	C10H15NO	0	1	15.289155413429045	2.2638209778523946	4.527641955704789	15.289155413429045	1.2740962844524202	3.368800383653877	3.1892582400342353	0.2657715200028529	1.3421099199171624	45.96496148843721	3.830413457369767	4.010200956263944	6	6	27	12	0	0	2	15	0	10	1	1	0	0	0	0	0	0	0	122	115	147	145	96	60	21	3	0	69	85
S=[P@@](Oc1ccc(cc1)N(O)O)(OCC)c1ccccc1	11.7	<rdkit.Chem.rdchem.Mol object at 0x7ccfc3b50ac0>	CCO[P@@](=S)(Oc1ccc(N(O)O)cc1)c1ccccc1	YKOUBOUXUXHRLY-HXUWFJFHSA-N	C14H16NO4PS	0	0	26.292482324296085	2.396571958206912	4.793143916413822	26.292482324296085	1.252022967823623	3.9506033897235424	3.9596068184741378	0.18855270564162557	2.1180820768022537	138.2667695387718	6.584131882798657	5.6711222764286955	12	12	37	21	0	0	7	16	0	14	1	4	1	1	0	0	0	0	0	281.7530864197531	243.25925925925927	364.3333333333333	337.22222222222223	303.6666666666667	268.22222222222223	219.44444444444443	153.88888888888891	192.66666666666663	120	146
Clc1c([C@H]2O[C@@]2(c2ccc(F)cc2)Cn2ncnc2)cccc1	10.26	<rdkit.Chem.rdchem.Mol object at 0x7ccfc3b50b30>	Fc1ccc([C@@]2(Cn3cncn3)O[C@@H]2c2ccccc2Cl)cc1	ZMYFCFLJBGAQRS-IAGOWNOFSA-N	C17H13ClFN3O	0	0	30.393686133548773	2.637971334471039	4.984555647048708	30.393686133548773	1.3214646145021205	4.122544805010057	3.705670362421543	0.16111610271398014	2.1427732998432094	235.4371866599122	10.236399419996182	6.294353277502113	17	17	36	23	0	0	6	13	0	17	3	1	0	0	1	1	0	0	2	343.60493827160496	349.1111111111111	451.44444444444446	431	441.1111111111111	457.66666666666663	431.55555555555554	354.8888888888889	260.33333333333337	141	183
n1(c(/C=C(\Cc2cccs2)/C(=O)O)cnc1CCCC)Cc1ccc(cc1)C(=O)O	7.49	<rdkit.Chem.rdchem.Mol object at 0x7ccfc3b50ba0>	CCCC=c1ncc(=CC(Cc2cccs2)C(=O)O)n1Cc1ccc(C(=O)O)cc1	OLWGWPVIWQZCDJ-UHFFFAOYSA-N	C23H24N2O4S	2	0	38.070689140752044	2.4154536846291186	4.734820907084421	38.070689140752044	1.2690229713584016	4.312022282231893	4.397075112688775	0.14656917042295917	2.57955186143381	317.62528379659926	10.58750945988664	6.859484623803826	16	16	54	30	0	0	7	24	0	23	2	4	1	0	0	0	0	0	0	400.44444444444446	380.6666666666667	527.3333333333334	459	503.66666666666663	550	543.3333333333333	439.3333333333333	444.66666666666663	174	216
S(C(=O)N(CCC)CCC)CC	10.67	<rdkit.Chem.rdchem.Mol object at 0x7ccfc3b50c10>	CCCN(CCC)C(=O)SCC	GUVLYNGULCJVDO-UHFFFAOYSA-N	C9H19NOS	0	0	13.903283575288906	2.1753277471610746	4.350655494322149	13.903283575288906	1.1586069646074089	3.3075626134756217	3.019452392746859	0.2516210327289049	1.2873970448340086	48.29314017587873	4.024428347989894	4.059611082021802	0	0	31	12	0	0	3	19	0	9	1	1	1	0	0	0	0	0	0	100.44444444444444	82	90	86.66666666666667	61.66666666666667	29.333333333333336	9	2	0	65	77
O1[C@]2(O)N(C(=O)[C@@]1(NC(=O)[C@@H]1C=C3[C@H](N(C1)C)Cc1c4c3cccc4[nH]c1)C)[C@H](C(=O)N1[C@H]2CCC1)Cc1ccccc1	7.66	<rdkit.Chem.rdchem.Mol object at 0x7ccfc3b50c80>	CN1CC(C(=O)N[C@]2(C)O[C@@]3(O)[C@@H]4CCCN4C(=O)C(Cc4ccccc4)N3C2=O)C=C2c3cccc4[nH]cc(c34)C[C@H]21	XCGSFFUVFURLIX-QOEFELPASA-N	C33H35N5O5	0	1	56.94037674892167	2.669552999583886	5.185190112406972	56.94037674892167	1.3241948081144574	4.744052654773773	4.518222682144556	0.105074946096385	2.966733727300659	1458.6002003933318	33.92093489286818	8.743847510637089	15	16	78	43	0	0	10	35	0	33	5	5	0	0	0	0	0	0	0	604	645	1042	1144	1162	1103	976	913	809	293	393
O([C@H]1[C@](O)(C[C@H](C(=O)[C@@H]([C@@H](O)[C@](O)([C@H](OC(=O)[C@@H]([C@@H](O[C@@H]2O[C@H]([C@H](O)[C@](OC)(C2)C)C)[C@@H]1C)C)CC)C)C)C)C)[C@@H]1O[C@@H](C[C@H](N(C)C)[C@H]1O)C	8	<rdkit.Chem.rdchem.Mol object at 0x7ccfc3b50cf0>	CC[C@H]1OC(=O)C(C)[C@@H](O[C@H]2C[C@@](C)(OC)[C@@H](O)[C@H](C)O2)[C@H](C)[C@@H](O[C@@H]2O[C@H](C)C[C@H](N(C)C)[C@H]2O)[C@](C)(O)CC(C)C(=O)C(C)[C@@H](O)[C@]1(C)O	ULGZDMOVFRHVEP-ZWLFKSPASA-N	C37H67NO13	0	1	61.428715419622456	2.4869467033580412	4.973893406716082	61.428715419622456	1.2044846160710283	4.838790592558521	6.294926108196085	0.12342992369011932	3.4689844689839227	446.6069353067368	8.756998731504643	7.730919408139669	0	0	118	51	0	0	14	67	0	37	1	13	0	0	0	0	0	0	0	682	599	903	1117	1169	1185	1359	1407	1403	337	429
O([C@@H]1O[C@@H]([C@@H](O)[C@H](O)[C@H]1O)CO)c1c(O)cc2oc(=O)ccc2c1	3.69	<rdkit.Chem.rdchem.Mol object at 0x7ccfc3b50d60>	O=c1ccc2cc(O[C@@H]3O[C@H](CO)[C@@H](O)[C@H](O)[C@H]3O)c(O)cc2o1	XHCADAYNFIFUHF-TVKJYDDYSA-N	C15H16O9	0	0	30.511295849023632	2.4432400739880458	4.886480147976092	30.511295849023632	1.271303993709318	4.110553328885951	4.536986186411924	0.18904109110049683	2.3877316933786616	140.3540935546375	5.8480872314432295	5.819637206495535	10	11	40	24	0	0	9	16	0	15	0	9	0	0	0	0	0	0	0	434	380	593	716	578	515	450	396	343	144	185
O(c1ccc(cc1)CCC(=O)OC)CC(O)CNC(C)C	5.18	<rdkit.Chem.rdchem.Mol object at 0x7ccfc3b50dd0>	COC(=O)CCc1ccc(OCC(O)CNC(C)C)cc1	AQNDDEOPVVGCPG-UHFFFAOYSA-N	C16H25NO4	0	1	25.975867388946565	2.248709422131396	4.497418844262793	25.975867388946565	1.2369460661403129	3.911337868484568	3.7509372035061097	0.17861605730981475	2.063943074421625	193.53608917539577	9.216004246447415	6.007401347175263	6	6	46	21	0	0	5	25	0	16	1	4	0	0	0	0	0	0	0	270	229	271	249	227	236	212	166	150	119	142
[S@@](=O)(c1nc2c([nH]1)ccc(OC)c2)Cc1ncc(c(OC)c1C)C	7.81	<rdkit.Chem.rdchem.Mol object at 0x7ccfc3b50e40>	COc1ccc2[nH]c([S@+]([O-])Cc3ncc(C)c(OC)c3C)nc2c1	SUBDBMMJDZJVOS-XMMPIXPASA-N	C17H19N3O3S	0	0	30.886685106623396	2.438280402180096	4.810787470065682	30.886685106623396	1.2869452127759748	4.10847611359098	4.317294608645535	0.17988727536023064	2.3380976954360153	168.61419288772515	7.025591370321881	6.0030819602073855	15	16	43	24	0	0	7	19	0	17	3	3	1	0	0	0	0	0	0	359.30864197530866	323.22222222222223	466.22222222222223	446.44444444444446	401.77777777777783	330.44444444444446	353.44444444444446	312.55555555555554	242	145	176
N(C(=O)SCc1ccccc1)(C(C(C)C)C)CC	12.23	<rdkit.Chem.rdchem.Mol object at 0x7ccfc3b50eb0>	CCN(C(=O)SCc1ccccc1)C(C)C(C)C	BXEHUCNTIZGSOJ-UHFFFAOYSA-N	C15H23NOS	0	0	22.06671957609397	2.280016228829353	4.560032457658707	22.06671957609397	1.2259288653385538	3.764853816612676	3.720861878490681	0.2067145488050378	1.9017419941180205	100.38473873012148	5.576929929451193	5.1967968559258	6	6	41	18	0	0	3	23	0	15	1	1	1	0	0	0	0	0	0	168.44444444444446	161	181	160.33333333333334	137.33333333333334	137.33333333333334	132	101	57	105	127
c12c(C(=NCc3n1cnn3)c1ccccc1)cc(cc2)Cl	8.14	<rdkit.Chem.rdchem.Mol object at 0x7ccfc3b50f20>	Clc1ccc2c(c1)C(c1ccccc1)=NCc1nncn1-2	CDCHDCWJMGXXRH-UHFFFAOYSA-N	C16H11ClN4	0	0	28.308624238172385	2.490483884540864	4.895264623953523	28.308624238172374	1.348029725627256	4.008638930666913	4.1224743272985425	0.1963083012999306	2.158390892702184	147.22494515556994	7.010711674074759	5.733899001038767	17	17	32	21	0	0	5	11	0	16	4	0	0	0	0	1	0	0	1	281.60493827160496	321.1111111111111	453.6666666666667	486.44444444444446	453.22222222222223	368.8888888888889	260.6666666666667	156.44444444444446	65.33333333333333	127	162
C1(c2c(cc(cc2)Cl)Cl)(Cn2cncn2)OC(CO1)CC	10.17	<rdkit.Chem.rdchem.Mol object at 0x7ccfc3b50f90>	CCC1COC(Cn2cncn2)(c2ccc(Cl)cc2Cl)O1	DWRKFAJEBUWTQM-UHFFFAOYSA-N	C14H15Cl2N3O2	0	0	26.952194419661463	2.505418381179698	4.934054187002912	26.952194419661463	1.2834378295076887	3.986846115094629	3.9392816218279543	0.1875848391346645	2.1129357219298877	147.23099718868485	7.01099986612785	5.733940107583043	11	11	36	21	0	0	7	15	0	14	3	2	0	0	0	2	0	0	2	279.2098765432099	290.22222222222223	421.1111111111111	359	393.93827160493834	380.8888888888889	242.66666666666663	132.77777777777777	51.77777777777777	127	161
OC[C@@H](NCCN[C@H](CO)CC)CC	1.93	<rdkit.Chem.rdchem.Mol object at 0x7ccfc3b51000>	CC[C@@H](CO)NCCN[C@@H](CC)CO	AEUTYOVWOVBAKS-UWVGGRQHSA-N	C10H24N2O2	0	2	17.000791258489457	2.09118356057768	4.182367121155361	17.000791258489457	1.214342232749247	3.4618688603926153	3.4871995937851095	0.24908568527036495	1.5855712420758437	52.01127146006808	3.715090818576291	4.2879326905612984	0	0	38	14	0	0	4	24	0	10	2	2	0	0	0	0	0	0	0	126	92	104	116	74	65	72	52	48	78	98
c1(c(cccc1)OCC)C(=O)N	5.68	<rdkit.Chem.rdchem.Mol object at 0x7ccfc3b51070>	CCOc1ccccc1C(N)=O	SBNKFTQSBPKMBZ-UHFFFAOYSA-N	C9H11NO2	0	0	14.599084678442386	2.29479385844524	4.589587716890479	14.599084678442386	1.2165903898701989	3.368839703487972	3.1357466137728016	0.2613122178144001	1.3251888568380954	49.269092489727925	4.105757707477327	4.0796185140555306	6	6	23	12	0	0	3	11	0	9	1	2	0	0	0	0	0	0	0	170	157	204	198	165	61	12	0	0	65	77
CCSCc1ccccc1OC(=O)NC	7.7	<rdkit.Chem.rdchem.Mol object at 0x7ccfc3b510e0>	CCSCc1ccccc1OC(=O)NC	HEZNVIYQEUHLNI-UHFFFAOYSA-N	C11H15NO2S	0	0	18.791690251976505	2.2852224695544496	4.5704449391088975	18.791690251976505	1.252779350131767	3.5802666348222796	3.3629196612642103	0.2241946440842807	1.6182746515723891	84.99538294559416	5.66635886303961	4.848062044836062	6	6	30	15	0	0	4	15	0	11	1	2	1	0	0	0	0	0	0	182.44444444444449	171.66666666666669	233.33333333333331	187.66666666666663	156	134.66666666666666	70.66666666666666	30.666666666666668	12	81	96
c1(c(CS(=O)(=O)CC)cccc1)OC(=O)NC	4.63	<rdkit.Chem.rdchem.Mol object at 0x7ccfc3b51150>	CCS(=O)(=O)Cc1ccccc1OC(=O)NC	IOPTXXRNXCPJGO-UHFFFAOYSA-N	C11H15NO4S	0	0	20.606999997667916	2.3340336707653546	4.66806734153071	20.606999997667916	1.2121764704510538	3.7157982840217056	3.6538858453820606	0.2149344614930624	1.8264194675288972	88.7257937345234	5.219164337324906	5.016178895562305	6	6	32	17	0	0	6	15	0	11	1	4	1	0	0	0	0	0	0	254.44444444444449	179.66666666666666	317.33333333333337	247.66666666666663	240	278.66666666666663	154.66666666666669	150.66666666666669	24	95	112
c1(c(OC(=O)NC)cccc1)CS(=O)CC	4.7	<rdkit.Chem.rdchem.Mol object at 0x7ccfc3b511c0>	CC[S+]([O-])Cc1ccccc1OC(=O)NC	OMOLDRXZKFFGJI-UHFFFAOYSA-N	C11H15NO3S	0	0	19.94449859240019	2.299766821484043	4.599533642968086	19.94449859240019	1.246531162025012	3.6474206890218057	3.4938979996757373	0.2183686249797336	1.7210216475365532	85.36009131351247	5.335005707094529	4.91688230598459	6	6	31	16	0	0	5	15	0	11	1	3	1	0	0	0	0	0	0	231.30864197530863	175.11111111111111	260.77777777777777	221.88888888888889	203.66666666666663	217.88888888888889	118.55555555555556	100.55555555555556	19	87	103
S(P(=S)(OCC)OCC)CSP(=S)(OCC)OCC	12.45	<rdkit.Chem.rdchem.Mol object at 0x7ccfc3b51230>	CCOP(=S)(OCC)SCSP(=S)(OCC)OCC	RIZMRRKBZQXFOY-UHFFFAOYSA-N	C9H22O4P2S4	0	0	21.412557190118473	2.2882456112707374	4.576491222541476	21.412557190118473	1.1269766942167618	3.7880085102938352	3.815498376013559	0.2008157040007136	1.9809251782911197	100.65742144625052	5.2977590234868694	5.253576770723701	0	0	41	19	0	0	10	22	0	9	0	4	4	2	0	0	0	0	0	170.39506172839504	73.48148148148148	136	112.2962962962963	70.53086419753086	35.40740740740741	169.55555555555554	103.55555555555556	66.66666666666667	104	120
Clc1c(n2nc(c(S(=O)CC)c2N)C#N)c(Cl)cc(c1)C(F)(F)F	9.32	<rdkit.Chem.rdchem.Mol object at 0x7ccfc3b512a0>	CC[S+]([O-])c1c(C#N)nn(-c2c(Cl)cc(C(F)(F)F)cc2Cl)c1N	FNELVJVBIYMIMC-UHFFFAOYSA-N	C13H9Cl2F3N4OS	0	0	28.68596993004205	2.514337972454784	4.949761866591114	28.685969930042052	1.1952487470850854	4.09460857782362	4.244631278556415	0.1768596366065173	2.32112369316948	152.5993515994578	6.358306316644075	5.903284607174639	11	11	33	24	0	0	11	9	0	13	4	1	1	0	3	2	0	0	5	448.51851851851853	360.44444444444446	656.8888888888889	564.6666666666667	610.4938271604938	425.22222222222223	340.41975308641975	365	312.77777777777777	135	164
c1(c(nc(nc1O)NCC)C)CCCC	8	<rdkit.Chem.rdchem.Mol object at 0x7ccfc3b51310>	CCCCc1c(C)[nH]c(NCC)nc1=O	BBXXLROWFHWFQY-UHFFFAOYSA-N	C11H19N3O	0	0	17.9360976794993	2.348501790469292	4.697003580938583	17.936097679499298	1.1957398452999533	3.586504400326016	3.333172000545393	0.2222114667030262	1.6093895114264083	92.42003689516731	6.161335793011154	4.931808912762143	6	6	34	15	0	0	4	19	0	11	3	1	0	0	0	0	0	0	0	176	176	244	220	164	86	47	18	10	87	105
c12c(OC(C1(C)C)OCC)ccc(c2)OS(=O)(=O)C	9.14	<rdkit.Chem.rdchem.Mol object at 0x7ccfc3b51380>	CCOC1Oc2ccc(OS(C)(=O)=O)cc2C1(C)C	IRCMYGHHKLLGHV-UHFFFAOYSA-N	C13H18O5S	0	0	22.4898321343812	2.5272826588926	4.900097640016603	22.4898321343812	1.1836753754937472	3.874413770174529	3.6246638665676536	0.19077178245092913	1.929615443715573	145.7601973297882	7.671589333146748	5.623816673482442	6	6	37	19	0	0	6	18	0	13	0	5	1	0	0	0	0	0	0	288.44444444444446	219.66666666666663	442.66666666666663	326	267.66666666666663	232.33333333333331	167.33333333333331	166	85.33333333333333	120	144
CCOc1cc(ccc1C(=O)OC)NC(=O)C	6.63	<rdkit.Chem.rdchem.Mol object at 0x7ccfc3b513f0>	CCOc1cc(NC(C)=O)ccc1C(=O)OC	GOVWOKSKFSBNGD-UHFFFAOYSA-N	C12H15NO4	0	0	20.366463289645186	2.353797393453976	4.707594786907951	20.366463289645186	1.1980272523320696	3.710627327043772	3.5559504839537093	0.20917355787962996	1.7992506439694416	95.97682402452384	5.6456955308543435	5.0947349969731635	6	6	32	17	0	0	5	15	0	12	1	4	0	0	0	0	0	0	0	274	241	319	319	324	214	167	99	95	93	108
P(=O)(SCCC)(SCCC)OCC	10.16	<rdkit.Chem.rdchem.Mol object at 0x7ccfc3b51460>	CCCSP(=O)(OCC)SCCC	VJYFKVYYMZPMAB-UHFFFAOYSA-N	C8H19O2PS2	0	0	15.264416141226056	2.2458267799378637	4.4916535598757275	15.264416141226056	1.174185857017389	3.395227104179569	3.016351113239401	0.2320270087107232	1.36641212469385	64.93998480140164	4.995383446261664	4.435827797101536	0	0	32	13	0	0	5	19	0	8	0	2	2	1	0	0	0	0	0	96.19753086419752	36.07407407407408	68.44444444444446	69.44444444444444	71.11111111111111	45.333333333333336	16	6	1	71	83
CCOc1ccc2NC(C)(C)C=C(C)c2c1	10.11	<rdkit.Chem.rdchem.Mol object at 0x7ccfc3b514d0>	CCOc1ccc2c(c1)C(C)=CC(C)(C)N2	DECIPOUIJURFOJ-UHFFFAOYSA-N	C14H19NO	0	0	19.513490966374057	2.447010739037148	4.894021478074297	19.513490966374057	1.2195931853983784	3.7025605760200584	3.588820836231502	0.22430130226446887	1.747827319917587	96.7193461424119	6.044959133900743	5.041817075215236	6	6	35	16	0	0	2	19	0	14	1	1	0	0	0	0	0	0	0	176	195	257	239	168	111	56	28	8	103	123
c1(c(cccc1)OCC)OS(=O)(=O)NC(=O)Nc1nc(cc(n1)OC)OC	9.32	<rdkit.Chem.rdchem.Mol object at 0x7ccfc3b51540>	CCOc1ccccc1OS(=O)(=O)NC(=O)Nc1nc(OC)cc(OC)n1	UWVKRNOCDUPIDM-UHFFFAOYSA-N	C15H18N4O7S	0	0	33.21405246395081	2.3538389701389217	4.707677940277845	33.21405246395081	1.2301500912574372	4.190571603839115	4.6599106478206584	0.172589283252617	2.5322480466765964	185.00877600808488	6.852176889188329	6.213655034845007	12	12	45	27	0	0	12	18	0	15	4	7	1	0	0	0	0	0	0	482.44444444444446	379.66666666666663	676.3333333333333	582.3333333333333	689.6666666666667	530	562	398	475.33333333333337	150	175
O=C(C(NCC)C)c1ccccc1	3.93	<rdkit.Chem.rdchem.Mol object at 0x7ccfc3b515b0>	CCNC(C)C(=O)c1ccccc1	LYMHIBZGTAPASQ-UHFFFAOYSA-N	C11H15NO	0	1	16.269956836920027	2.268281880895851	4.536563761791703	16.269956836920027	1.2515351413015403	3.444367813895507	3.2599238664137573	0.2507633743395198	1.444068105712591	57.88960191468518	4.453046301129629	4.320902045953057	6	6	28	13	0	0	2	15	0	11	1	1	0	0	0	0	0	0	0	144	137	172	171	121	79	33	12	3	73	89
O1[C@@H]2[C@@]34[C@H]([C@H](N(CC4)C)Cc4c3c1c(OCC)cc4)C=C[C@@H]2O	4.08	<rdkit.Chem.rdchem.Mol object at 0x7ccfc3b51620>	CCOc1ccc2c3c1O[C@H]1[C@@H](O)C=C[C@H]4[C@@H](C2)N(C)CC[C@@]341	OGDVEMNWJVYAJL-LEPYJNQMSA-N	C19H23NO3	0	1	31.014058032983428	2.7083998763521033	5.327556622168201	31.014058032983428	1.348437305781888	4.133093947336156	4.169248770739641	0.1812716856843322	2.2606449916149267	207.34308762869225	9.014916853421402	6.1672839723401625	6	6	46	23	1	2	4	23	0	19	1	3	0	0	0	0	0	0	0	292	317	511	620	543	369	261	81	32	163	225
C(=O)(C(C)NCC)c1ccc2c(c1)OCO2	4.04	<rdkit.Chem.rdchem.Mol object at 0x7ccfc3b51690>	CCNC(C)C(=O)c1ccc2c(c1)OCO2	MJEMIOXXNCZZFK-UHFFFAOYSA-N	C12H15NO3	0	1	20.449462935032663	2.3928792014560702	4.722769636731465	20.449462935032663	1.2780914334395417	3.6940473168304	3.556049919861826	0.22225311999136413	1.7386539850052218	104.84549766303034	6.5528436039393965	5.122491444928054	6	6	31	16	0	0	4	15	0	12	1	3	0	0	0	0	0	0	0	234	222	321	272	214	179	142	67	26	95	118
O(C(=O)C(C1NCCCC1)c1ccccc1)CC	5.08	<rdkit.Chem.rdchem.Mol object at 0x7ccfc3b51700>	CCOC(=O)C(c1ccccc1)C1CCCCN1	AIVSIRYZIBXTMM-UHFFFAOYSA-N	C15H21NO2	0	1	23.246930052721293	2.3702392260592378	4.7404784521184755	23.246930052721293	1.2914961140400718	3.7947722997409863	3.744224616442249	0.20801247869123604	1.9080012154257795	106.1068998407159	5.894827768928661	5.252233739894084	6	6	39	18	0	0	3	21	0	15	1	2	0	0	0	0	0	0	0	204	193	258	274	292	248	146	44	11	107	139
OC(c1cc(O)ccc1)CNCC	2.66	<rdkit.Chem.rdchem.Mol object at 0x7ccfc3b51770>	CCNCC(O)c1cccc(O)c1	SQVIAVUSQAWMKL-UHFFFAOYSA-N	C10H15NO2	0	1	16.086865860924775	2.264352866593772	4.528705733187543	16.086865860924778	1.2374512200711367	3.444061154877492	3.2155879617169543	0.2473529201320734	1.4303744862193004	68.52343393863025	5.271033379894634	4.4895400525262374	6	6	28	13	0	0	3	15	0	10	1	2	0	0	0	0	0	0	0	152	137	173	175	133	105	52	23	8	73	89
Clc1c(C2=NCc3n(c4sc(cc24)CC)c(nn3)C)cccc1	8.31	<rdkit.Chem.rdchem.Mol object at 0x7ccfc3b517e0>	CCc1cc2c(s1)-n1c(C)nnc1CN=C2c1ccccc1Cl	VMZUTJCNQWMAGF-UHFFFAOYSA-N	C17H15ClN4S	0	0	30.466468701410456	2.536858930940136	4.902681636678942	30.466468701410456	1.3246290739743676	4.097333744488898	4.224285077901953	0.18366456860443275	2.273759157095321	171.46011483831225	7.45478760166575	5.977259795952854	16	16	38	23	0	0	6	15	0	17	4	0	1	0	0	1	0	0	1	284.04938271604937	324.44444444444446	462.77777777777777	482.44444444444446	440	376.66666666666663	263.6296296296296	177.55555555555554	80.44444444444444	143	181
C(N1CCN(CC1)CCOCCOCCO)(c1ccc(cc1)Cl)c1ccccc1	8.33	<rdkit.Chem.rdchem.Mol object at 0x7ccfc3b51850>	OCCOCCOCCN1CCN(C(c2ccccc2)c2ccc(Cl)cc2)CC1	VUFOCTSXHUWGPW-UHFFFAOYSA-N	C23H31ClN2O3	0	2	38.076047137159144	2.4111209065344625	4.822241813068924	38.076047137159144	1.3129671426606602	4.269596977238269	4.220516079212042	0.14553503721420835	2.5046681512152325	3129.5630244676313	107.9159663609528	9.113359401984129	12	12	60	29	0	0	6	31	0	23	2	3	0	0	0	1	0	0	1	325.60493827160496	296.1111111111111	366.6666666666667	417.6666666666667	357.1111111111111	369.33333333333337	357	261.77777777777777	218.77777777777777	171	220
c12c(n(c(=O)n(c2=O)C)C)ncn1CCO	4.09	<rdkit.Chem.rdchem.Mol object at 0x7ccfc3b518c0>	Cn1c(=O)c2c(ncn2CCO)n(C)c1=O	NWPRCRWQMGIBOT-UHFFFAOYSA-N	C9H12N4O3	0	0	20.249435093570572	2.5135833025542755	4.946455568732574	20.249435093570572	1.2655896933481607	3.705742547466377	3.5608352812675284	0.22255220507922052	1.7399987761579925	88.66933883093162	5.541833676933226	4.954917786096167	9	10	28	16	0	0	7	12	0	9	4	3	0	0	0	0	0	0	0	280	264	411	405	355	171	104	42	30	96	120
C1(=NC(c2c(cc(C(C)(C)C)cc2)OCC)CO1)c1c(F)cccc1F	12.83	<rdkit.Chem.rdchem.Mol object at 0x7ccfc3b51930>	CCOc1cc(C(C)(C)C)ccc1C1COC(c2c(F)cccc2F)=N1	IXSZQYVWNJNRAL-UHFFFAOYSA-N	C21H23F2NO2	0	0	32.18029047428562	2.460472044262255	4.8636813925794975	32.18029047428562	1.2377034797802162	4.187335558750276	4.568555702029416	0.17571368084728525	2.474708561039483	176.84859624614862	6.801869086390331	6.130805423107976	12	12	49	26	0	0	5	23	0	21	1	2	0	0	2	0	0	0	2	398	374	542	590	651	421	316	346	359	161	198
S=P(Oc1nc(nc(OCC)c1)CC)(OC)OC	10.96	<rdkit.Chem.rdchem.Mol object at 0x7ccfc3b519a0>	CCOc1cc(OP(=S)(OC)OC)nc(CC)n1	FGIWFCGDPUIBEZ-UHFFFAOYSA-N	C10H17N2O4PS	0	0	21.97680152411685	2.3485953275693263	4.6971906551386535	21.97680152411685	1.2209334180064917	3.770259237739906	3.766154553087502	0.2092308085048612	1.9138411333516927	97.25595224560718	5.403108458089288	5.165132851138044	6	6	35	18	0	0	8	17	0	10	2	4	1	1	0	0	0	0	0	263.7530864197531	198.3703703703704	360.33333333333337	274.44444444444446	272.77777777777777	173.55555555555557	197.33333333333331	65.55555555555556	18.666666666666668	101	116
O=C1[C@@]2([C@H]([C@H]3[C@@H]([C@@]4(C(=CC(=O)C=C4)C(=C)C3)C)CC2)CC1)C	9.03	<rdkit.Chem.rdchem.Mol object at 0x7ccfc3b51a10>	C=C1C[C@@H]2[C@H](CC[C@]3(C)C(=O)CC[C@@H]23)[C@@]2(C)C=CC(=O)C=C12	BFYIZQONLCFLEV-DAELLWKTSA-N	C20H24O2	0	0	28.285306894073436	2.622508924201028	5.212465236918531	28.285306894073436	1.285695767912429	4.0735106836147	4.264306422068474	0.19383211009402151	2.2387369072322367	133.60071960488546	6.072759982040248	5.683313007716422	0	0	46	22	0	0	2	24	0	20	0	2	0	0	0	0	0	0	0	248	261	380	390	323	268	208	156	100	156	211
S(CC/C(=N/S(=O)(=O)N)/N)Cc1nc(sc1)N=C(N)N	3.24	<rdkit.Chem.rdchem.Mol object at 0x7ccfc3b51a80>	N=C(CCSCc1csc(N=C(N)N)n1)NS(N)(=O)=O	XUFQPHANEAPEMJ-UHFFFAOYSA-N	C8H15N7O2S3	0	5	22.898175356730555	2.279374573484795	4.4623693333507415	22.898175356730555	1.1449087678365275	3.87511254574771	3.485038089164672	0.1742519044582336	1.9416261541717228	196.0429788156076	9.80214894078038	5.971481095423656	5	5	35	20	0	0	12	15	0	8	7	2	3	0	0	0	0	0	0	267.33333333333337	188	331	191	203.77777777777777	141.11111111111111	109.33333333333331	137.33333333333331	142.66666666666669	109	122
C1(c2ccc(cc2)Oc2ccccc2)(C(=O)N(C(=O)O1)Nc1ccccc1)C	11.03	<rdkit.Chem.rdchem.Mol object at 0x7ccfc3b51af0>	CC1(c2ccc(Oc3ccccc3)cc2)OC(=O)N(Nc2ccccc2)C1=O	PCCSBWNGDMYFCW-UHFFFAOYSA-N	C22H18N2O4	0	0	36.8406860884429	2.532427534068825	4.931929036094072	36.8406860884429	1.3157387888729608	4.272840231270613	3.944677085271158	0.14088132447396992	2.4019865139516137	641.3460247547646	22.905215169813022	7.493188548661554	18	18	46	28	0	0	6	18	0	22	2	4	0	0	0	0	0	0	0	424	442	654	661	562	533	490	396	325	168	211
S(=O)(=O)(N(C)C)c1ccc(OP(=S)(OC)OC)cc1	7.99	<rdkit.Chem.rdchem.Mol object at 0x7ccfc3b51b60>	COP(=S)(OC)Oc1ccc(S(=O)(=O)N(C)C)cc1	JISACBWYRJHSMG-UHFFFAOYSA-N	C10H16NO5PS2	0	0	22.536271247376373	2.391528463277922	4.783056926555844	22.536271247376373	1.1861195393355983	3.836018180209058	3.842662032762988	0.20224537014542043	1.9880192502924656	103.27508610382894	5.435530847569944	5.279250053188393	6	6	35	19	0	0	9	16	0	10	1	5	2	1	0	0	0	0	0	278.1975308641975	136.37037037037038	395.66666666666663	287.3333333333333	229	174.22222222222223	173.03703703703704	37.888888888888886	217.77777777777777	110	128
C1(c2ccccc2)(C(=O)OC(CCN2CCOCC2)C)CCOCC1	6.12	<rdkit.Chem.rdchem.Mol object at 0x7ccfc3b51bd0>	CC(CCN1CCOCC1)OC(=O)C1(c2ccccc2)CCOCC1	RDEOYUSTRWNWLX-UHFFFAOYSA-N	C20H29NO4	0	1	33.0620324747338	2.4630383602739068	4.926076720547812	33.0620324747338	1.322481298989352	4.137067906624136	3.782447611295628	0.15129790445182512	2.2466620481732535	669.4988374429354	26.779953497717415	7.4228201605482145	6	6	54	25	0	0	5	29	0	20	1	4	0	0	0	0	0	0	0	312	281	372	387	381	374	278	221	179	155	202
O=C(C1=C(C)NC(=C(C(=O)OCC)C1c1cccc(Cl)c1Cl)C)OC	11.01	<rdkit.Chem.rdchem.Mol object at 0x7ccfc3b51c40>	CCOC(=O)C1=C(C)N=C(C)C(C(=O)OC)C1c1cccc(Cl)c1Cl	HAQDEJPEAKWAAM-UHFFFAOYSA-N	C18H19Cl2NO4	0	0	30.659403334118895	2.5167352075657923	5.033470415131586	30.659403334118895	1.2263761333647558	4.123561482739636	4.226771612792473	0.16907086451169892	2.3577292214319105	186.38501409298303	7.455400563719321	6.144105234396802	6	6	44	25	0	0	7	19	0	18	1	4	0	0	0	2	0	0	2	351.2098765432099	333.22222222222223	467.6666666666667	517.0493827160494	621.4444444444445	614.8888888888889	527.5555555555555	194.44444444444449	34.111111111111114	145	179
N1(C(=O)[C@@](N=C1SC)(c1ccccc1)C)Nc1ccccc1	9.22	<rdkit.Chem.rdchem.Mol object at 0x7ccfc3b51cb0>	CSC1=N[C@@](C)(c2ccccc2)C(=O)N1Nc1ccccc1	LMVPQMGRYSRMIW-KRWDZBQOSA-N	C17H17N3OS	0	2	29.098724984346667	2.5352604399336363	4.915016043163533	29.098724984346667	1.322669317470303	4.027294207225531	3.7914442420962384	0.17233837464073812	2.121204373387358	227.72127708921505	10.350967140418865	6.216579772587122	12	12	39	22	0	0	5	17	0	17	3	1	1	0	0	0	0	0	0	274.44444444444446	299.33333333333337	430.6666666666667	437	354	340	257	163	105	133	167
S(c1c(cc(OP(=O)(OCC)NC(C)C)cc1)C)C	10.45	<rdkit.Chem.rdchem.Mol object at 0x7ccfc3b51d20>	CCOP(=O)(NC(C)C)Oc1ccc(SC)c(C)c1	ZCJPOPBZHLUFHF-UHFFFAOYSA-N	C13H22NO3PS	0	0	21.931273842267935	2.3555603496910043	4.711120699382008	21.931273842267935	1.1542775706456807	3.825921509712788	3.874024054845908	0.2038960028866267	1.9961476604424924	101.38784199445182	5.3362022102343065	5.26080706870534	6	6	41	19	0	0	6	22	0	13	1	3	1	1	0	0	0	0	0	217.75308641975303	148.55555555555554	324.66666666666663	252.66666666666669	220.55555555555551	171.77777777777777	141.37037037037038	57.222222222222214	34.33333333333333	112	130
S(=O)(=O)(c1c(cc(OP(=O)(OCC)NC(C)C)cc1)C)C	7.21	<rdkit.Chem.rdchem.Mol object at 0x7ccfc3b51d90>	CCOP(=O)(NC(C)C)Oc1ccc(S(C)(=O)=O)c(C)c1	LVNYJXIBJFXIRZ-UHFFFAOYSA-N	C13H22NO5PS	0	0	23.24793471221678	2.400069777090745	4.80013955418149	23.24793471221678	1.1070445101055608	3.933485358885995	4.001888775904083	0.19056613218590873	2.1287037883767956	131.1745734059092	6.246408257424248	5.61846640219783	6	6	43	21	0	0	8	22	0	13	1	5	1	1	0	0	0	0	0	289.7530864197531	156.55555555555554	420.66666666666663	336.66666666666663	304.55555555555554	219.77777777777777	213.3703703703704	63.888888888888886	226.33333333333331	126	146
Clc1c(C(O)(c2ccc(Cl)cc2)c2cncnc2)cccc1	10.13	<rdkit.Chem.rdchem.Mol object at 0x7ccfc3b51e00>	OC(c1ccc(Cl)cc1)(c1cncnc1)c1ccccc1Cl	NHOWDZOIZKMVAI-UHFFFAOYSA-N	C17H12Cl2N2O	0	0	28.70739786943333	2.512341193132259	5.024682386264519	28.70739786943333	1.3048817213378785	4.02562487742617	4.020315293638369	0.1827416042562895	2.1798176911729557	152.71434572464594	6.941561169302088	5.8170265152923175	18	18	34	22	0	0	5	12	0	17	2	1	0	0	0	2	0	0	2	271.2098765432099	291.22222222222223	418.1111111111111	456.44444444444446	461.55555555555554	422.44444444444446	305.55555555555554	163.55555555555554	46.04938271604938	128	162
O(c1ncnc2c1cccc2)CCc1ccc(C(C)(C)C)cc1	13.68	<rdkit.Chem.rdchem.Mol object at 0x7ccfc3b51e70>	CC(C)(C)c1ccc(CCOc2ncnc3ccccc23)cc1	DMYHGDXADUDKCQ-UHFFFAOYSA-N	C20H22N2O	0	0	29.44672005532361	2.374012116999795	4.748024233999589	29.44672005532361	1.280292176318418	4.064609440927562	4.0124151292668335	0.17445283170725362	2.222302459582951	194.32412170107256	8.448874856568372	6.102436618298848	16	17	45	23	0	0	3	22	0	20	2	1	0	0	0	0	0	0	0	274	295	397	373	285	208	184	210	208	142	173
S(c1cc2[nH]c(nc2cc1)NC(=O)OC)c1ccccc1	10.26	<rdkit.Chem.rdchem.Mol object at 0x7ccfc3b51ee0>	COC(=O)Nc1nc2cc(Sc3ccccc3)ccc2[nH]1	HDDSHPAODJUKPD-UHFFFAOYSA-N	C15H13N3O2S	0	0	27.48122342584854	2.418309993159985	4.718834595074357	27.48122342584854	1.3086296869451686	3.9763847363369216	3.7873886022354446	0.18035183820168785	2.073614103181287	207.84577555385755	9.897417883517026	6.078733685727168	15	16	34	21	0	0	6	13	0	15	3	2	1	0	0	0	0	0	0	298.44444444444446	296.3333333333333	412	332.66666666666663	323	288.33333333333337	256.6666666666667	231.66666666666663	130	121	147
Clc1ccc(CCC(c2ccccc2)(Cn2ncnc2)C#N)cc1	10.38	<rdkit.Chem.rdchem.Mol object at 0x7ccfc3b51f50>	N#CC(CCc1ccc(Cl)cc1)(Cn1cncn1)c1ccccc1	RQDJADAKIFFEKQ-UHFFFAOYSA-N	C19H17ClN4	0	0	31.59043674534347	2.424032862786921	4.836463787708662	31.59043674534347	1.3162681977226447	4.101150286715774	4.058673827390822	0.1691114094746176	2.276325014108136	216.9929892771188	9.041374553213284	6.2553337828937465	17	17	41	24	0	0	5	17	0	19	4	0	0	0	0	1	0	0	1	291.60493827160496	304.1111111111111	379.66666666666663	338.66666666666663	376.1111111111111	437.55555555555554	417.55555555555554	339.1111111111111	245.77777777777777	139	175
N(C1C(C2CC1CC2)c1ccccc1)CC	6.08	<rdkit.Chem.rdchem.Mol object at 0x7ccfc3b51fc0>	CCNC1C2CCC(C2)C1c1ccccc1	IKFBPFGUINLYQI-UHFFFAOYSA-N	C15H21N	0	1	21.57000078924377	2.5196817322433738	4.865529008373679	21.57000078924377	1.3481250493277357	3.7341832569091458	3.4623015028194075	0.21639384392621297	1.7119371714103104	111.50039626252428	6.968774766407768	5.184031774063579	6	6	37	16	0	2	1	21	0	15	1	0	0	0	0	0	0	0	0	130	149	207	183	155	123	65	18	3	107	147
Clc1c(OP(=S)(OC)OC)cc(Cl)c(Cl)c1	12.52	<rdkit.Chem.rdchem.Mol object at 0x7ccfc3b52030>	COP(=S)(OC)Oc1cc(Cl)c(Cl)cc1Cl	JHJOOSLFWRRSGU-UHFFFAOYSA-N	C8H8Cl3O3PS	0	0	19.09413746461609	2.371268757848958	4.742537515697915	19.09413746461609	1.1933835915385054	3.664732610033472	3.638235641154013	0.22738972757212575	1.761502479413917	69.49610144470283	4.343506340293927	4.711274285922315	6	6	24	16	0	0	8	8	0	8	0	3	1	1	0	3	0	0	3	194.5679012345679	135.7037037037037	261.6666666666667	184.49382716049385	140.5925925925926	120.44444444444444	76.50617283950618	19.407407407407412	1.5555555555555556	86	99
N(C(c1ccccc1)C)CCC(c1ccccc1)c1ccccc1	8.54	<rdkit.Chem.rdchem.Mol object at 0x7ccfc3b520a0>	CC(NCCC(c1ccccc1)c1ccccc1)c1ccccc1	NMKSAYKQLCHXDK-UHFFFAOYSA-N	C23H25N	0	1	32.263795334604126	2.339166005104107	4.678332010208213	32.263795334604126	1.344324805608505	4.0921811351769755	4.09434760887445	0.17059781703643542	2.285076127894925	233.3728092648458	9.723867052701909	6.328105951983064	18	18	49	24	0	0	1	25	0	23	1	0	0	0	0	0	0	0	0	226	249	310	290	252	258	244	228	216	143	183
O=c1n(c(=O)n(c2ncn(c12)CCNC(Cc1ccccc1)C)C)C	5.06	<rdkit.Chem.rdchem.Mol object at 0x7ccfc3b52110>	CC(Cc1ccccc1)NCCn1cnc2c1c(=O)n(C)c(=O)n2C	NMCHYWGKBADVMK-UHFFFAOYSA-N	C18H23N5O2	0	1	32.10918101689401	2.5143476858413947	4.94785406775548	32.10918101689401	1.2843672406757605	4.145271758996227	3.655529343449152	0.1462211737379661	2.2125316417985195	1874.0354933418776	74.9614197336751	8.452140134376771	15	16	48	25	0	0	7	23	0	18	5	2	0	0	0	0	0	0	0	346	351	513	492	431	253	207	199	220	153	192
FC(F)(F)c1cc(ccc1)CC(NCC)C	5.99	<rdkit.Chem.rdchem.Mol object at 0x7ccfc3b52180>	CCNC(C)Cc1cccc(C(F)(F)F)c1	DBGIVFWFUFKIQN-UHFFFAOYSA-N	C12H16F3N	0	1	18.530406110978255	2.3384154665813752	4.6768309331627504	18.530406110978255	1.158150381936141	3.65848248780771	3.4577318630568437	0.21610824144105273	1.7106164724526112	110.74074742513258	6.921296714070786	5.1771954899868655	6	6	32	16	0	0	4	16	0	12	1	0	0	0	3	0	0	0	3	266	205	370	248	235	177	118	126	49	92	110
FC(F)(F)c1cc(ccc1)CC(NCC)C	5.99	<rdkit.Chem.rdchem.Mol object at 0x7ccfc3b73680>	CCNC(C)Cc1cccc(C(F)(F)F)c1	DBGIVFWFUFKIQN-UHFFFAOYSA-N	C12H16F3N	0	1	18.530406110978255	2.3384154665813752	4.6768309331627504	18.530406110978255	1.158150381936141	3.65848248780771	3.4577318630568437	0.21610824144105273	1.7106164724526112	110.74074742513258	6.921296714070786	5.1771954899868655	6	6	32	16	0	0	4	16	0	12	1	0	0	0	3	0	0	0	3	266	205	370	248	235	177	118	126	49	92	110
o1c(c(C(=O)Nc2ccccc2)cc1)C	7.59	<rdkit.Chem.rdchem.Mol object at 0x7ccfc3b521f0>	Cc1occc1C(=O)Nc1ccccc1	JFSPBVWPKOEZCB-UHFFFAOYSA-N	C12H11NO2	0	0	19.25941573115599	2.3289115919417145	4.57709435394557	19.259415731155983	1.2839610487437323	3.629486534776804	3.4849400750018216	0.23232933833345476	1.6539159570513853	81.72218791193269	5.448145860795512	4.808790650972961	11	11	26	15	0	0	3	11	0	12	1	2	0	0	0	0	0	0	0	216	215	280	234	224	154	132	81	30	85	103
C1(C(=O)Nc2c(c(c(cc2)O)Cl)Cl)(CCCCC1)C	10.05	<rdkit.Chem.rdchem.Mol object at 0x7ccfc3b52260>	CC1(C(=O)Nc2ccc(O)c(Cl)c2Cl)CCCCC1	VDLGAVXLJYLFDH-UHFFFAOYSA-N	C14H17Cl2NO2	0	0	23.85944856560088	2.4024375988305495	4.804875197661097	23.85944856560088	1.2557604508210989	3.863496633759597	4.0418222678121785	0.21272748777958833	2.0385495328392524	92.92936385562273	4.891019150295933	5.173693562303629	6	6	36	19	0	0	5	17	0	14	1	2	0	0	0	2	0	0	2	213.20987654320987	215.22222222222223	291.44444444444446	275.4938271604938	218.77777777777777	187.88888888888889	142.66666666666669	119	59.66666666666667	115	145
S=P(Oc1cc(c(cc1)N(O)O)C)(OC)OC	9.92	<rdkit.Chem.rdchem.Mol object at 0x7ccfc3b522d0>	COP(=S)(OC)Oc1ccc(N(O)O)c(C)c1	ATKQTXZNVGCYME-UHFFFAOYSA-N	C9H14NO5PS	0	0	20.12904958309967	2.3565157924337075	4.713031584867414	20.12904958309967	1.1840617401823337	3.7214685962452654	3.746575811754687	0.22038681245615807	1.851470557033914	77.13701380196152	4.5374714001153835	4.876211491684617	6	6	31	17	0	0	8	14	0	9	1	5	1	1	0	0	0	0	0	261.7530864197531	193.3703703703704	339.3333333333333	270.3333333333333	211.88888888888889	173.44444444444446	140.1111111111111	78.88888888888889	136.66666666666666	96	110
c1(c(OC(=O)NC)cccc1)C(CC)C	9.05	<rdkit.Chem.rdchem.Mol object at 0x7ccfc3b52340>	CCC(C)c1ccccc1OC(=O)NC	DIRFUJHNVNOBMY-UHFFFAOYSA-N	C12H17NO2	0	0	18.691646682592907	2.3219137637894733	4.643827527578948	18.691646682592907	1.2461097788395272	3.586466458902347	3.4083667185225024	0.22722444790150015	1.6316983164864742	74.73492914592674	4.98232860972845	4.7194126832746655	6	6	32	15	0	0	3	17	0	12	1	2	0	0	0	0	0	0	0	188	182	250	211	180	142	76	16	1	85	102
Clc1ccc(C(=O)c2ccc(OC(C(=O)OC(C)C)(C)C)cc2)cc1	12.55	<rdkit.Chem.rdchem.Mol object at 0x7ccfc3b523b0>	CC(C)OC(=O)C(C)(C)Oc1ccc(C(=O)c2ccc(Cl)cc2)cc1	YMTINGFKWWXKFG-UHFFFAOYSA-N	C20H21ClO4	0	0	30.1539370813551	2.3714870764712628	4.742974152942525	30.1539370813551	1.206157483254204	4.122510951914069	4.502788877883903	0.18011155511535612	2.420987687325178	161.67188310382977	6.46687532415319	6.001859600244599	12	12	46	25	0	0	5	21	0	20	0	4	0	0	0	1	0	0	1	341.60493827160496	335.1111111111111	454.6666666666667	458.66666666666663	367.1111111111111	331.1111111111111	289.77777777777777	230.66666666666663	212.66666666666669	147	174
c1(c(cc(c(c1)Cl)Cl)Cl)OC(C(=O)OC)C	11.54	<rdkit.Chem.rdchem.Mol object at 0x7ccfc3b52420>	COC(=O)C(C)Oc1cc(Cl)c(Cl)cc1Cl	YTAXYXOJOYIQQO-UHFFFAOYSA-N	C10H9Cl3O3	0	0	19.14547564969125	2.3451445868766987	4.690289173753396	19.14547564969125	1.196592228105703	3.658741784688502	3.526265169979284	0.22039157312370525	1.7302429145852365	84.6155154948093	5.288469718425581	4.908121277326302	6	6	25	16	0	0	6	9	0	10	0	3	0	0	0	3	0	0	3	218.8148148148148	200.33333333333331	260.33333333333337	238.60493827160496	151.93827160493828	146.49382716049382	126.55555555555556	69	14.11111111111111	85	99
c1(ccccc1)OCCCCSC(=O)N(C)C	10.73	<rdkit.Chem.rdchem.Mol object at 0x7ccfc3b52490>	CN(C)C(=O)SCCCCOc1ccccc1	HMIBKHHNXANVHR-UHFFFAOYSA-N	C13H19NO2S	0	0	21.17963846462141	2.16061814733188	4.321236294663759	21.179638464621412	1.2458610861542008	3.6993550362664536	3.463465284815124	0.20373325204794848	1.7728978663410606	119.56106922249684	7.033004071911579	5.314455531416314	6	6	36	17	0	0	4	19	0	13	1	2	1	0	0	0	0	0	0	192.44444444444449	166	179.66666666666669	146.66666666666669	97.33333333333331	76	82.66666666666666	108	90	93	110
c12c(oc(n1)Oc1ccc(cc1)O[C@@H](C(=O)O)C)cc(cc2)Cl	9.83	<rdkit.Chem.rdchem.Mol object at 0x7ccfc3b52500>	CC(Oc1ccc(Oc2nc3ccc(Cl)cc3o2)cc1)C(=O)O	MPPOHAUSNPTFAJ-UHFFFAOYSA-N	C16H12ClNO5	1	0	29.30280190116755	2.4124307831275917	4.686904100612816	29.30280190116755	1.2740348652681543	4.065764515344862	3.8501633088888574	0.16739840473429815	2.1810246882283932	330.97550298222313	14.390239260096658	6.634953486456206	15	16	35	23	0	0	7	12	0	16	1	5	0	0	0	1	0	0	1	379.60493827160496	379.1111111111111	545.6666666666667	475.44444444444446	371.77777777777777	347	288.66666666666663	265.1111111111111	237.66666666666663	132	159
CCOC(=O)NCCOc1ccc(cc1)Oc1ccccc1	10.59	<rdkit.Chem.rdchem.Mol object at 0x7ccfc3b52570>	CCOC(=O)NCCOc1ccc(Oc2ccccc2)cc1	HJUFTIJOISQSKQ-UHFFFAOYSA-N	C17H19NO4	0	0	28.215631874468546	2.2742812066303166	4.548562413260637	28.215631874468546	1.282528721566752	3.9807107701837343	3.872211017062027	0.1760095916846376	2.142283026501796	367.0272073921308	16.68305488146049	6.693893340254471	12	12	41	22	0	0	5	19	0	17	1	4	0	0	0	0	0	0	0	318	300	384	320	252	274	232	224	196	121	146
Clc1c(c2c(c[nH]c2)C#N)cccc1Cl	8.91	<rdkit.Chem.rdchem.Mol object at 0x7ccfc3b525e0>	N#Cc1c[nH]cc1-c1cccc(Cl)c1Cl	FKLFBQCQQYDUAM-UHFFFAOYSA-N	C11H6Cl2N2	0	0	19.32816248459065	2.410168262199506	4.7655240725601455	19.32816248459065	1.2885441656393766	3.63595823199862	3.5607723591040465	0.23738482394026977	1.6754425842453209	68.622238596758	4.574815906450533	4.6340817681010416	11	11	21	15	0	0	4	6	0	11	2	0	0	0	0	2	0	0	2	183.20987654320987	196.22222222222223	253.66666666666669	233.82716049382717	206.22222222222223	147	80.44444444444444	18.88888888888889	0	82	102
O=C(N)C(CCN1CCCCC1)(c1ccccc1)c1ccccc1	5.19	<rdkit.Chem.rdchem.Mol object at 0x7ccfc3b52650>	NC(=O)C(CCN1CCCCC1)(c1ccccc1)c1ccccc1	UETXPGADPCBQFT-UHFFFAOYSA-N	C21H26N2O	0	1	31.592250392634284	2.4936555747465325	4.987311149493067	31.592250392634284	1.316343766359762	4.100333877714242	3.9421392572463105	0.16425580238526294	2.247192272006963	257.148776223447	10.714532342643624	6.425123550564656	12	12	50	24	0	0	3	26	0	21	2	1	0	0	0	0	0	0	0	252	262	356	396	418	437	338	222	123	148	194
N1(CCC(c2ccccc2)c2ccccc2)CCCCC1	6.82	<rdkit.Chem.rdchem.Mol object at 0x7ccfc3b526c0>	c1ccc(C(CCN2CCCCC2)c2ccccc2)cc1	JXJPYHDHJZJWRI-UHFFFAOYSA-N	C20H25N	0	1	28.376768468264885	2.34352761135476	4.687055222709521	28.376768468264885	1.3512746889649945	3.96667086390934	4.0049839999845265	0.19071352380878695	2.129476930231614	156.9511961308324	7.473866482420592	5.797872249083122	12	12	46	21	0	0	1	25	0	20	1	0	0	0	0	0	0	0	0	184	200	248	233	214	240	230	178	105	129	169
C1(C(C1(C)C)(C)C)C(=O)OC(c1cc(Oc2ccccc2)ccc1)C#N	12.93	<rdkit.Chem.rdchem.Mol object at 0x7ccfc3b52730>	CC1(C)C(C(=O)OC(C#N)c2cccc(Oc3ccccc3)c2)C1(C)C	XQUXKZZNEFRCAW-UHFFFAOYSA-N	C22H23NO3	0	0	32.358923991582294	2.6821944077505884	5.011718629605934	32.358923991582294	1.2445739996762422	4.217329897920209	3.0032177640037476	0.11550837553860568	2.055195746885272	5789.4248308126325	222.67018580048585	9.619299672285765	12	12	49	26	0	0	4	23	0	22	1	3	0	0	0	0	0	0	0	348	352	458	495	439	442	400	334	268	163	205
N1(CC(Cc2ccc(C(C)(C)C)cc2)C)CCCCC1	8.62	<rdkit.Chem.rdchem.Mol object at 0x7ccfc3b527a0>	CC(Cc1ccc(C(C)(C)C)cc1)CN1CCCCC1	MGNFYQILYYYUBS-UHFFFAOYSA-N	C19H31N	0	1	24.45912414434471	2.3328678608692077	4.6657357217384146	24.45912414434471	1.2229562072172355	3.904916504239852	3.775733392958344	0.1887866696479172	2.0217418206720965	177.47716307753913	8.873858153876956	5.871989122480084	6	6	51	20	0	0	1	31	0	19	1	0	0	0	0	0	0	0	0	150	163	196	171	126	114	106	97	81	131	162
O1[C@H](CN(CC(Cc2ccc(C(C)(C)C)cc2)C)C[C@H]1C)C	10.7	<rdkit.Chem.rdchem.Mol object at 0x7ccfc3b52810>	CC(Cc1ccc(C(C)(C)C)cc1)CN1C[C@@H](C)O[C@@H](C)C1	RYAUSSKQMZRMAI-ALOPSCKCSA-N	C20H33NO	0	1	25.873168177432284	2.337582572356069	4.675165144712139	25.873168177432284	1.1760530989741946	4.000627473360516	4.205370055499803	0.19115318434090017	2.2248196536031255	134.38142177237907	6.1082464441990485	5.689139548038279	6	6	55	22	0	0	2	33	0	20	1	1	0	0	0	0	0	0	0	194	201	243	215	149	138	132	133	129	145	176
N(C(Cc1ccccc1)C)CCC#N	4.14	<rdkit.Chem.rdchem.Mol object at 0x7ccfc3b52880>	CC(Cc1ccccc1)NCCC#N	IQUFSXIQAFPIMR-UHFFFAOYSA-N	C12H16N2	0	1	17.34532430450856	2.1939932777126563	4.3879865554253135	17.34532430450856	1.2389517360363256	3.5076527044621217	3.287382170766763	0.23481301219762596	1.5265637918909116	93.80440276863357	6.700314483473826	4.877684029363761	6	6	30	14	0	0	2	16	0	12	2	0	0	0	0	0	0	0	0	140	129	130	118	100	86	70	62	60	76	93
O(c1n(nc(c1/C=N/OCc1ccc(C(=O)OC(C)(C)C)cc1)C)C)c1ccccc1	13.15	<rdkit.Chem.rdchem.Mol object at 0x7ccfc3b528f0>	Cc1nn(C)c(Oc2ccccc2)c1/C=N/OCc1ccc(C(=O)OC(C)(C)C)cc1	YYJNOYZRYGDPNH-MFKUBSTISA-N	C24H27N3O4	0	0	38.43850193667406	2.4184725696916165	4.72427236240175	38.43850193667406	1.2399516753765825	4.346510358352127	3.744089828028068	0.12077709122671187	2.4515806623474945	1287.4749065980918	41.53144859993844	8.29184025381816	17	17	58	31	0	0	7	27	0	24	3	4	0	0	0	0	0	0	0	446	457	599	574	527	477	381	385	354	185	218
Clc1ccc(OS(=O)(=O)c2ccccc2)cc1	10.12	<rdkit.Chem.rdchem.Mol object at 0x7ccfc3b52960>	O=S(=O)(Oc1ccc(Cl)cc1)c1ccccc1	SPJOZZSIXXJYBT-UHFFFAOYSA-N	C12H9ClO3S	0	0	21.553913408068514	2.3638780421030607	4.727756084206122	21.553913408068514	1.2678772592981478	3.7519629557444016	3.708938060742888	0.21817282710252284	1.8413738497113603	91.13352131913248	5.360795371713675	5.042953949437442	12	12	26	17	0	0	5	9	0	12	0	3	1	0	0	1	0	0	1	238.04938271604937	167.77777777777777	353.3333333333333	284.6666666666667	261.1111111111111	217.33333333333331	148.51851851851853	90.44444444444444	46.666666666666664	95	115
S=P(OCC)(Oc1ccc(S(=O)C)cc1)OCC	8.27	<rdkit.Chem.rdchem.Mol object at 0x7ccfc3b529d0>	CCOP(=S)(OCC)Oc1ccc([S+](C)[O-])cc1	XDNBJTQLKCIJBV-UHFFFAOYSA-N	C11H17O4PS2	0	0	21.24992592939768	2.3299645347730618	4.659929069546122	21.24992592939768	1.1805514405220934	3.7700321966405177	3.788199509954202	0.210455528330789	1.919677507781494	93.56706945830844	5.198170525461581	5.1264651644551575	6	6	35	18	0	0	7	17	0	11	0	4	2	1	0	0	0	0	0	237.06172839506172	135.03703703703704	280.77777777777777	227.1111111111111	198.88888888888889	149.55555555555554	135.9753086419753	39.48148148148148	111.55555555555554	101	118
P(=S)(Oc1ccc(cc1)S(=O)(=O)C)(OCC)OCC	8.48	<rdkit.Chem.rdchem.Mol object at 0x7ccfc3b52a40>	CCOP(=S)(OCC)Oc1ccc(S(C)(=O)=O)cc1	VTFZEBCYVXMEBB-UHFFFAOYSA-N	C11H17O5PS2	0	0	21.84258158900848	2.358294471182264	4.7165889423645275	21.84258158900848	1.149609557316236	3.830764081750615	3.916623557441743	0.2061380819706181	2.007083831423261	103.92768768588464	5.469878299257086	5.285549232760517	6	6	36	19	0	0	8	17	0	11	0	5	2	1	0	0	0	0	0	260.1975308641975	139.7037037037037	342.44444444444446	257.77777777777777	229.33333333333337	170.22222222222223	166.03703703703704	43.66666666666667	175.33333333333334	109	127
O=C(N(C1CCN(CC1)CCc1ccccc1)c1ccccc1)CC	6.04	<rdkit.Chem.rdchem.Mol object at 0x7ccfc3b52ab0>	CCC(=O)N(c1ccccc1)C1CCN(CCc2ccccc2)CC1	PJMPHNIQZUBGLI-UHFFFAOYSA-N	C22H28N2O	0	1	33.20526921155567	2.3829409227576663	4.765881845515333	33.20526921155567	1.3282107684622266	4.133141179804129	4.090412248967307	0.16361648995869227	2.324936491217989	326.56170499649835	13.062468199859934	6.704909652003939	12	12	53	25	0	0	3	28	0	22	2	1	0	0	0	0	0	0	0	262	271	344	334	303	291	241	168	149	152	196
S=P(Oc1cc(c(SC)cc1)C)(OC)OC	11.02	<rdkit.Chem.rdchem.Mol object at 0x7ccfc3b52b20>	COP(=S)(OC)Oc1ccc(SC)c(C)c1	PNVJTZOFSHSLTO-UHFFFAOYSA-N	C10H15O3PS2	0	0	19.395765279875803	2.3394951172440024	4.678990234488005	19.395765279875803	1.2122353299922377	3.659242185678993	3.652952350375651	0.2283095218984782	1.765539333003277	70.64269086312925	4.415168178945578	4.727638277442339	6	6	31	16	0	0	6	15	0	10	0	3	2	1	0	0	0	0	0	188.19753086419752	126.70370370370372	248	177	131.55555555555554	111.44444444444444	83.7037037037037	19	14	91	104
S(c1c(cc(OP(=O)(OC)OC)cc1)C)C	8.82	<rdkit.Chem.rdchem.Mol object at 0x7ccfc3b52b90>	COP(=O)(OC)Oc1ccc(SC)c(C)c1	ZNRZGJAHNMGWQN-UHFFFAOYSA-N	C10H15O4PS	0	0	19.395765279875796	2.3394951172440024	4.678990234488005	19.395765279875796	1.2122353299922373	3.659242185678992	3.652952350375651	0.22830952189847825	1.7655393330032771	70.64269086312925	4.415168178945578	4.727638277442339	6	6	31	16	0	0	6	15	0	10	0	4	1	1	0	0	0	0	0	223.75308641975303	129.66666666666669	344	209	163.55555555555554	148.77777777777777	110.37037037037037	22.555555555555557	19.333333333333332	91	104
S(=O)(=O)(c1c(cc(OP(=S)(OC)OC)cc1)C)C	7.57	<rdkit.Chem.rdchem.Mol object at 0x7ccfc3b52c00>	COP(=S)(OC)Oc1ccc(S(C)(=O)=O)c(C)c1	ZDHYERRNXRANLI-UHFFFAOYSA-N	C10H15O5PS2	0	0	20.714351403399817	2.3939887625126657	4.787977525025331	20.714351403399817	1.1507973001888787	3.7851338575357154	3.7918204474326296	0.210656691524035	1.9206328978132372	89.84710808108416	4.991506004504675	5.085896091537847	6	6	33	18	0	0	8	15	0	10	0	5	2	1	0	0	0	0	0	260.1975308641975	134.7037037037037	344	261	215.55555555555551	159.44444444444446	155.70370370370372	25.666666666666668	166	105	120
S(=O)(c1c(cc(OP(=S)(OC)OC)cc1)C)C	7.28	<rdkit.Chem.rdchem.Mol object at 0x7ccfc3b52c70>	COP(=S)(OC)Oc1ccc([S+](C)[O-])c(C)c1	DLAPIMGBBDILHJ-UHFFFAOYSA-N	C10H15O4PS2	0	0	20.12904958309967	2.356515792433707	4.713031584867414	20.12904958309967	1.1840617401823337	3.7214685962452654	3.746575811754682	0.22038681245615777	1.8514705570339127	77.13701380196177	4.537471400115399	4.876211491684621	6	6	32	17	0	0	7	15	0	10	0	4	2	1	0	0	0	0	0	237.06172839506172	130.03703703703704	282.22222222222223	225.22222222222223	180.11111111111111	138.77777777777777	125.64197530864196	21.48148148148148	102.44444444444446	97	111
Clc1c(C(OCc2ccc(Sc3ccccc3)cc2)Cn2cncc2)ccc(Cl)c1	13.38	<rdkit.Chem.rdchem.Mol object at 0x7ccfc3b52ce0>	Clc1ccc(C(Cn2ccnc2)OCc2ccc(Sc3ccccc3)cc2)c(Cl)c1	ZCJYUTQZBAIHBS-UHFFFAOYSA-N	C24H20Cl2N2OS	0	0	39.31483885326912	2.3654419698572697	4.721133961042824	39.31483885326912	1.310494628442304	4.32786346984364	4.485887298241662	0.1495295766080554	2.5995486014549214	423.8991341951202	14.129971139837345	7.148107824550259	23	23	50	30	0	0	6	20	0	24	2	1	1	0	0	2	0	0	2	335.6543209876543	345.55555555555554	440.1111111111111	400.22222222222223	389.9382716049383	443.1111111111111	408	384.33333333333337	312.44444444444446	174	217
CN(C(=O)Nc1ccccc1)C	5.12	<rdkit.Chem.rdchem.Mol object at 0x7ccfc3b52dc0>	CN(C)C(=O)Nc1ccccc1	XXOYNJXVWVNOOJ-UHFFFAOYSA-N	C9H12N2O	0	0	14.565903310504034	2.2116102388780643	4.42322047775613	14.565903310504034	1.213825275875336	3.3681069927275553	3.2598284381370664	0.27165236984475555	1.3639961244494334	43.58964762813187	3.632470635677656	3.957141239233924	6	6	24	12	0	0	3	12	0	9	2	1	0	0	0	0	0	0	0	156	146	183	142	110	90	45	6	0	66	76
c1(C(C(=O)OC(c2cc(Oc3ccccc3)ccc2)C#N)C(C)C)ccc(cc1)Cl	13.34	<rdkit.Chem.rdchem.Mol object at 0x7ccfc3b52e30>	CC(C)C(C(=O)OC(C#N)c1cccc(Oc2ccccc2)c1)c1ccc(Cl)cc1	NYPJDWWKZLNGGM-UHFFFAOYSA-N	C25H22ClNO3	0	0	38.37773111794112	2.3753359567196823	4.750671913439365	38.37773111794112	1.2792577039313708	4.309744334699204	4.747094484171177	0.15823648280570587	2.6561450320145994	277.3388637152162	9.244628790507203	6.723852381903211	18	18	52	30	0	0	5	22	0	25	1	3	0	0	0	1	0	0	1	391.60493827160496	392.1111111111111	531.6666666666666	577.6666666666667	553.1111111111111	560.3333333333334	500.44444444444446	441.8888888888889	387.3333333333333	172	213
OC(=O)C(c1ccc(cc1)C(CCCN1CCC(CC1)C(c1ccccc1)(c1ccccc1)O)O)(C)C	7.68	<rdkit.Chem.rdchem.Mol object at 0x7ccfc3b52ea0>	CC(C)(C(=O)O)c1ccc(C(O)CCCN2CCC(C(O)(c3ccccc3)c3ccccc3)CC2)cc1	RWTNPBWLLIMQHL-UHFFFAOYSA-N	C32H39NO4	1	1	47.90605524951674	2.4963290306158687	4.992658061231739	47.90605524951674	1.294758249986939	4.5332476553054715	4.094006864371355	0.11064883417219878	2.7178569835784803	3060.8118702130746	82.72464514089391	9.334768296469354	18	18	76	37	0	0	5	39	0	32	1	4	0	0	0	0	0	0	0	422	425	600	613	563	538	432	368	317	233	301
Clc1c(n2nc(c(S(=O)C(F)(F)F)c2N)C#N)c(Cl)cc(c1)C(F)(F)F	10.5	<rdkit.Chem.rdchem.Mol object at 0x7ccfc3b52f10>	N#Cc1nn(-c2c(Cl)cc(C(F)(F)F)cc2Cl)c(N)c1[S+]([O-])C(F)(F)F	ZOCSXAVNDGMNBV-UHFFFAOYSA-N	C12H4Cl2F6N4OS	0	0	30.05033139181156	2.5280952793002744	4.96634123916329	30.05033139181156	1.155781976608137	4.177843502622629	4.4018332155276205	0.1693012775202931	2.4375325390739935	166.3614972621234	6.398519125466285	6.069674559994631	11	11	30	26	0	0	14	4	0	12	4	1	1	0	6	2	0	0	8	606.5185185185185	443.55555555555554	836.9999999999998	800.6666666666666	804.4938271604938	783.2222222222223	536.4197530864196	540.1111111111111	471.88888888888886	144	173
c1c(cc(c(c1Cl)n1c(c(c(n1)C#N)C(F)(F)F)N)Cl)C(F)(F)F	10.39	<rdkit.Chem.rdchem.Mol object at 0x7ccfc3b52f80>	N#Cc1nn(-c2c(Cl)cc(C(F)(F)F)cc2Cl)c(N)c1C(F)(F)F	JWKXVHLIRTVXLD-UHFFFAOYSA-N	C12H4Cl2F6N4	0	0	27.575182922576538	2.531136340335583	4.969270199108093	27.575182922576538	1.1489659551073557	4.101704779368271	4.254821353235585	0.17728422305148273	2.323521513359314	147.52965650084568	6.14706902086857	5.869497953946398	11	11	28	24	0	0	12	4	0	12	4	0	0	0	6	2	0	0	8	557.2098765432099	451.2222222222222	864.8888888888889	708.2222222222223	837.4938271604939	543.7777777777778	453.4444444444444	461.44444444444446	367	134	161
Clc1c(n2nc(c(SC(F)(F)F)c2N)C#N)c(Cl)cc(c1)C(F)(F)F	10.75	<rdkit.Chem.rdchem.Mol object at 0x7ccfc3b52ff0>	N#Cc1nn(-c2c(Cl)cc(C(F)(F)F)cc2Cl)c(N)c1SC(F)(F)F	FQXWEKADCSXYOC-UHFFFAOYSA-N	C12H4Cl2F6N4S	0	0	28.93997039025002	2.5104283095621347	4.9455358481506835	28.93997039025002	1.1575988156100008	4.138384064377487	4.320483425648646	0.17281933702594585	2.3796580319547136	160.82820969608215	6.433128387843286	5.996627506665723	11	11	29	25	0	0	13	4	0	12	4	0	1	0	6	2	0	0	8	557.6543209876543	440.55555555555554	784.2222222222222	599.5555555555555	686.4938271604938	721.1111111111112	481.2592592592593	487.6666666666667	444.3333333333333	138	163
c1(c(nn(c1N)c1c(cc(cc1Cl)C(F)(F)F)Cl)C#N)S(=O)(=O)C(F)(F)F	11.01	<rdkit.Chem.rdchem.Mol object at 0x7ccfc3b53060>	N#Cc1nn(-c2c(Cl)cc(C(F)(F)F)cc2Cl)c(N)c1S(=O)(=O)C(F)(F)F	LGHZJDKSVUTELU-UHFFFAOYSA-N	C12H4Cl2F6N4O2S	0	0	30.746911943285102	2.563879330041291	5.026607868826201	30.746911943285102	1.1387745164179668	4.21911752816129	4.395780717642977	0.1628066932460362	2.4738969260606773	193.84278392202037	7.179362367482236	6.260299211373843	11	11	31	27	0	0	15	4	0	12	4	2	1	0	6	2	0	0	8	629.6543209876543	448.55555555555554	916.2222222222222	947.5555555555557	890.4938271604938	829.1111111111111	577.2592592592592	578.3333333333334	492.33333333333337	152	185
c1(N(C(=O)c2ccccc2)C(C(=O)O)C)cc(c(cc1)F)Cl	8.6	<rdkit.Chem.rdchem.Mol object at 0x7ccfc3b530d0>	CC(C(=O)O)N(C(=O)c1ccccc1)c1ccc(F)c(Cl)c1	YQVMVCCFZCMYQB-UHFFFAOYSA-N	C16H13ClFNO3	1	0	27.52324333722737	2.415797440970925	4.831594881941851	27.52324333722737	1.251056515328517	3.9974595840625087	4.13744915456848	0.1880658706622036	2.208536812065895	132.48464461144687	6.0220293005203125	5.674924109349885	12	12	35	22	0	0	6	13	0	16	1	3	0	0	1	1	0	0	2	349.60493827160496	318.1111111111111	447.44444444444446	462.8888888888889	451.22222222222223	490.44444444444446	392.66666666666663	327.22222222222223	201.66666666666669	123	151
N(c1cc(c(cc1)F)Cl)(C(=O)c1ccccc1)C(C(=O)OC(C)C)C	10.84	<rdkit.Chem.rdchem.Mol object at 0x7ccfc3b53140>	CC(C)OC(=O)C(C)N(C(=O)c1ccccc1)c1ccc(F)c(Cl)c1	IKVXBIIHQGXQRQ-UHFFFAOYSA-N	C19H19ClFNO3	0	0	30.86001614982812	2.421992169509434	4.843984339018866	30.86001614982812	1.2344006459931247	4.119227330017113	4.282376574053599	0.17129506296214397	2.3707988616717137	183.63719010066117	7.345487604026447	6.129252750009062	12	12	44	25	0	0	6	19	0	19	1	3	0	0	1	1	0	0	2	371.60493827160496	346.1111111111111	481.44444444444446	503.8888888888889	495.22222222222223	542.4444444444445	469.66666666666663	409	270	143	174
c1(c(cccn1)C(F)(F)F)S(=O)(=O)NC(=O)Nc1nc(cc(n1)OC)OC	8.56	<rdkit.Chem.rdchem.Mol object at 0x7ccfc3b531b0>	COc1cc(OC)nc(NC(=O)NS(=O)(=O)c2ncccc2C(F)(F)F)n1	HWATZEJQIXKWQS-UHFFFAOYSA-N	C13H12F3N5O5S	0	0	32.3881900478585	2.4498044368734773	4.899608873746953	32.3881900478585	1.1995625943651296	4.200683098675959	4.042636640453221	0.14972728297974894	2.390148885886083	397.1974070317918	14.711015075251549	6.977685177042651	12	12	39	27	0	0	14	12	0	13	5	5	1	0	3	0	0	0	3	584.4444444444445	430.3333333333333	822.6666666666666	715.3333333333334	858.6666666666665	817.6666666666666	556.3333333333333	528	509.33333333333337	150	176
O=C(c1cc(OCC(F)(F)F)ccc1OCC(F)(F)F)NCC1CCCCN1	6.44	<rdkit.Chem.rdchem.Mol object at 0x7ccfc3b53220>	O=C(NCC1CCCCN1)c1cc(OCC(F)(F)F)ccc1OCC(F)(F)F	DJBNUMBKLMJRSA-UHFFFAOYSA-N	C17H20F6N2O3	0	1	33.86082038641036	2.372158609732163	4.744317219464326	33.86082038641036	1.20931501380037	4.230258205680803	4.243897068717467	0.15156775245419524	2.4751013842734304	287.6347961242275	10.27267129015098	6.691311023624163	6	6	48	28	0	0	11	20	0	17	2	3	0	0	6	0	0	0	6	594	437	753	629	556	642	640	725	678	160	194
C1(c2c(c3c(oc2=O)cccc3)O)c2c(CC(C1)c1ccc(cc1)OCc1ccc(cc1)C(F)(F)F)cccc2	12.43	<rdkit.Chem.rdchem.Mol object at 0x7ccfc3b53290>	O=c1c(C2CC(c3ccc(OCc4ccc(C(F)(F)F)cc4)cc3)Cc3ccccc32)c(O)oc2ccccc12	OWUZCVPRFKSBRG-UHFFFAOYSA-N	C33H25F3O4	0	0	52.497738105029654	2.5228886284585528	5.045777256917107	52.497738105029654	1.3124434526257414	4.6379568965489435	4.763343572306262	0.11908358930765654	2.9472442139307	3097.8622554158565	77.4465563853964	9.424761918685968	28	29	65	40	0	0	7	25	0	33	0	4	0	0	3	0	0	0	3	646	612	989	934	911	839	796	785	635	247	317
OCC(COC(=O)c1ccccc1Nc1ccnc2c1cccc2C(F)(F)F)O	9.04	<rdkit.Chem.rdchem.Mol object at 0x7ccfc3b53300>	O=C(OCC(O)CO)c1ccccc1Nc1ccnc2c(C(F)(F)F)cccc12	APQPGQGAWABJLN-UHFFFAOYSA-N	C20H17F3N2O4	0	0	36.67928866458403	2.4709903917774296	4.941980783554861	36.67928866458403	1.264803057399449	4.284979867761299	4.287867336721315	0.14785749436970053	2.520500222017713	660.6005661907463	22.779329868646425	7.557860107034349	16	17	46	29	0	0	9	17	0	20	2	4	0	0	3	0	0	0	3	536	458	766	740	781	683	607	543	537	167	208
FC(F)(F)c1c(C(=O)NCC#N)cncc1	4.22	<rdkit.Chem.rdchem.Mol object at 0x7ccfc3b53370>	N#CCNC(=O)c1cnccc1C(F)(F)F	RLQJEEJISHYWON-UHFFFAOYSA-N	C9H6F3N3O	0	0	19.16421068342794	2.390769092835035	4.781538185670071	19.16421068342794	1.1977631677142462	3.6590254568074503	3.44427772362478	0.21526735772654876	1.706717852404596	109.88654071245487	6.86790879452843	5.169452014660937	6	6	22	16	0	0	7	6	0	9	3	1	0	0	3	0	0	0	3	360	271	465	386	436	447	131	156	120	82	97
COc1ncc(c2n1nc(n2)S(=O)(=O)Nc1c(F)cccc1F)F	5.75	<rdkit.Chem.rdchem.Mol object at 0x7ccfc3b533e0>	COc1ncc(F)c2nc(S(=O)(=O)Nc3c(F)cccc3F)nn12	QZXATCCPQKOEIH-UHFFFAOYSA-N	C12H8F3N5O3S	0	0	30.08569936340007	2.5061687244200823	4.887561359029171	30.08569936340007	1.2535708068083364	4.115812930578076	4.173346311118072	0.17388942962991968	2.3041869240457364	190.1876959501138	7.924487331254742	6.123480195310204	15	16	32	24	0	0	12	8	0	12	5	3	1	0	3	0	0	0	3	520.4444444444445	405.33333333333337	724.3333333333334	799.3333333333333	686.6666666666667	635	695.6666666666666	374	359	138	169
S(=O)(=O)(c1ccc([C@H]([C@H](NC(=O)C(Cl)Cl)CF)O)cc1)C	4.73	<rdkit.Chem.rdchem.Mol object at 0x7ccfc3b53450>	CS(=O)(=O)c1ccc([C@@H](O)[C@@H](CF)NC(=O)C(Cl)Cl)cc1	AYIRNRDRBQJXIF-NXEZZACHSA-N	C12H14Cl2FNO4S	0	0	24.809959147634057	2.3654947855266624	4.730989571053324	24.809959147634057	1.181426626077812	3.929260219850928	3.9897879661433007	0.18998990314968095	2.125675432901631	133.76506554240245	6.369765025828689	5.638022363731498	6	6	35	21	0	0	9	14	0	12	1	4	1	0	1	2	0	0	3	315.65432098765433	202	354.82716049382714	347.55555555555554	353.33333333333337	339.77777777777777	213.22222222222223	215.33333333333331	130.66666666666666	116	142
FC(F)(F)c1nc(OC(C)C)nc(OCc2c(/C(=C\OC)/C(=O)OC)cccc2)c1	11.49	<rdkit.Chem.rdchem.Mol object at 0x7ccfc3b534c0>	CO/C=C(/C(=O)OC)c1ccccc1COc1cc(C(F)(F)F)nc(OC(C)C)n1	MXWAGQASUDSFBG-RVDMUPIBSA-N	C20H21F3N2O5	0	0	36.57692712031245	2.3945910292004693	4.789182058400938	36.57692712031245	1.219230904010415	4.295195425312448	4.797608223415325	0.15992027411384416	2.666729795607364	233.3930635944513	7.77976878648171	6.551336289117728	12	12	51	30	0	0	10	21	0	20	2	5	0	0	3	0	0	0	3	576	485	794	732	787	827	552	497	558	169	199
c1(N2CCN(CC2)CCCC(=O)c2ccc(cc2)F)c(cccc1)OC	6.41	<rdkit.Chem.rdchem.Mol object at 0x7ccfc3b53530>	COc1ccccc1N1CCN(CCCC(=O)c2ccc(F)cc2)CC1	IRYFCWPNDIUQOW-UHFFFAOYSA-N	C21H25FN2O2	0	1	33.96012160259792	2.3598019300053954	4.719603860010793	33.96012160259793	1.3061585231768436	4.172330236045853	3.987132859536115	0.15335126382831213	2.3385838360558275	430.6688505139376	16.56418655822837	7.020850911541814	12	12	51	26	0	0	5	25	0	21	2	2	0	0	1	0	0	0	1	352	325	417	415	310	278	270	202	194	155	196
C(=O)([C@@H](C)Oc1ccc(cc1)Oc1ccc(cn1)C(F)(F)F)OCCCC	12.02	<rdkit.Chem.rdchem.Mol object at 0x7ccfc3b535a0>	CCCCOC(=O)C(C)Oc1ccc(Oc2ccc(C(F)(F)F)cn2)cc1	VAIZTNZGPYBOGF-UHFFFAOYSA-N	C19H20F3NO4	0	0	33.24970801507361	2.343817993879228	4.687635987758455	33.249708015073615	1.2314706672249487	4.190401882275226	4.273231088075685	0.15826781807687723	2.4456220092011147	620.1233607294646	22.96753187886906	7.423170200176222	12	12	47	27	0	0	8	20	0	19	1	4	0	0	3	0	0	0	3	498	421	681	558	494	418	411	333	354	152	182
c1(c(c(c(cc1N(O)O)C(F)(F)F)Cl)N(O)O)Nc1c(cc(cn1)C(F)(F)F)Cl	12.28	<rdkit.Chem.rdchem.Mol object at 0x7ccfc3b53610>	ON(O)c1cc(C(F)(F)F)c(Cl)c(N(O)O)c1Nc1ncc(C(F)(F)F)cc1Cl	LSVNTKWFQZSPIE-UHFFFAOYSA-N	C13H8Cl2F6N4O4	0	0	33.262277347923536	2.507340243748315	5.01468048749663	33.262277347923536	1.1469750809628805	4.2791102524817575	4.44318828476785	0.15321338912992588	2.5560829378938505	244.36655312773905	8.42643286647376	6.563380101928486	12	12	37	29	0	0	16	8	0	13	4	4	0	0	6	2	0	0	8	673.2098765432099	553.2222222222222	991.6666666666666	840.5555555555555	963.8888888888888	1002.5555555555557	1098	471.9382716049383	551.2222222222222	162	193
c1(Oc2c(cc(cn2)C(F)(F)F)Cl)cc(ccc1Cl)NC(=O)NC(=O)c1c(cccc1F)F	12.68	<rdkit.Chem.rdchem.Mol object at 0x7ccfc3b53680>	O=C(NC(=O)c1c(F)cccc1F)Nc1ccc(Cl)c(Oc2ncc(C(F)(F)F)cc2Cl)c1	YOWNVPAUWYHLQX-UHFFFAOYSA-N	C20H10Cl2F5N3O3	0	0	40.101911177711706	2.395326713228305	4.790653426456611	40.101911177711706	1.2152094296276277	4.410955180001588	4.944659227593113	0.1498381584119125	2.792230518653446	295.3765233209729	8.950803736999179	6.882173361210297	18	18	43	33	0	0	13	10	0	20	3	3	0	0	5	2	0	0	7	675.2098765432099	572.2222222222222	926.8888888888888	871	955.7777777777778	652.8888888888889	736.8271604938271	542.3333333333334	630.3333333333333	182	219
Fc1ccc(C(=O)c2cc3nc([nH]c3cc2)NC(=O)OC)cc1	8.65	<rdkit.Chem.rdchem.Mol object at 0x7ccfc3b536f0>	COC(=O)Nc1nc2cc(C(=O)c3ccc(F)cc3)ccc2[nH]1	CPEUVMUXAHMANV-UHFFFAOYSA-N	C16H12FN3O3	0	0	29.66084811484078	2.4370958119178994	4.795510672289259	29.66084811484078	1.289602091949599	4.0661139437361555	4.067156602841615	0.17683289577572237	2.2358532548581356	200.79414350338064	8.730180152320898	6.13518934450753	15	16	35	23	0	0	7	12	0	16	3	3	0	0	1	0	0	0	1	406	381	548	494	473	425	394	318	252	132	161
Fc1ccc(c(c1)F)C(Cn1cncn1)(Cn1cncn1)O	5.06	<rdkit.Chem.rdchem.Mol object at 0x7ccfc3b53760>	OC(Cn1cncn1)(Cn1cncn1)c1ccc(F)cc1F	RFHAOTPXVQNOHP-UHFFFAOYSA-N	C13H12F2N6O	0	0	27.860666706482572	2.4519615062489097	4.8876013275344175	27.860666706482572	1.2663939412037533	4.027792283893737	4.092064108831321	0.18600291403778735	2.1975068752007503	150.64255583778993	6.847388901717724	5.803367211097317	16	16	34	22	0	0	9	12	0	13	6	1	0	0	2	0	0	0	2	408	371	502	456	566	562	567	470	240	128	158
C(=N\OCc1ccc(cc1)NC(=O)NC(=O)c1c(cccc1F)F)(/C1CC1)\c1ccc(cc1)Cl	12.77	<rdkit.Chem.rdchem.Mol object at 0x7ccfc3b537d0>	O=C(NC(=O)c1c(F)cccc1F)Nc1ccc(CO/N=C(\c2ccc(Cl)cc2)C2CC2)cc1	PCKNFPQPGUWFHO-SXBRIOAWSA-N	C25H20ClF2N3O3	0	0	43.4975478983858	2.4004760357822787	4.756829366759097	43.4975478983858	1.2793396440701703	4.4643476995945095	3.80401704394567	0.11188285423369618	2.5598330568277325	1245.1940974499284	36.62335580735083	8.350822129935745	18	18	54	34	0	0	9	20	0	25	3	3	0	0	2	1	0	0	3	543.604938271605	507.1111111111111	680.6666666666666	760.6666666666667	806.1111111111111	559.1111111111111	584.2222222222222	455.7777777777777	465.55555555555554	196	245
c1(C(C(=O)OC(c2cc(Oc3ccccc3)ccc2)C#N)C(C)C)ccc(cc1)OC(F)F	12.66	<rdkit.Chem.rdchem.Mol object at 0x7ccfc3b53840>	CC(C)C(C(=O)OC(C#N)c1cccc(Oc2ccccc2)c1)c1ccc(OC(F)F)cc1	GBIHOLCMZGAKNG-UHFFFAOYSA-N	C26H23F2NO4	0	0	41.684055800100246	2.379760838890584	4.7595216777811675	41.684055800100246	1.263153206063644	4.40027819534018	4.857140204796695	0.1471860668120211	2.774372297961865	347.9884905204654	10.545105773347435	7.046091874482925	18	18	56	33	0	0	7	23	0	26	1	4	0	0	2	0	0	0	2	534	473	708	683	676	672	602	578	543	187	231
c12c(c3c(c[nH]c3)C#N)cccc1OC(O2)(F)F	9.48	<rdkit.Chem.rdchem.Mol object at 0x7ccfc3b538b0>	N#Cc1c[nH]cc1-c1cccc2c1OC(F)(F)O2	MUJOIMFVNIBMKC-UHFFFAOYSA-N	C12H6F2N2O2	0	0	23.04059643184729	2.5048311805297065	4.862166492677231	23.04059643184729	1.2800331351026273	3.851043311375306	3.847201597128129	0.21373342206267384	1.935132691023744	103.31696134942943	5.739831186079413	5.225588222606579	11	11	24	18	0	0	6	6	0	12	2	2	0	0	2	0	0	0	2	368	342	617	462	433	409	306	219	70	106	132
[C@]12([C@@]3(C(=CC(=O)CC3)CC[C@H]1[C@H]1[C@](C[C@@H]2O)([C@](CC1)(C(=O)COC(=O)C)O)C)C)F	7.66	<rdkit.Chem.rdchem.Mol object at 0x7ccfc3b53920>	CC(=O)OCC(=O)[C@@]1(O)CC[C@H]2[C@@H]3CC=C4CC(=O)CC[C@]4(C)[C@@]3(F)[C@@H](O)C[C@@]21C	CIGNZXWBHKAMIO-GSLJADNHSA-N	C23H31FO6	0	0	37.48234716690521	2.7110967799887273	5.379892893264766	37.48234716690521	1.2494115722301735	4.361965893459486	4.528251551880313	0.15094171839601042	2.60894818276977	470.3377887106942	15.677926290356474	7.252063424615943	0	0	61	30	0	0	7	31	0	23	0	6	0	0	1	0	0	0	1	442	392	605	743	678	628	550	433	326	207	280
[C@]12([C@@]3(C(=CC(=O)CC3)CC[C@H]1[C@H]1[C@](C[C@@H]2O)([C@](CC1)(C(=O)COC(=O)C)O)C)C)F	7.66	<rdkit.Chem.rdchem.Mol object at 0x7ccfc3b737d0>	CC(=O)OCC(=O)[C@@]1(O)CC[C@H]2[C@@H]3CC=C4CC(=O)CC[C@]4(C)[C@@]3(F)[C@@H](O)C[C@@]21C	CIGNZXWBHKAMIO-GSLJADNHSA-N	C23H31FO6	0	0	37.48234716690521	2.7110967799887273	5.379892893264766	37.48234716690521	1.2494115722301735	4.361965893459486	4.528251551880313	0.15094171839601042	2.60894818276977	470.3377887106942	15.677926290356474	7.252063424615943	0	0	61	30	0	0	7	31	0	23	0	6	0	0	1	0	0	0	1	442	392	605	743	678	628	550	433	326	207	280
c1(N(C(=O)COc2sc(nn2)C(F)(F)F)C(C)C)ccc(cc1)F	10.06	<rdkit.Chem.rdchem.Mol object at 0x7ccfc3b53a00>	CC(C)N(C(=O)COc1nnc(C(F)(F)F)s1)c1ccc(F)cc1	IANUJLZYFUDJIH-UHFFFAOYSA-N	C14H13F4N3O2S	0	0	28.917767541658087	2.3738027986531987	4.719438427589948	28.917767541658087	1.2049069809024202	4.086307344565549	4.4737856332924615	0.1864077347205192	2.3737036853920497	139.1482614573422	5.797844227389258	5.811008731229367	11	11	37	24	0	0	10	13	0	14	3	2	1	0	4	0	0	0	4	490.44444444444446	393.33333333333337	623.3333333333333	522.3333333333334	505.66666666666674	431.33333333333337	353.66666666666663	354.33333333333337	423	135	160
c1(C(=O)NC(=O)Nc2c(cc(cc2)Oc2c(cc(cc2)C(F)(F)F)Cl)F)c(cccc1F)F	12.86	<rdkit.Chem.rdchem.Mol object at 0x7ccfc632ef10>	O=C(NC(=O)c1c(F)cccc1F)Nc1ccc(Oc2ccc(C(F)(F)F)cc2Cl)cc1F	RYLHNOVXKPXDIP-UHFFFAOYSA-N	C21H11ClF6N2O3	0	0	40.08977594726585	2.390190596338464	4.780381192676927	40.08977594726585	1.2148416953716925	4.41095514167575	5.054917209298693	0.15317930937268764	2.814283942828294	266.969024938722	8.089970452688545	6.781055108677373	18	18	44	33	0	0	12	11	0	21	2	3	0	0	6	1	0	0	7	707.604938271605	583.1111111111111	940.4444444444443	911.1111111111112	965.5555555555557	702	736.4444444444445	626.5555555555555	613.1111111111111	183	221
c1(c2c(F)cccc2F)nnc(nn1)c1c(Cl)cccc1	10.78	<rdkit.Chem.rdchem.Mol object at 0x7ccfc3b53b50>	Fc1cccc(F)c1-c1nnc(-c2ccccc2Cl)nn1	SWBHWUYHHJCADA-UHFFFAOYSA-N	C14H7ClF2N4	0	0	27.251135234329674	2.4090527620069704	4.818105524013941	27.251135234329674	1.2976731063966511	3.979315614359059	4.223846045205754	0.20113552596217876	2.182683442837893	121.53943530052771	5.787592157167986	5.542176125223125	18	18	28	21	0	0	7	7	0	14	4	0	0	0	2	1	0	0	3	373.60493827160496	362.1111111111111	512.4444444444445	574.7777777777777	567.1111111111111	403.77777777777783	227.1111111111111	187.1111111111111	218.22222222222223	117	144
n12c3c(C(=O)N(Cc1c(nc2)C(=O)OCC)C)cc(cc3)F	6.04	<rdkit.Chem.rdchem.Mol object at 0x7ccfc3b53ae0>	CCOC(=O)c1ncn2c1CN(C)C(=O)c1cc(F)ccc1-2	OFBIFZUFASYYRE-UHFFFAOYSA-N	C15H14FN3O3	0	0	27.983330933330627	2.5198873478252835	4.894265737371018	27.983330933330627	1.271969587878665	4.030501728529201	4.110911168607691	0.18685959857307688	2.202102059826578	167.2260723348927	7.601185106131488	5.907803983875572	11	11	36	22	0	0	7	14	0	15	3	3	0	0	1	0	0	0	1	390	368	555	617	604	503	359	256	112	132	165
c12c3c(=O)c(cn1C(CCc2cc(c3)F)C)C(=O)O	7.46	<rdkit.Chem.rdchem.Mol object at 0x7ccfc3b53990>	CC1CCc2cc(F)cc3c(=O)c(C(=O)O)cn1c23	DPSPPJIUMHPXMA-UHFFFAOYSA-N	C14H12FNO3	1	0	24.17139840609748	2.541199810315158	5.0823996206303175	24.17139840609748	1.2721788634788147	3.899385381916453	3.936553875924293	0.20718704610127855	2.0121595759714204	105.0943777251088	5.531283038163621	5.296712668096432	10	11	31	19	0	0	5	12	0	14	1	3	0	0	1	0	0	0	1	328	307	467	518	521	389	233	139	0	118	151
C1(C(C1(C)C)/C=C(/c1ccc(cc1)Cl)\Cl)C(=O)OC(c1cc(Oc2ccccc2)c(cc1)F)C#N	13.86	<rdkit.Chem.rdchem.Mol object at 0x7ccfc3b53bc0>	CC1(C)C(/C=C(\Cl)c2ccc(Cl)cc2)C1C(=O)OC(C#N)c1ccc(F)c(Oc2ccccc2)c1	YXWCBRDRVXHABN-JCMHNJIXSA-N	C28H22Cl2FNO3	0	0	44.60296738659175	2.6181276780235048	4.981035212183924	44.60296738659175	1.2743704967597642	4.501799555358657	3.4203927714471773	0.09772550775563364	2.4825183584280386	3342.1292083298667	95.48940595228191	9.36712633888117	18	18	57	35	0	0	7	22	0	28	1	3	0	0	1	2	0	0	3	489.2098765432099	481.2222222222222	643.1111111111111	708.6666666666666	630.2222222222222	670.8888888888889	683.2716049382717	615.6666666666667	537.6666666666667	208	262
c1(S(=O)(=O)Nc2c(F)cccc2F)nc2n(n1)ccc(n2)C	4.83	<rdkit.Chem.rdchem.Mol object at 0x7ccfc3b53c30>	Cc1ccn2nc(S(=O)(=O)Nc3c(F)cccc3F)nc2n1	RXCPQSJAVKGONC-UHFFFAOYSA-N	C12H9F2N5O2S	0	0	27.555875382396422	2.473085913167411	4.853724505625447	27.555875382396422	1.2525397901089284	4.034214427612092	4.136150615894252	0.18800684617701144	2.208222912742525	146.8790678448886	6.676321265676754	5.778066940844367	15	16	31	22	0	0	10	9	0	12	5	2	1	0	2	0	0	0	2	428.44444444444446	344.3333333333333	609.3333333333334	610.3333333333333	506.6666666666667	579.6666666666666	464.66666666666663	318	247	129	157
N1(c2cc3N(C(=O)COc3cc2F)CC#C)C(=O)C2=C(C1=O)CCCC2	8.73	<rdkit.Chem.rdchem.Mol object at 0x7ccfc3b53ca0>	C#CCN1C(=O)COc2cc(F)c(N3C(=O)C4=C(CCCC4)C3=O)cc21	FOUWCSDKDDHKQP-UHFFFAOYSA-N	C19H15FN2O4	0	0	34.179357032688216	2.5495507757616753	5.024533661334518	34.179357032688216	1.314590655103393	4.210837347567265	4.447317625606342	0.1710506779079362	2.4478125786976026	220.2098450578385	8.46960942530148	6.350092377934366	6	6	41	26	0	0	7	15	0	19	2	4	0	0	1	0	0	0	1	454	430	667	774	741	700	541	525	369	159	207
Fc1c(C2=NCC(=O)N(c3c2cc(N(O)O)cc3)C)cccc1	7.83	<rdkit.Chem.rdchem.Mol object at 0x7ccfc3b53d10>	CN1C(=O)CN=C(c2ccccc2F)c2cc(N(O)O)ccc21	YGLJJRRNHBOWJN-UHFFFAOYSA-N	C16H14FN3O3	0	0	29.53305891862899	2.4767437475400573	4.907814567303057	29.533058918628996	1.284046039940391	4.068508742663509	4.257499388858368	0.1851086690807986	2.281591112945083	148.09615774318416	6.438963380138442	5.830770900207116	12	12	37	23	0	0	7	14	0	16	3	3	0	0	1	0	0	0	1	390	377	534	625	571	531	539	413	235	136	169
FC(F)(F)c1c(c(Nc2ncccc2C(=O)O)ccc1)C	9.09	<rdkit.Chem.rdchem.Mol object at 0x7ccfc3b53d80>	Cc1c(Nc2ncccc2C(=O)O)cccc1C(F)(F)F	NOOCSNJCXJYGPE-UHFFFAOYSA-N	C14H11F3N2O2	1	0	25.476827472104485	2.4148236285752	4.829647257150398	25.47682747210448	1.213182260576404	3.958797265766559	4.084747511899576	0.1945117862809322	2.149197262538599	123.76685499276878	5.893659761560419	5.5603369388653	12	12	32	21	0	0	7	11	0	14	2	2	0	0	3	0	0	0	3	416	351	602	505	502	406	325	371	308	119	143
c1(cc(ccc1)C(F)(F)F)NC(=O)N(C)C	7.85	<rdkit.Chem.rdchem.Mol object at 0x7ccfc3b53df0>	CN(C)C(=O)Nc1cccc(C(F)(F)F)c1	RZILCCPWPBTYDO-UHFFFAOYSA-N	C10H11F3N2O	0	0	18.353490514463783	2.3418465985091235	4.683693197018247	18.353490514463783	1.1470931571539864	3.6639532375556048	3.537393558153042	0.2210870973845651	1.733393802194347	82.65357139389502	5.165848212118439	4.884661663636609	6	6	27	16	0	0	6	11	0	10	2	1	0	0	3	0	0	0	3	326	252	445	303	289	264	175	245	42	89	102
c1(c(ccc(c1)Oc1c(cc(C(F)(F)F)cc1)Cl)N(O)O)C(=O)OCC(=O)OCC	11.71	<rdkit.Chem.rdchem.Mol object at 0x7ccfc3b53e60>	CCOC(=O)COC(=O)c1cc(Oc2ccc(C(F)(F)F)cc2Cl)ccc1N(O)O	BNQAOBCJPGKSTA-UHFFFAOYSA-N	C18H15ClF3NO7	0	0	36.227664851466464	2.4088761078760235	4.817752215752046	36.227664851466464	1.2075888283822154	4.298096477983042	4.703964736550544	0.1567988245516848	2.6470180027547348	396.51347425886223	13.21711580862874	7.081322312163995	12	12	45	30	0	0	12	15	0	18	1	7	0	0	3	1	0	0	4	609.604938271605	513.1111111111111	818.4444444444445	728.1111111111111	735.5555555555555	746	591.4444444444445	601.2222222222222	660.2222222222222	165	196
C(=N\OC)(/C1=NOCCO1)\c1c(Oc2c(c(ncn2)Oc2c(Cl)cccc2)F)cccc1	9.95	<rdkit.Chem.rdchem.Mol object at 0x7ccfc3b53ed0>	CO/N=C(/C1=NOCCO1)c1ccccc1Oc1ncnc(Oc2ccccc2Cl)c1F	UFEODZBUAFNAEU-NLRVBDNBSA-N	C21H16ClFN4O5	0	0	42.39982533446327	2.4160121411336615	4.832024282267323	42.39982533446327	1.3249945417019773	4.388564865034571	4.921670842974481	0.1538022138429525	2.7567988848886977	287.4381246543527	8.982441395448522	6.824158428286685	18	18	48	32	0	0	11	16	0	21	4	5	0	0	1	1	0	0	2	563.604938271605	553.1111111111111	775.4444444444445	913.3333333333334	853.4444444444445	866	800.8888888888889	692.5555555555555	614.1111111111111	180	221
C(c1ccccc1)(Oc1ccc(cc1)C(F)(F)F)CCNC	8.6	<rdkit.Chem.rdchem.Mol object at 0x7ccfc3b53f40>	CNCCC(Oc1ccc(C(F)(F)F)cc1)c1ccccc1	RTHCYVBBDHJXIQ-UHFFFAOYSA-N	C17H18F3NO	0	1	27.653982734846412	2.348565879107499	4.697131758214999	27.653982734846412	1.2569992152202916	3.9931506823995697	4.147643698093119	0.18852925900423267	2.210997749764714	166.3313670970015	7.560516686227341	5.902439346317698	12	12	40	22	0	0	5	18	0	17	1	1	0	0	3	0	0	0	3	362	302	507	392	364	314	322	221	225	126	155
S1c2c(/C(=C\CCN3CCN(CC3)CCO)/c3c1cccc3)cc(C(F)(F)F)cc2	10.19	<rdkit.Chem.rdchem.Mol object at 0x7ccfc3b54040>	OCCN1CCN(CC/C=C2/c3ccccc3Sc3ccc(C(F)(F)F)cc32)CC1	NJMYODHXAKYRHW-DVZOWYKESA-N	C23H25F3N2OS	0	2	38.80513486916169	2.5017624004054553	5.0035248008109114	38.80513486916169	1.293504495638723	4.335906453171979	4.218515680803041	0.14061718936010134	2.538095620436112	1374.3313356057909	45.81104452019303	8.32433487910831	12	12	55	30	0	0	7	25	0	23	2	1	1	0	3	0	0	0	3	438.44444444444446	381.33333333333337	623.3333333333334	537.6666666666666	498.66666666666663	493	462.33333333333326	450.33333333333326	404.66666666666663	185	237
c12N(c3c(Sc1ccc(c2)C(F)(F)F)cccc3)CCCN1CCN(CC1)CCO	9.93	<rdkit.Chem.rdchem.Mol object at 0x7ccfc3b540b0>	OCCN1CCN(CCCN2c3ccccc3Sc3ccc(C(F)(F)F)cc32)CC1	PLDUPXSUYLZYBN-UHFFFAOYSA-N	C22H26F3N3OS	0	2	38.8051348691617	2.5017624004054566	5.003524800810913	38.8051348691617	1.2935044956387232	4.3359064531719795	4.218515680803045	0.1406171893601015	2.538095620436114	1374.3313356058184	45.811044520193946	8.324334879108331	12	12	56	30	0	0	8	26	0	22	3	1	1	0	3	0	0	0	3	442.44444444444446	385.3333333333333	629.3333333333333	534.3333333333333	496	504	440.33333333333337	453.3333333333333	404.66666666666663	186	239
c1(c(nc(cc1)NCc1ccc(cc1)F)N)NC(=O)OCC	7.09	<rdkit.Chem.rdchem.Mol object at 0x7ccfc3b54120>	CCOC(=O)Nc1ccc(NCc2ccc(F)cc2)nc1N	JUUFBMODXQKSTD-UHFFFAOYSA-N	C15H17FN4O2	0	0	27.607840783004676	2.3191138519659287	4.638227703931857	27.607840783004676	1.2549018537729395	3.9888403659163982	3.9949263528143746	0.1815875614915625	2.173482504572628	172.20727120991623	7.827603236814374	5.937156176843416	12	12	39	22	0	0	7	17	0	15	4	2	0	0	1	0	0	0	1	346	321	432	380	329	326	263	235	202	123	147
n1(c(n2cncn2)nc2c(c1=O)cc(cc2)F)c1c(cc(cc1)Cl)Cl	10.05	<rdkit.Chem.rdchem.Mol object at 0x7ccfc3b54190>	O=c1c2cc(F)ccc2nc(-n2cncn2)n1-c1ccc(Cl)cc1Cl	IJJVMEJXYNJXOJ-UHFFFAOYSA-N	C16H8Cl2FN5O	0	0	32.533558859625174	2.522787854093757	5.036822356555035	32.533558859625174	1.301342354385007	4.172323927571716	4.387544684123665	0.17550178736494662	2.3950605050299285	182.78136370041943	7.311254548016778	6.124581436574608	21	22	33	25	0	0	9	8	0	16	5	1	0	0	1	2	0	0	3	411.2098765432099	425.22222222222223	630.1111111111111	662.7777777777778	708.2716049382716	695.4444444444446	532.8888888888889	362.22222222222223	227.44444444444449	146	183
Clc1cc2c(N(C(=O)CN=C2c2c(F)cccc2)CCN(CC)CC)cc1	6.61	<rdkit.Chem.rdchem.Mol object at 0x7ccfc3b54200>	CCN(CC)CCN1C(=O)CN=C(c2ccccc2F)c2cc(Cl)ccc21	SAADBVWGJQAEFS-UHFFFAOYSA-N	C21H23ClFN3O	0	1	34.701148214294406	2.47804484865296	4.904354239452228	34.701148214294406	1.2852277116405335	4.213576499618942	4.330939468093836	0.16040516548495687	2.459036258717911	314.77737851640137	11.658421426533383	6.745117427112534	12	12	50	27	0	0	6	23	0	21	3	1	0	0	1	1	0	0	2	357.60493827160496	353.1111111111111	493.66666666666663	607.4444444444445	577.2222222222222	546.8888888888889	514.6666666666667	351.33333333333337	162.22222222222223	161	203
Cn1cc(c2cccc(c2)C(F)(F)F)c(=O)c(c1)c1ccccc1	8.82	<rdkit.Chem.rdchem.Mol object at 0x7ccfc3b54270>	Cn1cc(-c2ccccc2)c(=O)c(-c2cccc(C(F)(F)F)c2)c1	YWBVHLJPRPCRSD-UHFFFAOYSA-N	C19H14F3NO	0	0	30.523941358008535	2.451920229172017	4.903840458344035	30.523941358008535	1.2718308899170223	4.110369416248751	4.366000853322079	0.1819167022217533	2.3493161909287426	158.47181012988207	6.602992088745086	5.94104546078318	18	18	38	24	0	0	5	14	0	19	1	1	0	0	3	0	0	0	3	420	373	629	561	552	514	437	473	270	142	175
ClCC1CN(C(=O)C1Cl)c1cccc(c1)C(F)(F)F	9.84	<rdkit.Chem.rdchem.Mol object at 0x7ccfc3b542e0>	O=C1C(Cl)C(CCl)CN1c1cccc(C(F)(F)F)c1	OQZCSNDVOWYALR-UHFFFAOYSA-N	C12H10Cl2F3NO	0	0	23.18016417010276	2.4555890903029862	4.821138288112121	23.18016417010276	1.2200086405317243	3.8698607781562817	3.8964326631349	0.20507540332288943	2.001915318952779	100.9155390823476	5.3113441622288216	5.256137806454891	6	6	29	19	0	0	7	10	0	12	1	1	0	0	3	2	0	0	5	335.2098765432099	276.8888888888889	497.77777777777777	369.55555555555554	338.71604938271605	318.44444444444446	234.11111111111111	276.8888888888889	63.77777777777778	110	140
Clc1c(N)c(Cl)c(F)nc1OCC(=O)O	5.43	<rdkit.Chem.rdchem.Mol object at 0x7ccfc3b54350>	Nc1c(Cl)c(F)nc(OCC(=O)O)c1Cl	MEFQWPUMEMWTJP-UHFFFAOYSA-N	C7H5Cl2FN2O3	1	0	17.965814082454774	2.384251087809857	4.768502175619715	17.965814082454774	1.1977209388303185	3.598245217064953	3.343745336264218	0.22291635575094787	1.6125566450072684	91.1262617783219	6.075084118554794	4.917711145016808	6	6	20	15	0	0	8	5	0	7	2	3	0	0	1	2	0	0	3	281.2098765432099	238.22222222222223	341.44444444444446	308.77777777777777	252.3827160493827	172.22222222222223	154.11111111111111	157.11111111111111	8.555555555555555	77	89
C(c1ccc(cc1)OC(F)(F)F)(c1cncnc1)(C(C)C)O	9.62	<rdkit.Chem.rdchem.Mol object at 0x7ccfc3b543c0>	CC(C)C(O)(c1ccc(OC(F)(F)F)cc1)c1cncnc1	VEVZCONIUDBCDC-UHFFFAOYSA-N	C15H15F3N2O2	0	0	26.647676927218072	2.47075306293739	4.9415061258747794	26.647676927218072	1.211258042146276	4.005651466849621	3.9051805864041618	0.17750820847291643	2.1507613875044953	170.27499113860625	7.739772324482101	5.92587208544999	12	12	37	22	0	0	7	15	0	15	2	2	0	0	3	0	0	0	3	412	352	635	454	454	378	288	238	356	129	156
C1(=C(OC(C1=O)c1ccccc1)NC)c1cc(ccc1)C(F)(F)F	9.14	<rdkit.Chem.rdchem.Mol object at 0x7ccfc3b54430>	CNc1oc(-c2ccccc2)c(O)c1-c1cccc(C(F)(F)F)c1	LXUQNVQZFJLROQ-UHFFFAOYSA-N	C18H14F3NO2	0	0	30.55965817859147	2.4962031620642655	4.881113506999298	30.55965817859147	1.2733190907746446	4.112192180147731	4.180711060509672	0.17419629418790303	2.3059500795932486	177.65650865582484	7.402354527326035	6.055320696672032	17	17	38	24	0	0	6	14	0	18	1	2	0	0	3	0	0	0	3	434	394	682	597	571	531	465	542	210	142	176
[Si](c1ccc(cc1)F)(c1ccc(cc1)F)(Cn1cncn1)C	10.48	<rdkit.Chem.rdchem.Mol object at 0x7ccfc3b544a0>	C[Si](Cn1cncn1)(c1ccc(F)cc1)c1ccc(F)cc1	FQKUGOMFVDPBIZ-UHFFFAOYSA-N	C16H15F2N3Si	0	0	28.287320277737887	2.465530647818208	4.9231488010323385	28.287320277737887	1.285787285351722	4.026512941053765	4.0550251098896375	0.1843193231768017	2.188414240240375	151.97035614293077	6.907743461042307	5.81214283681517	17	17	37	22	0	0	6	15	0	16	3	0	0	0	2	0	0	0	2	332.1975308641975	287.88888888888886	370.55555555555554	305.8888888888889	315.1111111111111	362.22222222222223	414	362	276	131	163
C12(N(c3ccccc3)CNC1=O)CCN(CC2)CCCC(c1ccc(cc1)F)c1ccc(cc1)F	9.19	<rdkit.Chem.rdchem.Mol object at 0x7ccfc3b54510>	O=C1NCN(c2ccccc2)C12CCN(CCCC(c1ccc(F)cc1)c1ccc(F)cc1)CC2	QOYHHIBFXOOADH-UHFFFAOYSA-N	C29H31F2N3O	0	1	46.41342390982804	2.536923578370703	4.980913754053267	46.41342390982804	1.3260978259950869	4.495905997107808	3.8601013654818472	0.1102886104423385	2.603456412114832	3123.6102531526008	89.24600723293145	9.299507712757883	18	18	66	35	1	0	6	31	0	29	3	1	0	0	2	0	0	0	2	470	454	626	606	523	526	496	450	394	219	287
FC(F)(F)c1c(C(=O)Nc2cc(OC(C)C)ccc2)cccc1	9.52	<rdkit.Chem.rdchem.Mol object at 0x7ccfc3b54580>	CC(C)Oc1cccc(NC(=O)c2ccccc2C(F)(F)F)c1	PTCGDEVVHUXTMP-UHFFFAOYSA-N	C17H16F3NO2	0	0	27.614147752958473	2.402233350511153	4.804466701022305	27.61414775295847	1.2006151196938466	4.041872641175944	3.96859791744428	0.17254773554105562	2.2113219858456983	232.3815021098075	10.103543569991633	6.281289549692542	12	12	39	23	0	0	6	16	0	17	1	2	0	0	3	0	0	0	3	414	353	585	507	537	526	321	315	299	132	158
Fc1c(C(O)(c2ccc(F)cc2)Cn2ncnc2)cccc1	8.12	<rdkit.Chem.rdchem.Mol object at 0x7ccfc3b545f0>	OC(Cn1cncn1)(c1ccc(F)cc1)c1ccccc1F	JWUCHKBSVLQQCO-UHFFFAOYSA-N	C16H13F2N3O	0	0	28.29693429806636	2.480654602265312	4.954337708394986	28.29693429806636	1.2862242862757436	4.026704935577329	4.04951620397518	0.1840689183625082	2.187054778538707	152.34669605035305	6.924849820470593	5.814616178986188	17	17	35	22	0	0	6	13	0	16	3	1	0	0	2	0	0	0	2	372	344	482	483	529	528	492	362	215	129	162
[truncated: 1,062 more rows]
[truncated: 1,279 more columns]
