# Supplementary material for: Do experimental projection methods outcompete retention time prediction models in non-target screening? A case study on LC/HRMS interlaboratory comparison data
Source: Analyst. 2025 Jul 8;150(16):3567–77. doi: 10.1039/d5an00323g (PMC12268317; doi:10.1039/d5an00323g)
Supplement: AN-150-D5AN00323G-s001 [file AN-150-D5AN00323G-s001.zip › SI/results/NORMAN_RTI_prediction_results.csv]

CS_code	compound	RTI	RT_xgbTREE_pred	sample_type	RTI_pred
DS_AW	10_11-dihydro-10-hydroxycarbamazepine	228.09323738899704	6.564102649688721	sus	328.91971016236283
DS_AW	2-(methylthio)benzothiazole	772.0898672807211	8.11123275756836	sus	486.9179388176936
DS_AW	2-hydroxybenzothiazole	338.74130847924215	4.572756290435791	sus	125.55659558089458
DS_AW	2-methylbenzothiazole	527.7542073344318	7.042072296142578	sus	377.73160846755337
DS_AW	5-chlorobenzotriazole	317.4824274584902	4.845218181610107	sus	153.38133763870158
DS_AW	5-methyl-1H-benzotriazole	228.9089322229954	4.516900062561035	sus	119.85236617017364
DS_AW	Atrazine	579.4814321892305	7.776134967803955	cal	452.69660414167384
DS_AW	Atrazine-desethyl	230.94990091757577	5.65587043762207	sus	236.16792414037502
DS_AW	Atrazine-desisopropyl	90.05757380397566	5.468408107757568	sus	217.0236285783284
DS_AW	Benzotriazole	98.50834928984014	4.574541091918945	cal	125.7388656248964
DS_AW	Caffeine	0	4.366311073303223	cal	104.4737025163865
DS_AW	Carbamazepine	437.76379368086634	8.516012191772461	cal	528.2554018239631
DS_AW	Carbamazepine-10_11-epoxide	304.4390549491355	7.539581298828125	sus	428.53893279280106
DS_AW	Cefoperazone	250.28581577200387	4.494627952575684	cal	117.57786197160647
DS_AW	Chlorothiazide	3.038332595783258	3.233738899230957	cal	-11.188449242111218
DS_AW	Climbazole	342.2748748292645	10.605725288391113	sus	741.6640647295937
DS_AW	Dichlorvos	453.1427417143464	8.01030445098877	cal	476.6107942669271
DS_AW	Dimethyl phthalate	493.4324859803304	6.104157447814941	cal	281.9485299077402
DS_AW	Diphenyl phthalate	1000	11.022738456726074	cal	784.2508785905175
DS_AW	Efavirenz	867.3440481917697	10.621820449829102	cal	743.3077577740075
DS_AW	Haloperidol	229.8094629261277	7.500492572784424	cal	424.54705813155323
DS_AW	Imazalil	261.654144070689	10.630008697509766	cal	744.1439696884078
DS_AW	Irgarol	600.6874924440629	10.445661544799805	sus	725.3178066931337
DS_AW	Metazachlor	647.1706886225729	7.88494873046875	sus	463.8090384914406
DS_AW	Methidathion	734.280933255382	7.008302211761475	sus	374.282891719957
DS_AW	Metolachlor	874.3520811705225	10.045867919921875	cal	684.489511621691
DS_AW	Metolachlor-OA	650.4667860013559	7.757102966308594	sus	450.7529909260057
DS_AW	Monuron	426.56372439882534	7.511415958404541	sus	425.66259170569
DS_AW	Phenazine	559.657012526774	7.621172904968262	sus	436.8713472275205
DS_AW	Progesterone	914.212541225583	10.962748527526855	cal	778.1245014342807
DS_AW	Sebuthylazine	691.5354344790154	8.077668190002441	sus	483.4902101515729
DS_AW	Simazine	437.6656359334911	7.467451095581055	cal	421.1727492458948
DS_AW	Spinosad A	462.56851029337736	10.516274452209473	cal	732.5290387893307
DS_AW	Sucralose	72.00737412583373	5.473790645599365	cal	217.5733117887726
DS_AW	TCMTB	801.475389978037	9.517101287841797	cal	630.4900510622903
DS_AWW	10_11-dihydro-10-hydroxycarbamazepine	354.73048374038177	6.564102649688721	sus	384.430788929291
DS_AWW	2-aminobenzothiazole	354.73048374038177	5.060307502746582	sus	285.1843490438219
DS_AWW	2-hydroxybenzothiazole	393.18083721000954	4.572756290435791	sus	255.22760305292533
DS_AWW	2-methylbenzothiazole	516.2219683128179	7.042072296142578	sus	417.8674394822545
DS_AWW	5-chlorobenzotriazole	393.18083721000954	4.845218181610107	sus	271.82377870367026
DS_AWW	5-methyl-1H-benzotriazole	331.6602716586052	4.516900062561035	sus	251.86899578172375
DS_AWW	Acephate	124.02836292261586	NA	sus	NA
DS_AWW	Adenosine	131.7184336165414	2.4693057537078857	sus	134.92022322813716
DS_AWW	Amitrole	3.4525201428161516	NA	cal	NA
DS_AWW	Aspartame	272.40044070297114	2.6653382778167725	cal	145.87235769911902
DS_AWW	Atrazine	517.6466268107379	7.776134967803955	cal	470.7097747891115
DS_AWW	Atrazine-2-OH	293.20991818897755	5.524280071258545	sus	314.75485196270535
DS_AWW	Atrazine-desethyl	323.9702009646797	5.65587043762207	sus	323.32061584703706
DS_AWW	Atrazine-desethyl-2-OH	131.7184336165414	4.219537258148193	sus	234.21306286323062
DS_AWW	Atrazine-desethyl-desisopropyl	100.95815084083924	3.142899751663208	sus	172.59700792236384
DS_AWW	Atrazine-desisopropyl	247.06949402542438	5.468408107757568	sus	311.1413395895508
DS_AWW	Atrazine-desisopropyl-2-OH	70.1978680651371	4.1751203536987305	sus	231.60580505254853
DS_AWW	Benzotriazole	251.58030101084833	4.574541091918945	cal	255.33515670173517
DS_AWW	Benzotriazole-5-carboxylic acid	139.4085043104669	3.4502291679382324	sus	189.91778369007704
DS_AWW	Caffeine	217.2206904901449	4.366311073303223	cal	242.88239128194644
DS_AWW	Carbamazepine	466.54498437618213	8.516012191772461	cal	525.540913626391
DS_AWW	Carbamazepine-10_11-epoxide	354.73048374038177	7.539581298828125	sus	453.49765211738566
DS_AWW	Cefoperazone	217.37905703759014	4.494627952575684	cal	250.53369397309763
DS_AWW	Chlormequat	3.8354983519902777	NA	cal	NA
DS_AWW	Chlorpyrifos	862.2751495394671	12.063151359558105	sus	802.9456091992965
DS_AWW	Clarithromycin	583.4647170824871	8.3021821975708	cal	509.5498884736668
DS_AWW	Climbazole	654.6432408034777	10.605725288391113	sus	686.5894425201918
DS_AWW	Dichlorvos	426.75253685264	8.01030445098877	cal	487.9073588145819
DS_AWW	Dimethyl phthalate	396.5920116877398	6.104157447814941	cal	353.0632950622055
DS_AWW	Diphenyl phthalate	733.5733181794994	11.022738456726074	cal	719.6036129363508
DS_AWW	Efavirenz	707.762488712546	10.621820449829102	cal	687.8588564173435
DS_AWW	Guanylurea	0	NA	cal	NA
DS_AWW	Haloperidol	443.0766022736749	7.500492572784424	cal	450.6696922832696
DS_AWW	Imazalil	631.1560121064159	10.630008697509766	cal	688.5048113055216
DS_AWW	Irgarol	685.4035235791799	10.445661544799805	sus	673.9873096735968
DS_AWW	Ketoconazole	670.0233821913288	12.316086769104004	sus	823.3771879951544
DS_AWW	L-phenylalanine	123.24059615646759	3.2138924598693848	cal	176.58587024124313
DS_AWW	Melamine	0.9872318198073093	3.265198230743408	sus	179.47268539593682
DS_AWW	Metazachlor	516.2219683128179	7.88494873046875	sus	478.68205832815664
DS_AWW	Metformin	0.9872318198073093	NA	sus	NA
DS_AWW	Methamidophos	92.30319359622386	NA	cal	NA
DS_AWW	Methidathion	554.6723217824456	7.008302211761475	sus	415.47853618423466
DS_AWW	Methomyl	200.92906986187114	4.866611480712891	sus	273.1424630955401
DS_AWW	Metolachlor	682.47103354714	10.045867919921875	cal	642.6900571994789
DS_AWW	Metolachlor-ESA	454.7014027614138	6.876250267028809	sus	406.1750205878793
DS_AWW	Metolachlor-OA	470.08154414926486	7.757102966308594	sus	469.31886813114517
DS_AWW	Monuron	416.25104929178616	7.511415958404541	sus	451.45949584346835
DS_AWW	Nigericin	1000	14.22947883605957	cal	979.1447520243873
DS_AWW	Omethoate	139.4085043104669	4.568291664123535	sus	254.95862504402749
DS_AWW	Progesterone	743.3867496612338	10.962748527526855	cal	714.8388731946917
DS_AWW	Reserpine	546.9822510885201	7.678823471069336	sus	463.60909722753576
DS_AWW	Rifaximin	648.5638699506284	11.210851669311523	cal	734.5762717856146
DS_AWW	Sebuthylazine	585.4326045581478	8.077668190002441	sus	492.88252999380296
DS_AWW	Simazine	432.1937386529753	7.467451095581055	cal	448.2829088511181
DS_AWW	Simazine-2-OH	223.9992819436478	5.496973991394043	sus	312.98707530589496
DS_AWW	Sucralose	243.469972759794	5.473790645599365	cal	311.48884087349154
DS_AWW	TCMTB	600.0050931184404	9.517101287841797	cal	601.7095378490177
DS_AWW	Tetraethylammonium	57.83607058107052	NA	cal	NA
DS_AWW	Tetrahexylammonium	746.5499994896215	10.619577407836914	cal	687.6819252763908
DS_AWW	Theophylline	185.54892847402013	3.361453056335449	sus	184.89917515108465
DS_AWW	Thiabendazole	385.49076651608397	6.898414611816406	sus	407.7323216946831
DS_AWW	Trichlorfon	286.72005243909655	NA	cal	NA
DS_AWW	Uracil	16.782124789521433	NA	cal	NA
DS_BIJ	10_11-dihydro-10-hydroxycarbamazepine	338.7010794059305	6.564102649688721	sus	404.87616307056953
DS_BIJ	2-(methylthio)benzothiazole	663.0485384776294	8.11123275756836	sus	494.52147130228207
DS_BIJ	2-aminobenzothiazole	209.5877065399799	5.060307502746582	sus	321.7081757283964
DS_BIJ	2-hydroxybenzothiazole	405.5635010789499	4.572756290435791	sus	295.2949096693948
DS_BIJ	2-methylbenzothiazole	538.126499838992	7.042072296142578	sus	432.0411498077002
DS_BIJ	5-chlorobenzotriazole	390.5440522416665	4.845218181610107	sus	310.0306959018251
DS_BIJ	5-methyl-1H-benzotriazole	342.09923038900433	4.516900062561035	sus	292.2809705944714
DS_BIJ	Acephate	139.10180809591677	NA	sus	NA
DS_BIJ	Adenosine	75.98255901710938	2.4693057537078857	sus	182.75613385209715
DS_BIJ	Amitrole	2.901999428287465	NA	cal	NA
DS_BIJ	Aspartame	272.920316895381	2.6653382778167725	cal	193.20379274356205
DS_BIJ	Atrazine	523.3632195295662	7.776134967803955	cal	474.6489184472793
DS_BIJ	Atrazine-2-OH	237.31516969210136	5.524280071258545	sus	347.056675868387
DS_BIJ	Atrazine-desethyl	332.3912109257075	5.65587043762207	sus	354.29068671061583
DS_BIJ	Atrazine-desethyl-2-OH	111.04035640902516	4.219537258148193	sus	276.2705784352954
DS_BIJ	Atrazine-desethyl-desisopropyl	120.7842415400728	3.142899751663208	sus	218.66250373702456
DS_BIJ	Atrazine-desethyl-desisopropyl-2-OH	2.8073334819983664	2.775662422180176	sus	199.08366142561204
DS_BIJ	Atrazine-desisopropyl	259.68638756602525	5.468408107757568	sus	343.99152072754663
DS_BIJ	Atrazine-desisopropyl-2-OH	46.10151036169849	4.1751203536987305	sus	273.8837851007447
DS_BIJ	Benzothiazole	470.67282363337046	4.863462924957275	sus	311.01961240524423
DS_BIJ	Benzotriazole	275.45660670288953	4.574541091918945	cal	295.3912524046141
DS_BIJ	Benzotriazole-5-carboxylic acid	219.43038125961712	3.4502291679382324	sus	235.06523165235774
DS_BIJ	Caffeine	227.79687441864795	4.366311073303223	cal	284.1660047221548
DS_BIJ	Carbamazepine	455.23750157038006	8.516012191772461	cal	518.954763235811
DS_BIJ	Carbamazepine-10_11-epoxide	381.34017944554256	7.539581298828125	sus	460.790378200444
DS_BIJ	Cefoperazone	335.5063985629314	4.494627952575684	cal	291.0798046160226
DS_BIJ	Chlormequat	13.836829945765619	NA	cal	NA
DS_BIJ	Chlorothiazide	243.85168462567998	3.233738899230957	cal	223.50850070248995
DS_BIJ	Clarithromycin	465.38118240181086	8.3021821975708	cal	505.9857279691056
DS_BIJ	Climbazole	478.42455678484197	10.605725288391113	sus	653.45584875341
DS_BIJ	Dichlorvos	462.47711922234885	8.01030445098877	cal	488.5043069377956
DS_BIJ	Dimethyl phthalate	487.98133060878826	6.104157447814941	cal	379.1055409247084
DS_BIJ	Efavirenz	688.3802886046028	10.621820449829102	cal	654.549050362193
DS_BIJ	Guanylurea	4.065552217970846	NA	cal	NA
DS_BIJ	Haloperidol	450.39895262876064	7.500492572784424	cal	458.51270062222596
DS_BIJ	Imazalil	471.7485350955184	10.630008697509766	cal	655.1055553725178
DS_BIJ	Irgarol	517.6590406830403	10.445661544799805	sus	642.633603286396
DS_BIJ	Ketoconazole	444.7356578303941	12.316086769104004	sus	773.9366466563499
DS_BIJ	L-alanine	0	NA	cal	NA
DS_BIJ	L-phenylalanine	148.19960644000184	3.2138924598693848	cal	222.44961191479828
DS_BIJ	Melamine	5.811017852569084	3.265198230743408	sus	225.18715821950752
DS_BIJ	Metazachlor	562.4066056422803	7.88494873046875	sus	481.0694794482565
DS_BIJ	Metformin	5.647205111245854	NA	sus	NA
DS_BIJ	Methamidophos	107.66091079831509	NA	cal	NA
DS_BIJ	Methomyl	251.01808677990962	4.866611480712891	sus	311.1903022014776
DS_BIJ	Metolachlor	686.2790383801437	10.045867919921875	cal	615.991047595681
DS_BIJ	Metolachlor-ESA	351.9554153315229	6.876250267028809	sus	422.56910904072816
DS_BIJ	Metolachlor-OA	474.25173059151905	7.757102966308594	sus	473.5289888943863
DS_BIJ	Monuron	446.38463298478547	7.511415958404541	sus	459.1488624416232
DS_BIJ	Nigericin	1000	14.22947883605957	cal	914.9652683632786
DS_BIJ	Omethoate	163.0601518303405	4.568291664123535	sus	295.05392137949
DS_BIJ	Phenazine	572.4766490673752	7.621172904968262	sus	465.5556752831468
DS_BIJ	Progesterone	740.3841441932858	10.962748527526855	cal	677.9131405086042
DS_BIJ	Reserpine	502.4466939557034	7.678823471069336	sus	468.9319436537837
DS_BIJ	Rifaximin	600.1677169319307	11.210851669311523	cal	695.1510675116132
DS_BIJ	Sebuthylazine	583.8497333193067	8.077668190002441	sus	492.5172513568793
DS_BIJ	Simazine	447.2248340529982	7.467451095581055	cal	456.58999226578527
DS_BIJ	Simazine-2-OH	192.63503877675407	5.496973991394043	sus	345.5581934509263
DS_BIJ	TCMTB	667.344416674161	9.517101287841797	cal	581.5875219310246
DS_BIJ	Tetraethylammonium	48.88514716414191	NA	cal	NA
DS_BIJ	Theophylline	184.03896642636792	3.361453056335449	sus	230.32471185277132
DS_BIJ	Thiabendazole	228.61043771468024	6.898414611816406	sus	423.8321530926543
DS_BIJ	Tylosin	412.9269100127449	7.793356895446777	cal	475.6631084013059
DS_BIJ	Uracil	33.175077101966494	NA	cal	NA
DS_BQW	10_11-dihydro-10-hydroxycarbamazepine	407.3215649107793	6.564102649688721	sus	468.8793014657778
DS_BQW	2-(methylthio)benzothiazole	769.5902729328296	8.11123275756836	sus	602.5191934779061
DS_BQW	2-aminobenzothiazole	217.5617654706577	5.060307502746582	sus	338.98264959899234
DS_BQW	2-hydroxybenzothiazole	459.0742374853579	4.572756290435791	sus	296.86835616250795
DS_BQW	2-methylbenzothiazole	597.0813643509009	7.042072296142578	sus	510.1659467249709
DS_BQW	5-chlorobenzotriazole	441.82334662716505	4.845218181610107	sus	320.40340180555296
DS_BQW	5-methyl-1H-benzotriazole	381.4452286234899	4.516900062561035	sus	292.04353876586515
DS_BQW	Adenosine	27.80196603053609	2.4693057537078857	sus	115.1739394777983
DS_BQW	Aspartame	301.9362808141568	2.6653382778167725	cal	132.1070760057108
DS_BQW	Atrazine	628.0021807841334	7.776134967803955	cal	573.573707760753
DS_BQW	Atrazine-2-OH	269.31443804523633	5.524280071258545	sus	379.0602381769682
DS_BQW	Atrazine-desethyl	381.4452286234899	5.65587043762207	sus	390.4269113857055
DS_BQW	Atrazine-desethyl-2-OH	62.30374774692184	4.219537258148193	sus	266.35757166048285
DS_BQW	Atrazine-desethyl-desisopropyl	70.92919317601827	3.142899751663208	sus	173.3584636205428
DS_BQW	Atrazine-desisopropyl	277.93988347433276	5.468408107757568	sus	374.234061548765
DS_BQW	Atrazine-desisopropyl-2-OH	19.176520601439663	4.1751203536987305	sus	262.520874098906
DS_BQW	Benzothiazole	519.452355489033	4.863462924957275	sus	321.97936850524997
DS_BQW	Benzotriazole	284.26030195637276	4.574541091918945	cal	297.02252592249977
DS_BQW	Benzotriazole-5-carboxylic acid	208.93632004156123	3.4502291679382324	sus	199.9053388829147
DS_BQW	Caffeine	237.18263382878703	4.366311073303223	cal	279.03577933148375
DS_BQW	Carbamazepine	552.942991677313	8.516012191772461	cal	637.4837252938963
DS_BQW	Carbamazepine-10_11-epoxide	459.0742374853579	7.539581298828125	sus	553.1403863374251
DS_BQW	Chlormequat	0	NA	cal	NA
DS_BQW	Chlorothiazide	202.43838514859542	3.233738899230957	cal	181.20507833331908
DS_BQW	Clarithromycin	607.1845949534745	8.3021821975708	cal	619.0132571728386
DS_BQW	Climbazole	597.0813643509009	10.605725288391113	sus	817.9915127023269
DS_BQW	Dichlorvos	545.0614340747908	8.01030445098877	cal	593.8010850754644
DS_BQW	Diphenyl phthalate	952.7709672945027	11.022738456726074	cal	854.0127849328665
DS_BQW	Efavirenz	857.8653602968849	10.621820449829102	cal	819.3818001938903
DS_BQW	Haloperidol	534.3190077945803	7.500492572784424	cal	549.7639326695254
DS_BQW	Imazalil	572.0905199140497	10.630008697509766	cal	820.0890946421075
DS_BQW	Irgarol	674.7103732127687	10.445661544799805	sus	804.1653313729007
DS_BQW	Ketoconazole	571.2050280636116	12.316086769104004	sus	965.731203406339
DS_BQW	L-phenylalanine	118.75276282666808	3.2138924598693848	cal	179.49075838139802
DS_BQW	Metazachlor	683.3358186418653	7.88494873046875	sus	582.9729557093217
DS_BQW	Methamidophos	74.27992401581872	NA	cal	NA
DS_BQW	Methidathion	743.7139366455402	7.008302211761475	sus	507.2489131756856
DS_BQW	Metolachlor	850.9057988961823	10.045867919921875	cal	769.6314698756307
DS_BQW	Metolachlor-ESA	450.4487920562614	6.876250267028809	sus	495.84236918594104
DS_BQW	Monuron	519.452355489033	7.511415958404541	sus	550.7074861995545
DS_BQW	Naproxen	683.3358186418653	9.105918884277344	sus	688.4394052920826
DS_BQW	Omethoate	157.18364746698265	4.568291664123535	sus	296.4827052240085
DS_BQW	Phenazine	622.9577006381902	7.621172904968262	sus	560.1882056374284
DS_BQW	Progesterone	896.950846034142	10.962748527526855	cal	848.8309016379068
DS_BQW	Reserpine	614.3322552090938	7.678823471069336	sus	565.1680165720016
DS_BQW	Rifaximin	769.2578329989537	11.210851669311523	cal	870.2618575167039
DS_BQW	Saccharin	167.773041439408	3.227166175842285	cal	180.6373316136995
DS_BQW	Sebuthylazine	709.2121549291546	8.077668190002441	sus	599.6199123105283
DS_BQW	Simazine	523.3024717589893	7.467451095581055	cal	546.909835639834
DS_BQW	Simazine-2-OH	200.31087461246483	5.496973991394043	sus	376.701560296464
DS_BQW	Spinosad A	794.5476119994205	10.516274452209473	cal	810.2648192402921
DS_BQW	Sucralose	286.3795068785908	5.473790645599365	cal	374.69900096926665
DS_BQW	TCMTB	796.4363594242668	9.517101287841797	cal	723.9570206091074
DS_BQW	Tetraethylammonium	23.725768124183197	NA	cal	NA
DS_BQW	Tetrahexylammonium	1000	10.619577407836914	cal	819.1880479760698
DS_BQW	Theophylline	183.05998375427197	3.361453056335449	sus	192.2369276075758
DS_BQW	Thiabendazole	234.81265632885058	6.898414611816406	sus	497.7569080012084
DS_BQW	Uracil	13.785628766351262	NA	cal	NA
DS_DBS	10_11-dihydro-10-hydroxycarbamazepine	522.611819163891	6.564102649688721	sus	571.1696960339991
DS_DBS	2-(methylthio)benzothiazole	896.4587883447587	8.11123275756836	sus	687.7886749189439
DS_DBS	2-aminobenzothiazole	336.3593243945139	5.060307502746582	sus	457.81720318676406
DS_DBS	2-hydroxybenzothiazole	600.1195755822017	4.572756290435791	sus	421.0667552161889
DS_DBS	2-methylbenzothiazole	729.6460886960634	7.042072296142578	sus	607.1979084146719
DS_DBS	5-chlorobenzotriazole	581.5397625892692	4.845218181610107	sus	441.60428297272915
DS_DBS	5-methyl-1H-benzotriazole	522.7923142568735	4.516900062561035	sus	416.8564459306978
DS_DBS	Acephate	251.19663667216287	NA	sus	NA
DS_DBS	Adenosine	51.13461253690839	2.4693057537078857	sus	262.5136687775613
DS_DBS	Atrazine	762.8497374213271	7.776134967803955	cal	662.5298024620771
DS_DBS	Atrazine-2-OH	371.70792138832815	5.524280071258545	sus	492.7903492036704
DS_DBS	Atrazine-desethyl	526.7556467398963	5.65587043762207	sus	502.7093172840679
DS_DBS	Atrazine-desethyl-2-OH	107.10806073337831	4.219537258148193	sus	394.44194670266967
DS_DBS	Atrazine-desethyl-desisopropyl	164.34391609317817	3.142899751663208	sus	313.2875783692298
DS_DBS	Atrazine-desisopropyl	427.4734144214762	5.468408107757568	sus	488.578853804195
DS_DBS	Atrazine-desisopropyl-2-OH	43.54159104955623	4.1751203536987305	sus	391.0939063434866
DS_DBS	Benzotriazole	430.2826053610589	4.574541091918945	cal	421.20128929668795
DS_DBS	Benzotriazole-5-carboxylic acid	351.41688367484244	3.4502291679382324	sus	336.45333703717336
DS_DBS	Butocarboxim	606.0825449464609	5.094882488250732	cal	460.42338316082436
DS_DBS	Caffeine	369.94613885533056	4.366311073303223	cal	405.5054069527953
DS_DBS	Carbamazepine	668.8991170502486	8.516012191772461	cal	718.2999835997123
DS_DBS	Carbamazepine-10_11-epoxide	577.3515173021955	7.539581298828125	sus	644.698950882743
DS_DBS	Cefoperazone	497.5454691031872	4.494627952575684	cal	415.1776273808832
DS_DBS	Chlormequat	0	NA	cal	NA
DS_DBS	Chlorothiazide	365.13756287660624	3.233738899230957	cal	320.13481673535165
DS_DBS	Clarithromycin	642.8939159711304	8.3021821975708	cal	702.1819884473033
DS_DBS	Climbazole	648.6368964879198	10.605725288391113	sus	875.8175745582244
DS_DBS	Clotrimazole	673.2369114968214	11.618985176086426	sus	952.1946890927509
DS_DBS	Dichlorvos	675.5779270945617	8.01030445098877	cal	680.1809398008587
DS_DBS	Dimethyl phthalate	709.6556835591083	6.104157447814941	cal	536.5001233122108
DS_DBS	Diphenyl phthalate	1000	11.022738456726074	cal	907.2510329503962
DS_DBS	Efavirenz	935.2783629086379	10.621820449829102	cal	877.0307894535629
DS_DBS	Haloperidol	591.2576064762878	7.500492572784424	cal	641.7525359083853
DS_DBS	Imazalil	618.164353798063	10.630008697509766	cal	877.6480000414268
DS_DBS	Irgarol	768.7808753780268	10.445661544799805	sus	863.7523511880303
DS_DBS	Ketoconazole	604.9461388877493	12.316086769104004	sus	1004.740545154618
DS_DBS	L-phenylalanine	238.00402775567017	3.2138924598693848	cal	318.6388394539036
DS_DBS	Metazachlor	812.7994863409522	7.88494873046875	sus	670.7319244594562
DS_DBS	Methamidophos	155.60505402353675	NA	cal	NA
DS_DBS	Methidathion	868.1270345021414	7.008302211761475	sus	604.652399968217
DS_DBS	Methomyl	419.15965641644345	4.866611480712891	sus	443.21685885346466
DS_DBS	Metolachlor	958.404707177458	10.045867919921875	cal	833.6168609270483
DS_DBS	Metolachlor-ESA	578.8245976807261	6.876250267028809	sus	594.6986392107904
DS_DBS	Monuron	659.5763397003944	7.511415958404541	sus	642.5759146730402
DS_DBS	Naproxen	576.825304505937	9.105918884277344	sus	762.7657436334225
DS_DBS	Omethoate	290.9540143456417	4.568291664123535	sus	420.73022232927633
DS_DBS	Phenazine	756.4301500151391	7.621172904968262	sus	650.8491316239767
DS_DBS	Progesterone	987.1787339588235	10.962748527526855	cal	902.729135114503
DS_DBS	Reserpine	654.2576202938194	7.678823471069336	sus	655.194693846974
DS_DBS	Rifaximin	869.6872385955623	11.210851669311523	cal	921.4305584182159
DS_DBS	Sebuthylazine	836.481076226841	8.077668190002441	sus	685.2586578400061
DS_DBS	Simazine	668.9775040966886	7.467451095581055	cal	639.2619481338429
DS_DBS	Simazine-2-OH	313.699266651824	5.496973991394043	sus	490.7320820062945
DS_DBS	Spinosad A	788.0908564092222	10.516274452209473	cal	869.0749837942739
DS_DBS	Sucralose	413.42831919442955	5.473790645599365	cal	488.984576673731
DS_DBS	TCMTB	909.8622887396011	9.517101287841797	cal	793.7596928788005
DS_DBS	Tetraethylammonium	45.215919879444556	NA	cal	NA
DS_DBS	Tetrahexylammonium	928.375246187549	10.619577407836914	cal	876.8617142960211
DS_DBS	Theophylline	310.9326263110624	3.361453056335449	sus	329.76160540342664
DS_DBS	Thiabendazole	357.51901101631137	6.898414611816406	sus	596.3693346769375
DS_DBS	Tylosin	584.9102724989036	7.793356895446777	cal	663.8279503075067
DS_DBS	Vancomycin	281.7089332168385	6.524641036987305	cal	568.1951737524349
DS_DID	10_11-dihydro-10-hydroxycarbamazepine	587.1241354854473	6.564102649688721	sus	596.648741468601
DS_DID	2-(methylthio)benzothiazole	814.0373789307738	8.11123275756836	sus	695.3036653936286
DS_DID	2-methylbenzothiazole	689.4575590000064	7.042072296142578	sus	627.1271471755423
DS_DID	Adenosine	17.616387230510334	2.4693057537078857	sus	335.53826717555893
DS_DID	Aspartame	427.9210710879084	2.6653382778167725	cal	348.0385563589312
DS_DID	Atrazine	715.0005078589794	7.776134967803955	cal	673.9356842598637
DS_DID	Atrazine-desethyl	525.4513450059286	5.65587043762207	sus	538.7340390584051
DS_DID	Atrazine-desisopropyl-2-OH	17.616387230510334	4.1751203536987305	sus	444.31193057674125
DS_DID	Carbamazepine	677.8379680501087	8.516012191772461	cal	721.1149944372814
DS_DID	Cefoperazone	565.6478710493661	4.494627952575684	cal	464.6857812956572
DS_DID	Chlorothiazide	227.38270834802742	3.233738899230957	cal	384.2834201741792
DS_DID	Clarithromycin	695.9071701793717	8.3021821975708	cal	707.4798245809033
DS_DID	Dichlorvos	650.8459423199351	8.01030445098877	cal	688.8678301934865
DS_DID	Efavirenz	891.4742551139714	10.621820449829102	cal	855.3948151460735
DS_DID	EmamectinB1a	880.1160926915587	11.255511283874512	cal	895.8030010551364
DS_DID	Haloperidol	648.3482201536026	7.500492572784424	cal	656.3589598637285
DS_DID	Imazalil	667.0018235485934	10.630008697509766	cal	855.916950257982
DS_DID	Irgarol	742.8489103989066	10.445661544799805	sus	844.161795191344
DS_DID	Ketoconazole	685.0082797167646	12.316086769104004	sus	963.4320862103688
DS_DID	Metazachlor	773.9938653815984	7.88494873046875	sus	680.874346640627
DS_DID	Methamidophos	20.91934534515187	NA	cal	NA
DS_DID	Metolachlor	886.9356485404159	10.045867919921875	cal	818.6683932808312
DS_DID	Metolachlor-ESA	631.6169283178643	6.876250267028809	sus	616.5532726293778
DS_DID	Metolachlor-OA	707.2546761329731	7.757102966308594	sus	672.7220819583488
DS_DID	Monuron	653.8633247340728	7.511415958404541	sus	657.055504887232
DS_DID	Progesterone	927.0391223569236	10.962748527526855	cal	877.1345727772266
DS_DID	Reserpine	716.1532346994564	7.678823471069336	sus	667.7304800184819
DS_DID	Rifaximin	845.4887700153961	11.210851669311523	cal	892.95521801815
DS_DID	Sebuthylazine	782.8924239480818	8.077668190002441	sus	693.1633736089057
DS_DID	Simazine	639.9699611963574	7.467451095581055	cal	654.2520236705365
DS_DID	Simazine-2-OH	240.08035139259513	5.496973991394043	sus	528.6017840303718
DS_DID	Spinosad A	812.837727321408	10.516274452209473	cal	848.6645263922582
DS_DID	TCMTB	839.0676538002723	9.517101287841797	cal	784.9508464525043
DS_DID	Tetraethylammonium	9.13247924682866	NA	cal	NA
DS_DID	Tetrahexylammonium	1000	10.619577407836914	cal	855.2517844235939
DS_DID	Tylosin	659.9685336664558	7.793356895446777	cal	675.03386466033
DS_DID	Uracil	0	NA	cal	NA
DS_DP	10_11-dihydro-10-hydroxycarbamazepine	666.5348191293217	6.564102649688721	sus	628.5878444924222
DS_DP	2-(methylthio)benzothiazole	853.0293642409574	8.11123275756836	sus	727.76473681657
DS_DP	2-aminobenzothiazole	415.21702828804666	5.060307502746582	sus	527.1538377921731
DS_DP	2-hydroxybenzothiazole	688.3237731824264	4.572756290435791	sus	493.5613562028134
DS_DP	2-methylbenzothiazole	764.4896676017138	7.042072296142578	sus	659.8850983733096
DS_DP	5-chlorobenzotriazole	686.3493130268263	4.845218181610107	sus	512.3657891177264
DS_DP	5-methyl-1H-benzotriazole	641.2685054234894	4.516900062561035	sus	489.69750422907566
DS_DP	Adenosine	57.61086429971318	2.4693057537078857	sus	346.8435385686769
DS_DP	Amitrole	0.9247330693829968	NA	cal	NA
DS_DP	Aspartame	554.0509331069912	2.6653382778167725	cal	360.56803011326355
DS_DP	Atrazine	781.5288122715305	7.776134967803955	cal	706.8107252865666
DS_DP	Atrazine-2-OH	514.8212845240485	5.524280071258545	sus	558.850441294943
DS_DP	Atrazine-desethyl	630.88304914584	5.65587043762207	sus	567.7827564157997
DS_DP	Atrazine-desethyl-2-OH	101.9149347219907	4.219537258148193	sus	469.08334691676816
DS_DP	Atrazine-desethyl-desisopropyl	112.3805905763495	3.142899751663208	sus	393.9941366256178
DS_DP	Atrazine-desethyl-desisopropyl-2-OH	2.377236099876564	2.775662422180176	sus	368.2918607727103
DS_DP	Atrazine-desisopropyl-2-OH	35.578301064760055	4.1751203536987305	sus	465.9983355611465
DS_DP	Benzotriazole	528.6760755445957	4.574541091918945	cal	493.6847732099344
DS_DP	Benzotriazole-5-carboxylic acid	460.79865492249377	3.4502291679382324	sus	415.48111420688105
DS_DP	Caffeine	488.6395662335047	4.366311073303223	cal	479.26709007814725
DS_DP	Carbamazepine	746.4085821963774	8.516012191772461	cal	752.7383670295019
DS_DP	Carbamazepine-10_11-epoxide	668.8532727784077	7.539581298828125	sus	691.8482934217805
DS_DP	Cefoperazone	551.288707373612	4.494627952575684	cal	488.15605974536163
DS_DP	Chlormequat	4.180332869518467	NA	cal	NA
DS_DP	Chlorothiazide	199.8354912240641	3.233738899230957	cal	400.34800833770294
DS_DP	Chlorpyrifos	979.1929372358488	12.063151359558105	sus	963.1509459509908
DS_DP	Climbazole	747.5826907234513	10.605725288391113	sus	877.6934958022701
DS_DP	Dichlorvos	716.5396500915859	8.01030445098877	cal	721.48186315216185
DS_DP	Dimethyl phthalate	694.4993501372028	6.104157447814941	cal	597.9926057890747
DS_DP	Diphenyl phthalate	903.7017845618054	11.022738456726074	cal	902.2052152699036
DS_DP	Efavirenz	894.7111665271019	10.621820449829102	cal	878.6406881475199
DS_DP	Guanylurea	0	NA	cal	NA
DS_DP	Haloperidol	695.1873365757626	7.500492572784424	cal	689.3613808770677
DS_DP	Imazalil	734.4187812073415	10.630008697509766	cal	879.1225254316096
DS_DP	Irgarol	829.7290152435738	10.445661544799805	sus	868.2679273111735
DS_DP	Ketoconazole	737.3630204289408	12.316086769104004	sus	977.9369346677405
DS_DP	L-alanine	2.139388587211549	NA	cal	NA
DS_DP	L-phenylalanine	207.26515538235168	3.2138924598693848	cal	398.9599985076119
DS_DP	Melamine	3.3746899446072707	3.265198230743408	sus	402.54797590024646
DS_DP	Metazachlor	779.9687699103629	7.88494873046875	sus	713.644844409731
DS_DP	Metformin	3.390855314631905	NA	sus	NA
DS_DP	Methamidophos	111.84654184857193	NA	cal	NA
DS_DP	Methidathion	802.7362342936912	7.008302211761475	sus	657.691947951794
DS_DP	Methomyl	461.974693859094	4.866611480712891	sus	513.8390171152655
DS_DP	Metolachlor	884.3140784352324	10.045867919921875	cal	844.6627035966098
DS_DP	Metolachlor-ESA	764.2089564423386	6.876250267028809	sus	649.0888569436773
DS_DP	Metolachlor-OA	802.8018067954672	7.757102966308594	sus	705.6123375436398
DS_DP	Monuron	709.5629367310014	7.511415958404541	sus	690.0567758659008
DS_DP	Naproxen	829.433238115304	9.105918884277344	sus	788.5762904483797
DS_DP	Octocrylene	1000	13.00115966796875	cal	1017.9575717757684
DS_DP	Omethoate	294.491739640232	4.568291664123535	sus	493.2526195537832
DS_DP	Phenazine	800.4979951929566	7.621172904968262	sus	697.0258911918608
DS_DP	Progesterone	908.1468557680564	10.962748527526855	cal	898.6826153944096
DS_DP	Sebuthylazine	828.6993616743722	8.077668190002441	sus	725.6779258579116
DS_DP	Simazine	719.8719213708155	7.467451095581055	cal	687.2559039458071
DS_DP	Simazine-2-OH	424.6570487864424	5.496973991394043	sus	556.9935308601865
DS_DP	Sucralose	531.855352545858	5.473790645599365	cal	555.4160917817806
DS_DP	TCMTB	831.2553587966225	9.517101287841797	cal	813.2381174897048
DS_DP	Tetraethylammonium	17.507100891751975	NA	cal	NA
DS_DP	Tetrahexylammonium	872.8640676616033	10.619577407836914	cal	878.5086920525065
DS_DP	Theophylline	419.22025562588357	3.361453056335449	sus	409.27731828383895
DS_DP	Thiabendazole	488.6953951028788	6.898414611816406	sus	650.5358318150833
DS_DP	Uracil	25.687291492501352	NA	cal	NA
DS_EF	10_11-dihydro-10-hydroxycarbamazepine	664.7939928393596	6.564102649688721	sus	653.8962515415809
DS_EF	2-(methylthio)benzothiazole	849.2024773073604	8.11123275756836	sus	751.1710555844223
DS_EF	2-aminobenzothiazole	416.5416482126575	5.060307502746582	sus	533.5425727791452
DS_EF	2-hydroxybenzothiazole	685.0151153528152	4.572756290435791	sus	488.7301662708251
DS_EF	2-methylbenzothiazole	761.490828655057	7.042072296142578	sus	686.504971961851
DS_EF	5-chlorobenzotriazole	684.5090439379208	4.845218181610107	sus	514.1213817531495
DS_EF	5-methyl-1H-benzotriazole	639.5263377875938	4.516900062561035	sus	483.41593562955944
DS_EF	Adenosine	62.74525344904433	2.4693057537078857	sus	267.56124619198437
DS_EF	Amitrole	12.837987828407483	NA	cal	NA
DS_EF	Aspartame	559.3770470946266	2.6653382778167725	cal	289.57012536526236
DS_EF	Atrazine	784.1380843504315	7.776134967803955	cal	731.964063819529
DS_EF	Atrazine-2-OH	516.4622004316013	5.524280071258545	sus	573.5597233664006
DS_EF	Atrazine-desethyl	629.2739468779711	5.65587043762207	sus	584.4416728416845
DS_EF	Atrazine-desethyl-2-OH	108.71360527203211	4.219537258148193	sus	454.5048093461917
DS_EF	Atrazine-desethyl-desisopropyl	116.96415102980818	3.142899751663208	sus	342.27526099358545
DS_EF	Atrazine-desethyl-desisopropyl-2-OH	11.482305505440072	2.775662422180176	sus	301.86846903880655
DS_EF	Atrazine-desisopropyl	524.5329809447795	5.468408107757568	sus	568.8768118765108
DS_EF	Atrazine-desisopropyl-2-OH	42.42924993493812	4.1751203536987305	sus	450.0990930421933
DS_EF	Benzothiazole	694.6144607574117	4.863462924957275	sus	515.7901270319882
DS_EF	Benzotriazole	534.5719253929195	4.574541091918945	cal	488.89936398855053
DS_EF	Benzotriazole-5-carboxylic acid	459.1160504437066	3.4502291679382324	sus	375.3601101185581
DS_EF	Caffeine	494.7469093388115	4.366311073303223	cal	468.9043172045429
DS_EF	Carbamazepine	749.4373065458158	8.516012191772461	cal	773.331740201246
DS_EF	Carbamazepine-10_11-epoxide	666.8308876262288	7.539581298828125	sus	717.8606200297189
DS_EF	Cefoperazone	556.6478115168678	4.494627952575684	cal	481.28661514190463
DS_EF	Chlormequat	16.073729340148613	NA	cal	NA
DS_EF	Chlorothiazide	209.39211483647188	3.233738899230957	cal	352.12931327297406
DS_EF	Chlorpyrifos	974.0216372051029	12.063151359558105	sus	947.8096626965743
DS_EF	Climbazole	747.5773220955531	10.605725288391113	sus	877.2098212777963
DS_EF	Dichlorvos	719.9251087609039	8.01030445098877	cal	745.474956336186
DS_EF	Dimethyl phthalate	698.1480432397635	6.104157447814941	cal	619.9587238425803
DS_EF	Diphenyl phthalate	904.8519053049727	11.022738456726074	cal	897.3149969565981
DS_EF	Efavirenz	895.9686651302695	10.621820449829102	cal	877.9840017462491
DS_EF	Guanylurea	11.943323538589807	NA	cal	NA
DS_EF	Haloperidol	698.8278128336974	7.500492572784424	cal	715.4829729310411
DS_EF	Histamine	0	1.2643417119979858	cal	129.49855870496307
DS_EF	Imazalil	737.5907036291551	10.630008697509766	cal	878.3779159447091
DS_EF	Irgarol	825.0398050004869	10.445661544799805	sus	869.5163785313864
DS_EF	Ketoconazole	738.595562208915	12.316086769104004	sus	960.1342988184274
DS_EF	L-alanine	14.05716071572952	NA	cal	NA
DS_EF	L-phenylalanine	216.73304411193396	3.2138924598693848	cal	349.98157138455633
DS_EF	Melamine	11.946943013775364	3.265198230743408	sus	355.5277422550873
DS_EF	Metazachlor	777.0821521836974	7.88494873046875	sus	738.2953479440853
DS_EF	Metformin	12.066667083802827	NA	sus	NA
DS_EF	Methamidophos	122.45404595119182	NA	cal	NA
DS_EF	Methidathion	799.6210929288885	7.008302211761475	sus	684.2855283456382
DS_EF	Methomyl	461.683058517786	4.866611480712891	sus	516.0777074451164
DS_EF	Metolachlor	885.6957528253404	10.045867919921875	cal	850.2807955363027
DS_EF	Metolachlor-ESA	753.7870815765816	6.876250267028809	sus	675.4873474997191
DS_EF	Metolachlor-OA	796.5995564311568	7.757102966308594	sus	730.8468804241032
DS_EF	Monuron	707.1420340340604	7.511415958404541	sus	716.1488019501144
DS_EF	Naproxen	825.8067991942634	9.105918884277344	sus	804.0020832601153
DS_EF	Octocrylene	1000	13.00115966796875	cal	993.5586893131297
DS_EF	Omethoate	285.9388646673522	4.568291664123535	sus	488.3067577638761
DS_EF	Phenazine	797.5105000417285	7.621172904968262	sus	722.7796198304014
DS_EF	Progesterone	909.2438875876553	10.962748527526855	cal	894.4170490851461
DS_EF	Sebuthylazine	824.7563488929237	8.077668190002441	sus	749.2848820476786
DS_EF	Simazine	723.2175816461273	7.467451095581055	cal	713.4623105159219
DS_EF	Simazine-2-OH	425.20156269902895	5.496973991394043	sus	571.2757191611862
DS_EF	Sucralose	537.4465555332617	5.473790645599365	cal	569.3295717407648
DS_EF	TCMTB	833.2707306419177	9.517101287841797	cal	824.5297284766878
DS_EF	Tetraethylammonium	29.241331460168855	NA	cal	NA
DS_EF	Tetrahexylammonium	874.3824932349011	10.619577407836914	cal	877.8761020469997
DS_EF	Theophylline	419.25013139936596	3.361453056335449	sus	365.87865144868005
DS_EF	Thiabendazole	490.6027373179796	6.898414611816406	sus	676.9775684891329
DS_EF	Uracil	37.32382339796615	NA	cal	NA
DS_GJT	2-(methylthio)benzothiazole	658.8396208045679	8.11123275756836	sus	426.83901597020105
DS_GJT	2-methylbenzothiazole	453.7230338004235	7.042072296142578	sus	325.58204912597796
DS_GJT	5-chlorobenzotriazole	277.9088163682999	4.845218181610107	sus	117.14448670188365
DS_GJT	5-methyl-1H-benzotriazole	209.53662070025175	4.516900062561035	sus	85.97268893233131
DS_GJT	Atrazine	450.459753729282	7.776134967803955	cal	395.1217937982283
DS_GJT	Atrazine-desethyl	180.23425112823116	5.65587043762207	sus	194.09740316465752
DS_GJT	Atrazine-desisopropyl	82.55968588816245	5.468408107757568	sus	176.3047026420055
DS_GJT	Avermectin B1a	923.4173087034956	14.211782455444336	cal	1001.4558541495971
DS_GJT	Benzotriazole	0	4.574541091918945	cal	91.44545221246966
DS_GJT	Caffeine	50.5939659270492	4.366311073303223	cal	71.67483785992536
DS_GJT	Carbamazepine	417.3813917350073	8.516012191772461	cal	465.1245196766
DS_GJT	Carbamazepine-10_11-epoxide	268.14135984429305	7.539581298828125	sus	372.7208065307119
DS_GJT	Cefoperazone	156.1965957111051	4.494627952575684	cal	83.85804300275521
DS_GJT	Clarithromycin	589.994899031784	8.3021821975708	cal	444.9035300653247
DS_GJT	Climbazole	297.44372941631366	10.605725288391113	sus	662.3350267869209
DS_GJT	Dichlorvos	324.13773371434695	8.01030445098877	cal	417.28812810388195
DS_GJT	Diphenyl phthalate	704.5151523523942	11.022738456726074	cal	701.6126752270629
DS_GJT	Efavirenz	669.1267441087324	10.621820449829102	cal	663.8514258554565
DS_GJT	EmamectinB1a	821.7863033377149	11.255511283874512	cal	723.527303240313
DS_GJT	Haloperidol	403.5403272163651	7.500492572784424	cal	369.01839926121903
DS_GJT	Imazalil	458.3210254753211	10.630008697509766	cal	664.6228649753019
DS_GJT	Irgarol	522.0952294684718	10.445661544799805	sus	647.2527912755393
DS_GJT	Ketoconazole	229.07153374826552	12.316086769104004	sus	823.301654116751
DS_GJT	Metazachlor	561.165055564499	7.88494873046875	sus	405.42318203238364
DS_GJT	Methidathion	629.5372512325472	7.008302211761475	sus	322.3811828823861
DS_GJT	Methomyl	72.79222936415562	4.866611480712891	sus	119.17558495596738
DS_GJT	Metolachlor	647.6974563097831	10.045867919921875	cal	609.5661491188265
DS_GJT	Metolachlor-OA	561.165055564499	7.757102966308594	sus	393.31983784094984
DS_GJT	Monuron	375.58338160836865	7.511415958404541	sus	370.0530632079186
DS_GJT	Nigericin	1000	14.22947883605957	cal	1003.1184901677643
DS_GJT	Phenazine	483.0254033724442	7.621172904968262	sus	380.44827700494614
DS_GJT	Progesterone	706.6753298744632	10.962748527526855	cal	695.9637497369312
DS_GJT	Rifaximin	665.128509036554	11.210851669311523	cal	719.32329878394
DS_GJT	Sebuthylazine	590.4674251365198	8.077668190002441	sus	423.6629891822652
DS_GJT	Simazine	341.38937272060747	7.467451095581055	cal	365.8886035222579
DS_GJT	Spinosad A	739.0269001171655	10.516274452209473	cal	653.9068198085114
DS_GJT	Sucralose	73.322253848235	5.473790645599365	cal	176.81560423539057
DS_GJT	TCMTB	529.819785734846	9.517101287841797	cal	559.685656135727
DS_GJT	Tetrahexylammonium	749.5123213469348	10.619577407836914	cal	663.640100647232
DS_GJT	Tylosin	516.1224906552956	7.793356895446777	cal	396.75232110176466
DS_GS	10_11-dihydro-10-hydroxycarbamazepine	543.4142160366869	6.564102649688721	sus	523.2965465368612
DS_GS	2-(methylthio)benzothiazole	726.7375570509835	8.11123275756836	sus	615.1583809996196
DS_GS	2-aminobenzothiazole	305.98127774167097	5.060307502746582	sus	434.0077529501551
DS_GS	2-hydroxybenzothiazole	545.1076009856828	4.572756290435791	sus	405.0590895318194
DS_GS	2-methylbenzothiazole	630.3626988954634	7.042072296142578	sus	551.676298386521
DS_GS	5-chlorobenzotriazole	543.9091715399752	4.845218181610107	sus	421.23668766462924
DS_GS	5-methyl-1H-benzotriazole	502.0370450068343	4.516900062561035	sus	401.74259046518733
DS_GS	Acephate	228.1320344195137	NA	sus	NA
DS_GS	Adenosine	174.71646206870417	2.4693057537078857	sus	280.16537566689476
DS_GS	Amitrole	2.42827388268921	NA	cal	NA
DS_GS	Aspartame	411.04369939731464	2.6653382778167725	cal	291.8049315046841
DS_GS	Atrazine	661.3740430032016	7.776134967803955	cal	595.2617365381097
DS_GS	Atrazine-2-OH	376.3457874282534	5.524280071258545	sus	461.55641939185284
DS_GS	Atrazine-desethyl	492.9947932930568	5.65587043762207	sus	469.3696811144505
DS_GS	Atrazine-desethyl-2-OH	284.0901856750742	4.219537258148193	sus	384.0864847665074
DS_GS	Atrazine-desethyl-desisopropyl	158.90728326994542	3.142899751663208	sus	320.16044784607004
DS_GS	Atrazine-desethyl-desisopropyl-2-OH	4.7316789763279985	2.775662422180176	sus	298.3554977661322
DS_GS	Atrazine-desisopropyl	397.7042805027144	5.468408107757568	sus	458.2389860124018
DS_GS	Avermectin B1a	953.4134019056477	14.211782455444336	cal	977.3824005725512
DS_GS	Benzothiazole	550.5558739897266	4.863462924957275	sus	422.31998090844644
DS_GS	Benzotriazole	393.0614863223296	4.574541091918945	cal	405.1650632553991
DS_GS	Butocarboxim	526.4154158441403	5.094882488250732	cal	436.0606647115878
DS_GS	Caffeine	381.0278027581112	4.366311073303223	cal	392.8012734210354
DS_GS	Carbamazepine	631.884382355092	8.516012191772461	cal	639.1924174322473
DS_GS	Carbamazepine-10_11-epoxide	547.7367976899425	7.539581298828125	sus	581.2162119436726
DS_GS	Cefoperazone	445.9020458555815	4.494627952575684	cal	400.4201697649572
DS_GS	Chlormequat	3.53800897945112	NA	cal	NA
DS_GS	Chlorothiazide	245.87466765021117	3.233738899230957	cal	325.5540800261298
DS_GS	Chlorpyrifos	898.0901530954926	12.063151359558105	sus	849.806062262827
DS_GS	Clarithromycin	668.0092491462858	8.3021821975708	cal	626.4961254846677
DS_GS	Climbazole	618.527595296248	10.605725288391113	sus	763.2704620508789
DS_GS	Clotrimazole	644.9233446663821	11.618985176086426	sus	823.4334125339809
DS_GS	Dichlorvos	585.899279611837	8.01030445098877	cal	609.1656985843513
DS_GS	Dimethyl phthalate	567.2952019875555	6.104157447814941	cal	495.9870075515691
DS_GS	Diphenyl phthalate	815.0963382100543	11.022738456726074	cal	788.0308842308207
DS_GS	Efavirenz	795.9570522971613	10.621820449829102	cal	764.2261225012435
DS_GS	Guanylurea	0	NA	cal	NA
DS_GS	Haloperidol	566.1337939687504	7.500492572784424	cal	578.8952939659933
DS_GS	Imazalil	597.0061454052783	10.630008697509766	cal	764.7123049167692
DS_GS	Irgarol	706.1666580877368	10.445661544799805	sus	753.7665754401831
DS_GS	Ivermectin B1a	991.7093865973897	14.284050941467285	cal	981.673387908464
DS_GS	Ketoconazole	624.6721465948267	12.316086769104004	sus	864.8242631259322
DS_GS	L-alanine	8.0621123687019	NA	cal	NA
DS_GS	Melamine	5.819051842415229	3.265198230743408	sus	327.4219978495788
DS_GS	Metazachlor	666.9836382901582	7.88494873046875	sus	601.7226229252823
DS_GS	Metformin	7.248545721798483	NA	sus	NA
DS_GS	Methidathion	688.0811769762	7.008302211761475	sus	549.6711781413584
DS_GS	Metolachlor	783.2038197892759	10.045867919921875	cal	730.0285746083376
DS_GS	Metolachlor-ESA	664.7932371332025	6.876250267028809	sus	541.8305099094271
DS_GS	Monuron	576.6584142076065	7.511415958404541	sus	579.5438769368097
DS_GS	Naproxen	717.3551549612703	9.105918884277344	sus	674.218502607231
DS_GS	Nigericin	1000	14.22947883605957	cal	978.4331344302848
DS_GS	Octocrylene	930.8840045311312	13.00115966796875	cal	905.5009023497264
DS_GS	Omethoate	270.6068757753115	4.568291664123535	sus	404.7939995040671
DS_GS	Phenazine	671.0078718646258	7.621172904968262	sus	586.0607654680484
DS_GS	Progesterone	813.6006321988771	10.962748527526855	cal	784.4689440181212
DS_GS	Reserpine	623.4858171501961	7.678823471069336	sus	589.4838045084558
DS_GS	Rifaximin	769.9232261349238	11.210851669311523	cal	799.2002259085392
DS_GS	Saccharin	270.68209238100405	3.227166175842285	cal	325.1638203932624
DS_GS	Sebuthylazine	714.6159212305005	8.077668190002441	sus	613.165463446111
DS_GS	Simazine	592.1987688151312	7.467451095581055	cal	576.9334352355593
DS_GS	Simazine-2-OH	310.908323559339	5.496973991394043	sus	459.93510352736087
DS_GS	Spinosad A	759.4669154233446	10.516274452209473	cal	757.9592617426262
DS_GS	Sucralose	408.74681964717337	5.473790645599365	cal	458.5585776212096
DS_GS	Sudan_I	915.9842152792783	9.984813690185547	sus	726.4034408741236
DS_GS	TCMTB	713.8708206996438	9.517101287841797	cal	698.6327194192986
DS_GS	Tetraethylammonium	6.575957962676296	NA	cal	NA
DS_GS	Tetrahexylammonium	766.2227382932111	10.619577407836914	cal	764.0929404559002
DS_GS	Theophylline	329.92787226270116	3.361453056335449	sus	333.1371893578663
DS_GS	Thiabendazole	369.35659785375753	6.898414611816406	sus	543.1465319824795
DS_GS	Tylosin	621.4966383162824	7.793356895446777	cal	596.2842994487513
DS_GS	Uracil	20.390759738024627	NA	cal	NA
DS_GS	Vancomycin	301.6400176328957	6.524641036987305	cal	520.9534881766446
DS_GSB	10_11-dihydro-10-hydroxycarbamazepine	463.9341789037737	6.564102649688721	sus	463.12895626240436
DS_GSB	2-(methylthio)benzothiazole	691.0616208718432	8.11123275756836	sus	570.9082403178194
DS_GSB	2-hydroxybenzothiazole	473.3342239319391	4.572756290435791	sus	324.40378776239163
DS_GSB	2-methylbenzothiazole	579.649050644125	7.042072296142578	sus	496.4262374882802
DS_GSB	5-chlorobenzotriazole	469.4289088566292	4.845218181610107	sus	343.38457510124294
DS_GSB	Acephate	70.95492027233988	NA	sus	NA
DS_GSB	Adenosine	11.89654383284457	2.4693057537078857	sus	177.86899295739045
DS_GSB	Aspartame	314.4038216594986	2.6653382778167725	cal	191.52540426529944
DS_GSB	Atrazine	616.6617305659692	7.776134967803955	cal	547.5639852449274
DS_GSB	Atrazine-2-OH	272.02793136408707	5.524280071258545	sus	390.6907479454025
DS_GSB	Atrazine-desethyl	404.2426426768224	5.65587043762207	sus	399.8578602671431
DS_GSB	Atrazine-desethyl-2-OH	36.98155811881072	4.219537258148193	sus	299.79713430715475
DS_GSB	Atrazine-desisopropyl	286.23582102715335	5.468408107757568	sus	386.7984830387551
DS_GSB	Benzothiazole	481.7209202580591	4.863462924957275	sus	344.6555770458892
DS_GSB	Benzotriazole-5-carboxylic acid	245.4063467438313	3.4502291679382324	sus	246.2040494342822
DS_GSB	Caffeine	263.94503348091587	4.366311073303223	cal	310.0219865254294
DS_GSB	Carbamazepine	574.3130383118616	8.516012191772461	cal	599.1067980193002
DS_GSB	Carbamazepine-10_11-epoxide	468.1130932315417	7.539581298828125	sus	531.0847085809772
DS_GSB	Cefoperazone	333.67638699979653	4.494627952575684	cal	318.96105461659636
DS_GSB	Chlorothiazide	101.60051202874985	3.233738899230957	cal	231.12246964508185
DS_GSB	Chlorpyrifos	877.8859833659443	12.063151359558105	sus	846.2147290197787
DS_GSB	Clarithromycin	659.3594820962817	8.3021821975708	cal	584.2105436143376
DS_GSB	Climbazole	582.8200583406472	10.605725288391113	sus	744.6845876870651
DS_GSB	Dichlorvos	515.708649716358	8.01030445098877	cal	563.8771699710871
DS_GSB	Dimethyl phthalate	499.32458444614963	6.104157447814941	cal	431.0873300861047
DS_GSB	Diphenyl phthalate	788.9851479893836	11.022738456726074	cal	773.7353963395698
DS_GSB	EmamectinB1a	825.6831224502541	11.255511283874512	cal	789.9512844085066
DS_GSB	Haloperidol	527.1080166925838	7.500492572784424	cal	528.3616312611256
DS_GSB	Imazalil	567.6031476076175	10.630008697509766	cal	746.3762672917001
DS_GSB	Ketoconazole	596.0897766931224	12.316086769104004	sus	863.8352233881047
DS_GSB	Metazachlor	621.8331466658741	7.88494873046875	sus	555.144388066668
DS_GSB	Methamidophos	0	NA	cal	NA
DS_GSB	Methidathion	651.8433023255379	7.008302211761475	sus	494.07367806321804
DS_GSB	Methomyl	223.20396601900697	4.866611480712891	sus	344.8749180589178
DS_GSB	Metolachlor	760.5131570179561	10.045867919921875	cal	705.6826795482042
DS_GSB	Metolachlor-ESA	552.2465640532472	6.876250267028809	sus	484.87441034233177
DS_GSB	Metolachlor-OA	631.1641468636634	7.757102966308594	sus	546.2381397424309
DS_GSB	Monuron	511.27970165289304	7.511415958404541	sus	529.122598083244
DS_GSB	Naproxen	678.2053424935384	9.105918884277344	sus	640.2020625051927
DS_GSB	Nigericin	1000	14.22947883605957	cal	997.1297834527713
DS_GSB	Octocrylene	912.6081930004967	13.00115966796875	cal	911.560147225429
DS_GSB	Omethoate	116.33302676129286	4.568291664123535	sus	324.0927639997101
DS_GSB	Phenazine	632.5587182568786	7.621172904968262	sus	536.7687068755761
DS_GSB	Progesterone	808.2062839067253	10.962748527526855	cal	769.5562574380278
DS_GSB	Reserpine	598.946786908572	7.678823471069336	sus	540.7848763677943
DS_GSB	Rifaximin	750.8633378000853	11.210851669311523	cal	786.8401166668634
DS_GSB	Sebuthylazine	677.5890725740207	8.077668190002441	sus	568.5699980178014
DS_GSB	Simazine	533.2305373287991	7.467451095581055	cal	526.0598295322508
DS_GSB	Simazine-2-OH	121.12117521345836	5.496973991394043	sus	388.78849698203953
DS_GSB	Sucralose	296.63243811723873	5.473790645599365	cal	387.17345219748097
DS_GSB	Sudan_I	903.6636127099681	9.984813690185547	sus	701.4293972056385
DS_GSB	TCMTB	678.072492723555	9.517101287841797	cal	668.8466767147022
DS_GSB	Thiabendazole	271.6721495668723	6.898414611816406	sus	486.4184674326833
DS_GSB	Tylosin	589.01488387279	7.793356895446777	cal	548.7637337482638
DS_HT	10_11-dihydro-10-hydroxycarbamazepine	294.77699612198074	6.564102649688721	sus	342.18872282680815
DS_HT	2-(methylthio)benzothiazole	628.1068975047411	8.11123275756836	sus	446.9085109821799
DS_HT	2-aminobenzothiazole	168.50377019817526	5.060307502746582	sus	253.43257624308862
DS_HT	2-hydroxybenzothiazole	353.1687975715173	4.572756290435791	sus	226.67971114491547
DS_HT	2-methylbenzothiazole	463.4754011006764	7.042072296142578	sus	372.8837516360894
DS_HT	5-chlorobenzotriazole	339.6039286997084	4.845218181610107	sus	241.53019029066678
DS_HT	5-methyl-1H-benzotriazole	291.97011087618193	4.516900062561035	sus	223.66415335940943
DS_HT	Acephate	144.0595686968594	NA	sus	NA
DS_HT	Adenosine	122.4417146120492	2.4693057537078857	sus	117.19039644650586
DS_HT	Aspartame	202.48072668513362	2.6653382778167725	cal	127.22282037816629
DS_HT	Atrazine	499.0788163044413	7.776134967803955	cal	422.8832910352241
DS_HT	Atrazine-2-OH	180.41937070130206	5.524280071258545	sus	279.71125310757077
DS_HT	Atrazine-desethyl	289.78183158826596	5.65587043762207	sus	287.32839429120685
DS_HT	Atrazine-desethyl-2-OH	126.45623942130615	4.219537258148193	sus	207.75816569115852
DS_HT	Atrazine-desethyl-desisopropyl	129.37104425461771	3.142899751663208	sus	151.69203104615957
DS_HT	Atrazine-desisopropyl	220.1662259952717	5.468408107757568	sus	276.49995074011593
DS_HT	Atrazine-desisopropyl-2-OH	26.411132068527987	4.1751203536987305	sus	205.40208653606874
DS_HT	Avermectin B1a	1000	14.211782455444336	cal	949.8426761622188
DS_HT	Benzothiazole	398.6735226061478	4.863462924957275	sus	242.53343342386862
DS_HT	Benzotriazole	224.5692386002172	4.574541091918945	cal	226.77622338226047
DS_HT	Benzotriazole-5-carboxylic acid	179.3610943142538	3.4502291679382324	sus	167.51967852033408
DS_HT	Caffeine	188.18083188215098	4.366311073303223	cal	215.57919030079316
DS_HT	Carbamazepine	423.9312416914603	8.516012191772461	cal	476.80280724197
DS_HT	Carbamazepine-10_11-epoxide	341.11872360581236	7.539581298828125	sus	406.3691678407891
DS_HT	Cefoperazone	280.8586276029463	4.494627952575684	cal	222.46430866205935
DS_HT	Chlorothiazide	185.31894547099546	3.233738899230957	cal	156.3607530076739
DS_HT	Chlorpyrifos	918.6294375052154	12.063151359558105	sus	763.8403992730497
DS_HT	Clarithromycin	411.96150822213787	8.3021821975708	cal	460.9001429248563
DS_HT	Climbazole	411.0955967797913	10.605725288391113	sus	641.5663767818664
DS_HT	Clotrimazole	437.8152246601232	11.618985176086426	sus	726.0926116073996
DS_HT	Dichlorvos	422.6774061698501	8.01030445098877	cal	439.59874219219546
DS_HT	Dimethyl phthalate	448.8384121396472	6.104157447814941	cal	313.88103616502764
DS_HT	Diphenyl phthalate	802.897060067165	11.022738456726074	cal	676.0532593748869
DS_HT	Efavirenz	702.9474026669805	10.621820449829102	cal	642.8888190184031
DS_HT	EmamectinB1a	628.0263806183598	11.255511283874512	cal	695.493321725366
DS_HT	Haloperidol	362.6026825081598	7.500492572784424	cal	403.6778959150823
DS_HT	Imazalil	385.27880322573264	10.630008697509766	cal	643.5618734306203
DS_HT	Irgarol	495.5362734697349	10.445661544799805	sus	628.4544092018967
DS_HT	Ketoconazole	385.2795614182277	12.316086769104004	sus	785.4869032350904
DS_HT	L-phenylalanine	140.26002468549044	3.2138924598693848	cal	155.34013988194883
DS_HT	Metazachlor	553.6006764534238	7.88494873046875	sus	430.6069305497357
DS_HT	Methamidophos	120.5262607971214	NA	cal	NA
DS_HT	Methidathion	612.6150705864125	7.008302211761475	sus	370.66932517063265
DS_HT	Methomyl	215.9832076200863	4.866611480712891	sus	242.70668294770576
DS_HT	Metolachlor	705.6760645028119	10.045867919921875	cal	596.0287108652798
DS_HT	Metolachlor-ESA	352.83333041476976	6.876250267028809	sus	362.0784398345492
DS_HT	Metolachlor-OA	473.6552675215164	7.757102966308594	sus	421.54042766975334
DS_HT	Monuron	407.30959131047723	7.511415958404541	sus	404.4289068176654
DS_HT	Omethoate	154.76066864812026	4.568291664123535	sus	226.43833105506883
DS_HT	Phenazine	487.2801047931737	7.621172904968262	sus	412.021189024658
DS_HT	Progesterone	736.9035402569313	10.962748527526855	cal	671.0644231361457
DS_HT	Reserpine	429.808747677891	7.678823471069336	sus	416.0429400399552
DS_HT	Rifaximin	627.6145397757992	11.210851669311523	cal	691.753677997145
DS_HT	Sebuthylazine	575.1105148981029	8.077668190002441	sus	444.4708117813666
DS_HT	Simazine	408.21319852841197	7.467451095581055	cal	401.4112284577506
DS_HT	Simazine-2-OH	155.80555754906507	5.496973991394043	sus	278.140130809596
DS_HT	Spinosad A	556.1614169070134	10.516274452209473	cal	634.2299136324802
DS_HT	Sucralose	210.05843169416858	5.473790645599365	cal	276.80873566170806
DS_HT	Sudan_I	904.0758279069775	9.984813690185547	sus	591.1190496556018
DS_HT	TCMTB	656.2621797074058	9.517101287841797	cal	553.8980857846449
DS_HT	Tetrahexylammonium	743.5373601578497	10.619577407836914	cal	642.7044787177535
DS_HT	Theophylline	161.34084885164924	3.361453056335449	sus	162.9375787578407
DS_HT	Thiabendazole	175.74476735336034	6.898414611816406	sus	363.512868947969
DS_HT	Trichlorfon	253.46021652833696	NA	cal	NA
DS_HT	Tylosin	365.18435125578003	7.793356895446777	cal	424.100523120459
DS_HT	Uracil	0	NA	cal	NA
DS_HT	Vancomycin	141.52248401168737	6.524641036987305	cal	339.71459716661053
DS_ITG	10_11-dihydro-10-hydroxycarbamazepine	372.92104530467304	6.564102649688721	sus	421.72203717880143
DS_ITG	2-(methylthio)benzothiazole	661.4207935187698	8.11123275756836	sus	526.2809270830535
DS_ITG	2-aminobenzothiazole	209.20966909231393	5.060307502746582	sus	329.0655928101951
DS_ITG	2-hydroxybenzothiazole	422.25858719104923	4.572756290435791	sus	300.5222340947566
DS_ITG	2-methylbenzothiazole	516.0286802089441	7.042072296142578	sus	452.9169350439738
DS_ITG	5-chlorobenzotriazole	410.43572623110606	4.845218181610107	sus	316.3988985924919
DS_ITG	5-methyl-1H-benzotriazole	359.41269274954914	4.516900062561035	sus	297.2887679254166
DS_ITG	Acephate	73.09056053706658	NA	sus	NA
DS_ITG	Adenosine	22.480344317692488	2.4693057537078857	sus	181.7636872433988
DS_ITG	Aspartame	295.80750513808175	2.6653382778167725	cal	192.70474928921584
DS_ITG	Atrazine	543.5588605457904	7.776134967803955	cal	502.73301026396877
DS_ITG	Atrazine-2-OH	262.29697622771334	5.524280071258545	sus	356.84621297157724
DS_ITG	Atrazine-desethyl	346.63866045712575	5.65587043762207	sus	364.84836995050057
DS_ITG	Atrazine-desethyl-2-OH	40.31093282936562	4.219537258148193	sus	280.1840527385826
DS_ITG	Atrazine-desethyl-desisopropyl	48.34506925964892	3.142899751663208	sus	219.37998193974448
DS_ITG	Atrazine-desethyl-desisopropyl-2-OH	0.7634507053633788	2.775662422180176	sus	198.86247689929237
DS_ITG	Atrazine-desisopropyl	260.7973413646732	5.468408107757568	sus	353.4655248788751
DS_ITG	Atrazine-desisopropyl-2-OH	20.34809134864345	4.1751203536987305	sus	277.6437529800352
DS_ITG	Avermectin B1a	951.665298741284	14.211782455444336	cal	989.7203315033578
DS_ITG	Benzothiazole	454.6814656314372	4.863462924957275	sus	317.46857258018673
DS_ITG	Benzotriazole	271.7978487160272	4.574541091918945	cal	300.6256688853102
DS_ITG	Benzotriazole-5-carboxylic acid	204.81253550500608	3.4502291679382324	sus	236.6062026018052
DS_ITG	Butocarboxim	415.7352767119114	5.094882488250732	cal	331.11357426419085
DS_ITG	Caffeine	226.31843739472035	4.366311073303223	cal	288.60456735342217
DS_ITG	Carbamazepine	489.2514071205274	8.516012191772461	cal	555.3264335934073
DS_ITG	Carbamazepine-10_11-epoxide	415.0426110080806	7.539581298828125	sus	486.41466476724344
DS_ITG	Cefoperazone	353.51020705860213	4.494627952575684	cal	296.0013610801121
DS_ITG	Chlormequat	7.347305556829555	NA	cal	NA
DS_ITG	Chlorothiazide	218.1313322235041	3.233738899230957	cal	224.4645816078613
DS_ITG	Chlorpyrifos	906.0171524446706	12.063151359558105	sus	823.717392039876
DS_ITG	Clarithromycin	527.271683531464	8.3021821975708	cal	539.906635547576
DS_ITG	Climbazole	536.3765074449201	10.605725288391113	sus	711.867401872691
DS_ITG	Dichlorvos	485.78246367915256	8.01030445098877	cal	519.1378663695818
DS_ITG	Dimethyl phthalate	505.36170778122835	6.104157447814941	cal	392.5481900023366
DS_ITG	Diphenyl phthalate	807.3475354202876	11.022738456726074	cal	743.7738951597028
DS_ITG	Efavirenz	735.0331444770493	10.621820449829102	cal	713.09698310952
DS_ITG	EmamectinB1a	772.8160163602217	11.255511283874512	cal	761.6211289330859
DS_ITG	Guanylurea	0.968992065408331	NA	cal	NA
DS_ITG	Haloperidol	492.5348141989637	7.500492572784424	cal	483.74298136263195
DS_ITG	Imazalil	521.6948891556181	10.630008697509766	cal	713.7225889527015
DS_ITG	Irgarol	571.9288646836187	10.445661544799805	sus	699.6499991347087
DS_ITG	Ketoconazole	508.0661434887329	12.316086769104004	sus	843.2111142843573
DS_ITG	L-alanine	0	NA	cal	NA
DS_ITG	Melamine	2.332005354190225	3.265198230743408	sus	226.2267162923676
DS_ITG	Metazachlor	598.5528290154508	7.88494873046875	sus	510.3259458222846
DS_ITG	Metformin	4.640348087212157	NA	sus	NA
DS_ITG	Methamidophos	47.371837523478256	NA	cal	NA
DS_ITG	Methidathion	652.331138345234	7.008302211761475	sus	450.6820382500666
DS_ITG	Methomyl	245.26011735587554	4.866611480712891	sus	317.6532565949035
DS_ITG	Metolachlor	723.8770237497924	10.045867919921875	cal	669.2379905348888
DS_ITG	Metolachlor-ESA	406.2932765014757	6.876250267028809	sus	441.9887014346726
DS_ITG	Metolachlor-OA	507.09404707794823	7.757102966308594	sus	501.4105019760961
DS_ITG	Monuron	466.0126572726594	7.511415958404541	sus	484.4888866536397
DS_ITG	Octocrylene	1000	13.00115966796875	cal	896.0932974642758
DS_ITG	Omethoate	113.43557908939471	4.568291664123535	sus	300.26352639900847
DS_ITG	Phenazine	533.8600172668491	7.621172904968262	sus	492.01389166366863
DS_ITG	Progesterone	744.1115231664635	10.962748527526855	cal	739.1784145039289
DS_ITG	Reserpine	555.7417125610204	7.678823471069336	sus	495.98867031086996
DS_ITG	Rifaximin	643.204756693527	11.210851669311523	cal	758.1950692594806
DS_ITG	Sebuthylazine	611.7050149690733	8.077668190002441	sus	523.9007799499175
DS_ITG	Simazine	458.53050554497736	7.467451095581055	cal	481.49002924015656
DS_ITG	Simazine-2-OH	197.66935581456107	5.496973991394043	sus	355.19273445033116
DS_ITG	Spinosad A	688.066664054429	10.516274452209473	cal	705.0372948028685
DS_ITG	Sucralose	280.03218533429373	5.473790645599365	cal	353.7907759997287
DS_ITG	Sudan_I	898.934356900679	9.984813690185547	sus	664.6093155187168
DS_ITG	TCMTB	690.7027763449441	9.517101287841797	cal	629.3236743533517
DS_ITG	Tetraethylammonium	20.367559163945415	NA	cal	NA
DS_ITG	Tetrahexylammonium	905.8610964870937	10.619577407836914	cal	712.9256162792419
DS_ITG	Theophylline	165.31921046975077	3.361453056335449	sus	231.62273818924314
DS_ITG	Thiabendazole	231.58471715002108	6.898414611816406	sus	443.44278123473146
DS_ITG	Tylosin	470.31550664124364	7.793356895446777	cal	503.9311732140157
DS_ITG	Uracil	20.627863557114818	NA	cal	NA
DS_ITG	Vancomycin	198.91490810033335	6.524641036987305	cal	419.187491441612
DS_JBB	10_11-dihydro-10-hydroxycarbamazepine	405.85387906638897	6.564102649688721	sus	452.4300697843521
DS_JBB	2-(methylthio)benzothiazole	803.7111289674771	8.11123275756836	sus	598.2785871079246
DS_JBB	2-aminobenzothiazole	206.92525411584495	5.060307502746582	sus	310.66675498595697
DS_JBB	2-methylbenzothiazole	622.8669244669825	7.042072296142578	sus	497.48844199421876
DS_JBB	5-chlorobenzotriazole	442.02271996648784	4.845218181610107	sus	290.39020654584766
DS_JBB	5-methyl-1H-benzotriazole	387.7694586163395	4.516900062561035	sus	259.439538193525
DS_JBB	Acephate	116.50315186559764	NA	sus	NA
DS_JBB	Adenosine	26.08104961535032	2.4693057537078857	sus	66.41207886184247
DS_JBB	Atrazine	638.7254964540415	7.776134967803955	cal	566.6887967282933
DS_JBB	Atrazine-2-OH	252.1363052409686	5.524280071258545	sus	354.40561756969106
DS_JBB	Atrazine-desethyl	387.7694586163395	5.65587043762207	sus	366.8106892105497
DS_JBB	Atrazine-desethyl-2-OH	44.165470065399774	4.219537258148193	sus	231.4070385973981
DS_JBB	Atrazine-desethyl-desisopropyl	71.29210074047397	3.142899751663208	sus	129.91202974756058
DS_JBB	Atrazine-desisopropyl	279.26293591604275	5.468408107757568	sus	349.13854727346904
DS_JBB	Atrazine-desisopropyl-2-OH	17.038839390325606	4.1751203536987305	sus	227.2198408794589
DS_JBB	Benzothiazole	541.4870324417599	4.863462924957275	sus	292.1101451290399
DS_JBB	Benzotriazole	273.7547776196185	4.574541091918945	cal	264.87337897059035
DS_JBB	Benzotriazole-5-carboxylic acid	206.92525411584495	3.4502291679382324	sus	158.8840854642699
DS_JBB	Caffeine	238.54020474801968	4.366311073303223	cal	245.24345947113324
DS_JBB	Carbamazepine	552.4975529778542	8.516012191772461	cal	636.4372914245329
DS_JBB	Carbamazepine-10_11-epoxide	460.1071404165373	7.539581298828125	sus	544.3887964162218
DS_JBB	Cefoperazone	372.54750624325845	4.494627952575684	cal	257.33993829432603
DS_JBB	Chlorothiazide	199.47395160700506	3.233738899230957	cal	138.47546918817616
DS_JBB	Clarithromycin	619.5279164736362	8.3021821975708	cal	616.2794601877586
DS_JBB	Climbazole	613.8247142419577	10.605725288391113	sus	833.435304232307
DS_JBB	Dichlorvos	543.3288807515969	8.01030445098877	cal	588.764038980088
DS_JBB	Dimethyl phthalate	572.4233036190949	6.104157447814941	cal	409.07086851442955
DS_JBB	Diphenyl phthalate	1000	11.022738456726074	cal	872.7472871119854
DS_JBB	Efavirenz	878.8231064442971	10.621820449829102	cal	834.9526009484333
DS_JBB	Haloperidol	540.7363736479111	7.500492572784424	cal	540.7038880115592
DS_JBB	Imazalil	567.8918335114237	10.630008697509766	cal	835.7245100320772
DS_JBB	Irgarol	695.2046062671802	10.445661544799805	sus	818.3460369728441
DS_JBB	Ketoconazole	586.6980835668836	12.316086769104004	sus	994.6717023928215
DS_JBB	L-phenylalanine	94.39130665777665	3.2138924598693848	cal	136.60453813988647
DS_JBB	Metazachlor	713.2890267172298	7.88494873046875	sus	576.9467096658568
DS_JBB	Methamidophos	58.299845285477296	NA	cal	NA
DS_JBB	Methidathion	785.6267085174276	7.008302211761475	sus	494.30492387143147
DS_JBB	Methomyl	270.220725691018	4.866611480712891	sus	292.4069606239126
DS_JBB	Metolachlor	886.5754589440373	10.045867919921875	cal	780.6573467107119
DS_JBB	Metolachlor-ESA	432.98050974146315	6.876250267028809	sus	481.8563390690131
DS_JBB	Metolachlor-OA	604.7825040169329	7.757102966308594	sus	564.8946430331628
DS_JBB	Monuron	532.4448222167351	7.511415958404541	sus	541.7336395423174
DS_JBB	Omethoate	161.71420299072128	4.568291664123535	sus	264.2842431420611
DS_JBB	Phenazine	649.9935551420566	7.621172904968262	sus	552.080466768465
DS_JBB	Progesterone	992.5773301019482	10.962748527526855	cal	867.0920146920554
DS_JBB	Reserpine	659.0357653670814	7.678823471069336	sus	557.5152065787181
DS_JBB	Rifaximin	804.8749072674435	11.210851669311523	cal	890.4807880038773
DS_JBB	Sebuthylazine	740.4156573923038	8.077668190002441	sus	595.1144431296963
DS_JBB	Simazine	527.2857674715427	7.467451095581055	cal	537.5890559519869
DS_JBB	Simazine-2-OH	188.84083366579546	5.496973991394043	sus	351.8314635011991
DS_JBB	Sucralose	274.5233230807796	5.473790645599365	cal	349.6459610711655
DS_JBB	TCMTB	825.989414229332	9.517101287841797	cal	730.810324204017
DS_JBB	Tetraethylammonium	7.236441238206505	NA	cal	NA
DS_JBB	Theophylline	188.84083366579546	3.361453056335449	sus	150.5151291735144
DS_JBB	Thiabendazole	234.0518847909191	6.898414611816406	sus	483.94577990410136
DS_JBB	Tylosin	544.4633696146248	7.793356895446777	cal	568.3123141037627
DS_JBB	Uracil	0	NA	cal	NA
DS_JBB	Vancomycin	168.25155849489641	6.524641036987305	cal	448.71000921929163
DS_JBQ	10_11-dihydro-10-hydroxycarbamazepine	332.6088748758659	6.564102649688721	sus	342.9130640609775
DS_JBQ	2-(methylthio)benzothiazole	564.2818080985829	8.11123275756836	sus	442.7867512586217
DS_JBQ	2-aminobenzothiazole	324.88644376844206	5.060307502746582	sus	270.06021599185175
DS_JBQ	2-hydroxybenzothiazole	355.7761681981376	4.572756290435791	sus	251.0107994872792
DS_JBQ	2-methylbenzothiazole	448.4453414872245	7.042072296142578	sus	370.93258290133826
DS_JBQ	5-chlorobenzotriazole	363.4985993055615	4.845218181610107	sus	261.39787669864126
DS_JBQ	5-methyl-1H-benzotriazole	324.88644376844206	4.516900062561035	sus	248.96043174041944
DS_JBQ	Acephate	185.88268383481184	NA	sus	NA
DS_JBQ	Adenosine	185.88268383481184	2.4693057537078857	sus	185.26909090691322
DS_JBQ	Amitrole	17.867182896009037	NA	cal	NA
DS_JBQ	Aspartame	282.6858587529089	2.6653382778167725	cal	190.91269719488253
DS_JBQ	Atrazine	466.7843596726439	7.776134967803955	cal	418.9339557811342
DS_JBQ	Atrazine-2-OH	286.27428823132254	5.524280071258545	sus	290.18724376932903
DS_JBQ	Atrazine-desethyl	317.16401266101815	5.65587043762207	sus	296.2651245261375
DS_JBQ	Atrazine-desethyl-2-OH	185.88268383481184	4.219537258148193	sus	238.46182942041227
DS_JBQ	Atrazine-desethyl-desisopropyl	154.9929594051162	3.142899751663208	sus	204.74265720332858
DS_JBQ	Atrazine-desethyl-desisopropyl-2-OH	15.989199471485982	2.775662422180176	sus	194.08983691083637
DS_JBQ	Atrazine-desisopropyl	270.82942601647477	5.468408107757568	sus	287.65676034328885
DS_JBQ	Atrazine-desisopropyl-2-OH	116.38080386799672	4.1751203536987305	sus	236.94941568136932
DS_JBQ	Benzothiazole	378.9434615204093	4.863462924957275	sus	262.11663208643034
DS_JBQ	Benzotriazole	270.00019205917835	4.574541091918945	cal	251.0767516001275
DS_JBQ	Benzotriazole-5-carboxylic acid	216.77240826450742	3.4502291679382324	sus	213.87031425440637
DS_JBQ	Caffeine	248.40764306518085	4.366311073303223	cal	243.55944602615963
DS_JBQ	Carbamazepine	423.8954899718169	8.516012191772461	cal	472.96228986974796
DS_JBQ	Carbamazepine-10_11-epoxide	340.33130598328984	7.539581298828125	sus	402.7976393037777
DS_JBQ	Cefoperazone	240.2756069527339	4.494627952575684	cal	248.15013384127172
DS_JBQ	Chlormequat	19.972698949540884	NA	cal	NA
DS_JBQ	Chlorothiazide	186.69729930724617	3.233738899230957	cal	207.41366955003394
DS_JBQ	Chlorpyrifos	819.1220346435719	12.063151359558105	sus	774.6168377399532
DS_JBQ	Clarithromycin	540.674497756447	8.3021821975708	cal	456.84998330275624
DS_JBQ	Climbazole	587.4491014208547	10.605725288391113	sus	643.8907373976256
DS_JBQ	Dichlorvos	390.8765179172262	8.01030445098877	cal	435.4871306684482
DS_JBQ	Dimethyl phthalate	367.3540428053666	6.104157447814941	cal	318.243186264588
DS_JBQ	Diphenyl phthalate	681.302244640878	11.022738456726074	cal	680.3917418436223
DS_JBQ	Efavirenz	657.1881556263648	10.621820449829102	cal	645.2839535568521
DS_JBQ	Guanylurea	9.415418984085637	NA	cal	NA
DS_JBQ	Haloperidol	395.32830067527937	7.500492572784424	cal	400.1914822828529
DS_JBQ	Imazalil	532.8987994815247	10.630008697509766	cal	645.9932337005689
DS_JBQ	Irgarol	626.0612569579744	10.445661544799805	sus	630.1046875026707
DS_JBQ	Ketoconazole	579.7266703134308	12.316086769104004	sus	798.0757747936508
DS_JBQ	L-alanine	0	NA	cal	NA
DS_JBQ	L-phenylalanine	180.10833188682997	3.2138924598693848	cal	206.82843102166837
DS_JBQ	Melamine	15.989199471485982	3.265198230743408	sus	208.34342343476447
DS_JBQ	Metazachlor	463.8902037020723	7.88494873046875	sus	426.5572588265905
DS_JBQ	Metformin	23.71163057890989	NA	sus	NA
DS_JBQ	Methamidophos	154.0997289662138	NA	cal	NA
DS_JBQ	Methidathion	494.77992813176786	7.008302211761475	sus	368.87083292531304
DS_JBQ	Methomyl	239.9397015867791	4.866611480712891	sus	262.2409682723306
DS_JBQ	Metolachlor	627.6546192954055	10.045867919921875	cal	596.1948753236919
DS_JBQ	Metolachlor-ESA	402.11075484268105	6.876250267028809	sus	360.92972454410744
DS_JBQ	Metolachlor-OA	409.8331859501049	7.757102966308594	sus	417.61325122444913
DS_JBQ	Monuron	378.9434615204093	7.511415958404541	sus	400.91800177932527
DS_JBQ	Naproxen	517.9472214540395	9.105918884277344	sus	519.0964647405185
DS_JBQ	Nigericin	1000	14.22947883605957	cal	979.4514893007909
DS_JBQ	Octocrylene	878.2376347536728	13.00115966796875	cal	862.4037025922474
DS_JBQ	Omethoate	201.32754604965962	4.568291664123535	sus	250.84594153294347
DS_JBQ	Phenazine	487.057497024344	7.621172904968262	sus	408.29364565936396
DS_JBQ	Progesterone	685.681124869202	10.962748527526855	cal	675.0907824465813
DS_JBQ	Reserpine	471.61263480949617	7.678823471069336	sus	412.2217490806763
DS_JBQ	Rifaximin	595.7355331023484	11.210851669311523	cal	697.1167643418293
DS_JBQ	Sebuthylazine	533.3920836688874	8.077668190002441	sus	440.3486093952379
DS_JBQ	Simazine	396.14472504997633	7.467451095581055	cal	398.0022923677176
DS_JBQ	Simazine-2-OH	247.66213269420302	5.496973991394043	sus	288.94681931560365
DS_JBQ	Spinosad A	729.3213321330718	10.516274452209473	cal	636.1710911123432
DS_JBQ	Sucralose	260.46969468093096	5.473790645599365	cal	287.899247553412
DS_JBQ	Sudan_I	865.4566212881153	9.984813690185547	sus	591.0786898522945
DS_JBQ	TCMTB	537.276392380583	9.517101287841797	cal	552.3872347606933
DS_JBQ	Tetraethylammonium	73.78947851104701	NA	cal	NA
DS_JBQ	Tetrahexylammonium	724.1171456531371	10.619577407836914	cal	645.089715792144
DS_JBQ	Theophylline	224.4948393719313	3.361453056335449	sus	211.2052779084063
DS_JBQ	Thiabendazole	340.33130598328984	6.898414611816406	sus	362.2492068906454
DS_JBQ	Uracil	37.01379933516418	NA	cal	NA
DS_JBQ	Vancomycin	193.67950566166374	6.524641036987305	cal	340.70976605544666
DS_JDF	10_11-dihydro-10-hydroxycarbamazepine	337.8327758071969	6.564102649688721	sus	384.86622996839566
DS_JDF	2-(methylthio)benzothiazole	624.9612243325332	8.11123275756836	sus	491.09471117015124
DS_JDF	2-aminobenzothiazole	111.15242170824713	5.060307502746582	sus	285.7144604467004
DS_JDF	2-hydroxybenzothiazole	375.61283482368856	4.572756290435791	sus	253.95897074972697
DS_JDF	2-methylbenzothiazole	481.39700006986516	7.042072296142578	sus	417.08334233921386
DS_JDF	5-chlorobenzotriazole	368.0568230203902	4.845218181610107	sus	271.69536417708485
DS_JDF	5-methyl-1H-benzotriazole	322.72075220060026	4.516900062561035	sus	250.32459720620994
DS_JDF	Acephate	35.59230367526387	NA	sus	NA
DS_JDF	Aspartame	215.6269956874621	2.6653382778167725	cal	129.84999790125477
DS_JDF	Atrazine	524.9942648302541	7.776134967803955	cal	467.55641934511397
DS_JDF	Atrazine-2-OH	171.60051613463375	5.524280071258545	sus	316.0489295526107
DS_JDF	Atrazine-desethyl	322.72075220060026	5.65587043762207	sus	324.68430989111346
DS_JDF	Atrazine-desethyl-desisopropyl	5.368256462070576	3.142899751663208	sus	160.92483197025422
DS_JDF	Atrazine-desisopropyl	239.60462236431866	5.468408107757568	sus	312.3872987585932
DS_JDF	Benzothiazole	420.9489056434785	4.863462924957275	sus	272.88377871189005
DS_JDF	Benzotriazole	239.21131109536438	4.574541091918945	cal	254.07510731540572
DS_JDF	Benzotriazole-5-carboxylic acid	194.26855154452872	3.4502291679382324	sus	180.92237205047465
DS_JDF	Butocarboxim	382.95230666740827	5.094882488250732	cal	287.97004663674505
DS_JDF	Caffeine	215.52888616340456	4.366311073303223	cal	240.52711357209608
DS_JDF	Carbamazepine	458.56937375687204	8.516012191772461	cal	520.0462643270747
DS_JDF	Carbamazepine-10_11-epoxide	383.16884662698686	7.539581298828125	sus	451.1426224328162
DS_JDF	Chlorothiazide	168.038433622	3.233738899230957	cal	166.83566009220684
DS_JDF	Chlorpyrifos	896.9776492512731	12.063151359558105	sus	797.7978050134843
DS_JDF	Clarithromycin	410.17680012573794	8.3021821975708	cal	504.6764155268327
DS_JDF	Climbazole	420.9489056434785	10.605725288391113	sus	679.0424007065278
DS_JDF	Clotrimazole	436.06092925007516	11.618985176086426	sus	761.1361817563524
DS_JDF	Dichlorvos	449.53833739962766	8.01030445098877	cal	483.96713553292284
DS_JDF	Dimethyl phthalate	470.98099699655467	6.104157447814941	cal	354.2457947035514
DS_JDF	Diphenyl phthalate	803.0318775875329	11.022738456726074	cal	712.5118772136767
DS_JDF	Efavirenz	713.5121962470192	10.621820449829102	cal	680.3245556980255
DS_JDF	Haloperidol	351.9899311657473	7.500492572784424	cal	448.444911741509
DS_JDF	Imazalil	368.27969166877483	10.630008697509766	cal	680.9771529565483
DS_JDF	Irgarol	541.8450944962516	10.445661544799805	sus	666.3364265654774
DS_JDF	Ketoconazole	390.72485843028517	12.316086769104004	sus	818.792437389124
DS_JDF	L-phenylalanine	7.149896192302312	3.2138924598693848	cal	165.54427112314744
DS_JDF	Metazachlor	572.069141709445	7.88494873046875	sus	475.1609182892418
DS_JDF	Methamidophos	0	NA	cal	NA
DS_JDF	Methidathion	624.9612243325332	7.008302211761475	sus	414.79196347160234
DS_JDF	Methomyl	224.49259875772205	4.866611480712891	sus	273.0888794624121
DS_JDF	Metolachlor	702.9969691379104	10.045867919921875	cal	634.9637076246605
DS_JDF	Metolachlor-ESA	609.8492007259366	6.876250267028809	sus	405.85496581930374
DS_JDF	Metolachlor-OA	572.069141709445	7.757102966308594	sus	466.2299970170464
DS_JDF	Monuron	436.06092925007516	7.511415958404541	sus	449.1983940732884
DS_JDF	Octocrylene	1000	13.00115966796875	cal	875.8869847472002
DS_JDF	Omethoate	96.0403981016505	4.568291664123535	sus	253.6684604105949
DS_JDF	Phenazine	511.6210472830584	7.621172904968262	sus	456.7865981299128
DS_JDF	Progesterone	728.67142150375	10.962748527526855	cal	707.6666942826465
DS_JDF	Reserpine	420.9489056434785	7.678823471069336	sus	460.785371559837
DS_JDF	Saccharin	233.81682998312817	3.227166175842285	cal	166.4079793777923
DS_JDF	Sebuthylazine	594.73717711934	8.077668190002441	sus	488.72056963252936
DS_JDF	Simazine	439.02175821776655	7.467451095581055	cal	446.1675930281132
DS_JDF	Simazine-2-OH	65.81635088845717	5.496973991394043	sus	314.2590501023884
DS_JDF	Sudan_I	866.7536020380797	9.984813690185547	sus	630.2192711106644
DS_JDF	TCMTB	660.6185397066724	9.517101287841797	cal	594.2966532957162
DS_JDF	Tetrahexylammonium	658.3813421311305	10.619577407836914	cal	680.14582384418
DS_JDF	Theophylline	156.48849252803709	3.361453056335449	sus	175.1458624278983
DS_JDF	Thiabendazole	179.15652793793205	6.898414611816406	sus	407.3524879815419
DS_JL	10_11-dihydro-10-hydroxycarbamazepine	469.20557058247994	6.564102649688721	sus	461.8468345831709
DS_JL	2-(methylthio)benzothiazole	739.6502073344599	8.11123275756836	sus	574.1869877379244
DS_JL	2-aminobenzothiazole	367.3017776465548	5.060307502746582	sus	352.65331798051625
DS_JL	2-hydroxybenzothiazole	527.4295767685805	4.572756290435791	sus	317.25126770499253
DS_JL	2-methylbenzothiazole	619.2053077205426	7.042072296142578	sus	496.55314855930817
DS_JL	5-chlorobenzotriazole	525.422334366774	4.845218181610107	sus	337.0352602907172
DS_JL	Acephate	17.11593145851088	NA	sus	NA
DS_JL	Adenosine	9.866942139315055	2.4693057537078857	sus	164.51559651180287
DS_JL	Aspartame	318.928760782506	2.6653382778167725	cal	178.74990277319228
DS_JL	Atrazine	631.0150599401336	7.776134967803955	cal	549.854879641666
DS_JL	Atrazine-2-OH	233.18665264445843	5.524280071258545	sus	386.3432766600785
DS_JL	Atrazine-desethyl	428.0609694648955	5.65587043762207	sus	395.8983113890349
DS_JL	Atrazine-desisopropyl	306.1222657278328	5.468408107757568	sus	382.28630374952337
DS_JL	Avermectin B1a	949.5720779210798	14.211782455444336	cal	1017.1598727487058
DS_JL	Benzotriazole-5-carboxylic acid	213.45025309585108	3.4502291679382324	sus	235.7423705412319
DS_JL	Butocarboxim	468.0880930133158	5.094882488250732	cal	355.1638755264444
DS_JL	Caffeine	280.12858057146485	4.366311073303223	cal	302.26087536973444
DS_JL	Carbamazepine	594.602063499952	8.516012191772461	cal	603.5788167771707
DS_JL	Carbamazepine-10_11-epoxide	485.1695992396425	7.539581298828125	sus	532.6782535345908
DS_JL	Cefoperazone	434.5548424265254	4.494627952575684	cal	311.57821577726224
DS_JL	Chlorothiazide	184.6591571013186	3.233738899230957	cal	220.02258729915087
DS_JL	Chlorpyrifos	939.6729479769547	12.063151359558105	sus	861.1435524997817
DS_JL	Clarithromycin	587.835540710785	8.3021821975708	cal	588.0522012874443
DS_JL	Climbazole	722.3038494301372	10.605725288391113	sus	755.3169854843923
DS_JL	Clotrimazole	824.7875635756535	11.618985176086426	sus	828.8917743060889
DS_JL	Dichlorvos	561.70680018365	8.01030445098877	cal	566.8583853398223
DS_JL	Dimethyl phthalate	546.7679382916567	6.104157447814941	cal	428.4493108983675
DS_JL	Diphenyl phthalate	856.9019108325958	11.022738456726074	cal	785.5971299653534
DS_JL	Efavirenz	814.4064984965651	10.621820449829102	cal	756.4856867408378
DS_JL	EmamectinB1a	803.3979496205941	11.255511283874512	cal	802.4992217276407
DS_JL	Haloperidol	512.1067563890755	7.500492572784424	cal	529.839944430523
DS_JL	Imazalil	578.3162719054773	10.630008697509766	cal	757.080251473186
DS_JL	Irgarol	775.9942147032107	10.445661544799805	sus	743.6944429602053
DS_JL	Ivermectin B1a	988.0788016821211	14.284050941467285	cal	1022.4074293352352
DS_JL	Ketoconazole	663.1977596859958	12.316086769104004	sus	879.5096889359895
DS_JL	L-phenylalanine	0	3.2138924598693848	cal	218.581498391303
DS_JL	Metazachlor	665.1623039236885	7.88494873046875	sus	557.7560604801988
DS_JL	Methidathion	732.6296007980175	7.008302211761475	sus	494.1010364634327
DS_JL	Methomyl	229.89365165396322	4.866611480712891	sus	338.58866971986515
DS_JL	Metolachlor	787.540617749331	10.045867919921875	cal	714.6646433203994
DS_JL	Metolachlor-ESA	647.5695111855649	6.876250267028809	sus	484.5124856233265
DS_JL	Metolachlor-OA	645.2692661778916	7.757102966308594	sus	548.4729286655075
DS_JL	Monuron	551.8141730067795	7.511415958404541	sus	530.6331128959819
DS_JL	Naproxen	485.11520839941664	9.105918884277344	sus	646.4130993272863
DS_JL	Nigericin	1000	14.22947883605957	cal	1018.4448416717536
DS_JL	Octocrylene	970.6372620401553	13.00115966796875	cal	929.2541764787308
DS_JL	Omethoate	79.24157949043331	4.568291664123535	sus	316.9270824272679
DS_JL	Phenazine	649.0609560336991	7.621172904968262	sus	538.6027801682839
DS_JL	Progesterone	827.3428613451339	10.962748527526855	cal	781.2411434846256
DS_JL	Reserpine	619.6867402381376	7.678823471069336	sus	542.7889009038729
DS_JL	Rifaximin	810.16114560872	11.210851669311523	cal	799.2563994761836
DS_JL	Sebuthylazine	693.4348663001696	8.077668190002441	sus	571.7497986213028
DS_JL	Simazine	550.5805574720744	7.467451095581055	cal	527.4407379316125
DS_JL	Simazine-2-OH	120.48329318029936	5.496973991394043	sus	384.360528616835
DS_JL	Spinosad A	767.0105742620163	10.516274452209473	cal	748.8217847348743
DS_JL	Sucralose	319.9870656073864	5.473790645599365	cal	382.6771403846782
DS_JL	Sudan_I	935.7725146455692	9.984813690185547	sus	710.2313758891023
DS_JL	TCMTB	754.4834669853853	9.517101287841797	cal	676.2698605365556
DS_JL	Tetrahexylammonium	758.5461628668136	10.619577407836914	cal	756.3228150601387
DS_JL	Theophylline	203.2431320791557	3.361453056335449	sus	229.29616286730862
DS_JL	Thiabendazole	385.1133131350043	6.898414611816406	sus	486.12188219271275
DS_JL	Trichlorfon	368.1290074403769	NA	cal	NA
DS_JL	Tylosin	528.6566200726237	7.793356895446777	cal	551.1053976033808
DS_JL	Vancomycin	152.68703825466176	6.524641036987305	cal	458.9814494471446
DS_JSG	10_11-dihydro-10-hydroxycarbamazepine	362.9308173506523	6.564102649688721	sus	374.2266190298442
DS_JSG	2-(methylthio)benzothiazole	630.2838745353193	8.11123275756836	sus	486.6908519899742
DS_JSG	2-aminobenzothiazole	346.5327882421778	5.060307502746582	sus	280.07016248145726
DS_JSG	2-hydroxybenzothiazole	394.94554855382086	4.572756290435791	sus	252.29589994439755
DS_JSG	2-methylbenzothiazole	507.6372032636289	7.042072296142578	sus	407.16988244736996
DS_JSG	5-chlorobenzotriazole	392.08423776509665	4.845218181610107	sus	267.66613242293215
DS_JSG	5-methyl-1H-benzotriazole	341.0576889872246	4.516900062561035	sus	249.18910321148343
DS_JSG	Acephate	123.09562475962011	NA	sus	NA
DS_JSG	Adenosine	138.7660986577575	2.4693057537078857	sus	141.5302876658198
DS_JSG	Aspartame	282.8132670578795	2.6653382778167725	cal	151.59068471917567
DS_JSG	Atrazine	525.1140203899632	7.776134967803955	cal	460.9225880646837
DS_JSG	Atrazine-2-OH	273.7616136035779	5.524280071258545	sus	307.6871830384997
DS_JSG	Atrazine-desethyl	333.88733184989553	5.65587043762207	sus	315.7426946242168
DS_JSG	Atrazine-desethyl-2-OH	119.47029663605127	4.219537258148193	sus	232.8758835422596
DS_JSG	Atrazine-desisopropyl	257.95543308320384	5.468408107757568	sus	304.2972778850101
DS_JSG	Atrazine-desisopropyl-2-OH	51.73283876477123	4.1751203536987305	sus	230.4694728213039
DS_JSG	Benzothiazole	414.21427372235905	4.863462924957275	sus	268.7088215287545
DS_JSG	Benzotriazole	263.26629636184657	4.574541091918945	cal	252.39540960869778
DS_JSG	Butocarboxim	362.0730125015701	5.094882488250732	cal	282.08711852451944
DS_JSG	Caffeine	232.50815568785686	4.366311073303223	cal	240.88203503342834
DS_JSG	Carbamazepine	475.7261821583193	8.516012191772461	cal	518.6569738925093
DS_JSG	Carbamazepine-10_11-epoxide	361.9139034089876	7.539581298828125	sus	443.17421212264827
DS_JSG	Cefoperazone	239.15341965481994	4.494627952575684	cal	247.95424570145698
DS_JSG	Chlormequat	0	NA	cal	NA
DS_JSG	Chlorothiazide	149.73867116391713	3.233738899230957	cal	180.83555692278568
DS_JSG	Chlorpyrifos	857.763479443591	12.063151359558105	sus	814.8754230030582
DS_JSG	Clarithromycin	569.7816753020176	8.3021821975708	cal	501.66625187899245
DS_JSG	Climbazole	646.422386147889	10.605725288391113	sus	691.6057418907479
DS_JSG	Clotrimazole	751.6418103905285	11.618985176086426	sus	777.2072471898401
DS_JSG	Dichlorvos	431.6086594477319	8.01030445098877	cal	478.8577393465086
DS_JSG	Dimethyl phthalate	406.0789495673521	6.104157447814941	cal	343.96262765493043
DS_JSG	Diphenyl phthalate	736.0492472378785	11.022738456726074	cal	726.7728228833115
DS_JSG	Efavirenz	703.0160717712945	10.621820449829102	cal	692.9611231016261
DS_JSG	EmamectinB1a	815.3591689296728	11.255511283874512	cal	746.4425626419276
DS_JSG	Haloperidol	416.8672203214138	7.500492572784424	cal	440.27978888903493
DS_JSG	Imazalil	584.1383690999147	10.630008697509766	cal	693.6507269948206
DS_JSG	Irgarol	685.983006061062	10.445661544799805	sus	678.1368691441845
DS_JSG	Ketoconazole	632.5468032694795	12.316086769104004	sus	836.3572302586085
DS_JSG	L-phenylalanine	128.3779794364141	3.2138924598693848	cal	179.8094994019112
DS_JSG	Metazachlor	520.0422293289889	7.88494873046875	sus	469.21368487014666
DS_JSG	Methamidophos	93.6788332849211	NA	cal	NA
DS_JSG	Methidathion	568.4162471717821	7.008302211761475	sus	404.7904633010155
DS_JSG	Methomyl	214.8750715946063	4.866611480712891	sus	268.88893763511106
DS_JSG	Metolachlor	688.0012575408728	10.045867919921875	cal	644.5905205026556
DS_JSG	Metolachlor-ESA	472.414687692845	6.876250267028809	sus	395.562845453542
DS_JSG	Metolachlor-OA	486.75906736801886	7.757102966308594	sus	459.4804034941035
DS_JSG	Monuron	425.4036381446825	7.511415958404541	sus	441.0875041957499
DS_JSG	Naproxen	583.0339147607398	9.105918884277344	sus	566.5153291387559
DS_JSG	Nigericin	1000	14.22947883605957	cal	999.3095174948669
DS_JSG	Octocrylene	903.1886062218063	13.00115966796875	cal	894.6308190024424
DS_JSG	Omethoate	150.5572773823606	4.568291664123535	sus	252.04704433005196
DS_JSG	Phenazine	561.9903504876331	7.621172904968262	sus	449.25165543449407
DS_JSG	Progesterone	749.2607333526031	10.962748527526855	cal	721.7079560256449
DS_JSG	Reserpine	521.7974020606741	7.678823471069336	sus	453.5743156857581
DS_JSG	Rifaximin	661.7409850810237	11.210851669311523	cal	742.6666947133855
DS_JSG	Sebuthylazine	591.2256172141782	8.077668190002441	sus	484.079325445635
DS_JSG	Simazine	441.2532050637935	7.467451095581055	cal	437.84197495144923
DS_JSG	Simazine-2-OH	213.41455157985087	5.496973991394043	sus	306.0282028699555
DS_JSG	Spinosad A	747.7017417830784	10.516274452209473	cal	684.0763760345797
DS_JSG	Sucralose	258.7842077371919	5.473790645599365	cal	304.6230697680968
DS_JSG	Sudan_I	905.3027538897361	9.984813690185547	sus	639.4814008278884
DS_JSG	TCMTB	604.2569167121146	9.517101287841797	cal	600.490469132417
DS_JSG	Tetraethylammonium	10.578518798040278	NA	cal	NA
DS_JSG	Tetrahexylammonium	718.1761616454065	10.619577407836914	cal	692.7722248590609
DS_JSG	Theophylline	197.42473864407953	3.361453056335449	sus	187.4522241682334
DS_JSG	Thiabendazole	374.81144714873574	6.898414611816406	sus	397.10318110895776
DS_JSG	Trichlorfon	299.33126873010633	NA	cal	NA
DS_JSG	Uracil	11.36352027207662	NA	cal	NA
DS_JSG	Vancomycin	139.97921025495594	6.524641036987305	cal	371.5760137377892
DS_JWW	10_11-dihydro-10-hydroxycarbamazepine	219.02284721583362	6.564102649688721	sus	244.28992261218463
DS_JWW	2-(methylthio)benzothiazole	490.7913024927298	8.11123275756836	sus	347.03265055029794
DS_JWW	2-hydroxybenzothiazole	250.38522461776364	4.572756290435791	sus	115.16407827583129
DS_JWW	5-chlorobenzotriazole	241.08325880283667	4.845218181610107	sus	132.8728745032388
DS_JWW	5-methyl-1H-benzotriazole	188.15725810777548	4.516900062561035	sus	111.53277479042104
DS_JWW	Atrazine	379.62770061761387	7.776134967803955	cal	324.29365014910013
DS_JWW	Atrazine-desethyl	177.5747632035867	5.65587043762207	sus	185.45985609750994
DS_JWW	Atrazine-desisopropyl	59.3785273433425	5.468408107757568	sus	173.3188314373124
DS_JWW	Avermectin B1a	757.0610915556036	14.211782455444336	cal	840.8614724748811
DS_JWW	Benzotriazole	65.36975923257452	4.574541091918945	cal	115.28010768495966
DS_JWW	Butocarboxim	246.1221974000146	5.094882488250732	cal	149.08910775757553
DS_JWW	Caffeine	0	4.366311073303223	cal	101.74208990588059
DS_JWW	Carbamazepine	328.4172895618375	8.516012191772461	cal	374.99831322283643
DS_JWW	Carbamazepine-10_11-epoxide	257.66312081922416	7.539581298828125	sus	308.43630418984577
DS_JWW	Cefoperazone	237.66535334847453	4.494627952575684	cal	110.08477939858876
DS_JWW	Chlorpyrifos	720.5537319388673	12.063151359558105	sus	651.1504131912449
DS_JWW	Clarithromycin	278.09420319170624	8.3021821975708	cal	360.1532635261867
DS_JWW	Climbazole	282.55090787033646	10.605725288391113	sus	530.3146123465158
DS_JWW	Clotrimazole	300.82723512515366	11.618985176086426	sus	613.3543949785341
DS_JWW	Dichlorvos	310.70830292802475	8.01030445098877	cal	340.14707277337345
DS_JWW	Dimethyl phthalate	331.57308611696016	6.104157447814941	cal	214.46353172866193
DS_JWW	Diphenyl phthalate	636.1051390190714	11.022738456726074	cal	563.8918956115697
DS_JWW	Efavirenz	558.2835787862007	10.621820449829102	cal	531.5940034275699
DS_JWW	Imazalil	251.6555338093821	10.630008697509766	cal	532.2453991825765
DS_JWW	Irgarol	373.9037384843423	10.445661544799805	sus	517.6653806680837
DS_JWW	Ketoconazole	261.5380790361279	12.316086769104004	sus	672.9773975983592
DS_JWW	Metazachlor	425.27003664408176	7.88494873046875	sus	331.6399411073278
DS_JWW	Methidathion	478.9643645363625	7.008302211761475	sus	273.2968402986599
DS_JWW	Methomyl	21.06202360063458	4.866611480712891	sus	134.26290496007383
DS_JWW	Metolachlor	544.2912809945976	10.045867919921875	cal	486.66267021637657
DS_JWW	Metolachlor-ESA	439.1426997774221	6.876250267028809	sus	264.64499740725773
DS_JWW	Metolachlor-OA	405.94859101671614	7.757102966308594	sus	323.0122491907587
DS_JWW	Naproxen	427.3632879031757	9.105918884277344	sus	416.8560158770537
DS_JWW	Nigericin	1000	14.22947883605957	cal	842.4455053181273
DS_JWW	Octocrylene	802.5356937172728	13.00115966796875	cal	732.9734856055394
DS_JWW	Phenazine	378.6245818094246	7.621172904968262	sus	313.88913520570406
DS_JWW	Progesterone	571.1631667472362	10.962748527526855	cal	559.0073726384386
DS_JWW	Reserpine	296.46260477235154	7.678823471069336	sus	317.75234489877465
DS_JWW	Rifaximin	502.3723536530532	11.210851669311523	cal	579.3224927535829
DS_JWW	Sebuthylazine	443.6712223645107	8.077668190002441	sus	344.7391016104368
DS_JWW	Simazine	300.7882002616854	7.467451095581055	cal	303.62953386119403
DS_JWW	Sucralose	98.75802676081939	5.473790645599365	cal	173.66763207987205
DS_JWW	Sudan_I	715.1315556647112	9.984813690185547	sus	482.0006519515722
DS_JWW	TCMTB	518.4851023017152	9.517101287841797	cal	446.8905128130655
DS_JWW	Tetrahexylammonium	495.78245691021124	10.619577407836914	cal	531.4156247840998
DS_MT	2-(methylthio)benzothiazole	841.8101541479524	8.11123275756836	sus	588.2634804911308
DS_MT	2-aminobenzothiazole	121.44732200308998	5.060307502746582	sus	249.9149495195266
DS_MT	2-hydroxybenzothiazole	422.4944757352713	4.572756290435791	sus	195.84537302026243
DS_MT	5-chlorobenzotriazole	400.99110761154407	4.845218181610107	sus	226.06147893077718
DS_MT	5-methyl-1H-benzotriazole	325.7293191784987	4.516900062561035	sus	189.65090050173507
DS_MT	Atrazine	639.6003448467623	7.776134967803955	cal	551.1010345351561
DS_MT	Atrazine-2-OH	164.45405825054445	5.524280071258545	sus	301.36964730978525
DS_MT	Atrazine-desethyl	314.9776351166351	5.65587043762207	sus	315.96305862946855
DS_MT	Atrazine-desethyl-2-OH	24.682165446317416	4.219537258148193	sus	156.6732758025225
DS_MT	Atrazine-desethyl-desisopropyl	46.185533570044655	3.142899751663208	sus	37.273851600641336
DS_MT	Atrazine-desisopropyl	196.70911043613535	5.468408107757568	sus	295.17342970556024
DS_MT	Benzotriazole	208.02656273562454	4.574541091918945	cal	196.04330804307168
DS_MT	Benzotriazole-5-carboxylic acid	121.44732200308998	3.4502291679382324	sus	71.35677656146468
DS_MT	Caffeine	139.87286595489192	4.366311073303223	cal	172.95053617276716
DS_MT	Carbamazepine	552.0046137764267	8.516012191772461	cal	633.1536418324948
DS_MT	Carbamazepine-10_11-epoxide	422.4944757352713	7.539581298828125	sus	524.8671612971447
DS_MT	Chlormequat	0	NA	cal	NA
DS_MT	Climbazole	573.018052601362	10.605725288391113	sus	864.9034545356237
DS_MT	Dichlorvos	534.3228027322803	8.01030445098877	cal	577.0705008497965
DS_MT	Haloperidol	500.3172640263196	7.500492572784424	cal	520.5322097890735
DS_MT	Imazalil	551.1343878433678	10.630008697509766	cal	867.5964919310752
DS_MT	Irgarol	648.2798410344072	10.445661544799805	sus	847.1523370940237
DS_MT	Ketoconazole	540.7630004157712	12.316086769104004	sus	1054.5830586138086
DS_MT	L-phenylalanine	55.157281603791944	3.2138924598693848	cal	45.14696435334781
DS_MT	Metazachlor	734.2933135293163	7.88494873046875	sus	563.168513634743
DS_MT	Methamidophos	44.088736918794794	NA	cal	NA
DS_MT	Methomyl	13.93048138445379	4.866611480712891	sus	228.43400225387035
DS_MT	Metolachlor	966.9809009974377	10.045867919921875	cal	802.8151035119242
DS_MT	Monuron	497.75626416831665	7.511415958404541	sus	521.7436165490234
DS_MT	Omethoate	78.44058575563551	4.568291664123535	sus	195.3502446156238
DS_MT	Phenazine	616.0247888488163	7.621172904968262	sus	533.9156950274995
DS_MT	Progesterone	1000	10.962748527526855	cal	904.4974394386124
DS_MT	Reserpine	616.0247888488163	7.678823471069336	sus	540.3091601964959
DS_MT	Sebuthylazine	766.5483657149072	8.077668190002441	sus	584.5411598244391
DS_MT	Simazine	493.96997884843563	7.467451095581055	cal	516.8679000013474
DS_MT	Simazine-2-OH	99.94395387936274	5.496973991394043	sus	298.3413948168181
DS_MT	TCMTB	890.5628516239894	9.517101287841797	cal	744.1747245306617
DS_MT	Tetraethylammonium	6.8310676313810355	NA	cal	NA
DS_MT	Theophylline	89.19226981749911	3.361453056335449	sus	61.51147900828914
DS_MT	Thiabendazole	132.1990060649536	6.898414611816406	sus	453.76158232066575
DS_Q	10_11-dihydro-10-hydroxycarbamazepine	266.721077870339	6.564102649688721	sus	312.55846157184544
DS_Q	2-(methylthio)benzothiazole	568.4635644235835	8.11123275756836	sus	419.4743285110764
DS_Q	2-aminobenzothiazole	135.6462640596322	5.060307502746582	sus	218.863245649083
DS_Q	2-hydroxybenzothiazole	311.4737113665571	4.572756290435791	sus	190.12202318258545
DS_Q	2-methylbenzothiazole	455.1168684524117	7.042072296142578	sus	344.3089382588385
DS_Q	5-chlorobenzotriazole	299.505531314067	4.845218181610107	sus	206.10104707053722
DS_Q	5-methyl-1H-benzotriazole	254.857253061082	4.516900062561035	sus	186.8704899588433
DS_Q	Acephate	54.79224461303593	NA	sus	NA
DS_Q	Adenosine	2.1078328788642717	2.4693057537078857	sus	71.13174966261293
DS_Q	Aspartame	190.37631515985166	2.6653382778167725	cal	82.0755085702156
DS_Q	Atrazine	444.9362244139433	7.776134967803955	cal	395.296537962646
DS_Q	Atrazine-2-OH	169.49353839610674	5.524280071258545	sus	246.88505604049362
DS_Q	Atrazine-desethyl	250.7587760543415	5.65587043762207	sus	254.96511593590293
DS_Q	Atrazine-desethyl-2-OH	95.53856464459332	4.219537258148193	sus	169.68589854371726
DS_Q	Atrazine-desethyl-desisopropyl	36.56284341359763	3.142899751663208	sus	108.76049382977878
DS_Q	Atrazine-desisopropyl	173.9656559235399	5.468408107757568	sus	243.47274859935195
DS_Q	Benzothiazole	381.91235180069435	4.863462924957275	sus	207.17835636645978
DS_Q	Benzotriazole	173.71378842150403	4.574541091918945	cal	190.22605231870963
DS_Q	Benzotriazole-5-carboxylic acid	118.39632385775164	3.4502291679382324	sus	126.00188955413054
DS_Q	Butocarboxim	307.9154456006071	5.094882488250732	cal	220.92762662095492
DS_Q	Caffeine	143.82213281509527	4.366311073303223	cal	178.14254055255145
DS_Q	Carbamazepine	387.4615367300429	8.516012191772461	cal	449.3437598558595
DS_Q	Carbamazepine-10_11-epoxide	309.3681737021989	7.539581298828125	sus	378.55902767649815
DS_Q	Cefoperazone	238.36171504434063	4.494627952575684	cal	185.57616321125505
DS_Q	Chlorothiazide	110.06441029570334	3.233738899230957	cal	113.84852674384837
DS_Q	Clarithromycin	472.5375007996625	8.3021821975708	cal	433.4792556803194
DS_Q	Climbazole	456.70867764194213	10.605725288391113	sus	614.3220004747717
DS_Q	Clotrimazole	506.0727027519083	11.618985176086426	sus	701.1119772584082
DS_Q	Dichlorvos	376.66878616118095	8.01030445098877	cal	412.1370558169021
DS_Q	Dimethyl phthalate	384.9252149376649	6.104157447814941	cal	282.9745775751326
DS_Q	Diphenyl phthalate	683.9583059657489	11.022738456726074	cal	649.5390963636678
DS_Q	Efavirenz	614.4324841841395	10.621820449829102	cal	615.6668538188998
DS_Q	Haloperidol	409.12901043380595	7.500492572784424	cal	375.8211002304263
DS_Q	Imazalil	444.3895054824112	10.630008697509766	cal	616.3514927728414
DS_Q	Irgarol	485.357042614694	10.445661544799805	sus	601.0124048496449
DS_Q	Ketoconazole	444.8811383530065	12.316086769104004	sus	762.8984314756385
DS_Q	L-phenylalanine	52.52804551084043	3.2138924598693848	cal	112.73639293377968
DS_Q	Metazachlor	480.0101365280212	7.88494873046875	sus	403.089442816197
DS_Q	Methamidophos	27.734927105215004	NA	cal	NA
DS_Q	Methidathion	522.460777013585	7.008302211761475	sus	342.0297927021469
DS_Q	Methomyl	157.45170998067476	4.866611480712891	sus	207.36436723739826
DS_Q	Metolachlor	603.6302499386363	10.045867919921875	cal	568.2756152787034
DS_Q	Metolachlor-ESA	282.32433333431754	6.876250267028809	sus	333.1710549499621
DS_Q	Monuron	368.1682645852085	7.511415958404541	sus	376.5854037918546
DS_Q	Nigericin	1000	14.22947883605957	cal	937.3195010497313
DS_Q	Octocrylene	849.0473757604016	13.00115966796875	cal	824.7831537979127
DS_Q	Omethoate	78.55507287794399	4.568291664123535	sus	189.86183341290166
DS_Q	Phenazine	479.3395242770187	7.621172904968262	sus	384.29979897146507
DS_Q	Progesterone	673.5535015300053	10.962748527526855	cal	644.4266666640171
DS_Q	Reserpine	485.0033918879871	7.678823471069336	sus	388.3767673584729
DS_Q	Rifaximin	556.003742258483	11.210851669311523	cal	665.6650879976237
DS_Q	Sebuthylazine	508.89621719576996	8.077668190002441	sus	417.02913679586754
DS_Q	Simazine	367.4286578392932	7.467451095581055	cal	373.51306887191873
DS_Q	Simazine-2-OH	115.67255414669569	5.496973991394043	sus	245.2160218395141
DS_Q	Spinosad A	695.4804816605994	10.516274452209473	cal	606.8695307772277
DS_Q	Sucralose	164.27489871367627	5.473790645599365	cal	243.8010104364111
DS_Q	Sudan_I	804.7694874630834	9.984813690185547	sus	563.3389673913605
DS_Q	TCMTB	569.7965885198536	9.517101287841797	cal	526.0597874712339
DS_Q	Tetraethylammonium	0	NA	cal	NA
DS_Q	Theophylline	96.4032953812685	3.361453056335449	sus	121.01293117733789
DS_Q	Thiabendazole	154.92643171170226	6.898414611816406	sus	334.65206544851355
DS_Q	Vancomycin	100.40440878621985	6.524641036987305	cal	309.9843635909209
DS_QBD	10_11-dihydro-10-hydroxycarbamazepine	344.28450319215665	6.564102649688721	sus	385.3883622262208
DS_QBD	2-(methylthio)benzothiazole	641.5759836920465	8.11123275756836	sus	484.39245122971107
DS_QBD	2-aminobenzothiazole	238.9937705151123	5.060307502746582	sus	302.38705188326617
DS_QBD	2-hydroxybenzothiazole	393.8330832754716	4.572756290435791	sus	277.21791213870614
DS_QBD	2-methylbenzothiazole	499.1238159525161	7.042072296142578	sus	414.2065332850922
DS_QBD	5-chlorobenzotriazole	381.4459382546429	4.845218181610107	sus	291.2100735543533
DS_QBD	5-methyl-1H-benzotriazole	344.28450319215665	4.516900062561035	sus	274.3692362234133
DS_QBD	Acephate	214.21948047345478	NA	sus	NA
DS_QBD	Atrazine	531.1532184327234	7.776134967803955	cal	461.5043954097305
DS_QBD	Atrazine-2-OH	251.38091553594106	5.524280071258545	sus	326.98577181383456
DS_QBD	Atrazine-desethyl	344.00156500627105	5.65587043762207	sus	334.1039877546816
DS_QBD	Atrazine-desethyl-desisopropyl-2-OH	3.638015119366083	2.775662422180176	sus	187.3070760976537
DS_QBD	Atrazine-desisopropyl	282.3487780880129	5.468408107757568	sus	323.9837224667533
DS_QBD	Avermectin B1a	977.2171200372574	14.211782455444336	cal	990.2057306503604
DS_QBD	Benzotriazole	283.5971249579354	4.574541091918945	cal	277.30903967564024
DS_QBD	Benzotriazole-5-carboxylic acid	245.18734302552667	3.4502291679382324	sus	220.8268783909344
DS_QBD	Caffeine	257.1845394204495	4.366311073303223	cal	266.7184948936541
DS_QBD	Carbamazepine	460.7220649778385	8.516012191772461	cal	513.0531497680868
DS_QBD	Carbamazepine-10_11-epoxide	387.63951076505725	7.539581298828125	sus	445.83099465207533
DS_QBD	Cefoperazone	328.5854003322434	4.494627952575684	cal	273.235051636301
DS_QBD	Chlormequat	5.989062728063691	NA	cal	NA
DS_QBD	Chlorothiazide	247.147268697942	3.233738899230957	cal	210.0670761319102
DS_QBD	Chlorpyrifos	901.7060291294504	12.063151359558105	sus	799.6612160888881
DS_QBD	Clarithromycin	458.62728897374365	8.3021821975708	cal	497.7789140099182
DS_QBD	Climbazole	449.575235869201	10.605725288391113	sus	675.6983827314884
DS_QBD	Dichlorvos	458.9265655871368	8.01030445098877	cal	477.4164409118624
DS_QBD	Dimethyl phthalate	480.86625295992604	6.104157447814941	cal	358.90886558313184
DS_QBD	Diphenyl phthalate	800.4283728313062	11.022738456726074	cal	710.4898497671388
DS_QBD	Efavirenz	709.7536078948318	10.621820449829102	cal	677.029487746355
DS_QBD	Guanylurea	0	NA	cal	NA
DS_QBD	Haloperidol	405.3881453651018	7.500492572784424	cal	443.28094598074557
DS_QBD	Imazalil	426.0542112611394	10.630008697509766	cal	677.7070493484304
DS_QBD	Irgarol	542.4788235254166	10.445661544799805	sus	662.5150706028021
DS_QBD	Ketoconazole	430.9945183379578	12.316086769104004	sus	821.7531640848887
DS_QBD	L-phenylalanine	207.55083029330774	3.2138924598693848	cal	209.08098356836302
DS_QBD	Melamine	3.638015119366083	3.265198230743408	sus	211.63019664091905
DS_QBD	Metazachlor	579.6402585879028	7.88494873046875	sus	468.8502574362775
DS_QBD	Metformin	9.831587629780449	NA	sus	NA
DS_QBD	Methamidophos	144.04681044081985	NA	cal	NA
DS_QBD	Methidathion	629.1888386712178	7.008302211761475	sus	412.12262342511906
DS_QBD	Methomyl	276.15520557759857	4.866611480712891	sus	292.31619550165516
DS_QBD	Metolachlor	715.4325502717832	10.045867919921875	cal	630.0438750421838
DS_QBD	Metolachlor-ESA	393.8330832754716	6.876250267028809	sus	404.0458157161971
DS_QBD	Metolachlor-OA	505.3173884629303	7.757102966308594	sus	460.2282821145166
DS_QBD	Monuron	443.3816633587866	7.511415958404541	sus	443.9924052273518
DS_QBD	Naproxen	567.2531135670741	9.105918884277344	sus	556.6509964536295
DS_QBD	Octocrylene	1000	13.00115966796875	cal	882.1789867394797
DS_QBD	Omethoate	226.60662549428358	4.568291664123535	sus	276.98998757319987
DS_QBD	Phenazine	517.704533483759	7.621172904968262	sus	451.19055734507293
DS_QBD	Progesterone	741.4920685450768	10.962748527526855	cal	705.4472918118743
DS_QBD	Reserpine	468.1559534004442	7.678823471069336	sus	455.0071512608447
DS_QBD	Rifaximin	650.1372375791711	11.210851669311523	cal	726.379004552112
DS_QBD	Saccharin	233.7823425268224	3.227166175842285	cal	209.74050229582446
DS_QBD	Sebuthylazine	598.2209761191459	8.077668190002441	sus	482.06477810943454
DS_QBD	Simazine	449.7771750092813	7.467451095581055	cal	441.13436487528895
DS_QBD	Simazine-2-OH	232.80019800469793	5.496973991394043	sus	325.51712153440565
DS_QBD	Sucralose	273.540024584	5.473790645599365	cal	324.27242048591717
DS_QBD	Sudan_I	883.1253115982073	9.984813690185547	sus	625.1460037408038
DS_QBD	TCMTB	664.4581150349115	9.517101287841797	cal	588.2070893966511
DS_QBD	Theophylline	232.80019800469793	3.361453056335449	sus	216.41347708621942
DS_QBD	Thiabendazole	245.18734302552667	6.898414611816406	sus	405.3935799317778
DS_QBD	Tylosin	416.10237969463424	7.793356895446777	cal	462.6613880238856
DS_QBD	Uracil	45.170260805702895	NA	cal	NA
DS_QBD	Vancomycin	218.99756717134503	6.524641036987305	cal	383.0710741350596
DS_QDF	10_11-dihydro-10-hydroxycarbamazepine	258.2523883307976	6.564102649688721	sus	266.4640028270744
DS_QDF	2-(methylthio)benzothiazole	512.4155803072897	8.11123275756836	sus	357.7470837183707
DS_QDF	2-aminobenzothiazole	63.16340990989304	5.060307502746582	sus	187.89194426051338
DS_QDF	2-hydroxybenzothiazole	280.13763924118166	4.572756290435791	sus	163.3661074830621
DS_QDF	2-methylbenzothiazole	386.43539223857476	7.042072296142578	sus	293.1782000349457
DS_QDF	5-chlorobenzotriazole	274.18572852905754	4.845218181610107	sus	177.0438104197326
DS_QDF	5-methyl-1H-benzotriazole	233.3618331485108	4.516900062561035	sus	160.57018605632612
DS_QDF	Acephate	48.01171306583472	NA	sus	NA
DS_QDF	Adenosine	0.7544889653558399	2.4693057537078857	sus	59.21621024519905
DS_QDF	Aspartame	114.96446236068132	2.6653382778167725	cal	68.87452046426239
DS_QDF	Atrazine	413.4441140232751	7.776134967803955	cal	336.7034787763593
DS_QDF	Atrazine-2-OH	79.45488247168957	5.524280071258545	sus	211.50916331055453
DS_QDF	Atrazine-desethyl	223.44210889824936	5.65587043762207	sus	218.28349219113483
DS_QDF	Atrazine-desethyl-desisopropyl	38.42533190741074	3.142899751663208	sus	92.41154256085902
DS_QDF	Atrazine-desisopropyl	152.71856056780064	5.468408107757568	sus	208.64454691373103
DS_QDF	Avermectin B1a	794.3156374981835	14.211782455444336	cal	865.674619959748
DS_QDF	Benzothiazole	322.51216957410037	4.863462924957275	sus	177.96217908751274
DS_QDF	Benzotriazole	155.56571236670996	4.574541091918945	cal	163.45549022243875
DS_QDF	Benzotriazole-5-carboxylic acid	121.41561959697408	3.4502291679382324	sus	107.58114015606829
DS_QDF	Butocarboxim	278.95307612948153	5.094882488250732	cal	189.64044758429293
DS_QDF	Caffeine	131.54470344870452	4.366311073303223	cal	153.04495268022873
DS_QDF	Carbamazepine	371.91085794636876	8.516012191772461	cal	384.1864086016381
DS_QDF	Carbamazepine-10_11-epoxide	298.65488368708407	7.539581298828125	sus	322.30617715867913
DS_QDF	Cefoperazone	300.11789774289883	4.494627952575684	cal	159.45606233002346
DS_QDF	Chlorothiazide	98.6741146892728	3.233738899230957	cal	96.89263612131121
DS_QDF	Clarithromycin	316.28013834341465	8.3021821975708	cal	370.08014509461304
DS_QDF	Climbazole	309.4060550128356	10.605725288391113	sus	538.6440977698102
DS_QDF	Clotrimazole	335.99885686048987	11.618985176086426	sus	624.443599670861
DS_QDF	Dichlorvos	344.5881292290398	8.01030445098877	cal	351.32863875894867
DS_QDF	Dimethyl phthalate	354.2553038482026	6.104157447814941	cal	241.71083797154517
DS_QDF	Diphenyl phthalate	668.7877831345965	11.022738456726074	cal	573.1090417795873
DS_QDF	Efavirenz	597.5798737762611	10.621820449829102	cal	539.9517024041857
DS_QDF	EmamectinB1a	475.40004221356685	11.255511283874512	cal	592.8749317598471
DS_QDF	Haloperidol	254.38969423699092	7.500492572784424	cal	319.96282856128755
DS_QDF	Imazalil	272.41980519732823	10.630008697509766	cal	540.6176291944004
DS_QDF	Irgarol	408.88901950748294	10.445661544799805	sus	525.7389075726809
DS_QDF	Ivermectin B1a	882.915737623019	14.284050941467285	cal	872.5897398634929
DS_QDF	Ketoconazole	298.88910643547325	12.316086769104004	sus	687.04448423138
DS_QDF	L-phenylalanine	28.634952346133975	3.2138924598693848	cal	95.91344483805763
DS_QDF	Metazachlor	460.0070009609979	7.88494873046875	sus	343.45318559138803
DS_QDF	Methamidophos	26.518001715428948	NA	cal	NA
DS_QDF	Methidathion	502.05272783719204	7.008302211761475	sus	291.25275058938024
DS_QDF	Methomyl	136.21825141445893	4.866611480712891	sus	178.12069790722555
DS_QDF	Metolachlor	577.9048465413491	10.045867919921875	cal	494.2883004690919
DS_QDF	Metolachlor-ESA	647.3855737662749	6.876250267028809	sus	283.78154189888187
DS_QDF	Metolachlor-OA	554.9906051041362	7.757102966308594	sus	335.5311766877795
DS_QDF	Monuron	338.5502973054797	7.511415958404541	sus	320.6166873847756
DS_QDF	Nigericin	1000	14.22947883605957	cal	867.3678805739962
DS_QDF	Octocrylene	841.3645434657502	13.00115966796875	cal	750.5981890274185
DS_QDF	Omethoate	69.2382770747511	4.568291664123535	sus	163.142531141518
DS_QDF	Phenazine	414.6562388921047	7.621172904968262	sus	327.22969861559875
DS_QDF	Progesterone	617.6856734753945	10.962748527526855	cal	568.075944183316
DS_QDF	Reserpine	325.3308501625102	7.678823471069336	sus	330.73525345919825
DS_QDF	Rifaximin	563.8190015173009	11.210851669311523	cal	589.0541194952888
DS_QDF	Sebuthylazine	480.33538764491794	8.077668190002441	sus	355.604882479199
DS_QDF	Simazine	333.606639163391	7.467451095581055	cal	317.9896595855313
DS_QDF	Simazine-2-OH	44.102183469428354	5.496973991394043	sus	210.1083240813489
DS_QDF	Spinosad A	424.91646558123335	10.516274452209473	cal	531.409984224844
DS_QDF	Sucralose	149.14636956932108	5.473790645599365	cal	208.9202296858948
DS_QDF	Sudan_I	734.6342579866588	9.984813690185547	sus	489.5835945549529
DS_QDF	TCMTB	538.7691867327678	9.517101287841797	cal	454.4031185666263
DS_QDF	Tetrahexylammonium	541.1202526014914	10.619577407836914	cal	539.7693641555702
DS_QDF	Theophylline	92.31859006453907	3.361453056335449	sus	103.196382980114
DS_QDF	Thiabendazole	90.7649179025692	6.898414611816406	sus	285.0292343301865
DS_QDF	Trichlorfon	185.1894080081072	NA	cal	NA
DS_QDF	Uracil	0	NA	cal	NA
DS_QDF	Vancomycin	59.17599118685419	6.524641036987305	cal	264.3066590551325
DS_QDJ	2-hydroxybenzothiazole	515.3159310462079	4.572756290435791	sus	301.87827705132077
DS_QDJ	2-methylbenzothiazole	658.7446316953701	7.042072296142578	sus	552.0603321699904
DS_QDJ	5-chlorobenzotriazole	499.02302431161024	4.845218181610107	sus	327.5809260938889
DS_QDJ	5-methyl-1H-benzotriazole	432.3260593267394	4.516900062561035	sus	296.6486695800792
DS_QDJ	Adenosine	92.65525792079829	2.4693057537078857	sus	109.56687681823189
DS_QDJ	Atrazine	711.3270574941214	7.776134967803955	cal	636.4488668085089
DS_QDJ	Atrazine-2-OH	312.42408316320166	5.524280071258545	sus	393.3191562297526
DS_QDJ	Atrazine-desethyl	424.5523262948906	5.65587043762207	sus	406.3818710038927
DS_QDJ	Atrazine-desethyl-2-OH	114.31662547739646	4.219537258148193	sus	269.00528082622515
DS_QDJ	Atrazine-desethyl-desisopropyl	106.08812967884103	3.142899751663208	sus	170.70856059494253
DS_QDJ	Atrazine-desisopropyl	310.54867231988	5.468408107757568	sus	387.8070627814869
DS_QDJ	Atrazine-desisopropyl-2-OH	41.81301315166046	4.1751203536987305	sus	264.90208311184404
DS_QDJ	Benzotriazole	311.37519475291833	4.574541091918945	cal	302.04559096785067
DS_QDJ	Benzotriazole-5-carboxylic acid	229.92830407316913	3.4502291679382324	sus	198.61210661862685
DS_QDJ	Caffeine	266.9475682005841	4.366311073303223	cal	282.6100909186524
DS_QDJ	Carbamazepine	644.673681438114	8.516012191772461	cal	728.5046970785886
DS_QDJ	Carbamazepine-10_11-epoxide	531.5262148983111	7.539581298828125	sus	608.625921634665
DS_QDJ	Chlormequat	0	NA	cal	NA
DS_QDJ	Chlorothiazide	230.78497425898996	3.233738899230957	cal	178.953974637523
DS_QDJ	Climbazole	719.8126418786105	10.605725288391113	sus	1018.4398508028772
DS_QDJ	Dichlorvos	614.2549335385993	8.01030445098877	cal	664.6627488537627
DS_QDJ	Irgarol	779.0889316747817	10.445661544799805	sus	995.7950268407617
DS_QDJ	Ketoconazole	699.3518562287362	12.316086769104004	sus	1260.4111665632918
DS_QDJ	L-phenylalanine	145.80709363621378	3.2138924598693848	cal	177.1525219852907
DS_QDJ	Metformin	9.119338561100975e-4	NA	sus	NA
DS_QDJ	Methamidophos	108.96549323946508	NA	cal	NA
DS_QDJ	Metolachlor	1000	10.045867919921875	cal	939.2347087236717
DS_QDJ	Metolachlor-ESA	531.0955519257993	6.876250267028809	sus	533.7580039842019
DS_QDJ	Metolachlor-OA	659.7434116964882	7.757102966308594	sus	634.1869483884809
DS_QDJ	Monuron	590.6574263080646	7.511415958404541	sus	605.3542932600437
DS_QDJ	Omethoate	185.76902004060543	4.568291664123535	sus	301.4598039155734
DS_QDJ	Phenazine	696.2532782052467	7.621172904968262	sus	618.1522623717437
DS_QDJ	Reserpine	762.4091471261466	7.678823471069336	sus	624.9275892957558
DS_QDJ	Sebuthylazine	819.1974244787776	8.077668190002441	sus	672.9240376764964
DS_QDJ	Simazine	584.7072346140457	7.467451095581055	cal	600.2645379597366
DS_QDJ	Simazine-2-OH	235.81388873260062	5.496973991394043	sus	390.62275057713714
DS_QDJ	Theophylline	206.10129812153463	3.361453056335449	sus	190.54831526435981
DS_QDJ	Thiabendazole	277.6633830121519	6.898414611816406	sus	536.1891403104522
DS_QDJ	Uracil	16.640131072720703	NA	cal	NA
DS_QJS	10_11-dihydro-10-hydroxycarbamazepine	353.07509542157413	6.564102649688721	sus	342.5113104875021
DS_QJS	2-aminobenzothiazole	340.7832045309969	5.060307502746582	sus	276.78944534647104
DS_QJS	2-hydroxybenzothiazole	353.07509542157413	4.572756290435791	sus	251.2890980000122
DS_QJS	2-methylbenzothiazole	389.95076809330567	7.042072296142578	sus	359.3072814414062
DS_QJS	5-chlorobenzotriazole	353.07509542157413	4.845218181610107	sus	265.79257844846876
DS_QJS	5-methyl-1H-benzotriazole	340.7832045309969	4.516900062561035	sus	248.23666660061335
DS_QJS	Acephate	21.194041375990093	NA	sus	NA
DS_QJS	Adenosine	33.485932266567275	2.4693057537078857	sus	124.01044126724818
DS_QJS	Aspartame	327.25122109100704	2.6653382778167725	cal	136.39342029497658
DS_QJS	Atrazine	402.2310300561275	7.776134967803955	cal	382.14029925077256
DS_QJS	Atrazine-2-OH	346.9291499762855	5.524280071258545	sus	299.15076884838606
DS_QJS	Atrazine-desethyl	340.7832045309969	5.65587043762207	sus	305.15439521083647
DS_QJS	Atrazine-desethyl-2-OH	45.77782315714446	4.219537258148193	sus	231.54301600706043
DS_QJS	Atrazine-desisopropyl	291.6156409686882	5.468408107757568	sus	296.55645497283456
DS_QJS	Benzotriazole	252.06955420200583	4.574541091918945	cal	251.38618993044304
DS_QJS	Butocarboxim	350.9574824255373	5.094882488250732	cal	278.5198982140555
DS_QJS	Caffeine	303.19815976813294	4.366311073303223	cal	239.87360826740405
DS_QJS	Carbamazepine	387.1297090701401	8.516012191772461	cal	409.05319115456507
DS_QJS	Carbamazepine-10_11-epoxide	353.07509542157413	7.539581298828125	sus	374.87594536554957
DS_QJS	Chlorothiazide	20.144233013292737	3.233738899230957	cal	172.15012247093114
DS_QJS	Chlorpyrifos	961.5236945051448	12.063151359558105	sus	785.1606720875507
DS_QJS	Climbazole	500.5777861085002	10.605725288391113	sus	575.8347925739334
DS_QJS	Dichlorvos	371.2463967308279	8.01030445098877	cal	389.71983271691676
DS_QJS	Dimethyl phthalate	364.2329106456158	6.104157447814941	cal	324.4839971058205
DS_QJS	Diphenyl phthalate	623.0329213563762	11.022738456726074	cal	629.056420295694
DS_QJS	Efavirenz	592.23826037252	10.621820449829102	cal	577.7628095620485
DS_QJS	Imazalil	553.7304799545531	10.630008697509766	cal	578.7477657447821
DS_QJS	Irgarol	512.8696769990775	10.445661544799805	sus	557.2380620529668
DS_QJS	L-phenylalanine	11.642757976429435	3.2138924598693848	cal	170.9114326160564
DS_QJS	Metazachlor	402.24265898388285	7.88494873046875	sus	385.59306126368784
DS_QJS	Methamidophos	0	NA	cal	NA
DS_QJS	Methidathion	414.53454987446	7.008302211761475	sus	358.18545151427617
DS_QJS	Methomyl	224.01024107051364	4.866611480712891	sus	266.904239153523
DS_QJS	Metolachlor	514.9280293550769	10.045867919921875	cal	515.2711199143353
DS_QJS	Metolachlor-ESA	371.5129317574399	6.876250267028809	sus	353.70404746407644
DS_QJS	Metolachlor-OA	371.5129317574399	7.757102966308594	sus	381.54598002863264
DS_QJS	Monuron	365.3669863121513	7.511415958404541	sus	374.0205215673768
DS_QJS	Naproxen	383.8048226480171	9.105918884277344	sus	440.3782647331724
DS_QJS	Octocrylene	1000	13.00115966796875	cal	941.5705332097058
DS_QJS	Omethoate	58.06971404772164	4.568291664123535	sus	251.04610511221296
DS_QJS	Phenazine	402.24265898388285	7.621172904968262	sus	377.35917275607164
DS_QJS	Progesterone	576.492945527588	10.962748527526855	cal	621.0025229684186
DS_QJS	Sebuthylazine	432.9723862103258	8.077668190002441	sus	392.0210692912251
DS_QJS	Simazine	372.04367329631305	7.467451095581055	cal	372.68487558036287
DS_QJS	Simazine-2-OH	322.34536819513113	5.496973991394043	sus	297.8862288030391
DS_QJS	Sudan_I	967.6696399504333	9.984813690185547	sus	509.4122799664932
DS_QJS	TCMTB	437.3480538983102	9.517101287841797	cal	469.1897794425631
DS_QJS	Theophylline	137.96700483647336	3.361453056335449	sus	180.09369573706667
DS_QJS	Thiabendazole	353.07509542157413	6.898414611816406	sus	354.46676304818277
DS_QJS	Trichlorfon	325.55552972865394	NA	cal	NA
DS_QQG	10_11-dihydro-10-hydroxycarbamazepine	415.1130036413005	6.564102649688721	sus	499.64654263632417
DS_QQG	2-(methylthio)benzothiazole	727.8389683447455	8.11123275756836	sus	606.1043611967847
DS_QQG	2-aminobenzothiazole	69.19521003863781	5.060307502746582	sus	347.82002906409093
DS_QQG	2-hydroxybenzothiazole	435.78565381278946	4.572756290435791	sus	284.2930366834125
DS_QQG	2-methylbenzothiazole	614.3029079076481	7.042072296142578	sus	536.6987732458251
DS_QQG	5-chlorobenzotriazole	429.37656785865784	4.845218181610107	sus	320.7739902229457
DS_QQG	5-methyl-1H-benzotriazole	373.4994486326547	4.516900062561035	sus	276.5093974245792
DS_QQG	Acephate	20.884726407006074	NA	sus	NA
DS_QQG	Atrazine	635.9750709324373	7.776134967803955	cal	585.9321253754179
DS_QQG	Atrazine-2-OH	114.00815777667158	5.524280071258545	sus	401.23323285838666
DS_QQG	Atrazine-desethyl	368.78458856912374	5.65587043762207	sus	415.2310904991773
DS_QQG	Atrazine-desisopropyl	236.89413217098365	5.468408107757568	sus	395.14108776343693
DS_QQG	Benzothiazole	505.6085915311442	4.863462924957275	sus	323.1271160699367
DS_QQG	Benzotriazole	277.6616964039212	4.574541091918945	cal	284.5401233689184
DS_QQG	Benzotriazole-5-carboxylic acid	178.10715243068307	3.4502291679382324	sus	114.21754055055327
DS_QQG	Butocarboxim	447.3669015810849	5.094882488250732	cal	352.02821181250727
DS_QQG	Caffeine	252.4668344115612	4.366311073303223	cal	255.0581962785277
DS_QQG	Carbamazepine	586.922595343894	8.516012191772461	cal	629.4577046545747
DS_QQG	Carbamazepine-10_11-epoxide	427.71809866347934	7.539581298828125	sus	570.942443612172
DS_QQG	Chlorothiazide	67.72697128932235	3.233738899230957	cal	79.57528841587836
DS_QQG	Climbazole	495.41512384067096	10.605725288391113	sus	761.4200213270677
DS_QQG	Dichlorvos	543.9845662410085	8.01030445098877	cal	600.1351013792969
DS_QQG	Dimethyl phthalate	518.6459069006373	6.104157447814941	cal	459.41916895055476
DS_QQG	Diphenyl phthalate	837.4728646383307	11.022738456726074	cal	794.1300520691814
DS_QQG	Efavirenz	802.1850246502969	10.621820449829102	cal	762.6321041952153
DS_QQG	Imazalil	476.72555719007426	10.630008697509766	cal	763.2503706130326
DS_QQG	Irgarol	659.8947913600006	10.445661544799805	sus	749.5915990868763
DS_QQG	L-phenylalanine	10.414113793043445	3.2138924598693848	cal	76.39478246498723
DS_QQG	Metazachlor	608.644242149217	7.88494873046875	sus	592.600209827175
DS_QQG	Methamidophos	0	NA	cal	NA
DS_QQG	Methidathion	645.4586966520957	7.008302211761475	sus	534.2239325635427
DS_QQG	Methomyl	171.91196080939457	4.866611480712891	sus	323.5320813732899
DS_QQG	Metolachlor	793.3062346467636	10.045867919921875	cal	721.6928804631697
DS_QQG	Metolachlor-OA	734.5125390372804	7.757102966308594	sus	584.752310716368
DS_QQG	Monuron	483.61294708338556	7.511415958404541	sus	569.1068237197072
DS_QQG	Naproxen	673.1562311136689	9.105918884277344	sus	663.231971320368
DS_QQG	Octocrylene	1000	13.00115966796875	cal	973.3020884602909
DS_QQG	Omethoate	65.86895675240534	4.568291664123535	sus	283.6745097944759
DS_QQG	Phenazine	680.8642699462115	7.621172904968262	sus	576.1963702033183
DS_QQG	Progesterone	858.8265642973362	10.962748527526855	cal	789.265588634754
DS_QQG	Sebuthylazine	679.2355829050075	8.077668190002441	sus	604.1279065519312
DS_QQG	Simazine	554.2767447604776	7.467451095581055	cal	566.2183798359994
DS_QQG	Simazine-2-OH	28.001765667233634	5.496973991394043	sus	398.2670704314628
DS_QQG	TCMTB	716.8762651189903	9.517101287841797	cal	687.8017452268713
DS_QQG	Theophylline	135.43877132936805	3.361453056335449	sus	100.02980647066988
DS_QQG	Thiabendazole	147.82960178662964	6.898414611816406	sus	526.0265294434832
DS_QQT	10_11-dihydro-10-hydroxycarbamazepine	463.98055811267255	6.564102649688721	sus	454.49916694107657
DS_QQT	2-(methylthio)benzothiazole	696.8548598868259	8.11123275756836	sus	588.1332966970717
DS_QQT	2-aminobenzothiazole	426.9984796816911	5.060307502746582	sus	324.60811591108035
DS_QQT	2-hydroxybenzothiazole	459.2347560837998	4.572756290435791	sus	282.49563833945746
DS_QQT	2-methylbenzothiazole	572.4631570030658	7.042072296142578	sus	495.78403201371094
DS_QQT	5-chlorobenzotriazole	444.6249024793254	4.845218181610107	sus	306.02966920939673
DS_QQT	5-methyl-1H-benzotriazole	403.2384416971638	4.516900062561035	sus	277.67102897696316
DS_QQT	Adenosine	123.40861996253714	2.4693057537078857	sus	100.80905585512082
DS_QQT	Aspartame	332.10789693429774	2.6653382778167725	cal	117.74146226982536
DS_QQT	Atrazine	607.065756442556	7.776134967803955	cal	559.1890590468148
DS_QQT	Atrazine-2-OH	439.9254832419867	5.524280071258545	sus	364.6839764400993
DS_QQT	Atrazine-desethyl	388.3869356120539	5.65587043762207	sus	376.05015954498083
DS_QQT	Atrazine-desethyl-2-OH	137.7233228721187	4.219537258148193	sus	251.98616938629635
DS_QQT	Atrazine-desethyl-desisopropyl	43.53108701534552	3.142899751663208	sus	158.99107123104986
DS_QQT	Atrazine-desisopropyl	271.2373255047217	5.468408107757568	sus	359.8580079050857
DS_QQT	Atrazine-desisopropyl-2-OH	50.1134658864716	4.1751203536987305	sus	248.1496372534732
DS_QQT	Benzothiazole	466.7051941078217	4.863462924957275	sus	307.60556795727626
DS_QQT	Benzotriazole	265.7106385950915	4.574541091918945	cal	282.6498014520316
DS_QQT	Caffeine	247.14484698810674	4.366311073303223	cal	264.6638304047509
DS_QQT	Carbamazepine	578.9188761672726	8.516012191772461	cal	623.0963209168866
DS_QQT	Carbamazepine-10_11-epoxide	471.60407456985945	7.539581298828125	sus	538.7566186636955
DS_QQT	Cefoperazone	301.15020200595916	4.494627952575684	cal	275.7472644399313
DS_QQT	Chlorothiazide	84.99219243888093	3.233738899230957	cal	166.83734761796345
DS_QQT	Chlorpyrifos	927.8626433346614	12.063151359558105	sus	929.4822243362187
DS_QQT	Clarithromycin	704.2556951082469	8.3021821975708	cal	604.6266492032154
DS_QQT	Climbazole	759.5461686113725	10.605725288391113	sus	803.5963252047762
DS_QQT	Dichlorvos	511.38197099963764	8.01030445098877	cal	579.4155642007411
DS_QQT	Dimethyl phthalate	488.17646695759026	6.104157447814941	cal	414.7711722011637
DS_QQT	Diphenyl phthalate	823.9651530146195	11.022738456726074	cal	839.6160442725711
DS_QQT	Efavirenz	808.8261988768527	10.621820449829102	cal	804.9865527500164
DS_QQT	Haloperidol	649.8430094498556	7.500492572784424	cal	535.3803105810608
DS_QQT	Imazalil	815.2262088055229	10.630008697509766	cal	805.6938167011592
DS_QQT	Irgarol	776.6455675821813	10.445661544799805	sus	789.7707400317224
DS_QQT	Ketoconazole	830.7121001541653	12.316086769104004	sus	951.329645679077
DS_QQT	L-phenylalanine	76.11247102010535	3.2138924598693848	cal	165.12310158311507
DS_QQT	Metazachlor	621.490769469683	7.88494873046875	sus	568.5879017201811
DS_QQT	Methamidophos	47.744565794314724	NA	cal	NA
DS_QQT	Methidathion	646.9310096044342	7.008302211761475	sus	492.86712424036324
DS_QQT	Metolachlor	774.1321579876908	10.045867919921875	cal	755.2383675632392
DS_QQT	Metolachlor-ESA	556.0443342622827	6.876250267028809	sus	481.4610720750946
DS_QQT	Metolachlor-OA	540.5621730624779	7.757102966308594	sus	557.5451604862511
DS_QQT	Monuron	493.4802677104863	7.511415958404541	sus	536.323823427136
DS_QQT	Octocrylene	978.6577211945277	13.00115966796875	cal	1010.50315680961
DS_QQT	Omethoate	134.64015571588766	4.568291664123535	sus	282.11000402927016
DS_QQT	Phenazine	624.1817022339272	7.621172904968262	sus	545.8041340771704
DS_QQT	Progesterone	818.2197478086534	10.962748527526855	cal	834.4343844096942
DS_QQT	Reserpine	840.9262094064909	7.678823471069336	sus	550.7837302931717
DS_QQT	Rifaximin	756.0550049729221	11.210851669311523	cal	855.8644162300349
DS_QQT	Sebuthylazine	680.445952860166	8.077668190002441	sus	585.2341405404788
DS_QQT	Simazine	513.8983475440184	7.467451095581055	cal	532.526336613754
DS_QQT	Simazine-2-OH	324.6632655300867	5.496973991394043	sus	362.32540026014533
DS_QQT	Spinosad A	1000	10.516274452209473	cal	795.869964901797
DS_QQT	Sucralose	281.8501779223117	5.473790645599365	cal	360.322927278513
DS_QQT	Sudan_I	959.3257576314891	9.984813690185547	sus	749.964778214046
DS_QQT	TCMTB	686.3158605336228	9.517101287841797	cal	709.565887684461
DS_QQT	Tetraethylammonium	0	NA	cal	NA
DS_QQT	Theophylline	185.98784022650938	3.361453056335449	sus	177.86872122719097
DS_QQT	Thiabendazole	461.1058547223166	6.898414611816406	sus	483.37552833977225
DS_QQT	Vancomycin	240.9477879526012	6.524641036987305	cal	451.0906505885985
DS_QSB	10_11-dihydro-10-hydroxycarbamazepine	367.81261473159583	6.564102649688721	sus	471.3845509575432
DS_QSB	2-(methylthio)benzothiazole	873.9912705559674	8.11123275756836	sus	627.5904246405424
DS_QSB	2-aminobenzothiazole	54.58867161284629	5.060307502746582	sus	315.3977452054171
DS_QSB	2-hydroxybenzothiazole	437.56940529812556	4.572756290435791	sus	264.5125229559359
DS_QSB	2-methylbenzothiazole	646.2229899832299	7.042072296142578	sus	520.2769978610254
DS_QSB	5-chlorobenzotriazole	414.3302804563209	4.845218181610107	sus	292.9514725400003
DS_QSB	5-methyl-1H-benzotriazole	337.3189986343733	4.516900062561035	sus	258.6832271029165
DS_QSB	Acephate	16.992797325692184	NA	sus	NA
DS_QSB	Adenosine	2.075512463133655	2.4693057537078857	sus	45.21285217444279
DS_QSB	Aspartame	172.62158026148603	2.6653382778167725	cal	65.64129746987082
DS_QSB	Atrazine	667.9363550602468	7.776134967803955	cal	594.3231189386147
DS_QSB	Atrazine-2-OH	91.92622517879569	5.524280071258545	sus	363.7551681316224
DS_QSB	Atrazine-desethyl	310.9063840496095	5.65587043762207	sus	377.4443900572371
DS_QSB	Atrazine-desethyl-2-OH	2.2344104299716254	4.219537258148193	sus	227.6577583007308
DS_QSB	Atrazine-desethyl-desisopropyl	13.927001583425566	3.142899751663208	sus	115.40929790368273
DS_QSB	Atrazine-desisopropyl	173.468952630187	5.468408107757568	sus	357.93872042541545
DS_QSB	Benzothiazole	541.9820378521692	4.863462924957275	sus	294.8557723505027
DS_QSB	Benzotriazole	190.6402604933076	4.574541091918945	cal	264.69879772964015
DS_QSB	Benzotriazole-5-carboxylic acid	88.08390829847966	3.4502291679382324	sus	147.44134267477864
DS_QSB	Butocarboxim	437.75688863288553	5.094882488250732	cal	319.00483143469
DS_QSB	Caffeine	140.97126534724484	4.366311073303223	cal	242.96983399583024
DS_QSB	Carbamazepine	587.9428405440154	8.516012191772461	cal	667.2047374670509
DS_QSB	Carbamazepine-10_11-epoxide	445.5042708434914	7.539581298828125	sus	570.6196797116892
DS_QSB	Cefoperazone	368.96064248827054	4.494627952575684	cal	256.35899432908536
DS_QSB	Chlorothiazide	102.19506101618569	3.233738899230957	cal	124.87667624632246
DS_QSB	Clarithromycin	625.0811875221815	8.3021821975708	cal	646.3620304421916
DS_QSB	Climbazole	607.4583416450386	10.605725288391113	sus	857.448896440068
DS_QSB	Dichlorvos	555.975873844725	8.01030445098877	cal	617.6121833274544
DS_QSB	Dimethyl phthalate	585.7909033060421	6.104157447814941	cal	423.94951031578785
DS_QSB	Efavirenz	930.1645279695359	10.621820449829102	cal	858.7962691954511
DS_QSB	EmamectinB1a	934.0619507139234	11.255511283874512	cal	910.2504019332023
DS_QSB	Haloperidol	540.1284270062846	7.500492572784424	cal	566.687311821922
DS_QSB	Imazalil	568.9615895487688	10.630008697509766	cal	859.4809156907567
DS_QSB	Irgarol	655.129837266835	10.445661544799805	sus	843.9353317062947
DS_QSB	Ketoconazole	581.7919112880553	12.316086769104004	sus	990.5759530109672
DS_QSB	L-phenylalanine	8.557857266427352	3.2138924598693848	cal	122.80822115764768
DS_QSB	Metazachlor	774.6170134461601	7.88494873046875	sus	605.1681564151912
DS_QSB	Methamidophos	11.071825263917749	NA	cal	NA
DS_QSB	Methidathion	875.7702294360624	7.008302211761475	sus	516.8382408927631
DS_QSB	Methomyl	154.97188158174202	4.866611480712891	sus	295.1843998691294
DS_QSB	Metolachlor	930.5183842253765	10.045867919921875	cal	809.3141461981262
DS_QSB	Metolachlor-ESA	492.1770077794795	6.876250267028809	sus	503.367626610604
DS_QSB	Metolachlor-OA	688.9542668374324	7.757102966308594	sus	592.4223359686407
DS_QSB	Monuron	525.9688165626931	7.511415958404541	sus	567.7866365130105
DS_QSB	Naproxen	445.14336922081054	9.105918884277344	sus	723.5904281515465
DS_QSB	Nigericin	1000	14.22947883605957	cal	1124.9419892973995
DS_QSB	Omethoate	31.69272972729134	4.568291664123535	sus	264.04656461209044
DS_QSB	Phenazine	674.278007111941	7.621172904968262	sus	578.814115303549
DS_QSB	Progesterone	972.6050136832507	10.962748527526855	cal	886.8516737411933
DS_QSB	Reserpine	681.6595471528407	7.678823471069336	sus	584.5924551176903
DS_QSB	Rifaximin	902.8327980016697	11.210851669311523	cal	906.7199521859951
DS_QSB	Sebuthylazine	797.195283328709	8.077668190002441	sus	624.2762499542582
DS_QSB	Simazine	513.0694571004367	7.467451095581055	cal	563.3600733718854
DS_QSB	Simazine-2-OH	25.03435817069329	5.496973991394043	sus	360.9128071130766
DS_QSB	Spinosad A	893.4869476703516	10.516274452209473	cal	849.922284214129
DS_QSB	Sucralose	176.4065231212963	5.473790645599365	cal	358.49915893080816
DS_QSB	Sudan_I	982.3287249572819	9.984813690185547	sus	803.9230226259299
DS_QSB	TCMTB	912.9323102671729	9.517101287841797	cal	761.777730515968
DS_QSB	Tetraethylammonium	2.1165833039468605	NA	cal	NA
DS_QSB	Tetrahexylammonium	989.0889520122835	10.619577407836914	cal	858.6086250266034
DS_QSB	Theophylline	49.692850715817016	3.361453056335449	sus	138.18791990160054
DS_QSB	Thiabendazole	73.10261082639613	6.898414611816406	sus	505.63121885648434
DS_QSB	Tylosin	548.3752982709631	7.793356895446777	cal	596.0421303967032
DS_QSB	Uracil	0	NA	cal	NA
DS_QV	10_11-dihydro-10-hydroxycarbamazepine	379.5282349331334	6.564102649688721	sus	346.96173388822484
DS_QV	2-(methylthio)benzothiazole	580.5234508843992	8.11123275756836	sus	443.3099490228924
DS_QV	2-aminobenzothiazole	120.59541819851732	5.060307502746582	sus	254.4243618823285
DS_QV	2-hydroxybenzothiazole	412.0148430927647	4.572756290435791	sus	224.54634247714938
DS_QV	2-methylbenzothiazole	490.1869173051985	7.042072296142578	sus	376.5719919118962
DS_QV	5-chlorobenzotriazole	413.22643838663123	4.845218181610107	sus	241.23913357148425
DS_QV	5-methyl-1H-benzotriazole	362.4291394447937	4.516900062561035	sus	221.12526330148887
DS_QV	Acephate	55.515768804775725	NA	sus	NA
DS_QV	Aspartame	217.67515750136562	2.6653382778167725	cal	107.84462306252112
DS_QV	Atrazine	518.4487247752547	7.776134967803955	cal	422.3119690760068
DS_QV	Atrazine-2-OH	159.41211372137508	5.524280071258545	sus	282.8986436860693
DS_QV	Atrazine-desethyl	354.3926694616531	5.65587043762207	sus	290.98453452918477
DS_QV	Atrazine-desethyl-desisopropyl	30.992768255665535	3.142899751663208	sus	137.04813105444873
DS_QV	Atrazine-desisopropyl	259.55992621529526	5.468408107757568	sus	279.4669467036377
DS_QV	Avermectin B1a	818.3994912086481	14.211782455444336	cal	838.5452581491398
DS_QV	Benzothiazole	414.18232406396857	4.863462924957275	sus	242.35726881692477
DS_QV	Benzotriazole	263.61763171587404	4.574541091918945	cal	224.6556633344597
DS_QV	Benzotriazole-5-carboxylic acid	231.27379483818797	3.4502291679382324	sus	155.8445642212836
DS_QV	Butocarboxim	382.5151567990693	5.094882488250732	cal	256.5446096065214
DS_QV	Caffeine	216.04568685995824	4.366311073303223	cal	211.9035789651899
DS_QV	Carbamazepine	470.3091707814075	8.516012191772461	cal	468.7730475032343
DS_QV	Carbamazepine-10_11-epoxide	377.65838202060473	7.539581298828125	sus	407.53381902391914
DS_QV	Cefoperazone	270.41390331543835	4.494627952575684	cal	219.76123295057545
DS_QV	Chlorothiazide	94.78353580440768	3.233738899230957	cal	142.6035668759436
DS_QV	Chlorpyrifos	727.5344091315351	12.063151359558105	sus	696.8288859170934
DS_QV	Clarithromycin	440.8442091536623	8.3021821975708	cal	455.3084201649618
DS_QV	Climbazole	410.9695352827674	10.605725288391113	sus	601.9838179404945
DS_QV	Clotrimazole	425.03711689114004	11.618985176086426	sus	667.7653368545566
DS_QV	Dichlorvos	433.7120885569755	8.01030445098877	cal	436.97774101059775
DS_QV	Dimethyl phthalate	412.47778597984825	6.104157447814941	cal	318.57310333757323
DS_QV	Diphenyl phthalate	636.676578351293	11.022738456726074	cal	628.9587722790747
DS_QV	Efavirenz	620.421902224487	10.621820449829102	cal	603.0222941937633
DS_QV	Haloperidol	343.8523541942242	7.500492572784424	cal	405.0954255781633
DS_QV	Imazalil	378.60363867950497	10.630008697509766	cal	603.5506888976425
DS_QV	Ketoconazole	392.7986120820606	12.316086769104004	sus	713.429043590025
DS_QV	L-phenylalanine	56.53442585514811	3.2138924598693848	cal	141.38980029065175
DS_QV	Metazachlor	508.49527120745483	7.88494873046875	sus	429.1223371173195
DS_QV	Methamidophos	0	NA	cal	NA
DS_QV	Methidathion	537.0515947400806	7.008302211761475	sus	374.475833617319
DS_QV	Methomyl	187.6423996339705	4.866611480712891	sus	242.55023410722748
DS_QV	Metolachlor	624.1391211577552	10.045867919921875	cal	565.9885457982978
DS_QV	Monuron	439.51640149582806	7.511415958404541	sus	405.7767346496984
DS_QV	Naproxen	559.7088170509896	9.105918884277344	sus	506.0736210928932
DS_QV	Nigericin	1000	14.22947883605957	cal	839.7159710610201
DS_QV	Octocrylene	763.386966718467	13.00115966796875	cal	758.5338002343838
DS_QV	Omethoate	88.55803547575982	4.568291664123535	sus	224.27288118390965
DS_QV	Phenazine	534.3741164177193	7.621172904968262	sus	412.6268638772197
DS_QV	Progesterone	662.5346553619946	10.962748527526855	cal	625.0693779595858
DS_QV	Reserpine	390.02580048895527	7.678823471069336	sus	416.2281514934024
DS_QV	Rifaximin	598.3332657179207	11.210851669311523	cal	641.1735520920316
DS_QV	Sebuthylazine	565.8685794074472	8.077668190002441	sus	441.2033731878306
DS_QV	Simazine	453.89295563458245	7.467451095581055	cal	403.0350599759066
DS_QV	Simazine-2-OH	92.9019799414847	5.496973991394043	sus	281.22137720337105
DS_QV	Spinosad A	529.4484342414421	10.516274452209473	cal	596.2161662642412
DS_QV	Sucralose	256.987467859466	5.473790645599365	cal	279.79750904541754
DS_QV	Sudan_I	777.3209450746651	9.984813690185547	sus	562.077675063624
DS_QV	TCMTB	562.3252386815925	9.517101287841797	cal	532.2079377757935
DS_QV	Theophylline	171.5823328128497	3.361453056335449	sus	150.41461513918142
DS_QV	Thiabendazole	174.74815587225336	6.898414611816406	sus	367.6594378791197
DS_QV	Vancomycin	45.700505762932906	6.524641036987305	cal	344.52233741002203
DS_STF	10_11-dihydro-10-hydroxycarbamazepine	412.75546354320005	6.564102649688721	sus	418.7504666640882
DS_STF	2-(methylthio)benzothiazole	673.6761447194448	8.11123275756836	sus	518.5473299304174
DS_STF	2-aminobenzothiazole	225.8798405385923	5.060307502746582	sus	321.7489036435652
DS_STF	2-hydroxybenzothiazole	448.01501505350336	4.572756290435791	sus	290.29965356249795
DS_STF	2-methylbenzothiazole	564.3715350375044	7.042072296142578	sus	449.58166257301684
DS_STF	5-chlorobenzotriazole	409.22950839216963	4.845218181610107	sus	307.8746732460574
DS_STF	5-methyl-1H-benzotriazole	388.0737774859877	4.516900062561035	sus	286.6966751785566
DS_STF	Acephate	42.530172685014946	NA	sus	NA
DS_STF	Atrazine	505.39911923050005	7.776134967803955	cal	496.9320125530163
DS_STF	Atrazine-2-OH	197.6721993303496	5.524280071258545	sus	351.6772249550845
DS_STF	Atrazine-desethyl	310.5027641633203	5.65587043762207	sus	360.1653965266373
DS_STF	Atrazine-desisopropyl	218.82793023653167	5.468408107757568	sus	348.0732315523621
DS_STF	Avermectin B1a	811.4680070264642	14.211782455444336	cal	912.0602742726307
DS_STF	Benzothiazole	500.9043423189584	4.863462924957275	sus	309.0515414020618
DS_STF	Benzotriazole	277.0547715437941	4.574541091918945	cal	290.4147813004082
DS_STF	Benzotriazole-5-carboxylic acid	187.09433387725863	3.4502291679382324	sus	217.89159609716805
DS_STF	Butocarboxim	442.43186640388586	5.094882488250732	cal	323.9791460021361
DS_STF	Caffeine	453.9274089328316	4.366311073303223	cal	276.9830068232172
DS_STF	Carbamazepine	567.6150424933749	8.516012191772461	cal	544.657427356938
DS_STF	Carbamazepine-10_11-epoxide	515.0081629230797	7.539581298828125	sus	481.6732350024482
DS_STF	Cefoperazone	558.62391327353	4.494627952575684	cal	285.2600237272283
DS_STF	Chlorothiazide	149.44320314864268	3.233738899230957	cal	203.92699826867346
DS_STF	Chlorpyrifos	793.5586198544761	12.063151359558105	sus	773.4638869461628
DS_STF	Clarithromycin	465.3584553953457	8.3021821975708	cal	530.8644292213137
DS_STF	Climbazole	515.0081629230797	10.605725288391113	sus	679.4533382535178
DS_STF	Clotrimazole	680.7280550215054	11.618985176086426	sus	744.813166717732
DS_STF	Dichlorvos	456.5949773542539	8.01030445098877	cal	512.0369993770137
DS_STF	Dimethyl phthalate	531.6129830065245	6.104157447814941	cal	389.08192864799224
DS_STF	Diphenyl phthalate	765.8763872174121	11.022738456726074	cal	706.3525666556179
DS_STF	Efavirenz	653.4094752948981	10.621820449829102	cal	680.4915486904182
DS_STF	EmamectinB1a	663.9575845072786	11.255511283874512	cal	721.3674628715825
DS_STF	Haloperidol	427.0852509772988	7.500492572784424	cal	479.15183604035093
DS_STF	Imazalil	475.5456513644217	10.630008697509766	cal	681.0197275617357
DS_STF	Irgarol	620.7868174539898	10.445661544799805	sus	669.1285055510742
DS_STF	Ivermectin B1a	847.5584942246237	14.284050941467285	cal	916.7219172598675
DS_STF	Ketoconazole	645.468503511202	12.316086769104004	sus	789.7793605783414
DS_STF	L-phenylalanine	13.058243806828322	3.2138924598693848	cal	202.6468135025549
DS_STF	Metazachlor	631.3646829070807	7.88494873046875	sus	503.95099055547513
DS_STF	Methamidophos	0	NA	cal	NA
DS_STF	Methidathion	708.9356962297481	7.008302211761475	sus	447.40333996374846
DS_STF	Methomyl	282.2951229550777	4.866611480712891	sus	309.2546374355702
DS_STF	Metolachlor	721.5243747673696	10.045867919921875	cal	643.34001529233
DS_STF	Metolachlor-ESA	638.4165932091414	6.876250267028809	sus	438.8853945075616
DS_STF	Metolachlor-OA	553.7936695844135	7.757102966308594	sus	495.70436269910726
DS_STF	Monuron	430.38523929835173	7.511415958404541	sus	479.8564436331992
DS_STF	Naproxen	645.468503511202	9.105918884277344	sus	582.7090671199933
DS_STF	Nigericin	870.4065979290008	14.22947883605957	cal	913.2017705614596
DS_STF	Octocrylene	835.2313637061188	13.00115966796875	cal	833.9696494650282
DS_STF	Omethoate	109.52332055459124	4.568291664123535	sus	290.0116650479226
DS_STF	Phenazine	645.468503511202	7.621172904968262	sus	486.9362612470894
DS_STF	Progesterone	984.3517331161185	10.962748527526855	cal	702.4829459100795
DS_STF	Reserpine	624.3127726050202	7.678823471069336	sus	490.65498253181613
DS_STF	Rifaximin	1000	11.210851669311523	cal	718.4867164978672
DS_STF	Saccharin	181.41740539848922	3.227166175842285	cal	203.50302799366384
DS_STF	Sebuthylazine	553.7936695844135	8.077668190002441	sus	516.382264081781
DS_STF	Simazine-2-OH	130.6790514607733	5.496973991394043	sus	349.9158597636832
DS_STF	Spinosad A	653.5721367734984	10.516274452209473	cal	673.683356257927
DS_STF	Sucralose	159.87031145291417	5.473790645599365	cal	348.4204294966656
DS_STF	Sudan_I	839.3960368178704	9.984813690185547	sus	639.4017423664035
DS_STF	TCMTB	709.5404465489264	9.517101287841797	cal	609.2321849216484
DS_STF	Tetraethylammonium	5.230333749584917	NA	cal	NA
DS_STF	Tetrahexylammonium	611.1457168349634	10.619577407836914	cal	680.3468623748652
DS_STF	Theophylline	250.5615265958046	3.361453056335449	sus	212.16513687702337
DS_STF	Thiabendazole	282.2951229550777	6.898414611816406	sus	440.3150946180376
DS_STF	Tylosin	547.9113926510076	7.793356895446777	cal	498.0429044873139
DS_STF	Vancomycin	53.8714638435864	6.524641036987305	cal	416.20501483235205
DS_TDF	10_11-dihydro-10-hydroxycarbamazepine	546.2440660365104	6.564102649688721	sus	523.6962425744422
DS_TDF	2-(methylthio)benzothiazole	738.1998944715288	8.11123275756836	sus	622.7978806180394
DS_TDF	2-aminobenzothiazole	309.9640435803775	5.060307502746582	sus	427.37043158739846
DS_TDF	2-hydroxybenzothiazole	554.13439127686	4.572756290435791	sus	396.1402696740294
DS_TDF	2-methylbenzothiazole	642.7905392937606	7.042072296142578	sus	554.3126559306653
DS_TDF	5-chlorobenzotriazole	550.6636994690315	4.845218181610107	sus	413.59285467790465
DS_TDF	5-methyl-1H-benzotriazole	506.7851172002169	4.516900062561035	sus	392.5623910915296
DS_TDF	Acephate	212.80713469322535	NA	sus	NA
DS_TDF	Aspartame	418.85987614921254	2.6653382778167725	cal	273.9603388966551
DS_TDF	Atrazine	674.0197708459493	7.776134967803955	cal	601.3331442643855
DS_TDF	Atrazine-2-OH	385.76146639716944	5.524280071258545	sus	457.09026013487744
DS_TDF	Atrazine-desethyl	495.2792371267694	5.65587043762207	sus	465.51929967781206
DS_TDF	Atrazine-desethyl-2-OH	187.8401836347129	4.219537258148193	sus	373.51477456564595
DS_TDF	Atrazine-desisopropyl	395.12476810464153	5.468408107757568	sus	453.511373604612
DS_TDF	Atrazine-desisopropyl-2-OH	109.44386735368441	4.1751203536987305	sus	370.66964346429415
DS_TDF	Benzothiazole	561.011571277699	4.863462924957275	sus	414.76152429539854
DS_TDF	Benzotriazole-5-carboxylic acid	362.75307346134485	3.4502291679382324	sus	324.2366359581219
DS_TDF	Caffeine	374.47420860280175	4.366311073303223	cal	382.91639207000765
DS_TDF	Carbamazepine	638.7419906756323	8.516012191772461	cal	648.7260845691296
DS_TDF	Carbamazepine-10_11-epoxide	549.7522088674289	7.539581298828125	sus	586.1806655159402
DS_TDF	Cefoperazone	437.0257153749787	4.494627952575684	cal	391.1357479339869
DS_TDF	Chlormequat	0	NA	cal	NA
DS_TDF	Chlorothiazide	236.45183080832038	3.233738899230957	cal	310.3693211536915
DS_TDF	Chlorpyrifos	896.836176673	12.063151359558105	sus	875.9385860293968
DS_TDF	Clarithromycin	714.2912478666681	8.3021821975708	cal	635.0291740246938
DS_TDF	Climbazole	644.2831119854741	10.605725288391113	sus	782.5829527544013
DS_TDF	Dichlorvos	588.6336953640321	8.01030445098877	cal	616.3329036545248
DS_TDF	Dimethyl phthalate	574.9654533531236	6.104157447814941	cal	494.234387567006
DS_TDF	Diphenyl phthalate	821.2405964497965	11.022738456726074	cal	809.2947902768037
DS_TDF	Efavirenz	798.9661526760519	10.621820449829102	cal	783.6139305984465
DS_TDF	EmamectinB1a	855.8880147177105	11.255511283874512	cal	824.2050866668317
DS_TDF	Haloperidol	601.410217081326	7.500492572784424	cal	583.6768316365276
DS_TDF	Imazalil	635.9858697648115	10.630008697509766	cal	784.1384299626088
DS_TDF	Irgarol	716.4081371806608	10.445661544799805	sus	772.3300470029828
DS_TDF	Ketoconazole	657.5079363462194	12.316086769104004	sus	892.1403994887357
DS_TDF	L-phenylalanine	219.87625827804163	3.2138924598693848	cal	309.0980546712884
DS_TDF	Metazachlor	680.1892674942569	7.88494873046875	sus	608.303225233559
DS_TDF	Methidathion	705.2747673330415	7.008302211761475	sus	552.1495083957595
DS_TDF	Methomyl	342.61911194736496	4.866611480712891	sus	414.96320547997607
DS_TDF	Metolachlor	796.6457222441927	10.045867919921875	cal	746.7212097739987
DS_TDF	Metolachlor-ESA	618.2942448448349	6.876250267028809	sus	543.6909023850561
DS_TDF	Metolachlor-OA	692.4127677071288	7.757102966308594	sus	600.1140467147792
DS_TDF	Monuron	586.3860685036599	7.511415958404541	sus	584.3765306485384
DS_TDF	Naproxen	727.7415851030811	9.105918884277344	sus	686.5126412538859
DS_TDF	Nigericin	1000	14.22947883605957	cal	1014.7029991620939
DS_TDF	Octocrylene	925.6580237285567	13.00115966796875	cal	936.0228409918129
DS_TDF	Omethoate	252.226549900563	4.568291664123535	sus	395.8542874036674
DS_TDF	Phenazine	688.9755153066898	7.621172904968262	sus	591.407027395858
DS_TDF	Progesterone	837.2019887215608	10.962748527526855	cal	805.4521268708778
DS_TDF	Reserpine	663.1305050011267	7.678823471069336	sus	595.099842567419
DS_TDF	Rifaximin	788.4052395006973	11.210851669311523	cal	821.3444087348068
DS_TDF	Sebuthylazine	726.8662819396378	8.077668190002441	sus	620.6478974918202
DS_TDF	Simazine	603.3439982219953	7.467451095581055	cal	581.5603551375202
DS_TDF	Simazine-2-OH	311.3730988148997	5.496973991394043	sus	455.3411653242089
DS_TDF	Spinosad A	806.9481038111189	10.516274452209473	cal	776.8531667817725
DS_TDF	Sucralose	402.77037297446566	5.473790645599365	cal	453.8561528279217
DS_TDF	Sudan_I	918.6387472665867	9.984813690185547	sus	742.8103724465248
DS_TDF	TCMTB	726.7909861333928	9.517101287841797	cal	712.8509883136302
DS_TDF	Thiabendazole	381.9662852094134	6.898414611816406	sus	545.110642627604
DS_TDF	Tylosin	653.6842975560473	7.793356895446777	cal	602.4362972771667
DS_TDF	Vancomycin	288.75405630509925	6.524641036987305	cal	521.1685233873903
DS_TJQ	10_11-dihydro-10-hydroxycarbamazepine	531.8255972407402	6.564102649688721	sus	527.7444416122551
DS_TJQ	2-(methylthio)benzothiazole	758.9840631820155	8.11123275756836	sus	661.4490742988095
DS_TJQ	2-aminobenzothiazole	367.33153569705814	5.060307502746582	sus	397.7848624427848
DS_TJQ	2-hydroxybenzothiazole	555.3247488898377	4.572756290435791	sus	355.6501671010711
DS_TJQ	2-methylbenzothiazole	649.3213554862274	7.042072296142578	sus	569.051087825678
DS_TJQ	5-chlorobenzotriazole	547.4916983401386	4.845218181610107	sus	379.19661409358605
DS_TJQ	5-methyl-1H-benzotriazole	500.4933950419436	4.516900062561035	sus	350.82301236328794
DS_TJQ	Adenosine	132.34001920608378	2.4693057537078857	sus	173.8677301155873
DS_TJQ	Amitrole	0	NA	cal	NA
DS_TJQ	Atrazine	700.2463631084612	7.776134967803955	cal	632.4895661954442
DS_TJQ	Atrazine-2-OH	398.66373789585475	5.524280071258545	sus	437.8818662608445
DS_TJQ	Atrazine-desethyl	500.4933950419436	5.65587043762207	sus	449.2540459556235
DS_TJQ	Atrazine-desethyl-2-OH	187.1713730539778	4.219537258148193	sus	325.12460191256775
DS_TJQ	Atrazine-desethyl-desisopropyl	116.67391810668549	3.142899751663208	sus	232.08044125306947
DS_TJQ	Atrazine-desisopropyl	398.66373789585475	5.468408107757568	sus	433.0533516332974
DS_TJQ	Benzotriazole	399.140986004891	4.574541091918945	cal	355.80441154727214
DS_TJQ	Benzotriazole-5-carboxylic acid	335.99933349826154	3.4502291679382324	sus	258.6401769217039
DS_TJQ	Caffeine	361.3433436988234	4.366311073303223	cal	337.80895143204395
DS_TJQ	Carbamazepine	648.3327300402658	8.516012191772461	cal	696.4305443743283
DS_TJQ	Carbamazepine-10_11-epoxide	547.4916983401386	7.539581298828125	sus	612.0463460288458
DS_TJQ	Cefoperazone	385.09009235766996	4.494627952575684	cal	348.8982328834213
DS_TJQ	Chlormequat	10.817250821065542	NA	cal	NA
DS_TJQ	Chlorothiazide	252.4984392225753	3.233738899230957	cal	239.9308571911393
DS_TJQ	Clarithromycin	762.3206967584	8.3021821975708	cal	677.9511283977449
DS_TJQ	Climbazole	727.6518609832189	10.605725288391113	sus	877.0257771838329
DS_TJQ	Dichlorvos	613.680594250526	8.01030445098877	cal	652.726742485407
DS_TJQ	Diphenyl phthalate	926.2670063933276	11.022738456726074	cal	913.0644996009742
DS_TJQ	Efavirenz	929.2837750006	10.621820449829102	cal	878.4167381878668
DS_TJQ	Haloperidol	610.4494325431322	7.500492572784424	cal	608.6682566675767
DS_TJQ	Imazalil	667.8479897515406	10.630008697509766	cal	879.1243752786197
DS_TJQ	Irgarol	837.3145686790069	10.445661544799805	sus	863.1928978832461
DS_TJQ	L-phenylalanine	251.76673767798275	3.2138924598693848	cal	238.21570675160186
DS_TJQ	Metazachlor	711.9857598838206	7.88494873046875	sus	641.8933675271403
DS_TJQ	Metformin	14.84426096059661	NA	sus	NA
DS_TJQ	Methamidophos	164.09825460117705	NA	cal	NA
DS_TJQ	Methidathion	735.4849115329181	7.008302211761475	sus	566.1326411450239
DS_TJQ	Metolachlor	891.4014545198615	10.045867919921875	cal	828.642306762522
DS_TJQ	Metolachlor-ESA	625.8222038371299	6.876250267028809	sus	554.7205713548573
DS_TJQ	Metolachlor-OA	680.653557685024	7.757102966308594	sus	630.8448003439249
DS_TJQ	Monuron	586.6569510886343	7.511415958404541	sus	609.6122672938394
DS_TJQ	Naproxen	758.9840631820155	9.105918884277344	sus	747.4109094017612
DS_TJQ	Omethoate	312.50018184916416	4.568291664123535	sus	355.2643293373042
DS_TJQ	Phenazine	680.653557685024	7.621172904968262	sus	619.0975795830886
DS_TJQ	Progesterone	919.9298366403247	10.962748527526855	cal	907.8801059884964
DS_TJQ	Sebuthylazine	782.483214831113	8.077668190002441	sus	658.5483886001673
DS_TJQ	Simazine	606.4104218568369	7.467451095581055	cal	605.8127769956054
DS_TJQ	Simazine-2-OH	343.83238404796066	5.496973991394043	sus	435.52204573933204
DS_TJQ	Sucralose	386.9177033436128	5.473790645599365	cal	433.5185162896632
DS_TJQ	TCMTB	758.0367998461596	9.517101287841797	cal	782.9457309133713
DS_TJQ	Tetraethylammonium	43.26737972787475	NA	cal	NA
DS_TJQ	Tetrahexylammonium	1000	10.619577407836914	cal	878.2228921084993
DS_TJQ	Theophylline	328.16628294856235	3.361453056335449	sus	250.96805075025486
DS_TJQ	Thiabendazole	382.99763679645645	6.898414611816406	sus	556.6360376517044
DS_TJQ	Tylosin	684.2024097500364	7.793356895446777	cal	633.9779035356435
DS_TJQ	Uracil	18.751147118431234	NA	cal	NA
DS_TJQ	Vancomycin	299.6975578110688	6.524641036987305	cal	524.3341269888538
DS_TL	10_11-dihydro-10-hydroxycarbamazepine	385.8009880282219	6.564102649688721	sus	367.7849120627484
DS_TL	2-(methylthio)benzothiazole	815.5119645700984	8.11123275756836	sus	566.9187707658331
DS_TL	2-aminobenzothiazole	192.86952917268553	5.060307502746582	sus	252.69867270294236
DS_TL	2-hydroxybenzothiazole	464.7274939236687	4.572756290435791	sus	237.44148569284985
DS_TL	2-methylbenzothiazole	605.0412821822406	7.042072296142578	sus	424.84053126558956
DS_TL	5-chlorobenzotriazole	447.1882703913472	4.845218181610107	sus	244.8802697726261
DS_TL	5-methyl-1H-benzotriazole	385.8009880282219	4.516900062561035	sus	236.22827329259735
DS_TL	Acephate	105.17341151107809	NA	sus	NA
DS_TL	Adenosine	17.477293849470637	2.4693057537078857	sus	235.70590826723054
DS_TL	Aspartame	277.0862353138815	2.6653382778167725	cal	234.01620340726726
DS_TL	Atrazine	649.2898991691919	7.776134967803955	cal	521.6214559272188
DS_TL	Atrazine-2-OH	236.71758800348928	5.524280071258545	sus	276.2687571346471
DS_TL	Atrazine-desethyl	377.03137626206126	5.65587043762207	sus	284.80328850595834
DS_TL	Atrazine-desethyl-2-OH	61.325352680274364	4.219537258148193	sus	231.36705934394993
DS_TL	Atrazine-desethyl-desisopropyl	78.86457621259584	3.142899751663208	sus	230.2116496951883
DS_TL	Atrazine-desisopropyl	271.79603506813226	5.468408107757568	sus	272.90451628769114
DS_TL	Benzotriazole	280.2593234183399	4.574541091918945	cal	237.48192140435626
DS_TL	Benzotriazole-5-carboxylic acid	201.63914093884634	3.4502291679382324	sus	228.6350527234344
DS_TL	Caffeine	214.7116141956949	4.366311073303223	cal	233.44336123329745
DS_TL	Carbamazepine	552.4948444230731	8.516012191772461	cal	620.8536342333531
DS_TL	Carbamazepine-10_11-epoxide	447.1882703913472	7.539581298828125	sus	489.76362015675574
DS_TL	Chlorothiazide	216.9435117853929	3.233738899230957	cal	229.64257291176034
DS_TL	Clarithromycin	570.5041672035331	8.3021821975708	cal	592.5418404089788
DS_TL	Climbazole	569.9628351175977	10.605725288391113	sus	842.5943759681404
DS_TL	Dichlorvos	555.8755530860952	8.01030445098877	cal	553.2964856643845
DS_TL	Diphenyl phthalate	1000	11.022738456726074	cal	875.8673122796263
DS_TL	Efavirenz	886.8044041563821	10.621820449829102	cal	843.9042692537048
DS_TL	EmamectinB1a	868.8796018417709	11.255511283874512	cal	894.0897610073018
DS_TL	Haloperidol	512.5240540530123	7.500492572784424	cal	484.53740279729226
DS_TL	Imazalil	546.8151551128435	10.630008697509766	cal	844.5696606578421
DS_TL	Irgarol	657.6589527792052	10.445661544799805	sus	829.4031262116441
DS_TL	Ketoconazole	526.1147762867939	12.316086769104004	sus	976.9653799699652
DS_TL	Metazachlor	710.2766233761695	7.88494873046875	sus	536.3416701999138
DS_TL	Methidathion	780.4335175054555	7.008302211761475	sus	420.60072044263325
DS_TL	Methomyl	263.0264233019716	4.866611480712891	sus	245.5775248254933
DS_TL	Metolachlor	895.5334915465716	10.045867919921875	cal	794.5955092037849
DS_TL	Metolachlor-ESA	420.879435092865	6.876250267028809	sus	404.29404694057314
DS_TL	Metolachlor-OA	605.0412821822406	7.757102966308594	sus	519.0487100863245
DS_TL	Monuron	534.8843880529547	7.511415958404541	sus	485.99640430592694
DS_TL	Omethoate	140.25185857572106	4.568291664123535	sus	237.34079384189818
DS_TL	Phenazine	640.1197292468836	7.621172904968262	sus	500.7144984412893
DS_TL	Progesterone	928.115208217359	10.962748527526855	cal	871.1468322329767
DS_TL	Reserpine	596.2716704160798	7.678823471069336	sus	508.4795780159278
DS_TL	Rifaximin	780.9601002444498	11.210851669311523	cal	890.5997302926386
DS_TL	Sebuthylazine	736.5854586746517	8.077668190002441	sus	562.3928880883127
DS_TL	Simazine	536.6690160617364	7.467451095581055	cal	480.13159560765274
DS_TL	Simazine-2-OH	166.5606938742033	5.496973991394043	sus	274.60559903669787
DS_TL	Spinosad A	769.1453197189958	10.516274452209473	cal	835.2622387091192
DS_TL	Sucralose	268.84750361572077	5.473790645599365	cal	273.22202736120784
DS_TL	TCMTB	839.3646955781933	9.517101287841797	cal	742.1950205319498
DS_TL	Tetraethylammonium	0	NA	cal	NA
DS_TL	Tetrahexylammonium	993.4805890556466	10.619577407836914	cal	843.7218790360854
DS_TL	Theophylline	157.7910821080426	3.361453056335449	sus	228.98168777343898
DS_TL	Thiabendazole	210.40875270500703	6.898414611816406	sus	406.99910810142393
DS_TL	Tylosin	497.8220231136632	7.793356895446777	cal	523.9502190857071
DS_TL	Vancomycin	141.96952805548085	6.524641036987305	cal	363.40490571952
DS_TSF	10_11-dihydro-10-hydroxycarbamazepine	275.0374701346596	6.564102649688721	sus	344.13253804041824
DS_TSF	2-(methylthio)benzothiazole	625.3843503118487	8.11123275756836	sus	451.7951921010562
DS_TSF	2-aminobenzothiazole	151.3856300721222	5.060307502746582	sus	252.65524365147576
DS_TSF	2-hydroxybenzothiazole	336.86339016592825	4.572756290435791	sus	224.05866186348806
DS_TSF	2-methylbenzothiazole	453.64568355832466	7.042072296142578	sus	375.41900277843655
DS_TSF	5-chlorobenzotriazole	323.1242968256463	4.845218181610107	sus	240.02456629102468
DS_TSF	5-methyl-1H-benzotriazole	275.0374701346596	4.516900062561035	sus	220.7881992563001
DS_TSF	Amitrole	0	NA	cal	NA
DS_TSF	Atrazine	493.64451352889233	7.776134967803955	cal	426.7626396151752
DS_TSF	Atrazine-2-OH	165.12472341240417	5.524280071258545	sus	280.12224637209835
DS_TSF	Atrazine-desethyl	275.0374701346596	5.65587043762207	sus	287.9994013842769
DS_TSF	Atrazine-desethyl-desisopropyl-2-OH	0.255603329020999	2.775662422180176	sus	119.06835913565703
DS_TSF	Atrazine-desisopropyl	206.34200343325	5.468408107757568	sus	276.7914747090907
DS_TSF	Benzothiazole	384.95021685691506	4.863462924957275	sus	241.09462708291062
DS_TSF	Benzotriazole	209.56355723704036	4.574541091918945	cal	224.1631782948703
DS_TSF	Benzotriazole-5-carboxylic acid	158.25517674226322	3.4502291679382324	sus	158.44779863527475
DS_TSF	Butocarboxim	344.68862672621447	5.094882488250732	cal	254.68977868972487
DS_TSF	Caffeine	167.5233469484781	4.366311073303223	cal	211.97493008154697
DS_TSF	Carbamazepine	409.25959191476693	8.516012191772461	cal	483.5601538096031
DS_TSF	Carbamazepine-10_11-epoxide	323.1242968256463	7.539581298828125	sus	409.72412351536843
DS_TSF	Cefoperazone	256.47560839461374	4.494627952575684	cal	219.48436275894397
DS_TSF	Chlormequat	8.385740253056046	NA	cal	NA
DS_TSF	Chlorothiazide	169.68791774778077	3.233738899230957	cal	145.80941125883146
DS_TSF	Chlorpyrifos	900.1662171174873	12.063151359558105	sus	821.8241080905068
DS_TSF	Clarithromycin	407.6541390145843	8.3021821975708	cal	466.56341797920106
DS_TSF	Climbazole	398.689310197197	10.605725288391113	sus	672.2401902403783
DS_TSF	Clotrimazole	426.1674968777608	11.618985176086426	sus	775.2304084247726
DS_TSF	Dichlorvos	410.5147359920609	8.01030445098877	cal	444.14012731764115
DS_TSF	Dimethyl phthalate	439.0348932446014	6.104157447814941	cal	315.2599971857134
DS_TSF	Diphenyl phthalate	791.4233933495728	11.022738456726074	cal	713.9477511051924
DS_TSF	Efavirenz	691.9779177751819	10.621820449829102	cal	673.8292834211278
DS_TSF	Haloperidol	350.0548498404314	7.500492572784424	cal	406.9561177469893
DS_TSF	Imazalil	371.85390775420836	10.630008697509766	cal	674.638391685629
DS_TSF	Irgarol	508.6020569194525	10.445661544799805	sus	656.533967009755
DS_TSF	Ketoconazole	371.2111235166331	12.316086769104004	sus	848.6086897219417
DS_TSF	Melamine	7.1251499991619704	3.265198230743408	sus	147.64590910548276
DS_TSF	Metazachlor	549.8193369402982	7.88494873046875	sus	434.7723145213112
DS_TSF	Metformin	13.99469666930294	NA	sus	NA
DS_TSF	Methidathion	604.7757103014258	7.008302211761475	sus	373.1587608009687
DS_TSF	Methomyl	199.472456763109	4.866611480712891	sus	241.2793092717772
DS_TSF	Metolachlor	703.4401019325097	10.045867919921875	cal	618.1125317530006
DS_TSF	Metolachlor-ESA	309.38520348536446	6.876250267028809	sus	364.39655816124883
DS_TSF	Metolachlor-OA	460.5152302284656	7.757102966308594	sus	425.37308510068516
DS_TSF	Monuron	398.689310197197	7.511415958404541	sus	407.7283201954542
DS_TSF	Naproxen	529.2106969298752	9.105918884277344	sus	532.8823799128043
DS_TSF	Octocrylene	1000	13.00115966796875	cal	921.6490428060389
DS_TSF	Phenazine	481.12387023888857	7.621172904968262	sus	415.5446179299556
DS_TSF	Progesterone	725.6189307122387	10.962748527526855	cal	707.882734306963
DS_TSF	Saccharin	147.14472319789843	3.227166175842285	cal	145.42571650079373
DS_TSF	Sebuthylazine	570.427976950721	8.077668190002441	sus	449.23808348384716
DS_TSF	Simazine	401.1491343184688	7.467451095581055	cal	404.62651348276944
DS_TSF	Simazine-2-OH	137.64653673184026	5.496973991394043	sus	278.49344725321276
DS_TSF	Sucralose	192.37739963748118	5.473790645599365	cal	277.1120184359464
DS_TSF	Sudan_I	886.4271237772055	9.984813690185547	sus	612.3517582905647
DS_TSF	TCMTB	645.6356440609923	9.517101287841797	cal	569.2263127660682
DS_TSF	Tetrahexylammonium	722.5534044410989	10.619577407836914	cal	673.6077200381293
DS_TSF	Theophylline	144.51608340198126	3.361453056335449	sus	153.2650399109032
DS_TSF	Thiabendazole	158.25517674226322	6.898414611816406	sus	365.85897062755646
DS_TSF	Tylosin	356.1687241195256	7.793356895446777	cal	428.022930848743
DS_TSF	Uracil	41.71096081664106	NA	cal	NA
DS_TSJ	10_11-dihydro-10-hydroxycarbamazepine	528.8418926733898	6.564102649688721	sus	487.8626940933851
DS_TSJ	2-(methylthio)benzothiazole	718.2634146866135	8.11123275756836	sus	601.1091173490961
DS_TSJ	2-aminobenzothiazole	187.20664761382577	5.060307502746582	sus	375.2515542170361
DS_TSJ	2-hydroxybenzothiazole	522.0768383157747	4.572756290435791	sus	338.43094403747926
DS_TSJ	2-methylbenzothiazole	623.5526536800015	7.042072296142578	sus	523.1980441701743
DS_TSJ	5-chlorobenzotriazole	522.0768383157747	4.845218181610107	sus	359.0205004152402
DS_TSJ	5-methyl-1H-benzotriazole	474.7214578124688	4.516900062561035	sus	334.2062951527753
DS_TSJ	Acephate	51.90556046152317	NA	sus	NA
DS_TSJ	Adenosine	24.845343031062654	2.4693057537078857	sus	178.8200051348206
DS_TSJ	Aspartame	371.6168162515262	2.6653382778167725	cal	193.71687078064673
DS_TSJ	Atrazine	651.9254793860979	7.776134967803955	cal	576.8746553559702
DS_TSJ	Atrazine-2-OH	336.0378434813586	5.524280071258545	sus	410.17980704394023
DS_TSJ	Atrazine-desethyl	447.66124038200826	5.65587043762207	sus	420.0609461995167
DS_TSJ	Atrazine-desethyl-2-OH	24.845343031062654	4.219537258148193	sus	311.69663296464563
DS_TSJ	Atrazine-desethyl-desisopropyl	34.992924567485346	3.142899751663208	sus	230.0039563149337
DS_TSJ	Atrazine-desisopropyl	308.97762605089815	5.468408107757568	sus	405.9807331218491
DS_TSJ	Atrazine-desisopropyl-2-OH	11.315234315832399	4.1751203536987305	sus	308.3318612521085
DS_TSJ	Avermectin B1a	953.9240774838403	14.211782455444336	cal	1018.8194240602613
DS_TSJ	Benzothiazole	532.2244198521973	4.863462924957275	sus	360.3981052144556
DS_TSJ	Benzotriazole	308.89286161106077	4.574541091918945	cal	338.5659166498525
DS_TSJ	Benzotriazole-5-carboxylic acid	241.32708247474682	3.4502291679382324	sus	253.34583831167578
DS_TSJ	Butocarboxim	497.85443093028715	5.094882488250732	cal	377.8585852434261
DS_TSJ	Caffeine	318.41370348109285	4.366311073303223	cal	322.81087126930777
DS_TSJ	Carbamazepine	628.3314305752589	8.516012191772461	cal	630.1547948869438
DS_TSJ	Carbamazepine-10_11-epoxide	538.9894742098124	7.539581298828125	sus	559.6630576101478
DS_TSJ	Cefoperazone	435.5261274804025	4.494627952575684	cal	332.521430849431
DS_TSJ	Chlormequat	1.6867234937738442	NA	cal	NA
DS_TSJ	Chlorothiazide	57.56575449629473	3.233738899230957	cal	236.90446689794302
[truncated: 178 more rows]
