# Supplementary material for: Do experimental projection methods outcompete retention time prediction models in non-target screening? A case study on LC/HRMS interlaboratory comparison data
Source: Analyst. 2025 Jul 8;150(16):3567–77. doi: 10.1039/d5an00323g (PMC12268317; doi:10.1039/d5an00323g)
Supplement: AN-150-D5AN00323G-s001 [file AN-150-D5AN00323G-s001.zip › SI/results/NORMAN_RTI_prediction_results_summary.csv]

CS_code	RMSE	MAD	Q95	R2
DS_AW	197.9786781464034	222.423505080034	367.87627120840585	0.27224400422713585
DS_AWW	86.78553184900632	104.66043440509402	156.97816483643922	0.821649758003343
DS_BIJ	131.52886939332274	157.79232100337302	222.3182873971761	0.5418048472331733
DS_BQW	149.9709074481614	157.17154763371371	252.16430767616748	0.5889539474424197
DS_DBS	173.69814548136378	192.40620595653667	311.42125769914685	0.48538148664631464
DS_DID	181.27676436147155	133.0322900328626	350.5539789654032	0.6054622304144738
DS_DP	183.9599404392311	168.31728664376655	378.3701180110789	0.6434291583199563
DS_EF	163.2260210663399	134.75897148624657	344.13340044952383	0.6853423453297981
DS_GJT	219.69155903418638	189.9818238783329	410.75906197018276	0.11851704993378195
DS_GS	133.79055136358687	156.33855930067736	256.193627208715	0.6495446858795326
DS_GSB	139.7415887977543	168.78058590025455	265.48403625747443	0.6295697534997086
DS_HT	144.64526277373432	130.1133136691926	294.4472347733012	0.5138989355422524
DS_ITG	144.77566148781924	140.1786983964526	243.35762825365185	0.668916307352625
DS_JBB	154.29817487887564	152.93874535920224	268.53644540294846	0.5896490525219605
DS_JBQ	93.0713000846548	75.85637160042042	196.25345604081969	0.7520267094773968
DS_JDF	161.59260685442857	157.18022225994545	284.88619804034033	0.4506486162206556
DS_JL	136.68988923417766	160.19586515691196	238.0648805658222	0.6872728485619176
DS_JSG	101.46106065028368	101.14754785945048	186.25877193631152	0.7644798765363466
DS_JWW	161.07243908686672	160.4327157625838	306.05081431566015	0.2888850619085958
DS_MT	190.54012900556054	201.74986353016976	315.62714139142196	0.5483681153767452
DS_Q	123.2702846112523	136.20213340089532	213.595772732589	0.5841843900141571
DS_QBD	130.85259166358918	112.0917599176049	238.86561126033382	0.5666234360302093
DS_QDF	157.94478643095593	172.8026866669836	318.5084584331797	0.31924202400177903
DS_QDJ	175.99094238276678	164.84664932467774	288.60184601777513	0.62310045352905985
DS_QJS	114.18028404525002	63.59464155786968	190.09191177866114	0.7249347938096432
DS_QQG	172.88845882010466	164.91666123768866	345.3532358594749	0.46831853057239353
DS_QQT	113.07375232101526	116.20258254920772	202.56609458717818	0.7964846629589788
DS_QSB	205.4347911675606	253.79731715753758	376.38020715616346	0.547547962904042
DS_QV	140.3053886306461	183.08112932565564	228.98574498722883	0.4455944862569699
DS_STF	129.65884452862676	170.1874649158492	207.69129999204407	0.5786244964009308
DS_TDF	120.6334295106814	144.6550401765992	205.2577398155663	0.6005843230818686
DS_TJQ	99.5393378405584	105.4152803182174	171.92394866830648	0.7554943936128945
DS_TL	172.70887512615772	206.68219519237405	316.23216895668247	0.4509052451037273
DS_TSF	159.25753252923926	150.14232909274955	304.070383910789	0.4878199781876519
DS_TSJ	153.1543120066601	184.11337772257042	263.28609475666354	0.6810423954362723
DS_VQL	157.01347596256807	164.64417204662536	324.2272107149412	0.4397259775668213
DS_YF	132.89461258219148	125.62865311795161	337.5745248216817	0.6492420719234959
