# Supplementary material for: Do experimental projection methods outcompete retention time prediction models in non-target screening? A case study on LC/HRMS interlaboratory comparison data
Source: Analyst. 2025 Jul 8;150(16):3567–77. doi: 10.1039/d5an00323g (PMC12268317; doi:10.1039/d5an00323g)
Supplement: AN-150-D5AN00323G-s001 [file AN-150-D5AN00323G-s001.zip › SI/results/NORMAN_RTI_projection_results.csv]

CS_x	CS_y	compound	RTx	RTy	sample_type	RTx_min	RTx_max	RTy_min	RTy_max	RTI_x	RTI_y	RTI_y_pred
DS_AW	DS_AW	10_11-dihydro-10-hydroxycarbamazepine	6.531008712	6.531008712	sus	4.557201714	13.21071122	4.557201714	13.21071122	228.09323738899704	228.09323738899704	228.0932373889969
DS_AW	DS_AW	2-(methylthio)benzothiazole	11.23848872	11.23848872	sus	4.557201714	13.21071122	4.557201714	13.21071122	772.0898672807211	772.0898672807211	772.0898672807207
DS_AW	DS_AW	2-hydroxybenzothiazole	7.488502847	7.488502847	sus	4.557201714	13.21071122	4.557201714	13.21071122	338.74130847924215	338.74130847924215	338.7413084792419
DS_AW	DS_AW	2-methylbenzothiazole	9.124127764	9.124127764	sus	4.557201714	13.21071122	4.557201714	13.21071122	527.7542073344318	527.7542073344318	527.7542073344317
DS_AW	DS_AW	5-chlorobenzotriazole	7.304538918	7.304538918	sus	4.557201714	13.21071122	4.557201714	13.21071122	317.4824274584902	317.4824274584902	317.48242745849
DS_AW	DS_AW	5-methyl-1H-benzotriazole	6.538067335	6.538067335	sus	4.557201714	13.21071122	4.557201714	13.21071122	228.9089322229954	228.9089322229954	228.90893222299522
DS_AW	DS_AW	Atrazine	9.571749796	9.571749796	cal	4.557201714	13.21071122	4.557201714	13.21071122	579.4814321892305	579.4814321892305	579.4814321892303
DS_AW	DS_AW	Atrazine-desethyl	6.555728877	6.555728877	sus	4.557201714	13.21071122	4.557201714	13.21071122	230.94990091757577	230.94990091757577	230.94990091757552
DS_AW	DS_AW	Atrazine-desisopropyl	5.336515785	5.336515785	sus	4.557201714	13.21071122	4.557201714	13.21071122	90.05757380397566	90.05757380397566	90.05757380397556
DS_AW	DS_AW	Benzotriazole	5.409644651	5.409644651	cal	4.557201714	13.21071122	4.557201714	13.21071122	98.50834928984014	98.50834928984014	98.50834928984001
DS_AW	DS_AW	Caffeine	4.557201714	4.557201714	cal	4.557201714	13.21071122	4.557201714	13.21071122	0	0	-9.947598300641403e-14
DS_AW	DS_AW	Carbamazepine	8.345394864	8.345394864	cal	4.557201714	13.21071122	4.557201714	13.21071122	437.76379368086634	437.76379368086634	437.76379368086623
DS_AW	DS_AW	Carbamazepine-10_11-epoxide	7.19166797	7.19166797	sus	4.557201714	13.21071122	4.557201714	13.21071122	304.4390549491355	304.4390549491355	304.43905494913525
DS_AW	DS_AW	Cefoperazone	6.7230524	6.7230524	cal	4.557201714	13.21071122	4.557201714	13.21071122	250.28581577200387	250.28581577200387	250.28581577200364
DS_AW	DS_AW	Chlorothiazide	4.583493954	4.583493954	cal	4.557201714	13.21071122	4.557201714	13.21071122	3.038332595783258	3.038332595783258	3.038332595782933
DS_AW	DS_AW	Climbazole	7.519080597	7.519080597	sus	4.557201714	13.21071122	4.557201714	13.21071122	342.2748748292645	342.2748748292645	342.27487482926426
DS_AW	DS_AW	Dichlorvos	8.478476737	8.478476737	cal	4.557201714	13.21071122	4.557201714	13.21071122	453.1427417143464	453.1427417143464	453.14274171434624
DS_AW	DS_AW	Dimethyl phthalate	8.827124422	8.827124422	cal	4.557201714	13.21071122	4.557201714	13.21071122	493.4324859803304	493.4324859803304	493.4324859803302
DS_AW	DS_AW	Diphenyl phthalate	13.21071122	13.21071122	cal	4.557201714	13.21071122	4.557201714	13.21071122	1000	1000	999.9999999999999
DS_AW	DS_AW	Efavirenz	12.062771680000001	12.062771680000001	cal	4.557201714	13.21071122	4.557201714	13.21071122	867.3440481917697	867.3440481917697	867.3440481917694
DS_AW	DS_AW	Haloperidol	6.545860086	6.545860086	cal	4.557201714	13.21071122	4.557201714	13.21071122	229.8094629261277	229.8094629261277	229.80946292612748
DS_AW	DS_AW	Imazalil	6.821428337	6.821428337	cal	4.557201714	13.21071122	4.557201714	13.21071122	261.654144070689	261.654144070689	261.65414407068874
DS_AW	DS_AW	Irgarol	9.75525664	9.75525664	sus	4.557201714	13.21071122	4.557201714	13.21071122	600.6874924440629	600.6874924440629	600.6874924440626
DS_AW	DS_AW	Metazachlor	10.15749942	10.15749942	sus	4.557201714	13.21071122	4.557201714	13.21071122	647.1706886225729	647.1706886225729	647.1706886225727
DS_AW	DS_AW	Methidathion	10.91130875	10.91130875	sus	4.557201714	13.21071122	4.557201714	13.21071122	734.280933255382	734.280933255382	734.2809332553816
DS_AW	DS_AW	Metolachlor	12.12341576	12.12341576	cal	4.557201714	13.21071122	4.557201714	13.21071122	874.3520811705225	874.3520811705225	874.3520811705223
DS_AW	DS_AW	Metolachlor-OA	10.18602223	10.18602223	sus	4.557201714	13.21071122	4.557201714	13.21071122	650.4667860013559	650.4667860013559	650.4667860013558
DS_AW	DS_AW	Monuron	8.248474958	8.248474958	sus	4.557201714	13.21071122	4.557201714	13.21071122	426.56372439882534	426.56372439882534	426.5637243988253
DS_AW	DS_AW	Phenazine	9.400198992	9.400198992	sus	4.557201714	13.21071122	4.557201714	13.21071122	559.657012526774	559.657012526774	559.657012526774
DS_AW	DS_AW	Progesterone	12.46834863	12.46834863	cal	4.557201714	13.21071122	4.557201714	13.21071122	914.212541225583	914.212541225583	914.212541225583
DS_AW	DS_AW	Sebuthylazine	10.54141017	10.54141017	sus	4.557201714	13.21071122	4.557201714	13.21071122	691.5354344790154	691.5354344790154	691.5354344790152
DS_AW	DS_AW	Simazine	8.344545455	8.344545455	cal	4.557201714	13.21071122	4.557201714	13.21071122	437.6656359334911	437.6656359334911	437.665635933491
DS_AW	DS_AW	Spinosad A	8.560042715	8.560042715	cal	4.557201714	13.21071122	4.557201714	13.21071122	462.56851029337736	462.56851029337736	462.5685102933772
DS_AW	DS_AW	Sucralose	5.1803182105	5.1803182105	cal	4.557201714	13.21071122	4.557201714	13.21071122	72.00737412583373	72.00737412583373	72.00737412583368
DS_AW	DS_AW	TCMTB	11.49277662	11.49277662	cal	4.557201714	13.21071122	4.557201714	13.21071122	801.475389978037	801.475389978037	801.4753899780366
DS_AW	DS_AWW	10_11-dihydro-10-hydroxycarbamazepine	6.531008712	6.1	sus	4.557201714	13.21071122	4.311852677	11.15400121	228.09323738899704	261.3429559992277	254.55246303151426
DS_AW	DS_AWW	2-hydroxybenzothiazole	7.488502847	6.6	sus	4.557201714	13.21071122	4.311852677	11.15400121	338.74130847924215	334.41941693667695	361.3036065491822
DS_AW	DS_AWW	2-methylbenzothiazole	9.124127764	8.2	sus	4.557201714	13.21071122	4.311852677	11.15400121	527.7542073344318	568.2640919365144	543.6596376445426
DS_AW	DS_AWW	5-chlorobenzotriazole	7.304538918	6.6	sus	4.557201714	13.21071122	4.311852677	11.15400121	317.4824274584902	334.41941693667695	340.7934445869632
DS_AW	DS_AWW	5-methyl-1H-benzotriazole	6.538067335	5.8	sus	4.557201714	13.21071122	4.311852677	11.15400121	228.9089322229954	217.49707943675818	255.33942981216393
DS_AW	DS_AWW	Atrazine	9.571749796	8.218525948	cal	4.557201714	13.21071122	4.311852677	11.15400121	579.4814321892305	570.9717133672168	593.5650752167007
DS_AW	DS_AWW	Atrazine-desethyl	6.555728877	5.7	sus	4.557201714	13.21071122	4.311852677	11.15400121	230.94990091757577	202.88178724926843	257.3085173876088
DS_AW	DS_AWW	Atrazine-desisopropyl	5.336515785	4.7	sus	4.557201714	13.21071122	4.311852677	11.15400121	90.05757380397566	56.72886537436998	121.37829389496318
DS_AW	DS_AWW	Benzotriazole	5.409644651	4.758657549	cal	4.557201714	13.21071122	4.311852677	11.15400121	98.50834928984014	65.30183755073993	129.53144051419878
DS_AW	DS_AWW	Caffeine	4.557201714	4.311852677	cal	4.557201714	13.21071122	4.311852677	11.15400121	0	0	34.49246849051312
DS_AW	DS_AWW	Carbamazepine	8.345394864	7.554011349	cal	4.557201714	13.21071122	4.311852677	11.15400121	437.76379368086634	473.8509630948404	456.83860706985087
DS_AW	DS_AWW	Carbamazepine-10_11-epoxide	7.19166797	6.1	sus	4.557201714	13.21071122	4.311852677	11.15400121	304.4390549491355	261.3429559992277	328.20944816497956
DS_AW	DS_AWW	Cefoperazone	6.7230524	4.313912041	cal	4.557201714	13.21071122	4.311852677	11.15400121	250.28581577200387	0.3009820658039714	275.9634383576325
DS_AW	DS_AWW	Climbazole	7.519080597	10	sus	4.557201714	13.21071122	4.311852677	11.15400121	342.2748748292645	831.3393513113316	364.71272380575095
DS_AW	DS_AWW	Dichlorvos	8.478476737	7.036559051	cal	4.557201714	13.21071122	4.311852677	11.15400121	453.1427417143464	398.22379781125983	471.675922103862
DS_AW	DS_AWW	Dimethyl phthalate	8.827124422	6.644358168	cal	4.557201714	13.21071122	4.311852677	11.15400121	493.4324859803304	340.9024927988946	510.54669707582156
DS_AW	DS_AWW	Diphenyl phthalate	13.21071122	11.02638949	cal	4.557201714	13.21071122	4.311852677	11.15400121	1000	981.3491742565185	999.2733495903661
DS_AW	DS_AWW	Efavirenz	12.062771680000001	10.6907511	cal	4.557201714	13.21071122	4.311852677	11.15400121	867.3440481917697	932.2946428646318	871.289423520624
DS_AW	DS_AWW	Haloperidol	6.545860086	7.248833633	cal	4.557201714	13.21071122	4.311852677	11.15400121	229.8094629261277	429.24834821033255	256.2082446173852
DS_AW	DS_AWW	Imazalil	6.821428337	9.694577207	cal	4.557201714	13.21071122	4.311852677	11.15400121	261.654144070689	786.7009177071894	286.9313841502009
DS_AW	DS_AWW	Irgarol	9.75525664	10.4	sus	4.557201714	13.21071122	4.311852677	11.15400121	600.6874924440629	889.8005200612911	614.0242767140109
DS_AW	DS_AWW	Metazachlor	10.15749942	8.2	sus	4.557201714	13.21071122	4.311852677	11.15400121	647.1706886225729	568.2640919365144	658.8703756795147
DS_AW	DS_AWW	Methidathion	10.91130875	8.7	sus	4.557201714	13.21071122	4.311852677	11.15400121	734.280933255382	641.3405528739636	742.9126742495193
DS_AW	DS_AWW	Metolachlor	12.12341576	10.36186654	cal	4.557201714	13.21071122	4.311852677	11.15400121	874.3520811705225	884.2272034610914	878.0506397526954
DS_AW	DS_AWW	Metolachlor-OA	10.18602223	7.6	sus	4.557201714	13.21071122	4.311852677	11.15400121	650.4667860013559	480.5723388115754	662.0503874128156
DS_AW	DS_AWW	Monuron	8.248474958	6.9	sus	4.557201714	13.21071122	4.311852677	11.15400121	426.56372439882534	378.26529349914654	446.0329943596344
DS_AW	DS_AWW	Progesterone	12.46834863	11.15400121	cal	4.557201714	13.21071122	4.311852677	11.15400121	914.212541225583	1000	916.5072495259736
DS_AW	DS_AWW	Sebuthylazine	10.54141017	9.1	sus	4.557201714	13.21071122	4.311852677	11.15400121	691.5354344790154	699.8017216239231	701.6726342768055
DS_AW	DS_AWW	Simazine	8.344545455	7.107315251	cal	4.557201714	13.21071122	4.311852677	11.15400121	437.6656359334911	408.5650231820245	456.74390635185216
DS_AW	DS_AWW	Sucralose	5.1803182105	4.6531926115	cal	4.557201714	13.21071122	4.311852677	11.15400121	72.00737412583373	49.8878287797614	103.96380634543874
DS_AW	DS_AWW	TCMTB	11.49277662	9.289497459	cal	4.557201714	13.21071122	4.311852677	11.15400121	801.475389978037	727.4973289446418	807.7406014118365
DS_AW	DS_BIJ	10_11-dihydro-10-hydroxycarbamazepine	6.531008712	7.59006308	sus	4.557201714	12.46834863	5.492678342	15.18656431	249.49694639193837	216.3616061632633	306.58488129193455
DS_AW	DS_BIJ	2-(methylthio)benzothiazole	11.23848872	13.72401815	sus	4.557201714	12.46834863	5.492678342	15.18656431	844.540883507971	849.1269481786832	797.4693651317496
DS_AW	DS_BIJ	2-hydroxybenzothiazole	7.488502847	8.854543744	sus	4.557201714	12.46834863	5.492678342	15.18656431	370.52796062623406	346.8026561378673	399.2736602939203
DS_AW	DS_BIJ	2-methylbenzothiazole	9.124127764	11.36153264	sus	4.557201714	12.46834863	5.492678342	15.18656431	577.2773655313572	605.4181282277697	537.6565620871065
DS_AW	DS_BIJ	5-chlorobenzotriazole	7.304538918	8.570500747	sus	4.557201714	12.46834863	5.492678342	15.18656431	347.2741984406349	317.50140399423367	383.50387404689945
DS_AW	DS_BIJ	5-methyl-1H-benzotriazole	6.538067335	7.654327821	sus	4.557201714	12.46834863	5.492678342	15.18656431	250.38918402510936	222.99101579446187	307.38368261518724
DS_AW	DS_BIJ	Atrazine	9.571749796	11.08233422	cal	4.557201714	12.46834863	5.492678342	15.18656431	633.8585460798693	576.6166320144195	585.6453629982243
DS_AW	DS_BIJ	Atrazine-desethyl	6.555728877	7.470732872	sus	4.557201714	12.46834863	5.492678342	15.18656431	252.62167220761046	204.05176381583783	309.3733289665433
DS_AW	DS_BIJ	Atrazine-desisopropyl	5.336515785	6.095762582	sus	4.557201714	12.46834863	5.492678342	15.18656431	98.50835527069613	62.21284652932904	142.79061108209385
DS_AW	DS_BIJ	Benzotriazole	5.409644651	6.394003906	cal	4.557201714	12.46834863	5.492678342	15.18656431	107.75213076576371	92.97876692332889	154.11492993741115
DS_AW	DS_BIJ	Caffeine	4.557201714	5.492678342	cal	4.557201714	12.46834863	5.492678342	15.18656431	0	0	17.33937077703456
DS_AW	DS_BIJ	Carbamazepine	8.345394864	9.793962502	cal	4.557201714	12.46834863	5.492678342	15.18656431	478.84247255458246	443.7110333460444	467.1583720374832
DS_AW	DS_BIJ	Carbamazepine-10_11-epoxide	7.19166797	8.396440058	sus	4.557201714	12.46834863	5.492678342	15.18656431	333.00686790077054	299.5456853511029	373.4318505856415
DS_AW	DS_BIJ	Cefoperazone	6.7230524	7.529646301	cal	4.557201714	12.46834863	5.492678342	15.18656431	273.7720218063007	210.12914384635147	327.60365278467395
DS_AW	DS_BIJ	Chlorothiazide	4.583493954	5.796301761	cal	4.557201714	12.46834863	5.492678342	15.18656431	3.3234422618071977	31.321125501401198	21.64200431326401
DS_AW	DS_BIJ	Climbazole	7.519080597	10.23246865	sus	4.557201714	12.46834863	5.492678342	15.18656431	374.39310816105706	488.94636512604785	401.8253200635786
DS_AW	DS_BIJ	Dichlorvos	8.478476737	9.930875828	cal	4.557201714	12.46834863	5.492678342	15.18656431	495.66454328756896	457.8347115543458	478.01871246692343
DS_AW	DS_BIJ	Dimethyl phthalate	8.827124422	10.41320329	cal	4.557201714	12.46834863	5.492678342	15.18656431	539.734978169125	507.5905539061321	508.7082592172609
DS_AW	DS_BIJ	Efavirenz	12.062771680000001	14.20308408	cal	4.557201714	12.46834863	5.492678342	15.18656431	948.7334827293203	898.5463380478668	912.4021185901456
DS_AW	DS_BIJ	Haloperidol	6.545860086	9.702457417	cal	4.557201714	12.46834863	5.492678342	15.18656431	251.3742183169438	434.2715696158063	308.263158806515
DS_AW	DS_BIJ	Imazalil	6.821428337	10.10621387	cal	4.557201714	12.46834863	5.492678342	15.18656431	286.2071261021188	475.9221991293801	337.82685686462315
DS_AW	DS_BIJ	Irgarol	9.75525664	10.97445862	sus	4.557201714	12.46834863	5.492678342	15.18656431	657.0545309286481	565.4884218873246	606.6698370951749
DS_AW	DS_BIJ	Metazachlor	10.15749942	11.82071021	sus	4.557201714	12.46834863	5.492678342	15.18656431	707.8995960337442	652.785878530978	655.1320713996713
DS_AW	DS_BIJ	Metolachlor	12.12341576	14.16334591	cal	4.557201714	12.46834863	5.492678342	15.18656431	956.3991323050284	894.4470356493057	920.9409417952685
DS_AW	DS_BIJ	Metolachlor-OA	10.18602223	10.1535535	sus	4.557201714	12.46834863	5.492678342	15.18656431	711.5049910924952	480.80565145760744	658.6809468217277
DS_AW	DS_BIJ	Monuron	8.248474958	9.626539892	sus	4.557201714	12.46834863	5.492678342	15.18656431	466.5914162881411	426.44008436308036	459.4470778274884
DS_AW	DS_BIJ	Phenazine	9.400198992	12.01115164	sus	4.557201714	12.46834863	5.492678342	15.18656431	612.173851582154	672.4313984626809	566.6755771665686
DS_AW	DS_BIJ	Progesterone	12.46834863	15.18656431	cal	4.557201714	12.46834863	5.492678342	15.18656431	1000	1000	969.5874653600508
DS_AW	DS_BIJ	Sebuthylazine	10.54141017	12.22623576	sus	4.557201714	12.46834863	5.492678342	15.18656431	756.4274206432904	694.6190042081996	703.9841939266635
DS_AW	DS_BIJ	Simazine	8.344545455	9.642429505	cal	4.557201714	12.46834863	5.492678342	15.18656431	478.7351039253536	428.07922196511663	467.0901595521495
DS_AW	DS_BIJ	TCMTB	11.49277662	13.80526042	cal	4.557201714	12.46834863	5.492678342	15.18656431	876.6838714590244	857.5077224386843	832.6146884371562
DS_AW	DS_BQW	10_11-dihydro-10-hydroxycarbamazepine	6.531008712	5.6	sus	4.557201714	13.21071122	3.224665515	11.92372446	228.09323738899704	273.05648806590534	323.3072737352307
DS_AW	DS_BQW	2-(methylthio)benzothiazole	11.23848872	9.8	sus	4.557201714	13.21071122	3.224665515	11.92372446	772.0898672807211	755.867333072773	797.422766086612
DS_AW	DS_BQW	2-hydroxybenzothiazole	7.488502847	6.2	sus	4.557201714	13.21071122	3.224665515	11.92372446	338.74130847924215	342.02946592402935	437.68580785149464
DS_AW	DS_BQW	2-methylbenzothiazole	9.124127764	7.8	sus	4.557201714	13.21071122	3.224665515	11.92372446	527.7542073344318	525.9574068790265	602.8346878990292
DS_AW	DS_BQW	5-chlorobenzotriazole	7.304538918	6	sus	4.557201714	13.21071122	3.224665515	11.92372446	317.4824274584902	319.0384733046547	416.7595061068318
DS_AW	DS_BQW	5-methyl-1H-benzotriazole	6.538067335	5.3	sus	4.557201714	13.21071122	3.224665515	11.92372446	228.9089322229954	238.56999913684336	324.19881464118185
DS_AW	DS_BQW	Atrazine	9.571749796	8.158483706	cal	4.557201714	13.21071122	3.224665515	11.92372446	579.4814321892305	567.1668880730867	644.574777492467
DS_AW	DS_BQW	Atrazine-desethyl	6.555728877	5.3	sus	4.557201714	13.21071122	3.224665515	11.92372446	230.94990091757577	238.56999913684336	326.4265023501331
DS_AW	DS_BQW	Atrazine-desisopropyl	5.336515785	4.1	sus	4.557201714	13.21071122	3.224665515	11.92372446	90.05757380397566	100.6240434205955	162.77010111285034
DS_AW	DS_BQW	Benzotriazole	5.409644651	4.17327643	cal	4.557201714	13.21071122	3.224665515	11.92372446	98.50834928984014	109.0475327271161	173.12975688569225
DS_AW	DS_BQW	Caffeine	4.557201714	3.627476581	cal	4.557201714	13.21071122	3.224665515	11.92372446	0	46.30513122704215	49.716732626158816
DS_AW	DS_BQW	Carbamazepine	8.345394864	7.288277179	cal	4.557201714	13.21071122	3.224665515	11.92372446	437.76379368086634	467.13232887514357	528.2285154563004
DS_AW	DS_BQW	Carbamazepine-10_11-epoxide	7.19166797	6.2	sus	4.557201714	13.21071122	3.224665515	11.92372446	304.4390549491355	342.02946592402935	403.66829232260267
DS_AW	DS_BQW	Chlorothiazide	4.583493954	3.224665515	cal	4.557201714	13.21071122	3.224665515	11.92372446	3.038332595783258	0	53.56993110545437
DS_AW	DS_BQW	Climbazole	7.519080597	7.8	sus	4.557201714	13.21071122	3.224665515	11.92372446	342.2748748292645	525.9574068790265	441.1143026130202
DS_AW	DS_BQW	Dichlorvos	8.478476737	7.19690152	cal	4.557201714	13.21071122	3.224665515	11.92372446	453.1427417143464	456.6282433668461	541.2541979314746
DS_AW	DS_BQW	Diphenyl phthalate	13.21071122	11.92372446	cal	4.557201714	13.21071122	3.224665515	11.92372446	1000	1000	984.3636575446648
DS_AW	DS_BQW	Efavirenz	12.062771680000001	10.82342642	cal	4.557201714	13.21071122	3.224665515	11.92372446	867.3440481917697	873.5152794162381	874.1614392569951
DS_AW	DS_BQW	Haloperidol	6.545860086	7.072358082	cal	4.557201714	13.21071122	3.224665515	11.92372446	229.8094629261277	442.31135704759845	325.18226959560053
DS_AW	DS_BQW	Imazalil	6.821428337	7.510266042	cal	4.557201714	13.21071122	3.224665515	11.92372446	261.654144070689	492.6510504292254	359.40776172281664
DS_AW	DS_BQW	Irgarol	9.75525664	8.7	sus	4.557201714	13.21071122	3.224665515	11.92372446	600.6874924440629	629.4168736662123	661.5265996570737
DS_AW	DS_BQW	Metazachlor	10.15749942	8.8	sus	4.557201714	13.21071122	3.224665515	11.92372446	647.1706886225729	640.9123699758998	698.4660830911262
DS_AW	DS_BQW	Methidathion	10.91130875	9.5	sus	4.557201714	13.21071122	3.224665515	11.92372446	734.280933255382	721.380844143711	767.3951497084054
DS_AW	DS_BQW	Metolachlor	12.12341576	10.74274002	cal	4.557201714	13.21071122	3.224665515	11.92372446	874.3520811705225	864.2399772818184	879.8970995229297
DS_AW	DS_BQW	Monuron	8.248474958	6.9	sus	4.557201714	13.21071122	3.224665515	11.92372446	426.56372439882534	422.49794009184063	518.5751242390139
DS_AW	DS_BQW	Phenazine	9.400198992	8.1	sus	4.557201714	13.21071122	3.224665515	11.92372446	559.657012526774	560.4438958080884	628.6506914606094
DS_AW	DS_BQW	Progesterone	12.46834863	11.27656807	cal	4.557201714	13.21071122	3.224665515	11.92372446	914.212541225583	925.6061610696443	912.7640747925573
DS_AW	DS_BQW	Sebuthylazine	10.54141017	9.1	sus	4.557201714	13.21071122	3.224665515	11.92372446	691.5354344790154	675.3988589049617	733.5705366185925
DS_AW	DS_BQW	Simazine	8.344545455	6.944636724	cal	4.557201714	13.21071122	3.224665515	11.92372446	437.6656359334911	427.6291530520259	528.1445790658729
DS_AW	DS_BQW	Spinosad A	8.560042715	10.08934551	cal	4.557201714	13.21071122	3.224665515	11.92372446	462.56851029337736	789.1290354970688	549.1473585158677
DS_AW	DS_BQW	Sucralose	5.1803182105	4.197845653	cal	4.557201714	13.21071122	3.224665515	11.92372446	72.00737412583373	111.87188685039999	140.44497645389913
DS_AW	DS_BQW	TCMTB	11.49277662	10.1112429	cal	4.557201714	13.21071122	3.224665515	11.92372446	801.475389978037	791.6462491564367	820.8931461009365
DS_AW	DS_DBS	10_11-dihydro-10-hydroxycarbamazepine	6.531008712	9.485154131	sus	4.557201714	13.21071122	7.17783531	16.479864	228.09323738899704	248.0446898084121	275.8771964948621
DS_AW	DS_DBS	2-(methylthio)benzothiazole	11.23848872	14.96277421	sus	4.557201714	13.21071122	7.17783531	16.479864	772.0898672807211	836.9076423478542	828.6854431364419
DS_AW	DS_DBS	2-hydroxybenzothiazole	7.488502847	10.62080074	sus	4.557201714	13.21071122	7.17783531	16.479864	338.74130847924215	370.13059674835296	397.4182533017808
DS_AW	DS_DBS	2-methylbenzothiazole	9.124127764	12.51862816	sus	4.557201714	13.21071122	7.17783531	16.479864	527.7542073344318	574.1535559594151	593.5492563540946
DS_AW	DS_DBS	5-chlorobenzotriazole	7.304538918	10.34856861	sus	4.557201714	13.21071122	7.17783531	16.479864	317.4824274584902	340.8647087283924	374.4088261051617
DS_AW	DS_DBS	5-methyl-1H-benzotriazole	6.538067335	9.487798752	sus	4.557201714	13.21071122	7.17783531	16.479864	228.9089322229954	248.32899563976727	276.78809266852204
DS_AW	DS_DBS	Atrazine	9.571749796	13.00512929	cal	4.557201714	13.21071122	7.17783531	16.479864	579.4814321892305	626.4540966493191	644.7675661400037
DS_AW	DS_DBS	Atrazine-desethyl	6.555728877	9.545869651	sus	4.557201714	13.21071122	7.17783531	16.479864	230.94990091757577	254.57181652704625	279.0663954855106
DS_AW	DS_DBS	Atrazine-desisopropyl	5.336515785	8.091182589	sus	4.557201714	13.21071122	7.17783531	16.479864	90.05757380397566	98.18796624244779	119.30987630502862
DS_AW	DS_DBS	Benzotriazole	5.409644651	8.132342962	cal	4.557201714	13.21071122	7.17783531	16.479864	98.50834928984014	102.61284756368552	129.00612468419357
DS_AW	DS_DBS	Caffeine	4.557201714	7.248290749	cal	4.557201714	13.21071122	7.17783531	16.479864	0	7.574201429387318	15.563429701974286
DS_AW	DS_DBS	Carbamazepine	8.345394864	11.62856121	cal	4.557201714	13.21071122	7.17783531	16.479864	437.76379368086634	478.46830496068924	502.07158879251085
DS_AW	DS_DBS	Carbamazepine-10_11-epoxide	7.19166797	10.28720228	sus	4.557201714	13.21071122	7.17783531	16.479864	304.4390549491355	334.2676177017898	360.2054678038451
DS_AW	DS_DBS	Cefoperazone	6.7230524	9.117881012	cal	4.557201714	13.21071122	7.17783531	16.479864	250.28581577200387	208.56156937955004	300.5875815136091
DS_AW	DS_DBS	Chlorothiazide	4.583493954	7.17783531	cal	4.557201714	13.21071122	7.17783531	16.479864	3.038332595783258	0	19.06971702866207
DS_AW	DS_DBS	Climbazole	7.519080597	11.33167838	sus	4.557201714	13.21071122	7.17783531	16.479864	342.2748748292645	446.5523821126808	401.22544306959816
DS_AW	DS_DBS	Dichlorvos	8.478476737	11.72641939	cal	4.557201714	13.21071122	7.17783531	16.479864	453.1427417143464	488.98839506804404	517.9364555021552
DS_AW	DS_DBS	Dimethyl phthalate	8.827124422	12.22572798	cal	4.557201714	13.21071122	7.17783531	16.479864	493.4324859803304	542.6657816511207	559.036317593503
DS_AW	DS_DBS	Diphenyl phthalate	13.21071122	16.479864	cal	4.557201714	13.21071122	7.17783531	16.479864	1000	1000	1038.1474949488627
DS_AW	DS_DBS	Efavirenz	12.062771680000001	15.5315601	cal	4.557201714	13.21071122	7.17783531	16.479864	867.3440481917697	898.0540770617641	916.8413971787385
DS_AW	DS_DBS	Haloperidol	6.545860086	10.49095483	cal	4.557201714	13.21071122	7.17783531	16.479864	229.8094629261277	356.171715914155	277.79349537565685
DS_AW	DS_DBS	Imazalil	6.821428337	10.88519352	cal	4.557201714	13.21071122	7.17783531	16.479864	261.654144070689	398.55372774602785	313.18555186379444
DS_AW	DS_DBS	Irgarol	9.75525664	13.09203255	sus	4.557201714	13.21071122	7.17783531	16.479864	600.6874924440629	635.7964952696788	665.5086658046357
DS_AW	DS_DBS	Metazachlor	10.15749942	13.73699492	sus	4.557201714	13.21071122	7.17783531	16.479864	647.1706886225729	705.1321629497147	710.4979811775626
DS_AW	DS_DBS	Methidathion	10.91130875	14.54765627	sus	4.557201714	13.21071122	7.17783531	16.479864	734.280933255382	792.2810395030075	793.277158246561
DS_AW	DS_DBS	Metolachlor	12.12341576	15.87040818	cal	4.557201714	13.21071122	7.17783531	16.479864	874.3520811705225	934.481408270092	923.2804867199975
DS_AW	DS_DBS	Monuron	8.248474958	11.49196352	sus	4.557201714	13.21071122	7.17783531	16.479864	426.56372439882534	463.7835846107244	490.4534872452835
DS_AW	DS_DBS	Phenazine	9.400198992	12.91106925	sus	4.557201714	13.21071122	7.17783531	16.479864	559.657012526774	616.3423196236133	625.2462356774573
DS_AW	DS_DBS	Progesterone	12.46834863	16.29200632	cal	4.557201714	13.21071122	7.17783531	16.479864	914.212541225583	979.8046548488983	959.818260168199
DS_AW	DS_DBS	Sebuthylazine	10.54141017	14.08397848	sus	4.557201714	13.21071122	7.17783531	16.479864	691.5354344790154	742.4340861713684	752.8850677351703
DS_AW	DS_DBS	Simazine	8.344545455	11.62970974	cal	4.557201714	13.21071122	7.17783531	16.479864	437.6656359334911	478.5917758763652	501.9700045555733
DS_AW	DS_DBS	Spinosad A	8.560042715	13.37496313	cal	4.557201714	13.21071122	7.17783531	16.479864	462.56851029337736	666.2125033716703	527.6108184502064
DS_AW	DS_DBS	Sucralose	5.1803182105	7.885393317	cal	4.557201714	13.21071122	7.17783531	16.479864	72.00737412583373	76.0649134269656	98.5684310860657
DS_AW	DS_DBS	TCMTB	11.49277662	15.15916281	cal	4.557201714	13.21071122	7.17783531	16.479864	801.475389978037	858.0200906690602	856.0253425830839
DS_AW	DS_DID	10_11-dihydro-10-hydroxycarbamazepine	6.531008712	14.2	sus	4.583493954	12.46834863	6.114613486	21.83977636	246.99437567668375	514.1686975699556	513.71801064762235
DS_AW	DS_DID	2-(methylthio)benzothiazole	11.23848872	19.3	sus	4.583493954	12.46834863	6.114613486	21.83977636	844.02250129689	838.4896626921897	859.4500060049744
DS_AW	DS_DID	2-methylbenzothiazole	9.124127764	16.5	sus	4.583493954	12.46834863	6.114613486	21.83977636	575.867786608779	660.4310936054729	708.5686013540744
DS_AW	DS_DID	Atrazine	9.571749796	17.07409183	cal	4.583493954	12.46834863	6.114613486	21.83977636	632.6376384822037	696.9389399533924	734.2713788028982
DS_AW	DS_DID	Atrazine-desethyl	6.555728877	12.8138701	sus	4.583493954	12.46834863	6.114613486	21.83977636	250.1295209667096	426.02144522627225	517.8568962441948
DS_AW	DS_DID	Carbamazepine	8.345394864	16.2388433	cal	4.583493954	12.46834863	6.114613486	21.83977636	477.10466008340165	643.8235263521125	669.9835708532984
DS_AW	DS_DID	Cefoperazone	6.7230524	13.71730914	cal	4.583493954	12.46834863	6.114613486	21.83977636	271.3503969213802	483.4732533403711	543.9893816194618
DS_AW	DS_DID	Chlorothiazide	4.583493954	6.114613486	cal	4.583493954	12.46834863	6.114613486	21.83977636	0	0	42.08967777901222
DS_AW	DS_DID	Dichlorvos	8.478476737	15.63218267	cal	4.583493954	12.46834863	6.114613486	21.83977636	493.9828244210496	605.2445536024534	676.1416532235198
DS_AW	DS_DID	Efavirenz	12.062771680000001	21.0404364	cal	4.583493954	12.46834863	6.114613486	21.83977636	948.562533278578	949.1680966102025	942.2086553257384
DS_AW	DS_DID	Haloperidol	6.545860086	15.57604499	cal	4.583493954	12.46834863	6.114613486	21.83977636	248.87790741065533	601.6746268265075	516.2129040845357
DS_AW	DS_DID	Imazalil	6.821428337	15.99529499	cal	4.583493954	12.46834863	6.114613486	21.83977636	283.8269663754042	628.3357179299383	557.7539192078424
DS_AW	DS_DID	Irgarol	9.75525664	17.7	sus	4.583493954	12.46834863	6.114613486	21.83977636	655.9109709075381	736.7419089283514	745.67003493919
DS_AW	DS_DID	Metazachlor	10.15749942	18.4	sus	4.583493954	12.46834863	6.114613486	21.83977636	706.9255801208633	781.2565512000305	772.5600974947566
DS_AW	DS_DID	Metolachlor	12.12341576	20.93842872	cal	4.583493954	12.46834863	6.114613486	21.83977636	956.2537441495391	942.6811889185398	948.8522501905868
DS_AW	DS_DID	Metolachlor-OA	10.18602223	16.9	sus	4.583493954	12.46834863	6.114613486	21.83977636	710.5429974572687	685.8680320464323	774.5708735509055
DS_AW	DS_DID	Monuron	8.248474958	15.7	sus	4.583493954	12.46834863	6.114613486	21.83977636	464.8127523713919	609.5572167235538	665.5569663555599
DS_AW	DS_DID	Progesterone	12.46834863	21.83977636	cal	4.583493954	12.46834863	6.114613486	21.83977636	1000	1000	987.2935798029354
DS_AW	DS_DID	Sebuthylazine	10.54141017	18.6	sus	4.583493954	12.46834863	6.114613486	21.83977636	755.6152219437558	793.9750204205105	800.8466022768807
DS_AW	DS_DID	Simazine	8.344545455	15.38773901	cal	4.583493954	12.46834863	6.114613486	21.83977636	476.996933430863	589.6998077731962	669.9446431245965
DS_AW	DS_DID	Spinosad A	8.560042715	19.27303717	cal	4.583493954	12.46834863	6.114613486	21.83977636	504.3274637773426	836.7750330749293	679.9833154155218
DS_AW	DS_DID	TCMTB	11.49277662	19.8625692	cal	4.583493954	12.46834863	6.114613486	21.83977636	876.2726708243014	874.264757965139	883.3545729168386
DS_AW	DS_DP	10_11-dihydro-10-hydroxycarbamazepine	6.531008712	14.06004819	sus	4.557201714	13.21071122	5.55003199	18.4657163	228.09323738899704	658.8900747141287	590.4041759187179
DS_AW	DS_DP	2-(methylthio)benzothiazole	11.23848872	17.4606779	sus	4.557201714	13.21071122	5.55003199	18.4657163	772.0898672807211	922.1846573609849	910.959957356166
DS_AW	DS_DP	2-hydroxybenzothiazole	7.488502847	14.45735828	sus	4.557201714	13.21071122	5.55003199	18.4657163	338.74130847924215	689.6519050952246	685.7789874482771
DS_AW	DS_DP	2-methylbenzothiazole	9.124127764	15.84620321	sus	4.557201714	13.21071122	5.55003199	18.4657163	527.7542073344318	797.183561697011	789.8776080378868
DS_AW	DS_DP	5-chlorobenzotriazole	7.304538918	14.42135504	sus	4.557201714	13.21071122	5.55003199	18.4657163	317.4824274584902	686.8643454788809	670.3042254000018
DS_AW	DS_DP	5-methyl-1H-benzotriazole	6.538067335	13.59933028	sus	4.557201714	13.21071122	5.55003199	18.4657163	228.9089322229954	623.2188784428411	591.243874898478
DS_AW	DS_DP	Atrazine	9.571749796	16.15690303	cal	4.557201714	13.21071122	5.55003199	18.4657163	579.4814321892305	821.2395708516663	815.8816032372204
DS_AW	DS_DP	Atrazine-desethyl	6.555728877	13.40995696	sus	4.557201714	13.21071122	5.55003199	18.4657163	230.94990091757577	608.556603068599	593.3358387622861
DS_AW	DS_DP	Benzotriazole	5.409644651	11.54626668	cal	4.557201714	13.21071122	5.55003199	18.4657163	98.50834928984014	464.2599297164147	430.18718833873345
DS_AW	DS_DP	Caffeine	4.557201714	10.81622204	cal	4.557201714	13.21071122	5.55003199	18.4657163	0	407.73604584951335	280.09890670673565
DS_AW	DS_DP	Carbamazepine	8.345394864	15.51650415	cal	4.557201714	13.21071122	5.55003199	18.4657163	437.76379368086634	771.6565317629692	744.3518559167322
DS_AW	DS_DP	Carbamazepine-10_11-epoxide	7.19166797	14.10232397	sus	4.557201714	13.21071122	5.55003199	18.4657163	304.4390549491355	662.1632872660388	660.1487245962642
DS_AW	DS_DP	Cefoperazone	6.7230524	11.9585961	cal	4.557201714	13.21071122	5.55003199	18.4657163	250.28581577200387	496.1846353768614	612.5147046777869
DS_AW	DS_DP	Chlorothiazide	4.583493954	5.55003199	cal	4.557201714	13.21071122	5.55003199	18.4657163	3.038332595783258	0	284.857424526781
DS_AW	DS_DP	Climbazole	7.519080597	15.5379134	sus	4.557201714	13.21071122	5.55003199	18.4657163	342.2748748292645	773.3141481529444	688.224765638128
DS_AW	DS_DP	Dichlorvos	8.478476737	14.97185992	cal	4.557201714	13.21071122	5.55003199	18.4657163	453.1427417143464	729.4873197469782	752.2539499945916
DS_AW	DS_DP	Dimethyl phthalate	8.827124422	14.56996667	cal	4.557201714	13.21071122	5.55003199	18.4657163	493.4324859803304	698.3706370878307	772.5915834789188
DS_AW	DS_DP	Diphenyl phthalate	13.21071122	18.38466277	cal	4.557201714	13.21071122	5.55003199	18.4657163	1000	993.7244107199766	1016.6430042149282
DS_AW	DS_DP	Efavirenz	12.062771680000001	18.22072359	cal	4.557201714	13.21071122	5.55003199	18.4657163	867.3440481917697	981.0313798231879	956.0834163450289
DS_AW	DS_DP	Haloperidol	6.545860086	14.58251174	cal	4.557201714	13.21071122	5.55003199	18.4657163	229.8094629261277	699.3419421847111	592.168502532294
DS_AW	DS_DP	Imazalil	6.821428337	15.29787645	cal	4.557201714	13.21071122	5.55003199	18.4657163	261.654144070689	754.7292288998352	623.2532928988082
DS_AW	DS_DP	Irgarol	9.75525664	17.03580832	sus	4.557201714	13.21071122	5.55003199	18.4657163	600.6874924440629	889.2890267616026	826.5097523875717
DS_AW	DS_DP	Metazachlor	10.15749942	16.12845648	sus	4.557201714	13.21071122	5.55003199	18.4657163	647.1706886225729	819.0370897970639	849.7049501565268
DS_AW	DS_DP	Methidathion	10.91130875	16.54360919	sus	4.557201714	13.21071122	5.55003199	18.4657163	734.280933255382	851.180389372648	892.6277377003489
DS_AW	DS_DP	Metolachlor	12.12341576	18.03113817	cal	4.557201714	13.21071122	5.55003199	18.4657163	874.3520811705225	966.3526825548431	959.3355547631406
DS_AW	DS_DP	Metolachlor-OA	10.18602223	16.54480487	sus	4.557201714	13.21071122	5.55003199	18.4657163	650.4667860013559	851.2729651875488	851.3433178459692
DS_AW	DS_DP	Monuron	8.248474958	14.84464323	sus	4.557201714	13.21071122	5.55003199	18.4657163	426.56372439882534	719.637536572772	738.4832419210413
DS_AW	DS_DP	Phenazine	9.400198992	16.50279608	sus	4.557201714	13.21071122	5.55003199	18.4657163	559.657012526774	848.0204244013455	805.9264036341424
DS_AW	DS_DP	Progesterone	12.46834863	18.4657163	cal	4.557201714	13.21071122	5.55003199	18.4657163	914.212541225583	1000	977.6837552513529
DS_AW	DS_DP	Sebuthylazine	10.54141017	17.01703313	sus	4.557201714	13.21071122	5.55003199	18.4657163	691.5354344790154	887.8353531079764	871.6704214772749
DS_AW	DS_DP	Simazine	8.344545455	15.03262213	cal	4.557201714	13.21071122	5.55003199	18.4657163	437.6656359334911	734.1918486392611	744.3008965878932
DS_AW	DS_DP	Sucralose	5.1803182105	11.60423912	cal	4.557201714	13.21071122	5.55003199	18.4657163	72.00737412583373	468.7484599877156	391.23822157727045
DS_AW	DS_DP	TCMTB	11.49277662	17.06364039	cal	4.557201714	13.21071122	5.55003199	18.4657163	801.475389978037	891.4439315527061	925.0546937062542
DS_AW	DS_EF	10_11-dihydro-10-hydroxycarbamazepine	6.531008712	13.95442149	sus	4.557201714	13.21071122	5.55003199	18.4657163	228.09323738899704	650.7119017683702	590.4815270867747
DS_AW	DS_EF	2-(methylthio)benzothiazole	11.23848872	17.35765895	sus	4.557201714	13.21071122	5.55003199	18.4657163	772.0898672807211	914.2083900934243	910.9464697333433
DS_AW	DS_EF	2-hydroxybenzothiazole	7.488502847	14.32759999	sus	4.557201714	13.21071122	5.55003199	18.4657163	338.74130847924215	679.6053379226639	685.8210200350959
DS_AW	DS_EF	2-methylbenzothiazole	9.124127764	15.73895052	sus	4.557201714	13.21071122	5.55003199	18.4657163	527.7542073344318	788.8794960799099	789.8646039715273
DS_AW	DS_EF	5-chlorobenzotriazole	7.304538918	14.3182605	sus	4.557201714	13.21071122	5.55003199	18.4657163	317.4824274584902	678.8822256371795	670.3540863646011
DS_AW	DS_EF	5-methyl-1H-benzotriazole	6.538067335	13.48810981	sus	4.557201714	13.21071122	5.55003199	18.4657163	228.9089322229954	614.6076064939064	591.32104740707
DS_AW	DS_EF	Atrazine	9.571749796	16.15690303	cal	4.557201714	13.21071122	5.55003199	18.4657163	579.4814321892305	821.2395708516663	815.863201228445
DS_AW	DS_EF	Atrazine-desethyl	6.555728877	13.29890311	sus	4.557201714	13.21071122	5.55003199	18.4657163	230.94990091757577	599.9582317137016	593.4125563462239
DS_AW	DS_EF	Atrazine-desisopropyl	5.336515785	11.36592058	sus	4.557201714	13.21071122	5.55003199	18.4657163	90.05757380397566	450.2965890469337	418.0123945518234
DS_AW	DS_EF	Benzotriazole	5.409644651	11.55118815	cal	4.557201714	13.21071122	5.55003199	18.4657163	98.50834928984014	464.6409757285249	430.2610516994279
DS_AW	DS_EF	Caffeine	4.557201714	10.81622204	cal	4.557201714	13.21071122	5.55003199	18.4657163	0	407.73604584951335	280.12768576371104
DS_AW	DS_EF	Carbamazepine	8.345394864	15.51650415	cal	4.557201714	13.21071122	5.55003199	18.4657163	437.76379368086634	771.6565317629692	744.3592425498348
DS_AW	DS_EF	Carbamazepine-10_11-epoxide	7.19166797	13.99201215	sus	4.557201714	13.21071122	5.55003199	18.4657163	304.4390549491355	653.6223677644224	660.203283182612
DS_AW	DS_EF	Cefoperazone	6.7230524	11.9585961	cal	4.557201714	13.21071122	5.55003199	18.4657163	250.28581577200387	496.1846353768614	612.5865901702272
DS_AW	DS_EF	Chlorothiazide	4.583493954	5.55003199	cal	4.557201714	13.21071122	5.55003199	18.4657163	3.038332595783258	0	284.88780202817026
DS_AW	DS_EF	Climbazole	7.519080597	15.48217835	sus	4.557201714	13.21071122	5.55003199	18.4657163	342.2748748292645	768.9988483467355	688.2654888767142
DS_AW	DS_EF	Dichlorvos	8.478476737	14.97185992	cal	4.557201714	13.21071122	5.55003199	18.4657163	453.1427417143464	729.4873197469782	752.2568230427353
DS_AW	DS_EF	Dimethyl phthalate	8.827124422	14.56996667	cal	4.557201714	13.21071122	5.55003199	18.4657163	493.4324859803304	698.3706370878307	772.5845877750887
DS_AW	DS_EF	Diphenyl phthalate	13.21071122	18.38466277	cal	4.557201714	13.21071122	5.55003199	18.4657163	1000	993.7244107199766	1016.6436460970282
DS_AW	DS_EF	Efavirenz	12.062771680000001	18.22072359	cal	4.557201714	13.21071122	5.55003199	18.4657163	867.3440481917697	981.0313798231879	956.0772401926132
DS_AW	DS_EF	Haloperidol	6.545860086	14.58251174	cal	4.557201714	13.21071122	5.55003199	18.4657163	229.8094629261277	699.3419421847111	592.2454756995473
DS_AW	DS_EF	Imazalil	6.821428337	15.29787645	cal	4.557201714	13.21071122	5.55003199	18.4657163	261.654144070689	754.7292288998352	623.3219433612617
DS_AW	DS_EF	Irgarol	9.75525664	16.9117396	sus	4.557201714	13.21071122	5.55003199	18.4657163	600.6874924440629	879.6829759305258	826.4902355578955
DS_AW	DS_EF	Metazachlor	10.15749942	16.02668661	sus	4.557201714	13.21071122	5.55003199	18.4657163	647.1706886225729	811.1575328523958	849.6848323727461
DS_AW	DS_EF	Methidathion	10.91130875	16.44264018	sus	4.557201714	13.21071122	5.55003199	18.4657163	734.280933255382	843.3628392083239	892.6114332455903
DS_AW	DS_EF	Metolachlor	12.12341576	18.03113817	cal	4.557201714	13.21071122	5.55003199	18.4657163	874.3520811705225	966.3526825548431	959.3298323329021
DS_AW	DS_EF	Metolachlor-OA	10.18602223	16.38687807	sus	4.557201714	13.21071122	5.55003199	18.4657163	650.4667860013559	839.0454442750314	851.3232414127658
DS_AW	DS_EF	Monuron	8.248474958	14.73594974	sus	4.557201714	13.21071122	5.55003199	18.4657163	426.56372439882534	711.2219166651342	738.4941276005545
DS_AW	DS_EF	Phenazine	9.400198992	16.40368943	sus	4.557201714	13.21071122	5.55003199	18.4657163	559.657012526774	840.3470679131209	805.9095943129083
DS_AW	DS_EF	Progesterone	12.46834863	18.4657163	cal	4.557201714	13.21071122	5.55003199	18.4657163	914.212541225583	1000	977.6803491581427
DS_AW	DS_EF	Sebuthylazine	10.54141017	16.90650845	sus	4.557201714	13.21071122	5.55003199	18.4657163	691.5354344790154	879.2779528690725	871.6516202736075
DS_AW	DS_EF	Simazine	8.344545455	15.03262213	cal	4.557201714	13.21071122	5.55003199	18.4657163	437.6656359334911	734.1918486392611	744.3083131530118
DS_AW	DS_EF	Sucralose	5.1803182105	11.60423912	cal	4.557201714	13.21071122	5.55003199	18.4657163	72.00737412583373	468.7484599877156	391.3022527648911
DS_AW	DS_EF	TCMTB	11.49277662	17.06364039	cal	4.557201714	13.21071122	5.55003199	18.4657163	801.475389978037	891.4439315527061	925.0435637495456
DS_AW	DS_GJT	2-(methylthio)benzothiazole	11.23848872	11.2	sus	4.557201714	13.21071122	4.454747342	12.02096377	772.0898672807211	891.4961291667665	821.0626802118372
DS_AW	DS_GJT	2-methylbenzothiazole	9.124127764	9.1	sus	4.557201714	13.21071122	4.454747342	12.02096377	527.7542073344318	613.9465745137154	634.8187736707171
DS_AW	DS_GJT	5-chlorobenzotriazole	7.304538918	7.3	sus	4.557201714	13.21071122	4.454747342	12.02096377	317.4824274584902	376.04695623967154	440.7405241616824
DS_AW	DS_GJT	5-methyl-1H-benzotriazole	6.538067335	6.6	sus	4.557201714	13.21071122	4.454747342	12.02096377	228.9089322229954	283.5304380219877	347.28728713589436
DS_AW	DS_GJT	Atrazine	9.571749796	9.066590278	cal	4.557201714	13.21071122	4.454747342	12.02096377	579.4814321892305	609.5309300079143	676.8051415212956
DS_AW	DS_GJT	Atrazine-desethyl	6.555728877	6.3	sus	4.557201714	13.21071122	4.454747342	12.02096377	230.94990091757577	243.88050164298048	349.5074757221912
DS_AW	DS_GJT	Atrazine-desisopropyl	5.336515785	5.3	sus	4.557201714	13.21071122	4.454747342	12.02096377	90.05757380397566	111.7140470462894	190.6895724543383
DS_AW	DS_GJT	Benzotriazole	5.409644651	4.454747342	cal	4.557201714	13.21071122	4.454747342	12.02096377	98.50834928984014	0	200.4579214495312
DS_AW	DS_GJT	Caffeine	4.557201714	4.972732406	cal	4.557201714	13.21071122	4.454747342	12.02096377	0	68.46024944292016	85.72740149024241
DS_AW	DS_GJT	Carbamazepine	8.345394864	8.727931366	cal	4.557201714	13.21071122	4.454747342	12.02096377	437.76379368086634	564.7715822913017	556.8377904809506
DS_AW	DS_GJT	Carbamazepine-10_11-epoxide	7.19166797	7.2	sus	4.557201714	13.21071122	4.454747342	12.02096377	304.4390549491355	362.83031078000243	427.36934354948403
DS_AW	DS_GJT	Cefoperazone	6.7230524	6.053900564	cal	4.557201714	13.21071122	4.454747342	12.02096377	250.28581577200387	211.3544117086152	370.3920286212401
DS_AW	DS_GJT	Climbazole	7.519080597	7.5	sus	4.557201714	13.21071122	4.454747342	12.02096377	342.2748748292645	402.48024715900976	465.757110690673
DS_AW	DS_GJT	Dichlorvos	8.478476737	7.773295348	cal	4.557201714	13.21071122	4.454747342	12.02096377	453.1427417143464	438.6007243619387	570.6699974970778
DS_AW	DS_GJT	Diphenyl phthalate	13.21071122	11.66762974	cal	4.557201714	13.21071122	4.454747342	12.02096377	1000	953.3010939665393	983.6859960652591
DS_AW	DS_GJT	Efavirenz	12.062771680000001	11.30532039	cal	4.557201714	13.21071122	4.454747342	12.02096377	867.3440481917697	905.4159517098075	888.9820791658315
DS_AW	DS_GJT	Haloperidol	6.545860086	8.586225442	cal	4.557201714	13.21071122	4.454747342	12.02096377	229.8094629261277	546.0428127208734	348.2672599828638
DS_AW	DS_GJT	Imazalil	6.821428337	9.147074606	cal	4.557201714	13.21071122	4.454747342	12.02096377	261.654144070689	620.1682582902716	382.54191672421535
DS_AW	DS_GJT	Irgarol	9.75525664	9.8	sus	4.557201714	13.21071122	4.454747342	12.02096377	600.6874924440629	706.4630927313993	693.5178950588419
DS_AW	DS_GJT	Metazachlor	10.15749942	10.2	sus	4.557201714	13.21071122	4.454747342	12.02096377	647.1706886225729	759.3296745700754	729.2806790450185
DS_AW	DS_GJT	Methidathion	10.91130875	10.9	sus	4.557201714	13.21071122	4.454747342	12.02096377	734.280933255382	851.8461927877594	793.7780301367513
DS_AW	DS_GJT	Metolachlor	12.12341576	11.08592563	cal	4.557201714	13.21071122	4.454747342	12.02096377	874.3520811705225	876.4193241235156	893.9714798038635
DS_AW	DS_GJT	Metolachlor-OA	10.18602223	10.2	sus	4.557201714	13.21071122	4.454747342	12.02096377	650.4667860013559	759.3296745700754	731.7756904165487
DS_AW	DS_GJT	Monuron	8.248474958	8.3	sus	4.557201714	13.21071122	4.454747342	12.02096377	426.56372439882534	508.21341083636275	546.6140650168197
DS_AW	DS_GJT	Phenazine	9.400198992	9.4	sus	4.557201714	13.21071122	4.454747342	12.02096377	559.657012526774	653.5965108927229	660.9284168351975
DS_AW	DS_GJT	Progesterone	12.46834863	11.68974581	cal	4.557201714	13.21071122	4.454747342	12.02096377	914.212541225583	956.2240965280514	922.388971954921
DS_AW	DS_GJT	Sebuthylazine	10.54141017	10.5	sus	4.557201714	13.21071122	4.454747342	12.02096377	691.5354344790154	798.9796109490829	762.4729982482182
DS_AW	DS_GJT	Simazine	8.344545455	7.949919006	cal	4.557201714	13.21071122	4.454747342	12.02096377	437.6656359334911	461.94444703769716	556.7487458702208
DS_AW	DS_GJT	Spinosad A	8.560042715	12.02096377	cal	4.557201714	13.21071122	4.454747342	12.02096377	462.56851029337736	1000	579.0360700609964
DS_AW	DS_GJT	Sucralose	5.1803182105	5.205426433	cal	4.557201714	13.21071122	4.454747342	12.02096377	72.00737412583373	99.21459399733686	169.76079231998412
DS_AW	DS_GJT	TCMTB	11.49277662	9.879084624	cal	4.557201714	13.21071122	4.454747342	12.02096377	801.475389978037	716.9154270985916	842.0903102768834
DS_AW	DS_GS	10_11-dihydro-10-hydroxycarbamazepine	6.531008712	13.52902857	sus	4.557201714	13.21071122	6.806356678	19.66747227	228.09323738899704	522.7129671536195	441.94279612573484
DS_AW	DS_GS	2-(methylthio)benzothiazole	11.23848872	17.67107516	sus	4.557201714	13.21071122	6.806356678	19.66747227	772.0898672807211	844.7726330022398	880.8221967592435
DS_AW	DS_GS	2-hydroxybenzothiazole	7.488502847	13.56728927	sus	4.557201714	13.21071122	6.806356678	19.66747227	338.74130847924215	525.6878801560187	554.9216551647243
DS_AW	DS_GS	2-methylbenzothiazole	9.124127764	15.4935611	sus	4.557201714	13.21071122	6.806356678	19.66747227	527.7542073344318	675.46274348111	714.1426211103857
DS_AW	DS_GS	5-chlorobenzotriazole	7.304538918	13.5402117	sus	4.557201714	13.21071122	6.806356678	19.66747227	317.4824274584902	523.5824974770198	534.3170001232811
DS_AW	DS_GS	5-methyl-1H-benzotriazole	6.538067335	12.59414396	sus	4.557201714	13.21071122	6.806356678	19.66747227	228.9089322229954	450.02218047088985	442.82519478974456
DS_AW	DS_GS	Atrazine	9.571749796	16.19423801	cal	4.557201714	13.21071122	6.806356678	19.66747227	579.4814321892305	729.9430025992102	751.9820070955019
DS_AW	DS_GS	Atrazine-desethyl	6.555728877	12.3898414	sus	4.557201714	13.21071122	6.806356678	19.66747227	230.94990091757577	434.13688976352057	445.03003466684777
DS_AW	DS_GS	Atrazine-desisopropyl	5.336515785	10.23682727	sus	4.557201714	13.21071122	6.806356678	19.66747227	90.05757380397566	266.73196173851784	283.64128496080264
DS_AW	DS_GS	Benzotriazole	5.409644651	10.13192699	cal	4.557201714	13.21071122	6.806356678	19.66747227	98.50834928984014	258.5755713189145	293.7644860807895
DS_AW	DS_GS	Caffeine	4.557201714	9.860035382	cal	4.557201714	13.21071122	6.806356678	19.66747227	0	237.43497849436008	174.10836013410898
DS_AW	DS_GS	Carbamazepine	8.345394864	15.52794234	cal	4.557201714	13.21071122	6.806356678	19.66747227	437.76379368086634	678.1360139104174	643.2879645200858
DS_AW	DS_GS	Carbamazepine-10_11-epoxide	7.19166797	13.6266939	sus	4.557201714	13.21071122	6.806356678	19.66747227	304.4390549491355	530.3068130607933	521.4050808918033
DS_AW	DS_GS	Cefoperazone	6.7230524	11.32581784	cal	4.557201714	13.21071122	6.806356678	19.66747227	250.28581577200387	351.4050651104667	465.7008228603596
DS_AW	DS_GS	Chlorothiazide	4.583493954	6.806356678	cal	4.557201714	13.21071122	6.806356678	19.66747227	3.038332595783258	0	177.82806425293063
DS_AW	DS_GS	Climbazole	7.519080597	15.22615625	sus	4.557201714	13.21071122	6.806356678	19.66747227	342.2748748292645	654.6710129280983	558.292605490404
DS_AW	DS_GS	Dichlorvos	8.478476737	14.48894514	cal	4.557201714	13.21071122	6.806356678	19.66747227	453.1427417143464	597.3500826614761	655.9214797083908
DS_AW	DS_GS	Dimethyl phthalate	8.827124422	14.06860065	cal	4.557201714	13.21071122	6.806356678	19.66747227	493.4324859803304	564.6667211759867	687.9440766707282
DS_AW	DS_GS	Diphenyl phthalate	13.21071122	19.66747227	cal	4.557201714	13.21071122	6.806356678	19.66747227	1000	1000	1025.461628116513
DS_AW	DS_GS	Efavirenz	12.062771680000001	19.23503517	cal	4.557201714	13.21071122	6.806356678	19.66747227	867.3440481917697	966.3763927081885	941.2979417908277
DS_AW	DS_GS	Haloperidol	6.545860086	14.04235955	cal	4.557201714	13.21071122	6.806356678	19.66747227	229.8094629261277	562.6263771784315	443.7985641646131
DS_AW	DS_GS	Imazalil	6.821428337	14.73989603	cal	4.557201714	13.21071122	6.806356678	19.66747227	261.654144070689	616.86245607923	477.6666905607197
DS_AW	DS_GS	Irgarol	9.75525664	17.20629189	sus	4.557201714	13.21071122	6.806356678	19.66747227	600.6874924440629	808.6339896104402	766.990488305084
DS_AW	DS_GS	Metazachlor	10.15749942	16.3209824	sus	4.557201714	13.21071122	6.806356678	19.66747227	647.1706886225729	739.7978545436898	799.0160914089654
DS_AW	DS_GS	Methidathion	10.91130875	16.79766468	sus	4.557201714	13.21071122	6.806356678	19.66747227	734.280933255382	776.8616906153067	856.5383017395984
DS_AW	DS_GS	Metolachlor	12.12341576	18.94688592	cal	4.557201714	13.21071122	6.806356678	19.66747227	874.3520811705225	943.9717072095808	945.741418831122
DS_AW	DS_GS	Monuron	8.248474958	14.28015506	sus	4.557201714	13.21071122	6.806356678	19.66747227	426.56372439882534	581.1158704342046	633.9231315842966
DS_AW	DS_GS	Phenazine	9.400198992	16.41190679	sus	4.557201714	13.21071122	6.806356678	19.66747227	559.657012526774	746.8675670697602	737.6968052239193
DS_AW	DS_GS	Progesterone	12.46834863	19.63367797	cal	4.557201714	13.21071122	6.806356678	19.66747227	914.212541225583	997.372366358248	971.0229802791772
DS_AW	DS_GS	Sebuthylazine	10.54141017	17.39719634	sus	4.557201714	13.21071122	6.806356678	19.66747227	691.5354344790154	823.4775269874582	828.64815405745
DS_AW	DS_GS	Simazine	8.344545455	14.63127714	cal	4.557201714	13.21071122	6.806356678	19.66747227	437.6656359334911	608.4169297776418	643.2065114117327
DS_AW	DS_GS	Spinosad A	8.560042715	18.410569250000002	cal	4.557201714	13.21071122	6.806356678	19.66747227	462.56851029337736	902.2710735309905	663.5453660541161
DS_AW	DS_GS	Sucralose	5.1803182105	10.48632475	cal	4.557201714	13.21071122	6.806356678	19.66747227	72.00737412583373	286.131327074694	261.89576512382666
DS_AW	DS_GS	TCMTB	11.49277662	17.38036138	cal	4.557201714	13.21071122	6.806356678	19.66747227	801.475389978037	822.1685456724568	899.5344832047516
DS_AW	DS_GSB	10_11-dihydro-10-hydroxycarbamazepine	6.531008712	10.38298311	sus	4.557201714	13.21071122	5.203716433	15.30407437	228.09323738899704	512.7805083052671	452.71915774594623
DS_AW	DS_GSB	2-(methylthio)benzothiazole	11.23848872	13.62958617	sus	4.557201714	13.21071122	5.203716433	15.30407437	772.0898672807211	834.2149644156715	844.2499942762748
DS_AW	DS_GSB	2-hydroxybenzothiazole	7.488502847	10.51734915	sus	4.557201714	13.21071122	5.203716433	15.30407437	338.74130847924215	526.0836051695659	552.2152652246823
DS_AW	DS_GSB	2-methylbenzothiazole	9.124127764	12.037033600000001	sus	4.557201714	13.21071122	5.203716433	15.30407437	527.7542073344318	676.5420799561908	679.509417505722
DS_AW	DS_GSB	5-chlorobenzotriazole	7.304538918	10.46152583	sus	4.557201714	13.21071122	5.203716433	15.30407437	317.4824274584902	520.5567396517107	535.2380808138345
DS_AW	DS_GSB	Atrazine	9.571749796	12.56609992	cal	4.557201714	13.21071122	5.203716433	15.30407437	579.4814321892305	728.9230275721068	713.6422993044656
DS_AW	DS_GSB	Atrazine-desethyl	6.555728877	9.529740884	sus	4.557201714	13.21071122	5.203716433	15.30407437	230.94990091757577	428.30407377472727	455.6624511969019
DS_AW	DS_GSB	Atrazine-desisopropyl	5.336515785	7.842928824	sus	4.557201714	13.21071122	5.203716433	15.30407437	90.05757380397566	261.29889727293136	286.14187637948316
DS_AW	DS_GSB	Caffeine	4.557201714	7.524300047	cal	4.557201714	13.21071122	5.203716433	15.30407437	0	229.75261158806586	161.81801578907235
DS_AW	DS_GSB	Carbamazepine	8.345394864	11.96075962	cal	4.557201714	13.21071122	5.203716433	15.30407437	437.76379368086634	668.9904683721506	621.2913872178071
DS_AW	DS_GSB	Carbamazepine-10_11-epoxide	7.19166797	10.44271731	sus	4.557201714	13.21071122	5.203716433	15.30407437	304.4390549491355	518.6945759425317	524.3539245642655
DS_AW	DS_GSB	Cefoperazone	6.7230524	8.52105334	cal	4.557201714	13.21071122	5.203716433	15.30407437	250.28581577200387	328.4375591134063	475.0229850516373
DS_AW	DS_GSB	Chlorothiazide	4.583493954	5.203716433	cal	4.557201714	13.21071122	5.203716433	15.30407437	3.038332595783258	0	166.07156265536776
DS_AW	DS_GSB	Climbazole	7.519080597	12.08236059	sus	4.557201714	13.21071122	5.203716433	15.30407437	342.2748748292645	681.0297417086477	554.9490203430297
DS_AW	DS_GSB	Dichlorvos	8.478476737	11.12305729	cal	4.557201714	13.21071122	5.203716433	15.30407437	453.1427417143464	586.0525828808557	631.1887868665201
DS_AW	DS_GSB	Dimethyl phthalate	8.827124422	10.88886033	cal	4.557201714	13.21071122	5.203716433	15.30407437	493.4324859803304	562.8655867901447	657.143323834136
DS_AW	DS_GSB	Diphenyl phthalate	13.21071122	15.02932378	cal	4.557201714	13.21071122	5.203716433	15.30407437	1000	972.7979353094485	1002.6849623073839
DS_AW	DS_GSB	Haloperidol	6.545860086	11.28600202	cal	4.557201714	13.21071122	5.203716433	15.30407437	229.8094629261277	602.1851527379192	454.49003304001155
DS_AW	DS_GSB	Imazalil	6.821428337	11.86484716	cal	4.557201714	13.21071122	5.203716433	15.30407437	261.654144070689	659.4945217336013	485.96112035647263
DS_AW	DS_GSB	Metazachlor	10.15749942	12.64002113	sus	4.557201714	13.21071122	5.203716433	15.30407437	647.1706886225729	736.2416998866006	758.9862240761826
DS_AW	DS_GSB	Methidathion	10.91130875	13.06899203	sus	4.557201714	13.21071122	5.203716433	15.30407437	734.280933255382	778.7125610853489	818.2646925224985
DS_AW	DS_GSB	Metolachlor	12.12341576	14.6223397	cal	4.557201714	13.21071122	5.203716433	15.30407437	874.3520811705225	932.5039098364381	915.0715875232054
DS_AW	DS_GSB	Metolachlor-OA	10.18602223	12.77340023	sus	4.557201714	13.21071122	5.203716433	15.30407437	650.4667860013559	749.4470833821105	761.2117273285979
DS_AW	DS_GSB	Monuron	8.248474958	11.05974906	sus	4.557201714	13.21071122	5.203716433	15.30407437	426.56372439882534	579.7846634274184	614.0275278591309
DS_AW	DS_GSB	Phenazine	9.400198992	12.7933345	sus	4.557201714	13.21071122	5.203716433	15.30407437	559.657012526774	751.4207035373898	700.5037169852401
DS_AW	DS_GSB	Progesterone	12.46834863	15.30407437	cal	4.557201714	13.21071122	5.203716433	15.30407437	914.212541225583	1000	942.8235472915937
DS_AW	DS_GSB	Sebuthylazine	10.54141017	13.43700699	sus	4.557201714	13.21071122	5.203716433	15.30407437	691.5354344790154	815.1483945771377	789.062135955741
DS_AW	DS_GSB	Simazine	8.344545455	11.3735185	cal	4.557201714	13.21071122	5.203716433	15.30407437	437.6656359334911	610.8498436870792	621.2279865132809
DS_AW	DS_GSB	Sucralose	5.1803182105	7.9915400555	cal	4.557201714	13.21071122	5.203716433	15.30407437	72.00737412583373	276.0123591548714	261.7298963043485
DS_AW	DS_GSB	TCMTB	11.49277662	13.44391709	cal	4.557201714	13.21071122	5.203716433	15.30407437	801.475389978037	815.8325386483774	864.5306033691583
DS_AW	DS_HT	10_11-dihydro-10-hydroxycarbamazepine	6.531008712	6.771438549	sus	4.557201714	13.21071122	5.155537615	14.27268383	228.09323738899704	177.2375802574534	212.8165066442208
DS_AW	DS_HT	2-(methylthio)benzothiazole	11.23848872	11.6923018	sus	4.557201714	13.21071122	5.155537615	14.27268383	772.0898672807211	716.9748110703081	745.6621999021502
DS_AW	DS_HT	2-hydroxybenzothiazole	7.488502847	7.633461634	sus	4.557201714	13.21071122	5.155537615	14.27268383	338.74130847924215	271.787241376385	321.1964945115157
DS_AW	DS_HT	2-methylbenzothiazole	9.124127764	9.261889535	sus	4.557201714	13.21071122	5.155537615	14.27268383	527.7542073344318	450.398822522339	506.33497440438055
DS_AW	DS_HT	5-chlorobenzotriazole	7.304538918	7.433206978	sus	4.557201714	13.21071122	5.155537615	14.27268383	317.4824274584902	249.82262094828104	300.37338169626474
DS_AW	DS_HT	5-methyl-1H-benzotriazole	6.538067335	6.730001227	sus	4.557201714	13.21071122	5.155537615	14.27268383	228.9089322229954	172.69259205359796	213.6154812249889
DS_AW	DS_HT	Atrazine	9.571749796	9.787493559	cal	4.557201714	13.21071122	5.155537615	14.27268383	579.4814321892305	508.048882267487	557.0018856931075
DS_AW	DS_HT	Atrazine-desethyl	6.555728877	6.697696225	sus	4.557201714	13.21071122	5.155537615	14.27268383	230.94990091757577	169.14926816274598	215.61461379166212
DS_AW	DS_HT	Atrazine-desisopropyl	5.336515785	5.669979018	sus	4.557201714	13.21071122	5.155537615	14.27268383	90.05757380397566	56.42570502528682	77.61032187131802
DS_AW	DS_HT	Benzotriazole	5.409644651	5.734979556	cal	4.557201714	13.21071122	5.155537615	14.27268383	98.50834928984014	63.55518792126773	85.88787190542456
DS_AW	DS_HT	Caffeine	4.557201714	5.197786905	cal	4.557201714	13.21071122	5.155537615	14.27268383	0	4.634047650841584	-10.601236270249188
DS_AW	DS_HT	Carbamazepine	8.345394864	8.678109322	cal	4.557201714	13.21071122	5.155537615	14.27268383	437.76379368086634	386.36779798534786	418.18919975260934
DS_AW	DS_HT	Carbamazepine-10_11-epoxide	7.19166797	7.455569504	sus	4.557201714	13.21071122	5.155537615	14.27268383	304.4390549491355	252.2754198255446	287.59737448363353
DS_AW	DS_HT	Cefoperazone	6.7230524	6.565965269	cal	4.557201714	13.21071122	5.155537615	14.27268383	250.28581577200387	154.70056317397783	234.55417773233165
DS_AW	DS_HT	Chlorothiazide	4.583493954	5.155537615	cal	4.557201714	13.21071122	5.155537615	14.27268383	3.038332595783258	0	-7.62518393944012
DS_AW	DS_HT	Climbazole	7.519080597	8.488620011	sus	4.557201714	13.21071122	5.155537615	14.27268383	342.2748748292645	365.583957677046	324.6576292097565
DS_AW	DS_HT	Dichlorvos	8.478476737	8.659599272	cal	4.557201714	13.21071122	5.155537615	14.27268383	453.1427417143464	384.3375519452497	433.25290745994016
DS_AW	DS_HT	Dimethyl phthalate	8.827124422	9.045807447	cal	4.557201714	13.21071122	5.155537615	14.27268383	493.4324859803304	426.6981948363981	472.71678560720176
DS_AW	DS_HT	Diphenyl phthalate	13.21071122	14.27268383	cal	4.557201714	13.21071122	5.155537615	14.27268383	1000	1000	968.900591460492
DS_AW	DS_HT	Efavirenz	12.062771680000001	12.79715285	cal	4.557201714	13.21071122	5.155537615	14.27268383	867.3440481917697	838.1586797881579	838.9638442040532
DS_AW	DS_HT	Haloperidol	6.545860086	7.772731641	cal	4.557201714	13.21071122	5.155537615	14.27268383	229.8094629261277	287.0628554463739	214.4975526946305
DS_AW	DS_HT	Imazalil	6.821428337	8.107493355	cal	4.557201714	13.21071122	5.155537615	14.27268383	261.654144070689	323.7806732926242	245.68947607908535
DS_AW	DS_HT	Irgarol	9.75525664	9.735195914	sus	4.557201714	13.21071122	5.155537615	14.27268383	600.6874924440629	502.312696429647	577.7732604717078
DS_AW	DS_HT	Metazachlor	10.15749942	10.5923857	sus	4.557201714	13.21071122	5.155537615	14.27268383	647.1706886225729	596.332224666422	623.3036360874129
DS_AW	DS_HT	Methidathion	10.91130875	11.46359996	sus	4.557201714	13.21071122	5.155537615	14.27268383	734.280933255382	691.8900055174776	708.6282799196092
DS_AW	DS_HT	Metolachlor	12.12341576	12.83743538	cal	4.557201714	13.21071122	5.155537615	14.27268383	874.3520811705225	842.5770064278826	845.8282253155836
DS_AW	DS_HT	Metolachlor-OA	10.18602223	9.412172274	sus	4.557201714	13.21071122	5.155537615	14.27268383	650.4667860013559	466.8823509703907	626.5321694943175
DS_AW	DS_HT	Monuron	8.248474958	8.43272819	sus	4.557201714	13.21071122	5.155537615	14.27268383	426.56372439882534	359.4535502357303	407.2187114201707
DS_AW	DS_HT	Phenazine	9.400198992	9.613312228	sus	4.557201714	13.21071122	5.155537615	14.27268383	559.657012526774	488.9440739324591	537.5838304000176
DS_AW	DS_HT	Progesterone	12.46834863	13.29843854	cal	4.557201714	13.21071122	5.155537615	14.27268383	914.212541225583	893.1414208980084	884.8716187939684
DS_AW	DS_HT	Sebuthylazine	10.54141017	10.90992989	sus	4.557201714	13.21071122	5.155537615	14.27268383	691.5354344790154	631.1615651762365	666.7589857407357
DS_AW	DS_HT	Simazine	8.344545455	8.44606791	cal	4.557201714	13.21071122	5.155537615	14.27268383	437.6656359334911	360.91669667272083	418.0930540596496
DS_AW	DS_HT	Spinosad A	8.560042715	10.63018925	cal	4.557201714	13.21071122	5.155537615	14.27268383	462.56851029337736	600.4786482411373	442.48546501084684
DS_AW	DS_HT	Sucralose	5.1803182105	5.520760261090909	cal	4.557201714	13.21071122	5.155537615	14.27268383	72.00737412583373	40.05887779775055	59.93011829575816
DS_AW	DS_HT	TCMTB	11.49277662	12.10795096	cal	4.557201714	13.21071122	5.155537615	14.27268383	801.475389978037	762.5646426029157	774.4453730931443
DS_AW	DS_ITG	10_11-dihydro-10-hydroxycarbamazepine	6.531008712	10.4001931	sus	4.557201714	13.21071122	6.649902047	20.92560688	228.09323738899704	262.70444064735443	291.5331232832975
DS_AW	DS_ITG	2-(methylthio)benzothiazole	11.23848872	17.39005052	sus	4.557201714	13.21071122	6.649902047	20.92560688	772.0898672807211	752.3375271932535	792.2410065920462
DS_AW	DS_ITG	2-hydroxybenzothiazole	7.488502847	11.59555769	sus	4.557201714	13.21071122	6.649902047	20.92560688	338.74130847924215	346.4386312868787	398.9206791289001
DS_AW	DS_ITG	2-methylbenzothiazole	9.124127764	13.8674473	sus	4.557201714	13.21071122	6.649902047	20.92560688	527.7542073344318	505.58240993578	574.4132413230609
DS_AW	DS_ITG	5-chlorobenzotriazole	7.304538918	11.30910991	sus	4.557201714	13.21071122	6.649902047	20.92560688	317.4824274584902	326.37322762724006	378.5506977546304
DS_AW	DS_ITG	5-methyl-1H-benzotriazole	6.538067335	10.07290873	sus	4.557201714	13.21071122	6.649902047	20.92560688	228.9089322229954	239.77847139899603	292.33664395553404
DS_AW	DS_ITG	Atrazine	9.571749796	14.53445667	cal	4.557201714	13.21071122	6.649902047	20.92560688	579.4814321892305	552.3058031274162	621.1137287755224
DS_AW	DS_ITG	Atrazine-desethyl	6.555728877	9.763415689	sus	4.557201714	13.21071122	6.649902047	20.92560688	230.94990091757577	218.09876839164824	294.3464198993103
DS_AW	DS_ITG	Atrazine-desisopropyl	5.336515785	7.6836267640000004	sus	4.557201714	13.21071122	6.649902047	20.92560688	90.05757380397566	72.4114661302342	153.3674433965611
DS_AW	DS_ITG	Benzotriazole	5.409644651	7.950150317	cal	4.557201714	13.21071122	6.649902047	20.92560688	98.50834928984014	91.0811960047199	161.93227530800934
DS_AW	DS_ITG	Caffeine	4.557201714	6.848261658	cal	4.557201714	13.21071122	6.649902047	20.92560688	0	13.894908400001933	61.687022183374324
DS_AW	DS_ITG	Carbamazepine	8.345394864	13.21867959	cal	4.557201714	13.21071122	6.649902047	20.92560688	437.76379368086634	460.1368282577183	492.012051679542
DS_AW	DS_ITG	Carbamazepine-10_11-epoxide	7.19166797	11.42072688	sus	4.557201714	13.21071122	6.649902047	20.92560688	304.4390549491355	334.1918937670711	365.9887156930273
DS_AW	DS_ITG	Cefoperazone	6.7230524	9.929901557	cal	4.557201714	13.21071122	6.649902047	20.92560688	250.28581577200387	229.7609503958004	313.3343676087842
DS_AW	DS_ITG	Chlorothiazide	4.583493954	6.649902047	cal	4.557201714	13.21071122	6.649902047	20.92560688	3.038332595783258	0	64.78609996839243
DS_AW	DS_ITG	Climbazole	7.519080597	14.36044049	sus	4.557201714	13.21071122	6.649902047	20.92560688	342.2748748292645	540.1161296902251	402.293752535581
DS_AW	DS_ITG	Dichlorvos	8.478476737	13.134633	cal	4.557201714	13.21071122	6.649902047	20.92560688	453.1427417143464	454.2494418916373	506.2150532322836
DS_AW	DS_ITG	Dimethyl phthalate	8.827124422	13.60900473	cal	4.557201714	13.21071122	6.649902047	20.92560688	493.4324859803304	487.47874549165533	543.1759164472463
DS_AW	DS_ITG	Diphenyl phthalate	13.21071122	20.92560688	cal	4.557201714	13.21071122	6.649902047	20.92560688	1000	1000	992.9702958999676
DS_AW	DS_ITG	Efavirenz	12.062771680000001	19.17355238	cal	4.557201714	13.21071122	6.649902047	20.92560688	867.3440481917697	877.2701929259621	876.1360012525842
DS_AW	DS_ITG	Haloperidol	6.545860086	13.29823095	cal	4.557201714	13.21071122	6.649902047	20.92560688	229.8094629261277	465.7093278947316	293.22354053692584
DS_AW	DS_ITG	Imazalil	6.821428337	14.00472989	cal	4.557201714	13.21071122	6.649902047	20.92560688	261.654144070689	515.1989291623931	324.4530835056438
DS_AW	DS_ITG	Irgarol	9.75525664	15.22181354	sus	4.557201714	13.21071122	6.649902047	20.92560688	600.6874924440629	600.4545199887433	640.1432453792986
DS_AW	DS_ITG	Metazachlor	10.15749942	15.86686684	sus	4.557201714	13.21071122	6.649902047	20.92560688	647.1706886225729	645.639910660935	681.655323345964
DS_AW	DS_ITG	Methidathion	10.91130875	17.16982366	sus	4.557201714	13.21071122	6.649902047	20.92560688	734.280933255382	736.9108381032046	758.878771928733
DS_AW	DS_ITG	Metolachlor	12.12341576	18.90325858	cal	4.557201714	13.21071122	6.649902047	20.92560688	874.3520811705225	858.336360715087	882.3073130230023
DS_AW	DS_ITG	Metolachlor-OA	10.18602223	13.65097636	sus	4.557201714	13.21071122	6.649902047	20.92560688	650.4667860013559	490.41881958894095	684.589578692116
DS_AW	DS_ITG	Monuron	8.248474958	12.65564427	sus	4.557201714	13.21071122	6.649902047	20.92560688	426.56372439882534	420.69672168599396	481.63025703659036
DS_AW	DS_ITG	Phenazine	9.400198992	14.29947022	sus	4.557201714	13.21071122	6.649902047	20.92560688	559.657012526774	535.8452183262509	603.2655925648693
DS_AW	DS_ITG	Progesterone	12.46834863	19.39350603	cal	4.557201714	13.21071122	6.649902047	20.92560688	914.212541225583	892.6777439066711	917.411150128062
DS_AW	DS_ITG	Sebuthylazine	10.54141017	16.1855219	sus	4.557201714	13.21071122	6.649902047	20.92560688	691.5354344790154	667.9614046766555	721.0615875575105
DS_AW	DS_ITG	Simazine	8.344545455	12.47436448	cal	4.557201714	13.21071122	6.649902047	20.92560688	437.6656359334911	407.9982390456868	491.9212096381209
DS_AW	DS_ITG	Spinosad A	8.560042715	18.03563457	cal	4.557201714	13.21071122	6.649902047	20.92560688	462.56851029337736	797.5600964150307	514.892488346506
DS_AW	DS_ITG	Sucralose	5.1803182105	8.1496542655	cal	4.557201714	13.21071122	6.649902047	20.92560688	72.00737412583373	105.05626419461571	135.0432740083192
DS_AW	DS_ITG	TCMTB	11.49277662	18.09950308	cal	4.557201714	13.21071122	6.649902047	20.92560688	801.475389978037	802.034026826674	818.1341831135143
DS_AW	DS_JBB	10_11-dihydro-10-hydroxycarbamazepine	6.531008712	5.4	sus	4.557201714	13.21071122	3.117594235	11.97080632	228.09323738899704	257.8053866875144	299.81502584944815
DS_AW	DS_JBB	2-(methylthio)benzothiazole	11.23848872	9.8	sus	4.557201714	13.21071122	3.117594235	11.97080632	772.0898672807211	754.8001449464882	753.0394770263788
DS_AW	DS_JBB	2-methylbenzothiazole	9.124127764	7.8	sus	4.557201714	13.21071122	3.117594235	11.97080632	527.7542073344318	528.8934366469547	505.7491368567801
DS_AW	DS_JBB	5-chlorobenzotriazole	7.304538918	5.8	sus	4.557201714	13.21071122	3.117594235	11.97080632	317.4824274584902	302.9867283474211	376.8958988245782
DS_AW	DS_JBB	5-methyl-1H-benzotriazole	6.538067335	5.2	sus	4.557201714	13.21071122	3.117594235	11.97080632	228.9089322229954	235.21471585756103	300.62551298320693
DS_AW	DS_JBB	Atrazine	9.571749796	7.975383801	cal	4.557201714	13.21071122	3.117594235	11.97080632	579.4814321892305	548.70362523344	549.1813734301361
DS_AW	DS_JBB	Atrazine-desethyl	6.555728877	5.2	sus	4.557201714	13.21071122	3.117594235	11.97080632	230.94990091757577	235.21471585756103	302.64544291807204
DS_AW	DS_JBB	Atrazine-desisopropyl	5.336515785	4	sus	4.557201714	13.21071122	3.117594235	11.97080632	90.05757380397566	99.67069087784088	139.78952837724552
DS_AW	DS_JBB	Benzotriazole	5.409644651	3.939083939	cal	4.557201714	13.21071122	3.117594235	11.97080632	98.50834928984014	92.7900174662991	150.6881401310274
DS_AW	DS_JBB	Caffeine	4.557201714	3.549637421	cal	4.557201714	13.21071122	3.117594235	11.97080632	0	48.80072699625156	19.271502973010826
DS_AW	DS_JBB	Carbamazepine	8.345394864	7.021768022	cal	4.557201714	13.21071122	3.117594235	11.97080632	437.76379368086634	440.98952442524705	446.9664767940589
DS_AW	DS_JBB	Carbamazepine-10_11-epoxide	7.19166797	6	sus	4.557201714	13.21071122	3.117594235	11.97080632	304.4390549491355	325.57739917737445	367.2194519177893
DS_AW	DS_JBB	Cefoperazone	6.7230524	5.03165673	cal	4.557201714	13.21071122	3.117594235	11.97080632	250.28581577200387	216.1997788625212	321.20273663809957
DS_AW	DS_JBB	Chlorothiazide	4.583493954	3.117594235	cal	4.557201714	13.21071122	3.117594235	11.97080632	3.038332595783258	0	23.40186625659419
DS_AW	DS_JBB	Climbazole	7.519080597	7.7	sus	4.557201714	13.21071122	3.117594235	11.97080632	342.2748748292645	517.598101231978	393.6833386933389
DS_AW	DS_JBB	Dichlorvos	8.478476737	6.920369448	cal	4.557201714	13.21071122	3.117594235	11.97080632	453.1427417143464	429.53621538594376	455.5832819405792
DS_AW	DS_JBB	Dimethyl phthalate	8.827124422	7.24213174	cal	4.557201714	13.21071122	3.117594235	11.97080632	493.4324859803304	465.88034550626037	480.71613492366913
DS_AW	DS_JBB	Diphenyl phthalate	13.21071122	11.97080632	cal	4.557201714	13.21071122	3.117594235	11.97080632	1000	1000	1022.0077529903039
DS_AW	DS_JBB	Efavirenz	12.062771680000001	10.63068161	cal	4.557201714	13.21071122	3.117594235	11.97080632	867.3440481917697	848.6284190265166	865.5060685991957
DS_AW	DS_JBB	Haloperidol	6.545860086	6.891698282	cal	4.557201714	13.21071122	3.117594235	11.97080632	229.8094629261277	426.29771101885905	301.51817369729
DS_AW	DS_JBB	Imazalil	6.821428337	7.192017111	cal	4.557201714	13.21071122	3.117594235	11.97080632	261.654144070689	460.21973006873924	331.6096925723236
DS_AW	DS_JBB	Irgarol	9.75525664	8.6	sus	4.557201714	13.21071122	3.117594235	11.97080632	600.6874924440629	619.256119966768	568.7390117666453
DS_AW	DS_JBB	Metazachlor	10.15749942	8.8	sus	4.557201714	13.21071122	3.117594235	11.97080632	647.1706886225729	641.8467907967215	614.6527576598037
DS_AW	DS_JBB	Methidathion	10.91130875	9.6	sus	4.557201714	13.21071122	3.117594235	11.97080632	734.280933255382	732.2094741165347	709.4571662396029
DS_AW	DS_JBB	Metolachlor	12.12341576	10.71641676	cal	4.557201714	13.21071122	3.117594235	11.97080632	874.3520811705225	858.3124917875499	873.8006116640961
DS_AW	DS_JBB	Metolachlor-OA	10.18602223	7.6	sus	4.557201714	13.21071122	3.117594235	11.97080632	650.4667860013559	506.30276581700116	618.0510626560282
DS_AW	DS_JBB	Monuron	8.248474958	6.8	sus	4.557201714	13.21071122	3.117594235	11.97080632	426.56372439882534	415.94008249718786	440.88593811917883
DS_AW	DS_JBB	Phenazine	9.400198992	8.1	sus	4.557201714	13.21071122	3.117594235	11.97080632	559.657012526774	562.7794428918845	531.7835241930701
DS_AW	DS_JBB	Progesterone	12.46834863	11.88871721	cal	4.557201714	13.21071122	3.117594235	11.97080632	914.212541225583	990.7277596863308	920.9028483429096
DS_AW	DS_JBB	Sebuthylazine	10.54141017	9.1	sus	4.557201714	13.21071122	3.117594235	11.97080632	691.5354344790154	675.7327970416513	661.747148480119
DS_AW	DS_JBB	Simazine	8.344545455	6.74294476	cal	4.557201714	13.21071122	3.117594235	11.97080632	437.6656359334911	409.49550176736795	446.9126003258947
DS_AW	DS_JBB	Sucralose	5.1803182105	3.94758347	cal	4.557201714	13.21071122	3.117594235	11.97080632	72.00737412583373	93.75006800144902	116.18499176893187
DS_AW	DS_JBB	TCMTB	11.49277662	10.04638097	cal	4.557201714	13.21071122	3.117594235	11.97080632	801.475389978037	782.6297019066611	787.5073640913179
DS_AW	DS_JBQ	10_11-dihydro-10-hydroxycarbamazepine	6.531008712	5.5	sus	4.557201714	13.21071122	3.610548692	10.63714466	228.09323738899704	268.8999505030314	294.47290567572287
DS_AW	DS_JBQ	2-(methylthio)benzothiazole	11.23848872	8.5	sus	4.557201714	13.21071122	3.610548692	10.63714466	772.0898672807211	695.8492177815793	746.0579929926124
DS_AW	DS_JBQ	2-hydroxybenzothiazole	7.488502847	5.8	sus	4.557201714	13.21071122	3.610548692	10.63714466	338.74130847924215	311.59487723088614	386.32461228555695
DS_AW	DS_JBQ	2-methylbenzothiazole	9.124127764	7	sus	4.557201714	13.21071122	3.610548692	10.63714466	527.7542073344318	482.37458414230537	543.2289049660745
DS_AW	DS_JBQ	5-chlorobenzotriazole	7.304538918	5.9	sus	4.557201714	13.21071122	3.610548692	10.63714466	317.4824274584902	325.8265194735045	368.6770881748916
DS_AW	DS_JBQ	5-methyl-1H-benzotriazole	6.538067335	5.4	sus	4.557201714	13.21071122	3.610548692	10.63714466	228.9089322229954	254.66830826041314	295.15003417726547
DS_AW	DS_JBQ	Atrazine	9.571749796	7.237477265	cal	4.557201714	13.21071122	3.610548692	10.63714466	579.4814321892305	516.1714989046599	586.1689565565108
DS_AW	DS_JBQ	Atrazine-desethyl	6.555728877	5.3	sus	4.557201714	13.21071122	3.610548692	10.63714466	230.94990091757577	240.4366660177948	296.84429288316187
DS_AW	DS_JBQ	Atrazine-desisopropyl	5.336515785	4.7	sus	4.557201714	13.21071122	3.610548692	10.63714466	90.05757380397566	155.04681256208528	179.88607963804867
DS_AW	DS_JBQ	Benzotriazole	5.409644651	4.689262009	cal	4.557201714	13.21071122	3.610548692	10.63714466	98.50834928984014	153.5186200989207	186.90127785085843
DS_AW	DS_JBQ	Caffeine	4.557201714	4.40965383	cal	4.557201714	13.21071122	3.610548692	10.63714466	0	113.72578438254097	105.12705523168628
DS_AW	DS_JBQ	Carbamazepine	8.345394864	6.682096853	cal	4.557201714	13.21071122	3.610548692	10.63714466	437.76379368086634	437.1317455832405	468.52563186778275
DS_AW	DS_JBQ	Carbamazepine-10_11-epoxide	7.19166797	5.6	sus	4.557201714	13.21071122	3.610548692	10.63714466	304.4390549491355	283.1315927456496	357.8494613294851
DS_AW	DS_JBQ	Cefoperazone	6.7230524	4.304349736	cal	4.557201714	13.21071122	3.610548692	10.63714466	250.28581577200387	98.73928245763051	312.8955151118763
DS_AW	DS_JBQ	Chlorothiazide	4.583493954	3.610548692	cal	4.557201714	13.21071122	3.610548692	10.63714466	3.038332595783258	0	107.64925043513826
DS_AW	DS_JBQ	Climbazole	7.519080597	8.8	sus	4.557201714	13.21071122	3.610548692	10.63714466	342.2748748292645	738.5441445094343	389.25791330444457
DS_AW	DS_JBQ	Dichlorvos	8.478476737	6.254524608	cal	4.557201714	13.21071122	3.610548692	10.63714466	453.1427417143464	376.2811933461092	481.29207785096503
DS_AW	DS_JBQ	Dimethyl phthalate	8.827124422	5.949925256	cal	4.557201714	13.21071122	3.610548692	10.63714466	493.4324859803304	332.9317032961358	514.7375932872034
DS_AW	DS_JBQ	Diphenyl phthalate	13.21071122	10.01533157	cal	4.557201714	13.21071122	3.610548692	10.63714466	1000	911.5057856134301	935.2518437041161
DS_AW	DS_JBQ	Efavirenz	12.062771680000001	9.703071238	cal	4.557201714	13.21071122	3.610548692	10.63714466	867.3440481917697	867.0660122975778	825.1308497712969
DS_AW	DS_JBQ	Haloperidol	6.545860086	6.312172034	cal	4.557201714	13.21071122	3.610548692	10.63714466	229.8094629261277	384.4853687765073	295.897587036729
DS_AW	DS_JBQ	Imazalil	6.821428337	8.09361232	cal	4.557201714	13.21071122	3.610548692	10.63714466	261.654144070689	638.013577045903	322.3326462362496
DS_AW	DS_JBQ	Irgarol	9.75525664	9.3	sus	4.557201714	13.21071122	3.610548692	10.63714466	600.6874924440629	809.7023557225256	603.7726328396855
DS_AW	DS_JBQ	Metazachlor	10.15749942	7.2	sus	4.557201714	13.21071122	3.610548692	10.63714466	647.1706886225729	510.83786862754187	642.3594862344022
DS_AW	DS_JBQ	Methidathion	10.91130875	7.6	sus	4.557201714	13.21071122	3.610548692	10.63714466	734.280933255382	567.764437598015	714.6718596329441
DS_AW	DS_JBQ	Metolachlor	12.12341576	9.320632911	cal	4.557201714	13.21071122	3.610548692	10.63714466	874.3520811705225	812.6387578002834	830.9483916653053
DS_AW	DS_JBQ	Metolachlor-OA	10.18602223	6.5	sus	4.557201714	13.21071122	3.610548692	10.63714466	650.4667860013559	411.21637292921406	645.0956583737118
DS_AW	DS_JBQ	Monuron	8.248474958	6.1	sus	4.557201714	13.21071122	3.610548692	10.63714466	426.56372439882534	354.28980395874095	459.22817672416943
DS_AW	DS_JBQ	Phenazine	9.400198992	7.5	sus	4.557201714	13.21071122	3.610548692	10.63714466	559.657012526774	553.5327953553967	569.712214377799
DS_AW	DS_JBQ	Progesterone	12.46834863	10.07203496	cal	4.557201714	13.21071122	3.610548692	10.63714466	914.212541225583	919.5756092176666	864.0375476364396
DS_AW	DS_JBQ	Sebuthylazine	10.54141017	8.1	sus	4.557201714	13.21071122	3.610548692	10.63714466	691.5354344790154	638.9226488111062	679.1877615035958
DS_AW	DS_JBQ	Simazine	8.344545455	6.32274415	cal	4.557201714	13.21071122	3.610548692	10.63714466	437.6656359334911	385.98995450310196	468.4441486885061
DS_AW	DS_JBQ	Spinosad A	8.560042715	10.63714466	cal	4.557201714	13.21071122	3.610548692	10.63714466	462.56851029337736	1000	489.1166419987918
DS_AW	DS_JBQ	Sucralose	5.1803182105	4.5658488345	cal	4.557201714	13.21071122	3.610548692	10.63714466	72.00737412583373	135.95489862382246	164.90216144795772
DS_AW	DS_JBQ	TCMTB	11.49277662	8.15029904	cal	4.557201714	13.21071122	3.610548692	10.63714466	801.475389978037	646.0810282353779	770.4516438054944
DS_AW	DS_JDF	10_11-dihydro-10-hydroxycarbamazepine	6.531008712	6.4	sus	4.557201714	13.21071122	4.152857637	12.55667516	228.09323738899704	267.3954255729501	262.0775687132358
DS_AW	DS_JDF	2-(methylthio)benzothiazole	11.23848872	10.2	sus	4.557201714	13.21071122	4.152857637	12.55667516	772.0898672807211	719.5708791212886	747.9651696527144
DS_AW	DS_JDF	2-hydroxybenzothiazole	7.488502847	6.9	sus	4.557201714	13.21071122	4.152857637	12.55667516	338.74130847924215	326.8921957766789	359.03949726364635
DS_AW	DS_JDF	2-methylbenzothiazole	9.124127764	8.3	sus	4.557201714	13.21071122	4.152857637	12.55667516	527.7542073344318	493.4831523471194	518.4079785730191
DS_AW	DS_JDF	5-chlorobenzotriazole	7.304538918	6.8	sus	4.557201714	13.21071122	4.152857637	12.55667516	317.4824274584902	314.99284173593304	340.91925556284286
DS_AW	DS_JDF	5-methyl-1H-benzotriazole	6.538067335	6.2	sus	4.557201714	13.21071122	4.152857637	12.55667516	228.9089322229954	243.59671749145855	262.82217582734813
DS_AW	DS_JDF	Atrazine	9.571749796	8.87698778	cal	4.557201714	13.21071122	4.152857637	12.55667516	579.4814321892305	562.1409710611586	564.1692364616773
DS_AW	DS_JDF	Atrazine-desethyl	6.555728877	6.2	sus	4.557201714	13.21071122	4.152857637	12.55667516	230.94990091757577	243.59671749145855	264.68287488389944
DS_AW	DS_JDF	Atrazine-desisopropyl	5.336515785	5.1	sus	4.557201714	13.21071122	4.152857637	12.55667516	90.05757380397566	112.70382304325523	128.39850577013092
DS_AW	DS_JDF	Benzotriazole	5.409644651	5.094794724	cal	4.557201714	13.21071122	4.152857637	12.55667516	98.50834928984014	112.08442882321727	136.93096300618703
DS_AW	DS_JDF	Caffeine	4.557201714	4.781369791	cal	4.557201714	13.21071122	4.152857637	12.55667516	0	74.78888639357717	36.18817117908196
DS_AW	DS_JDF	Carbamazepine	8.345394864	7.997887895	cal	4.557201714	13.21071122	4.152857637	12.55667516	437.76379368086634	457.53376337321976	442.0780916108042
DS_AW	DS_JDF	Carbamazepine-10_11-epoxide	7.19166797	7	sus	4.557201714	13.21071122	4.152857637	12.55667516	304.4390549491355	338.79154981742454	329.7067109215163
DS_AW	DS_JDF	Chlorothiazide	4.583493954	4.152857637	cal	4.557201714	13.21071122	4.152857637	12.55667516	3.038332595783258	0	39.31800041895505
DS_AW	DS_JDF	Climbazole	7.519080597	7.5	sus	4.557201714	13.21071122	4.152857637	12.55667516	342.2748748292645	398.2883200211533	362.0352177398592
DS_AW	DS_JDF	Dichlorvos	8.478476737	7.87836669	cal	4.557201714	13.21071122	4.152857637	12.55667516	453.1427417143464	443.31151203650427	454.9486622592021
DS_AW	DS_JDF	Dimethyl phthalate	8.827124422	8.16214946	cal	4.557201714	13.21071122	4.152857637	12.55667516	493.4324859803304	477.0798285454395	488.92963141302783
DS_AW	DS_JDF	Diphenyl phthalate	13.21071122	12.55667516	cal	4.557201714	13.21071122	4.152857637	12.55667516	1000	1000	986.901669479548
DS_AW	DS_JDF	Efavirenz	12.062771680000001	11.37192739	cal	4.557201714	13.21071122	4.152857637	12.55667516	867.3440481917697	859.0226683578599	845.6615571136795
DS_AW	DS_JDF	Haloperidol	6.545860086	6.587362801	cal	4.557201714	13.21071122	4.152857637	12.55667516	229.8094629261277	289.690388604598	263.6435880429252
DS_AW	DS_JDF	Imazalil	6.821428337	6.802949554	cal	4.557201714	13.21071122	4.152857637	12.55667516	261.654144070689	315.34381960901595	292.28606093783236
DS_AW	DS_JDF	Irgarol	9.75525664	9.1	sus	4.557201714	13.21071122	4.152857637	12.55667516	600.6874924440629	588.6779846730853	583.3986445174721
DS_AW	DS_JDF	Metazachlor	10.15749942	9.5	sus	4.557201714	13.21071122	4.152857637	12.55667516	647.1706886225729	636.2754008360683	626.4628084809112
DS_AW	DS_JDF	Methidathion	10.91130875	10.2	sus	4.557201714	13.21071122	4.152857637	12.55667516	734.280933255382	719.5708791212886	710.3502537221418
DS_AW	DS_JDF	Metolachlor	12.12341576	11.23276367	cal	4.557201714	13.21071122	4.152857637	12.55667516	874.3520811705225	842.4630846187878	853.004049699967
DS_AW	DS_JDF	Metolachlor-OA	10.18602223	9.5	sus	4.557201714	13.21071122	4.152857637	12.55667516	650.4667860013559	636.2754008360683	629.5628524639171
DS_AW	DS_JDF	Monuron	8.248474958	7.7	sus	4.557201714	13.21071122	4.152857637	12.55667516	426.56372439882534	422.08702810264487	432.720091216257
DS_AW	DS_JDF	Phenazine	9.400198992	8.7	sus	4.557201714	13.21071122	4.152857637	12.55667516	559.657012526774	541.0805685101024	546.4366113687704
DS_AW	DS_JDF	Progesterone	12.46834863	11.57255208	cal	4.557201714	13.21071122	4.152857637	12.55667516	914.212541225583	882.8957105141084	895.1032651756632
DS_AW	DS_JDF	Sebuthylazine	10.54141017	9.8	sus	4.557201714	13.21071122	4.152857637	12.55667516	691.5354344790154	671.9734629583057	668.6859148712601
DS_AW	DS_JDF	Simazine	8.344545455	7.739185076	cal	4.557201714	13.21071122	4.152857637	12.55667516	437.6656359334911	426.7497990270202	441.9960368382305
DS_AW	DS_JDF	TCMTB	11.49277662	10.67190656	cal	4.557201714	13.21071122	4.152857637	12.55667516	801.475389978037	775.7247114371929	777.6705887649193
DS_AW	DS_JL	10_11-dihydro-10-hydroxycarbamazepine	6.531008712	13.35178845	sus	4.557201714	13.21071122	7.61689875	21.16561299	228.09323738899704	423.27925723526084	407.5695109372301
DS_AW	DS_JL	2-(methylthio)benzothiazole	11.23848872	18.80246394	sus	4.557201714	13.21071122	7.61689875	21.16561299	772.0898672807211	825.5813054922029	848.2909535907504
DS_AW	DS_JL	2-hydroxybenzothiazole	7.488502847	14.52526398	sus	4.557201714	13.21071122	7.61689875	21.16561299	338.74130847924215	509.89083595876326	522.4816557849679
DS_AW	DS_JL	2-methylbenzothiazole	9.124127764	16.37495763	sus	4.557201714	13.21071122	7.61689875	21.16561299	527.7542073344318	646.4125469665232	677.1646951658058
DS_AW	DS_JL	5-chlorobenzotriazole	7.304538918	14.48480902	sus	4.557201714	13.21071122	7.61689875	21.16561299	317.4824274584902	506.9049467235646	502.0880713149939
DS_AW	DS_JL	Atrazine	9.571749796	16.61297724	cal	4.557201714	13.21071122	7.61689875	21.16561299	579.4814321892305	663.9802368434925	714.8047590037221
DS_AW	DS_JL	Atrazine-desethyl	6.555728877	12.52253973	sus	4.557201714	13.21071122	7.61689875	21.16561299	230.94990091757577	362.07428196522363	410.82521942197036
DS_AW	DS_JL	Atrazine-desisopropyl	5.336515785	10.06492655	sus	4.557201714	13.21071122	7.61689875	21.16561299	90.05757380397566	180.68340335739487	235.05866552407701
DS_AW	DS_JL	Caffeine	4.557201714	9.541036913	cal	4.557201714	13.21071122	7.61689875	21.16561299	0	142.01629238878976	113.21088417941677
DS_AW	DS_JL	Carbamazepine	8.345394864	15.87909163	cal	4.557201714	13.21071122	7.61689875	21.16561299	437.76379368086634	609.8137973570547	608.4443350518466
DS_AW	DS_JL	Carbamazepine-10_11-epoxide	7.19166797	13.67353541	sus	4.557201714	13.21071122	7.61689875	21.16561299	304.4390549491355	447.0266737281191	489.19988453093976
DS_AW	DS_JL	Cefoperazone	6.7230524	12.65342047	cal	4.557201714	13.21071122	7.61689875	21.16561299	250.28581577200387	371.7342938070558	432.4380503022597
DS_AW	DS_JL	Chlorothiazide	4.583493954	7.61689875	cal	4.557201714	13.21071122	7.61689875	21.16561299	3.038332595783258	0	117.35676270589406
DS_AW	DS_JL	Climbazole	7.519080597	18.45285683	sus	4.557201714	13.21071122	7.61689875	21.16561299	342.2748748292645	799.7775942464634	525.799859459849
DS_AW	DS_JL	Dichlorvos	8.478476737	15.21610416	cal	4.557201714	13.21071122	7.61689875	21.16561299	453.1427417143464	560.8801894695508	620.6152188097727
DS_AW	DS_JL	Dimethyl phthalate	8.827124422	14.91501892	cal	4.557201714	13.21071122	7.61689875	21.16561299	493.4324859803304	538.6577678680158	651.5338516986344
DS_AW	DS_JL	Diphenyl phthalate	13.21071122	21.16561299	cal	4.557201714	13.21071122	7.61689875	21.16561299	1000	1000	1004.4448283253366
DS_AW	DS_JL	Efavirenz	12.062771680000001	20.30913935	cal	4.557201714	13.21071122	7.61689875	21.16561299	867.3440481917697	936.785614868795	913.1095026907623
DS_AW	DS_JL	Haloperidol	6.545860086	14.21644025	cal	4.557201714	13.21071122	7.61689875	21.16561299	229.8094629261277	487.0972538867275	409.5273927681723
DS_AW	DS_JL	Imazalil	6.821428337	15.5508597	cal	4.557201714	13.21071122	7.61689875	21.16561299	261.654144070689	585.5877398739793	444.805423883724
DS_AW	DS_JL	Irgarol	9.75525664	19.53495911	sus	4.557201714	13.21071122	7.61689875	21.16561299	600.6874924440629	879.6451197423734	729.939950128902
DS_AW	DS_JL	Metazachlor	10.15749942	17.30119775	sus	4.557201714	13.21071122	7.61689875	21.16561299	647.1706886225729	714.7762384277727	762.6228827113463
DS_AW	DS_JL	Methidathion	10.91130875	18.66096715	sus	4.557201714	13.21071122	7.61689875	21.16561299	734.280933255382	815.1377469748746	822.5678674204303
DS_AW	DS_JL	Metolachlor	12.12341576	19.76767105	cal	4.557201714	13.21071122	7.61689875	21.16561299	874.3520811705225	896.8210624833431	917.9057060561597
DS_AW	DS_JL	Metolachlor-OA	10.18602223	16.90026359	sus	4.557201714	13.21071122	7.61689875	21.16561299	650.4667860013559	685.1841935371722	764.9180632339508
DS_AW	DS_JL	Monuron	8.248474958	15.01672324	sus	4.557201714	13.21071122	7.61689875	21.16561299	426.56372439882534	546.1643340408957	599.4013750734216
DS_AW	DS_JL	Phenazine	9.400198992	16.97668319	sus	4.557201714	13.21071122	7.61689875	21.16561299	559.657012526774	690.8245516291884	700.5076491248528
DS_AW	DS_JL	Progesterone	12.46834863	20.56986523	cal	4.557201714	13.21071122	7.61689875	21.16561299	914.212541225583	956.0292032552309	945.2673962419183
DS_AW	DS_JL	Sebuthylazine	10.54141017	17.87101701	sus	4.557201714	13.21071122	7.61689875	21.16561299	691.5354344790154	756.8333111437738	793.3151507564328
DS_AW	DS_JL	Simazine	8.344545455	14.99186034	cal	4.557201714	13.21071122	7.61689875	21.16561299	437.6656359334911	544.3292595416052	608.3657695773862
DS_AW	DS_JL	Spinosad A	8.560042715	19.35389836	cal	4.557201714	13.21071122	7.61689875	21.16561299	462.56851029337736	866.2814346876356	627.9547253486934
DS_AW	DS_JL	Sucralose	5.1803182105	10.344364610909093	cal	4.557201714	13.21071122	7.61689875	21.16561299	72.00737412583373	201.3080955576411	210.9364526857501
DS_AW	DS_JL	TCMTB	11.49277662	19.10142082	cal	4.557201714	13.21071122	7.61689875	21.16561299	801.475389978037	847.6466376487693	868.2478202082364
DS_AW	DS_JSG	10_11-dihydro-10-hydroxycarbamazepine	6.531008712	7.322106636	sus	4.557201714	13.21071122	4.568884065	12.31127844	228.09323738899704	355.60350424541633	348.9565464787602
DS_AW	DS_JSG	2-(methylthio)benzothiazole	11.23848872	10.77477825	sus	4.557201714	13.21071122	4.568884065	12.31127844	772.0898672807211	801.5471551072984	830.316905858002
DS_AW	DS_JSG	2-hydroxybenzothiazole	7.488502847	7.735553764	sus	4.557201714	13.21071122	4.568884065	12.31127844	338.74130847924215	409.00392638549874	446.86449726077603
DS_AW	DS_JSG	2-methylbenzothiazole	9.124127764	9.190885083	sus	4.557201714	13.21071122	4.568884065	12.31127844	527.7542073344318	596.9730801784427	614.1142777208241
DS_AW	DS_JSG	5-chlorobenzotriazole	7.304538918	7.698602002	sus	4.557201714	13.21071122	4.568884065	12.31127844	317.4824274584902	404.2312733520501	428.0533832833838
DS_AW	DS_JSG	5-methyl-1H-benzotriazole	6.538067335	7.039630983	sus	4.557201714	13.21071122	4.568884065	12.31127844	228.9089322229954	319.11922828136744	349.6783214620336
DS_AW	DS_JSG	Atrazine	9.571749796	9.416585552	cal	4.557201714	13.21071122	4.568884065	12.31127844	579.4814321892305	626.1243295295197	659.8855825002092
DS_AW	DS_JSG	Atrazine-desethyl	6.555728877	6.947031	sus	4.557201714	13.21071122	4.568884065	12.31127844	230.94990091757577	307.1591060614243	351.4842911506871
DS_AW	DS_JSG	Atrazine-desisopropyl	5.336515785	5.966425376	sus	4.557201714	13.21071122	4.568884065	12.31127844	90.05757380397566	180.50505351582535	226.81443570060688
DS_AW	DS_JSG	Benzotriazole	5.409644651	6.035011339	cal	4.557201714	13.21071122	4.568884065	12.31127844	98.50834928984014	189.36354866320028	234.29218115239274
DS_AW	DS_JSG	Caffeine	4.557201714	5.63779217	cal	4.557201714	13.21071122	4.568884065	12.31127844	0	138.05911365758865	147.12617347682567
DS_AW	DS_JSG	Carbamazepine	8.345394864	8.778777296	cal	4.557201714	13.21071122	4.568884065	12.31127844	437.76379368086634	543.7456459972693	534.4854427672418
DS_AW	DS_JSG	Carbamazepine-10_11-epoxide	7.19166797	7.308973927	sus	4.557201714	13.21071122	4.568884065	12.31127844	304.4390549491355	353.9072965396445	416.51183663830386
DS_AW	DS_JSG	Cefoperazone	6.7230524	5.723610954	cal	4.557201714	13.21071122	4.568884065	12.31127844	250.28581577200387	149.14338292151385	368.5938510484939
DS_AW	DS_JSG	Chlorothiazide	4.583493954	4.568884065	cal	4.557201714	13.21071122	4.568884065	12.31127844	3.038332595783258	0	149.81466967307983
DS_AW	DS_JSG	Climbazole	7.519080597	10.98319547	sus	4.557201714	13.21071122	4.568884065	12.31127844	342.2748748292645	828.4661171112199	449.99120554293035
DS_AW	DS_JSG	Dichlorvos	8.478476737	8.209031358	cal	4.557201714	13.21071122	4.568884065	12.31127844	453.1427417143464	470.15782414209565	548.0936446300947
DS_AW	DS_JSG	Dimethyl phthalate	8.827124422	7.879333596	cal	4.557201714	13.21071122	4.568884065	12.31127844	493.4324859803304	427.5743872837788	583.7443908176798
DS_AW	DS_JSG	Diphenyl phthalate	13.21071122	12.14066164	cal	4.557201714	13.21071122	4.568884065	12.31127844	1000	977.9633028574573	1031.9852570258795
DS_AW	DS_JSG	Efavirenz	12.062771680000001	11.71406204	cal	4.557201714	13.21071122	4.568884065	12.31127844	867.3440481917697	922.8641204420692	914.6034330824925
DS_AW	DS_JSG	Haloperidol	6.545860086	8.01865632	cal	4.557201714	13.21071122	4.568884065	12.31127844	229.8094629261277	445.5691725210006	350.47516423472166
DS_AW	DS_JSG	Imazalil	6.821428337	10.17884238	cal	4.557201714	13.21071122	4.568884065	12.31127844	261.654144070689	724.5766675376829	378.6532196084277
DS_AW	DS_JSG	Irgarol	9.75525664	11.4940923	sus	4.557201714	13.21071122	4.568884065	12.31127844	600.6874924440629	894.4530463807586	678.6499575428987
DS_AW	DS_JSG	Metazachlor	10.15749942	9.351087034	sus	4.557201714	13.21071122	4.568884065	12.31127844	647.1706886225729	617.6646057247633	719.7810359136217
DS_AW	DS_JSG	Methidathion	10.91130875	9.975802532	sus	4.557201714	13.21071122	4.568884065	12.31127844	734.280933255382	698.3522415828887	796.8613271466265
DS_AW	DS_JSG	Metolachlor	12.12341576	11.52015656	cal	4.557201714	13.21071122	4.568884065	12.31127844	874.3520811705225	897.819480423974	920.8045547215025
DS_AW	DS_JSG	Metolachlor-OA	10.18602223	8.921259039	sus	4.557201714	13.21071122	4.568884065	12.31127844	650.4667860013559	562.1484470041607	722.697617619483
DS_AW	DS_JSG	Monuron	8.248474958	8.12889799	sus	4.557201714	13.21071122	4.568884065	12.31127844	426.56372439882534	459.8078775856726	524.5749597266445
DS_AW	DS_JSG	Phenazine	9.400198992	9.892816718	sus	4.557201714	13.21071122	4.568884065	12.31127844	559.657012526774	687.633875922266	642.3437646858683
DS_AW	DS_JSG	Progesterone	12.46834863	12.31127844	cal	4.557201714	13.21071122	4.568884065	12.31127844	914.212541225583	1000	956.0754448753768
DS_AW	DS_JSG	Sebuthylazine	10.54141017	10.27036907	sus	4.557201714	13.21071122	4.568884065	12.31127844	691.5354344790154	736.3981642952667	759.0375842737906
DS_AW	DS_JSG	Simazine	8.344545455	8.333583698	cal	4.557201714	13.21071122	4.568884065	12.31127844	437.6656359334911	486.24488119025835	534.3985869928562
DS_AW	DS_JSG	Spinosad A	8.560042715	12.29114519	cal	4.557201714	13.21071122	4.568884065	12.31127844	462.56851029337736	997.3996093424263	556.434121576677
DS_AW	DS_JSG	Sucralose	5.1803182105	5.977128402	cal	4.557201714	13.21071122	4.568884065	12.31127844	72.00737412583373	181.88744576835123	210.84255255534435
DS_AW	DS_JSG	TCMTB	11.49277662	10.43865889	cal	4.557201714	13.21071122	4.568884065	12.31127844	801.475389978037	758.1343110024668	856.3189525413547
DS_AW	DS_JWW	10_11-dihydro-10-hydroxycarbamazepine	6.531008712	13.773249	sus	4.557201714	13.21071122	9.772077266	21.39262706	228.09323738899704	344.31862561837755	330.4212784336466
DS_AW	DS_JWW	2-(methylthio)benzothiazole	11.23848872	18.73799252	sus	4.557201714	13.21071122	9.772077266	21.39262706	772.0898672807211	771.5568895569245	771.9616548051054
DS_AW	DS_JWW	2-hydroxybenzothiazole	7.488502847	14.34618584	sus	4.557201714	13.21071122	9.772077266	21.39262706	338.74130847924215	393.62238922307574	428.2588316610352
DS_AW	DS_JWW	5-chlorobenzotriazole	7.304538918	14.17625488	sus	4.557201714	13.21071122	9.772077266	21.39262706	317.4824274584902	378.99907423261465	412.14854004738345
DS_AW	DS_JWW	5-methyl-1H-benzotriazole	6.538067335	13.20938763	sus	4.557201714	13.21071122	9.772077266	21.39262706	228.9089322229954	295.7958465764482	331.2976452176621
DS_AW	DS_JWW	Atrazine	9.571749796	16.70722419	cal	4.557201714	13.21071122	9.772077266	21.39262706	579.4814321892305	596.8002415497417	597.2856344017008
DS_AW	DS_JWW	Atrazine-desethyl	6.555728877	13.0160636	sus	4.557201714	13.21071122	9.772077266	21.39262706	230.94990091757577	279.1594538560437	333.47807746611807
DS_AW	DS_JWW	Atrazine-desisopropyl	5.336515785	10.85682111	sus	4.557201714	13.21071122	9.772077266	21.39262706	90.05757380397566	93.34703290545534	147.07446041462654
DS_AW	DS_JWW	Benzotriazole	5.409644651	10.96627064	cal	4.557201714	13.21071122	9.772077266	21.39262706	98.50834928984014	102.76565181249799	159.8330603960809
DS_AW	DS_JWW	Caffeine	4.557201714	9.772077266	cal	4.557201714	13.21071122	9.772077266	21.39262706	0	0	5.485421088796642
DS_AW	DS_JWW	Carbamazepine	8.345394864	15.77169782	cal	4.557201714	13.21071122	9.772077266	21.39262706	437.76379368086634	516.2940360272596	495.4000999994622
DS_AW	DS_JWW	Carbamazepine-10_11-epoxide	7.19166797	14.47914052	sus	4.557201714	13.21071122	9.772077266	21.39262706	304.4390549491355	405.06373084261315	401.7537073761565
DS_AW	DS_JWW	Cefoperazone	6.7230524	14.11381561	cal	4.557201714	13.21071122	9.772077266	21.39262706	250.28581577200387	373.6258973083834	353.2929036274143
DS_AW	DS_JWW	Climbazole	7.519080597	14.9337977	sus	4.557201714	13.21071122	9.772077266	21.39262706	342.2748748292645	444.1890035758148	430.8485580146309
DS_AW	DS_JWW	Dichlorvos	8.478476737	15.44818501	cal	4.557201714	13.21071122	9.772077266	21.39262706	453.1427417143464	488.4543196855218	505.511547395755
DS_AW	DS_JWW	Dimethyl phthalate	8.827124422	15.82934881	cal	4.557201714	13.21071122	9.772077266	21.39262706	493.4324859803304	521.2551601583888	532.6709377006117
DS_AW	DS_JWW	Diphenyl phthalate	13.21071122	21.39262706	cal	4.557201714	13.21071122	9.772077266	21.39262706	1000	1000	993.1014128084041
DS_AW	DS_JWW	Efavirenz	12.062771680000001	19.97096064	cal	4.557201714	13.21071122	9.772077266	21.39262706	867.3440481917697	877.6592807395359	864.9253350665587
DS_AW	DS_JWW	Imazalil	6.821428337	14.369392210000001	cal	4.557201714	13.21071122	9.772077266	21.39262706	261.654144070689	395.61940058754516	364.2723938283132
DS_AW	DS_JWW	Irgarol	9.75525664	16.60265722	sus	4.557201714	13.21071122	9.772077266	21.39262706	600.6874924440629	587.801788649175	614.8013735582799
DS_AW	DS_JWW	Metazachlor	10.15749942	17.54103138	sus	4.557201714	13.21071122	9.772077266	21.39262706	647.1706886225729	668.5530591686221	655.0231585197499
DS_AW	DS_JWW	Methidathion	10.91130875	18.52193465	sus	4.557201714	13.21071122	9.772077266	21.39262706	734.280933255382	752.9641487804462	735.5906127623666
DS_AW	DS_JWW	Metolachlor	12.12341576	19.71534536	cal	4.557201714	13.21071122	9.772077266	21.39262706	874.3520811705225	855.6624488743189	871.7529520278666
DS_AW	DS_JWW	Metolachlor-OA	10.18602223	17.18806171	sus	4.557201714	13.21071122	9.772077266	21.39262706	650.4667860013559	638.1784489946484	657.9604296740644
DS_AW	DS_JWW	Phenazine	9.400198992	16.68889893	sus	4.557201714	13.21071122	9.772077266	21.39262706	559.657012526774	595.2232714127985	581.445578023112
DS_AW	DS_JWW	Progesterone	12.46834863	20.20624862	cal	4.557201714	13.21071122	9.772077266	21.39262706	914.212541225583	897.9068580203875	910.4282697647386
DS_AW	DS_JWW	Sebuthylazine	10.54141017	17.87718948	sus	4.557201714	13.21071122	9.772077266	21.39262706	691.5354344790154	697.4809589633087	695.3597804444266
DS_AW	DS_JWW	Simazine	8.344545455	15.26696175	cal	4.557201714	13.21071122	9.772077266	21.39262706	437.6656359334911	472.8592520499466	495.3358056862672
DS_AW	DS_JWW	Sucralose	5.1803182105	11.57621701764706	cal	4.557201714	13.21071122	9.772077266	21.39262706	72.00737412583373	155.2542507565852	119.4040226520306
DS_AW	DS_JWW	TCMTB	11.49277662	19.24391074	cal	4.557201714	13.21071122	9.772077266	21.39262706	801.475389978037	815.0934028001466	800.5504039262603
DS_AW	DS_MT	2-(methylthio)benzothiazole	11.23848872	8.7	sus	4.557201714	12.46834863	2.171373562	10.17130296	844.540883507971	816.0855069086197	822.4351446466114
DS_AW	DS_MT	2-hydroxybenzothiazole	7.488502847	4.8	sus	4.557201714	12.46834863	2.171373562	10.17130296	370.52796062623406	328.58120456127557	441.50224392121874
DS_AW	DS_MT	5-chlorobenzotriazole	7.304538918	4.6	sus	4.557201714	12.46834863	2.171373562	10.17130296	347.2741984406349	303.58098392807835	433.37314224269494
DS_AW	DS_MT	5-methyl-1H-benzotriazole	6.538067335	3.9	sus	4.557201714	12.46834863	2.171373562	10.17130296	250.38918402510936	216.0802117118884	372.5412344225733
DS_AW	DS_MT	Atrazine	9.571749796	6.819273147	cal	4.557201714	12.46834863	2.171373562	10.17130296	633.8585460798693	580.9925755297271	575.2751680109096
DS_AW	DS_MT	Atrazine-desethyl	6.555728877	3.8	sus	4.557201714	12.46834863	2.171373562	10.17130296	252.62167220761046	203.5801013952898	374.62314844386054
DS_AW	DS_MT	Atrazine-desisopropyl	5.336515785	2.7	sus	4.557201714	12.46834863	2.171373562	10.17130296	98.50835527069613	66.07888791270558	157.06495783890952
DS_AW	DS_MT	Benzotriazole	5.409644651	2.805262136	cal	4.557201714	12.46834863	2.171373562	10.17130296	107.75213076576371	79.23677103431359	173.3369749658629
DS_AW	DS_MT	Caffeine	4.557201714	2.171373562	cal	4.557201714	12.46834863	2.171373562	10.17130296	0	0	-27.823488596546326
DS_AW	DS_MT	Carbamazepine	8.345394864	6.004556768	cal	4.557201714	12.46834863	2.171373562	10.17130296	478.84247255458246	479.1521293873298	471.2756828470685
DS_AW	DS_MT	Carbamazepine-10_11-epoxide	7.19166797	4.8	sus	4.557201714	12.46834863	2.171373562	10.17130296	333.00686790077054	328.58120456127557	427.48401446509126
DS_AW	DS_MT	Climbazole	7.519080597	6.2	sus	4.557201714	12.46834863	2.171373562	10.17130296	374.39310816105706	503.5827489936555	442.7101145212594
DS_AW	DS_MT	Dichlorvos	8.478476737	5.840100568	cal	4.557201714	12.46834863	2.171373562	10.17130296	495.66454328756896	458.59492296484393	477.1962250945525
DS_AW	DS_MT	Haloperidol	6.545860086	5.523819523	cal	4.557201714	12.46834863	2.171373562	10.17130296	251.3742183169438	419.05944342935317	373.4646818073504
DS_AW	DS_MT	Imazalil	6.821428337	5.996462911	cal	4.557201714	12.46834863	2.171373562	10.17130296	286.2071261021188	478.1403883334621	401.5089901927886
DS_AW	DS_MT	Irgarol	9.75525664	6.9	sus	4.557201714	12.46834863	2.171373562	10.17130296	657.0545309286481	591.0835212098457	598.700162705888
DS_AW	DS_MT	Metazachlor	10.15749942	7.7	sus	4.557201714	12.46834863	2.171373562	10.17130296	707.8995960337442	691.084403742634	654.7837416765896
DS_AW	DS_MT	Metolachlor	12.12341576	9.864196661	cal	4.557201714	12.46834863	2.171373562	10.17130296	956.3991323050284	961.6113738357769	956.6268940964959
DS_AW	DS_MT	Monuron	8.248474958	5.5	sus	4.557201714	12.46834863	2.171373562	10.17130296	466.5914162881411	416.08197677746557	467.50149611449785
DS_AW	DS_MT	Phenazine	9.400198992	6.6	sus	4.557201714	12.46834863	2.171373562	10.17130296	612.173851582154	553.5831902600497	554.8649571484403
DS_AW	DS_MT	Progesterone	12.46834863	10.17130296	cal	4.557201714	12.46834863	2.171373562	10.17130296	1000	1000	1007.0508379845405
DS_AW	DS_MT	Sebuthylazine	10.54141017	8	sus	4.557201714	12.46834863	2.171373562	10.17130296	756.4274206432904	728.5847346924298	712.7031288055687
DS_AW	DS_MT	Simazine	8.344545455	5.464784258	cal	4.557201714	12.46834863	2.171373562	10.17130296	478.7351039253536	411.6799701786568	471.24107532001653
DS_AW	DS_MT	TCMTB	11.49277662	9.15344243	cal	4.557201714	12.46834863	2.171373562	10.17130296	876.6838714590244	872.766310880885	862.0808438513072
DS_AW	DS_Q	10_11-dihydro-10-hydroxycarbamazepine	6.531008712	3.36426276	sus	4.557201714	13.21071122	1.991273213	7.122048424	228.09323738899704	267.59885018084844	318.87120436864245
DS_AW	DS_Q	2-(methylthio)benzothiazole	11.23848872	6.008831206	sus	4.557201714	13.21071122	1.991273213	7.122048424	772.0898672807211	783.0313798169633	807.9611283658616
DS_AW	DS_Q	2-hydroxybenzothiazole	7.488502847	3.75648927	sus	4.557201714	13.21071122	1.991273213	7.122048424	338.74130847924215	344.04470755520697	426.30231128252296
DS_AW	DS_Q	2-methylbenzothiazole	9.124127764	5.015424215	sus	4.557201714	13.21071122	1.991273213	7.122048424	527.7542073344318	589.4140510222405	599.0100025005306
DS_AW	DS_Q	5-chlorobenzotriazole	7.304538918	3.6515962810000002	sus	4.557201714	13.21071122	1.991273213	7.122048424	317.4824274584902	323.60082048427915	405.99663926011783
DS_AW	DS_Q	5-methyl-1H-benzotriazole	6.538067335	3.260284374	sus	4.557201714	13.21071122	1.991273213	7.122048424	228.9089322229954	247.33322135792162	319.67795191577454
DS_AW	DS_Q	Atrazine	9.571749796	4.926197768	cal	4.557201714	13.21071122	1.991273213	7.122048424	579.4814321892305	572.0236093578492	644.2166851190777
DS_AW	DS_Q	Atrazine-desethyl	6.555728877	3.224364	sus	4.557201714	13.21071122	1.991273213	7.122048424	230.94990091757577	240.332257074203	321.69565401445567
DS_AW	DS_Q	Atrazine-desisopropyl	5.336515785	2.551324334	sus	4.557201714	13.21071122	1.991273213	7.122048424	90.05757380397566	109.15526367229889	179.84056136073278
DS_AW	DS_Q	Benzotriazole	5.409644651	2.549116886	cal	4.557201714	13.21071122	1.991273213	7.122048424	98.50834928984014	108.72502693238734	188.46959843078162
DS_AW	DS_Q	Caffeine	4.557201714	2.287136778	cal	4.557201714	13.21071122	1.991273213	7.122048424	0	57.66449568199567	87.43915613016678
DS_AW	DS_Q	Carbamazepine	8.345394864	4.422471073	cal	4.557201714	13.21071122	1.991273213	7.122048424	437.76379368086634	473.84610707319484	518.4763861452441
DS_AW	DS_Q	Carbamazepine-10_11-epoxide	7.19166797	3.738035659	sus	4.557201714	13.21071122	1.991273213	7.122048424	304.4390549491355	340.44805593023676	393.454762251575
DS_AW	DS_Q	Cefoperazone	6.7230524	3.11571216	cal	4.557201714	13.21071122	1.991273213	7.122048424	250.28581577200387	219.1557612169964	340.7476074595283
DS_AW	DS_Q	Chlorothiazide	4.583493954	1.991273213	cal	4.557201714	13.21071122	1.991273213	7.122048424	3.038332595783258	0	90.56309922349551
DS_AW	DS_Q	Climbazole	7.519080597	5.029375344	sus	4.557201714	13.21071122	1.991273213	7.122048424	342.2748748292645	592.1331584526517	429.6606888558691
DS_AW	DS_Q	Dichlorvos	8.478476737	4.327879927	cal	4.557201714	13.21071122	1.991273213	7.122048424	453.1427417143464	455.41007311926063	532.4326250338438
DS_AW	DS_Q	Dimethyl phthalate	8.827124422	4.400241931	cal	4.557201714	13.21071122	1.991273213	7.122048424	493.4324859803304	469.5135956912224	568.6031822096267
DS_AW	DS_Q	Diphenyl phthalate	13.21071122	7.021064361	cal	4.557201714	13.21071122	1.991273213	7.122048424	1000	980.3179716812582	998.592277001059
DS_AW	DS_Q	Efavirenz	12.062771680000001	6.411717641	cal	4.557201714	13.21071122	1.991273213	7.122048424	867.3440481917697	861.5548813214223	887.6682806423449
DS_AW	DS_Q	Haloperidol	6.545860086	4.612371799	cal	4.557201714	13.21071122	1.991273213	7.122048424	229.8094629261277	510.8581994355473	320.568371896181
DS_AW	DS_Q	Imazalil	6.821428337	4.921406147	cal	4.557201714	13.21071122	1.991273213	7.122048424	261.654144070689	571.0897113009382	351.89384339919485
DS_AW	DS_Q	Irgarol	9.75525664	5.280458852	sus	4.557201714	13.21071122	1.991273213	7.122048424	600.6874924440629	641.0699170659886	662.5590227440476
DS_AW	DS_Q	Metazachlor	10.15749942	5.233596843	sus	4.557201714	13.21071122	1.991273213	7.122048424	647.1706886225729	631.9364027191642	702.4338762580871
DS_AW	DS_Q	Methidathion	10.91130875	5.605647944	sus	4.557201714	13.21071122	1.991273213	7.122048424	734.280933255382	704.4500260411039	776.2064043242237
DS_AW	DS_Q	Metolachlor	12.12341576	6.317043377	cal	4.557201714	13.21071122	1.991273213	7.122048424	874.3520811705225	843.102647476325	893.5285003740106
DS_AW	DS_Q	Monuron	8.248474958	4.253378615	sus	4.557201714	13.21071122	1.991273213	7.122048424	426.56372439882534	440.8895944515781	508.2556321119453
DS_AW	DS_Q	Phenazine	9.400198992	5.227719381	sus	4.557201714	13.21071122	1.991273213	7.122048424	559.657012526774	630.7908717305137	626.9730909389049
DS_AW	DS_Q	Progesterone	12.46834863	6.9298733	cal	4.557201714	13.21071122	1.991273213	7.122048424	914.212541225583	962.5446221873078	926.8596759691876
DS_AW	DS_Q	Sebuthylazine	10.54141017	5.486763768	sus	4.557201714	13.21071122	1.991273213	7.122048424	691.5354344790154	681.2792241425681	740.1352620263697
DS_AW	DS_Q	Simazine	8.344545455	4.246896463	cal	4.557201714	13.21071122	1.991273213	7.122048424	437.6656359334911	439.62620797810666	518.387023310795
DS_AW	DS_Q	Spinosad A	8.560042715	7.122048424	cal	4.557201714	13.21071122	1.991273213	7.122048424	462.56851029337736	1000	540.9439049085822
DS_AW	DS_Q	Sucralose	5.1803182105	2.466391413125	cal	4.557201714	13.21071122	1.991273213	7.122048424	72.00737412583373	92.60164021732668	161.3765151855489
DS_AW	DS_Q	TCMTB	11.49277662	6.020514259	cal	4.557201714	13.21071122	1.991273213	7.122048424	801.475389978037	785.3084339695115	832.5762522019801
DS_AW	DS_QBD	10_11-dihydro-10-hydroxycarbamazepine	6.531008712	7.3	sus	4.557201714	13.21071122	5.73164451	14.66479421	228.09323738899704	175.56579064156955	204.52094666457793
DS_AW	DS_QBD	2-(methylthio)benzothiazole	11.23848872	12.1	sus	4.557201714	13.21071122	5.73164451	14.66479421	772.0898672807211	712.8902687033218	729.1455994701428
DS_AW	DS_QBD	2-hydroxybenzothiazole	7.488502847	8.1	sus	4.557201714	13.21071122	5.73164451	14.66479421	338.74130847924215	265.11987031852823	302.065747753294
DS_AW	DS_QBD	2-methylbenzothiazole	9.124127764	9.8	sus	4.557201714	13.21071122	5.73164451	14.66479421	527.7542073344318	455.42228963206566	475.0357517983419
DS_AW	DS_QBD	5-chlorobenzotriazole	7.304538918	7.9	sus	4.557201714	13.21071122	5.73164451	14.66479421	317.4824274584902	242.73135039928863	283.3297674370946
DS_AW	DS_QBD	5-methyl-1H-benzotriazole	6.538067335	7.3	sus	4.557201714	13.21071122	5.73164451	14.66479421	228.9089322229954	175.56579064156955	205.24091964459706
DS_AW	DS_QBD	Atrazine	9.571749796	10.31713938	cal	4.557201714	13.21071122	5.73164451	14.66479421	579.4814321892305	513.312216182832	526.1810496426396
DS_AW	DS_QBD	Atrazine-desethyl	6.555728877	7.295431745	sus	4.557201714	13.21071122	5.73164451	14.66479421	230.94990091757577	175.05440830125127	207.04227470245155
DS_AW	DS_QBD	Atrazine-desisopropyl	5.336515785	6.3	sus	4.557201714	13.21071122	5.73164451	14.66479421	90.05757380397566	63.623191045371144	82.1345639640439
DS_AW	DS_QBD	Benzotriazole	5.409644651	6.320155522	cal	4.557201714	13.21071122	5.73164451	14.66479421	98.50834928984014	65.87945257426956	89.66613417918708
DS_AW	DS_QBD	Caffeine	4.557201714	5.893703979	cal	4.557201714	13.21071122	5.73164451	14.66479421	0	18.141358249039513	1.6829055609000392
DS_AW	DS_QBD	Carbamazepine	8.345394864	9.179974144	cal	4.557201714	13.21071122	5.73164451	14.66479421	437.76379368086634	386.01498349456733	390.39598190690486
DS_AW	DS_QBD	Carbamazepine-10_11-epoxide	7.19166797	8	sus	4.557201714	13.21071122	5.73164451	14.66479421	304.4390549491355	253.92561035890841	271.8358020300263
DS_AW	DS_QBD	Cefoperazone	6.7230524	7.046525889	cal	4.557201714	13.21071122	5.73164451	14.66479421	250.28581577200387	147.1912397258942	224.1013269846604
DS_AW	DS_QBD	Chlorothiazide	4.583493954	5.73164451	cal	4.557201714	13.21071122	5.73164451	14.66479421	3.038332595783258	0	4.399949651432053
DS_AW	DS_QBD	Climbazole	7.519080597	9	sus	4.557201714	13.21071122	5.73164451	14.66479421	342.2748748292645	365.8682099551068	305.1810359643029
DS_AW	DS_QBD	Dichlorvos	8.478476737	9.150984423	cal	4.557201714	13.21071122	5.73164451	14.66479421	453.1427417143464	382.769798764259	404.4698965959867
DS_AW	DS_QBD	Dimethyl phthalate	8.827124422	9.505217579	cal	4.557201714	13.21071122	5.73164451	14.66479421	493.4324859803304	422.42357911006457	442.08123755488475
DS_AW	DS_QBD	Diphenyl phthalate	13.21071122	14.66479421	cal	4.557201714	13.21071122	5.73164451	14.66479421	1000	1000	984.0755068970675
DS_AW	DS_QBD	Efavirenz	12.062771680000001	13.20078027	cal	4.557201714	13.21071122	5.73164451	14.66479421	867.3440481917697	836.1144737113269	834.6091879761938
DS_AW	DS_QBD	Haloperidol	6.545860086	8.28656538	cal	4.557201714	13.21071122	5.73164451	14.66479421	229.8094629261277	286.004483950381	206.03574481627416
DS_AW	DS_QBD	Imazalil	6.821428337	8.620234936	cal	4.557201714	13.21071122	5.73164451	14.66479421	261.654144070689	323.3563214551301	234.1261533216186
DS_AW	DS_QBD	Irgarol	9.75525664	10.5	sus	4.557201714	13.21071122	5.73164451	14.66479421	600.6874924440629	533.7821093494044	547.6229801609583
DS_AW	DS_QBD	Metazachlor	10.15749942	11.1	sus	4.557201714	13.21071122	5.73164451	14.66479421	647.1706886225729	600.9476691071235	595.4992558092865
DS_AW	DS_QBD	Methidathion	10.91130875	11.9	sus	4.557201714	13.21071122	5.73164451	14.66479421	734.280933255382	690.5017487840822	688.0330498235094
DS_AW	DS_QBD	Metolachlor	12.12341576	13.29247117	cal	4.557201714	13.21071122	5.73164451	14.66479421	874.3520811705225	846.3785914166422	842.4511943272803
DS_AW	DS_QBD	Metolachlor-OA	10.18602223	9.9	sus	4.557201714	13.21071122	5.73164451	14.66479421	650.4667860013559	466.6165495916855	598.9370571766383
DS_AW	DS_QBD	Monuron	8.248474958	8.9	sus	4.557201714	13.21071122	5.73164451	14.66479421	426.56372439882534	354.6739499954871	380.2284781047933
DS_AW	DS_QBD	Phenazine	9.400198992	10.1	sus	4.557201714	13.21071122	5.73164451	14.66479421	559.657012526774	489.005069510925	506.3794888564081
DS_AW	DS_QBD	Progesterone	12.46834863	13.71322217	cal	4.557201714	13.21071122	5.73164451	14.66479421	914.212541225583	893.4785521393421	887.2080369122864
DS_AW	DS_QBD	Sebuthylazine	10.54141017	11.4	sus	4.557201714	13.21071122	5.73164451	14.66479421	691.5354344790154	634.5304489859831	642.2086668626322
DS_AW	DS_QBD	Simazine	8.344545455	9.003260463	cal	4.557201714	13.21071122	5.73164451	14.66479421	437.6656359334911	366.2331946592141	390.30658707004204
DS_AW	DS_QBD	Sucralose	5.1803182105	6.157775888	cal	4.557201714	13.21071122	5.73164451	14.66479421	72.00737412583373	47.70225422283027	66.03357317738993
DS_AW	DS_QBD	TCMTB	11.49277662	12.46944964	cal	4.557201714	13.21071122	5.73164451	14.66479421	801.475389978037	754.2474218248017	761.4234549058465
DS_AW	DS_QDF	10_11-dihydro-10-hydroxycarbamazepine	6.531008712	6.735026889	sus	4.557201714	13.21071122	3.859926429	14.13158831	228.09323738899704	279.9060651829102	253.65268562184272
DS_AW	DS_QDF	2-(methylthio)benzothiazole	11.23848872	11.3142512	sus	4.557201714	13.21071122	3.859926429	14.13158831	772.0898672807211	725.7174990143155	767.8533689182351
DS_AW	DS_QDF	2-hydroxybenzothiazole	7.488502847	7.129330534	sus	4.557201714	13.21071122	3.859926429	14.13158831	338.74130847924215	318.29358704335647	358.2403073715737
DS_AW	DS_QDF	2-methylbenzothiazole	9.124127764	9.044482964	sus	4.557201714	13.21071122	3.859926429	14.13158831	527.7542073344318	504.74369143615706	536.9005350322423
DS_AW	DS_QDF	5-chlorobenzotriazole	7.304538918	7.022095753	sus	4.557201714	13.21071122	3.859926429	14.13158831	317.4824274584902	307.8537203263301	338.1458241590824
DS_AW	DS_QDF	5-methyl-1H-benzotriazole	6.538067335	6.286577078	sus	4.557201714	13.21071122	3.859926429	14.13158831	228.9089322229954	236.24713090378248	254.4237029737132
DS_AW	DS_QDF	Atrazine	9.571749796	9.5310955	cal	4.557201714	13.21071122	3.859926429	14.13158831	579.4814321892305	552.1179665668553	585.7945408105743
DS_AW	DS_QDF	Atrazine-desethyl	6.555728877	6.10785473	sus	4.557201714	13.21071122	3.859926429	14.13158831	230.94990091757577	218.84757569348184	256.35288311873455
DS_AW	DS_QDF	Atrazine-desisopropyl	5.336515785	4.833637998	sus	4.557201714	13.21071122	3.859926429	14.13158831	90.05757380397566	94.79591328849352	123.17755280829928
DS_AW	DS_QDF	Benzotriazole	5.409644651	4.884934752	cal	4.557201714	13.21071122	3.859926429	14.13158831	98.50834928984014	99.78992054791141	131.16545988434575
DS_AW	DS_QDF	Caffeine	4.557201714	4.45215144	cal	4.557201714	13.21071122	3.859926429	14.13158831	0	57.656201874739224	38.05263945045256
DS_AW	DS_QDF	Carbamazepine	8.345394864	8.782796368	cal	4.557201714	13.21071122	3.859926429	14.13158831	437.76379368086634	479.26713281967307	451.8391033099206
DS_AW	DS_QDF	Carbamazepine-10_11-epoxide	7.19166797	7.462953256	sus	4.557201714	13.21071122	3.859926429	14.13158831	304.4390549491355	350.7735037175139	325.8168671614018
DS_AW	DS_QDF	Cefoperazone	6.7230524	7.489312185	cal	4.557201714	13.21071122	3.859926429	14.13158831	250.28581577200387	353.33968330027045	274.6297254446483
DS_AW	DS_QDF	Chlorothiazide	4.583493954	3.859926429	cal	4.557201714	13.21071122	3.859926429	14.13158831	3.038332595783258	0	40.92455558191962
DS_AW	DS_QDF	Climbazole	7.519080597	7.656655675	sus	4.557201714	13.21071122	3.859926429	14.13158831	342.2748748292645	369.63144717827964	361.5803321655131
DS_AW	DS_QDF	Dichlorvos	8.478476737	8.290526411	cal	4.557201714	13.21071122	3.859926429	14.13158831	453.1427417143464	431.3420781690157	466.375710988458
DS_AW	DS_QDF	Dimethyl phthalate	8.827124422	8.464698606	cal	4.557201714	13.21071122	3.859926429	14.13158831	493.4324859803304	448.2986521896399	504.4586932957063
DS_AW	DS_QDF	Diphenyl phthalate	13.21071122	14.13158831	cal	4.557201714	13.21071122	3.859926429	14.13158831	1000	1000	983.280339482235
DS_AW	DS_QDF	Efavirenz	12.062771680000001	12.84864491	cal	4.557201714	13.21071122	3.859926429	14.13158831	867.3440481917697	875.098750828907	857.8902592590529
DS_AW	DS_QDF	Haloperidol	6.545860086	6.665433245	cal	4.557201714	13.21071122	3.859926429	14.13158831	229.8094629261277	273.1307599979984	255.27490953904578
DS_AW	DS_QDF	Imazalil	6.821428337	6.990279348	cal	4.557201714	13.21071122	3.859926429	14.13158831	261.654144070689	304.75622691498126	285.37538425564577
DS_AW	DS_QDF	Irgarol	9.75525664	9.44902697	sus	4.557201714	13.21071122	3.859926429	14.13158831	600.6874924440629	544.1281659921493	605.8390963719071
DS_AW	DS_QDF	Metazachlor	10.15749942	10.37001282	sus	4.557201714	13.21071122	3.859926429	14.13158831	647.1706886225729	633.7909548056705	649.7763009856842
DS_AW	DS_QDF	Methidathion	10.91130875	11.12754507	sus	4.557201714	13.21071122	3.859926429	14.13158831	734.280933255382	707.5406808749492	732.1153171689
DS_AW	DS_QDF	Metolachlor	12.12341576	12.49416257	cal	4.557201714	13.21071122	3.859926429	14.13158831	874.3520811705225	840.5880412566123	864.5144461533007
DS_AW	DS_QDF	Metolachlor-OA	10.18602223	12.08131974	sus	4.557201714	13.21071122	3.859926429	14.13158831	650.4667860013559	800.3956327853351	652.8918635301011
DS_AW	DS_QDF	Monuron	8.248474958	8.181743599	sus	4.557201714	13.21071122	3.859926429	14.13158831	426.56372439882534	420.7515025386768	441.2524875822999
DS_AW	DS_QDF	Phenazine	9.400198992	9.552934192	sus	4.557201714	13.21071122	3.859926429	14.13158831	559.657012526774	554.2440774389818	567.0559502086398
DS_AW	DS_QDF	Progesterone	12.46834863	13.21088842	cal	4.557201714	13.21071122	3.859926429	14.13158831	914.212541225583	910.3650508879128	902.1916571333325
DS_AW	DS_QDF	Sebuthylazine	10.54141017	10.73626665	sus	4.557201714	13.21071122	3.859926429	14.13158831	691.5354344790154	669.4476804887342	691.7110876739231
DS_AW	DS_QDF	Simazine	8.344545455	8.09267437	cal	4.557201714	13.21071122	3.859926429	14.13158831	437.6656359334911	412.08014730600917	451.7463218881293
DS_AW	DS_QDF	Spinosad A	8.560042715	9.737791327	cal	4.557201714	13.21071122	3.859926429	14.13158831	462.56851029337736	572.2408862457377	475.285208543411
DS_AW	DS_QDF	Sucralose	5.1803182105	4.7692783095	cal	4.557201714	13.21071122	3.859926429	14.13158831	72.00737412583373	88.53016104259358	106.116004081287
DS_AW	DS_QDF	TCMTB	11.49277662	11.78906061	cal	4.557201714	13.21071122	3.859926429	14.13158831	801.475389978037	771.9426781042034	795.629378951593
DS_AW	DS_QDJ	2-hydroxybenzothiazole	7.488502847	6.482359715	sus	4.557201714	12.12341576	3.390981211	11.74836637	387.4198000715668	369.89781435057114	385.06397208303156
DS_AW	DS_QDJ	2-methylbenzothiazole	9.124127764	8.040687171	sus	4.557201714	12.12341576	3.390981211	11.74836637	603.5946144577259	556.3589414079797	594.3458674087206
DS_AW	DS_QDJ	5-chlorobenzotriazole	7.304538918	6.305340166	sus	4.557201714	12.12341576	3.390981211	11.74836637	363.10593214745546	348.71660208953637	361.5253726569518
DS_AW	DS_QDJ	5-methyl-1H-benzotriazole	6.538067335	5.580689442	sus	4.557201714	12.12341576	3.390981211	11.74836637	261.8040685813292	262.0087730002393	263.45360575263817
DS_AW	DS_QDJ	Atrazine	9.571749796	8.611985924	cal	4.557201714	12.12341576	3.390981211	11.74836637	662.755250051513	624.7174940091811	651.6201154793948
DS_AW	DS_QDJ	Atrazine-desethyl	6.555728877	5.496229208	sus	4.557201714	12.12341576	3.390981211	11.74836637	264.1383327050539	251.90271322279256	265.7134398660098
DS_AW	DS_QDJ	Atrazine-desisopropyl	5.336515785	4.257599678	sus	4.557201714	12.12341576	3.390981211	11.74836637	102.99921020764629	103.69492975524115	109.71237626872838
DS_AW	DS_QDJ	Benzotriazole	5.409644651	4.266579698	cal	4.557201714	12.12341576	3.390981211	11.74836637	112.66439619834145	104.76943090950824	119.06937952805168
DS_AW	DS_QDJ	Caffeine	4.557201714	3.783881396	cal	4.557201714	12.12341576	3.390981211	11.74836637	0	47.01233430373719	9.99738407425528
DS_AW	DS_QDJ	Carbamazepine	8.345394864	7.887808786	cal	4.557201714	12.12341576	3.390981211	11.74836637	500.6722155848457	538.0663316871787	494.70523735301686
DS_AW	DS_QDJ	Carbamazepine-10_11-epoxide	7.19166797	6.658481581	sus	4.557201714	12.12341576	3.390981211	11.74836637	348.1881744269121	390.97161466601256	347.08328041498385
DS_AW	DS_QDJ	Chlorothiazide	4.583493954	3.390981211	cal	4.557201714	12.12341576	3.390981211	11.74836637	3.4749532381918122	0	13.36153545292916
DS_AW	DS_QDJ	Climbazole	7.519080597	8.704180297	sus	4.557201714	12.12341576	3.390981211	11.74836637	391.46115415091185	635.7489794853191	388.9764641270616
DS_AW	DS_QDJ	Dichlorvos	8.478476737	7.557314472	cal	4.557201714	12.12341576	3.390981211	11.74836637	518.2611804477094	498.5211500648992	511.733363010349
DS_AW	DS_QDJ	Irgarol	9.75525664	9.348206698	sus	4.557201714	12.12341576	3.390981211	11.74836637	687.0087066527065	712.8097333870885	675.1002298494894
DS_AW	DS_QDJ	Metolachlor	12.12341576	11.74836637	cal	4.557201714	12.12341576	3.390981211	11.74836637	1000	1000	978.1115278059722
DS_AW	DS_QDJ	Metolachlor-OA	10.18602223	8.051538739	sus	4.557201714	12.12341576	3.390981211	11.74836637	743.9414853688637	557.6573819840149	730.2176581668268
DS_AW	DS_QDJ	Monuron	8.248474958	7.300931731	sus	4.557201714	12.12341576	3.390981211	11.74836637	487.8626511962677	467.8437628053323	482.3041168934012
DS_AW	DS_QDJ	Phenazine	9.400198992	8.448211979	sus	4.557201714	12.12341576	3.390981211	11.74836637	640.0819813656115	605.1211798649617	629.6698033798674
DS_AW	DS_QDJ	Sebuthylazine	10.54141017	9.783978376	sus	4.557201714	12.12341576	3.390981211	11.74836637	790.9118641923233	764.9518412006456	775.69034624253
DS_AW	DS_QDJ	Simazine	8.344545455	7.236283951	cal	4.557201714	12.12341576	3.390981211	11.74836637	500.5599521734705	460.10835528610585	494.59655355664097
DS_AW	DS_QJS	10_11-dihydro-10-hydroxycarbamazepine	6.531008712	6.7	sus	4.557201714	13.21071122	1.282918684	11.09245399	228.09323738899704	552.2260889041954	633.997548294885
DS_AW	DS_QJS	2-hydroxybenzothiazole	7.488502847	6.7	sus	4.557201714	13.21071122	1.282918684	11.09245399	338.74130847924215	552.2260889041954	656.7500876231924
DS_AW	DS_QJS	2-methylbenzothiazole	9.124127764	7.3	sus	4.557201714	13.21071122	1.282918684	11.09245399	527.7542073344318	613.3910657643135	610.4281455541834
DS_AW	DS_QJS	5-chlorobenzotriazole	7.304538918	6.7	sus	4.557201714	13.21071122	1.282918684	11.09245399	317.4824274584902	552.2260889041954	658.8596470349847
DS_AW	DS_QJS	5-methyl-1H-benzotriazole	6.538067335	6.5	sus	4.557201714	13.21071122	1.282918684	11.09245399	228.9089322229954	531.8377632841562	634.5440672298258
DS_AW	DS_QJS	Atrazine	9.571749796	7.499810787	cal	4.557201714	13.21071122	1.282918684	11.09245399	579.4814321892305	633.7601027030751	614.3745801114364
DS_AW	DS_QJS	Atrazine-desethyl	6.555728877	6.5	sus	4.557201714	13.21071122	1.282918684	11.09245399	230.94990091757577	531.8377632841562	635.8810731381077
DS_AW	DS_QJS	Atrazine-desisopropyl	5.336515785	5.7	sus	4.557201714	13.21071122	1.282918684	11.09245399	90.05757380397566	450.2844608039989	440.10170618190455
DS_AW	DS_QJS	Benzotriazole	5.409644651	5.056549987	cal	4.557201714	13.21071122	1.282918684	11.09245399	98.50834928984014	384.6901188776863	456.6847626015245
DS_AW	DS_QJS	Caffeine	4.557201714	5.888457885	cal	4.557201714	13.21071122	1.282918684	11.09245399	0	469.49616442921854	245.96322482730045
DS_AW	DS_QJS	Carbamazepine	8.345394864	7.25409886	cal	4.557201714	13.21071122	1.282918684	11.09245399	437.76379368086634	608.7118288210584	629.3528659932805
DS_AW	DS_QJS	Carbamazepine-10_11-epoxide	7.19166797	6.7	sus	4.557201714	13.21071122	1.282918684	11.09245399	304.4390549491355	552.2260889041954	658.9433313691281
DS_AW	DS_QJS	Chlorothiazide	4.583493954	1.282918684	cal	4.557201714	13.21071122	1.282918684	11.09245399	3.038332595783258	0	252.76928127438117
DS_AW	DS_QJS	Climbazole	7.519080597	9.1	sus	4.557201714	13.21071122	1.282918684	11.09245399	342.2748748292645	796.8859963446673	656.1929927518797
DS_AW	DS_QJS	Dichlorvos	8.478476737	6.995663238	cal	4.557201714	13.21071122	1.282918684	11.09245399	453.1427417143464	582.3664807552914	624.6998185067288
DS_AW	DS_QJS	Dimethyl phthalate	8.827124422	6.88154758	cal	4.557201714	13.21071122	1.282918684	11.09245399	493.4324859803304	570.7333447870462	614.8007139250075
DS_AW	DS_QJS	Diphenyl phthalate	13.21071122	11.09245399	cal	4.557201714	13.21071122	1.282918684	11.09245399	1000	1000	1008.5012374959297
DS_AW	DS_QJS	Efavirenz	12.062771680000001	10.59139746	cal	4.557201714	13.21071122	1.282918684	11.09245399	867.3440481917697	948.9214815615651	846.3286501818922
DS_AW	DS_QJS	Imazalil	6.821428337	9.964841615	cal	4.557201714	13.21071122	1.282918684	11.09245399	261.654144070689	885.0493586265707	651.0551442289241
DS_AW	DS_QJS	Irgarol	9.75525664	9.3	sus	4.557201714	13.21071122	1.282918684	11.09245399	600.6874924440629	817.2743219647066	620.2699240419342
DS_AW	DS_QJS	Metazachlor	10.15749942	7.5	sus	4.557201714	13.21071122	1.282918684	11.09245399	647.1706886225729	633.7793913843527	641.2213990358408
DS_AW	DS_QJS	Methidathion	10.91130875	7.7	sus	4.557201714	13.21071122	1.282918684	11.09245399	734.280933255382	654.167717004392	705.4963310112383
DS_AW	DS_QJS	Metolachlor	12.12341576	9.333491224	cal	4.557201714	13.21071122	1.282918684	11.09245399	874.3520811705225	820.6884718663349	854.5950868236218
DS_AW	DS_QJS	Metolachlor-OA	10.18602223	7	sus	4.557201714	13.21071122	1.282918684	11.09245399	650.4667860013559	582.8085773342544	643.0954609385522
DS_AW	DS_QJS	Monuron	8.248474958	6.9	sus	4.557201714	13.21071122	1.282918684	11.09245399	426.56372439882534	572.6144145242348	632.9124231229463
DS_AW	DS_QJS	Phenazine	9.400198992	7.5	sus	4.557201714	13.21071122	1.282918684	11.09245399	559.657012526774	633.7793913843527	611.123939250786
DS_AW	DS_QJS	Progesterone	12.46834863	10.33520718	cal	4.557201714	13.21071122	1.282918684	11.09245399	914.212541225583	922.8050273149198	902.4636934788307
DS_AW	DS_QJS	Sebuthylazine	10.54141017	8	sus	4.557201714	13.21071122	1.282918684	11.09245399	691.5354344790154	684.7502054344511	670.3284587579797
DS_AW	DS_QJS	Simazine	8.344545455	7.008635637	cal	4.557201714	13.21071122	1.282918684	11.09245399	437.6656359334911	583.6889082297167	629.383577524151
DS_AW	DS_QJS	TCMTB	11.49277662	8.071196006	cal	4.557201714	13.21071122	1.282918684	11.09245399	801.475389978037	692.0080422003223	771.9466931997966
DS_AW	DS_QQG	10_11-dihydro-10-hydroxycarbamazepine	6.531008712	5.223633193	sus	4.557201714	13.21071122	2.407816963	8.820254039	228.09323738899704	439.1179510421757	400.7573264244199
DS_AW	DS_QQG	2-(methylthio)benzothiazole	11.23848872	7.758504388	sus	4.557201714	13.21071122	2.407816963	8.820254039	772.0898672807211	834.4233809367364	849.8033542122505
DS_AW	DS_QQG	2-hydroxybenzothiazole	7.488502847	5.391200045	sus	4.557201714	13.21071122	2.407816963	8.820254039	338.74130847924215	465.24949042634466	508.9724602566002
DS_AW	DS_QQG	2-methylbenzothiazole	9.124127764	6.838212114	sus	4.557201714	13.21071122	2.407816963	8.820254039	527.7542073344318	690.9066082818588	669.3157978705246
DS_AW	DS_QQG	5-chlorobenzotriazole	7.304538918	5.339249746	sus	4.557201714	13.21071122	2.407816963	8.820254039	317.4824274584902	457.1479997786726	489.02359961518545
DS_AW	DS_QQG	5-methyl-1H-benzotriazole	6.538067335	4.88632509	sus	4.557201714	13.21071122	2.407816963	8.820254039	228.9089322229954	386.5157813830842	401.59489955010304
DS_AW	DS_QQG	Atrazine	9.571749796	7.013880744	cal	4.557201714	13.21071122	2.407816963	8.820254039	579.4814321892305	718.3015952295639	709.0442015215771
DS_AW	DS_QQG	Atrazine-desethyl	6.555728877	4.848107723	sus	4.557201714	13.21071122	2.407816963	8.820254039	230.94990091757577	380.555899586655	403.68801220763515
DS_AW	DS_QQG	Atrazine-desisopropyl	5.336515785	3.779039732	sus	4.557201714	13.21071122	2.407816963	8.820254039	90.05757380397566	213.83800772597243	251.3727440491238
DS_AW	DS_QQG	Benzotriazole	5.409644651	4.109490465	cal	4.557201714	13.21071122	2.407816963	8.820254039	98.50834928984014	265.37079145289385	260.86280316960887
DS_AW	DS_QQG	Caffeine	4.557201714	3.9052678	cal	4.557201714	13.21071122	2.407816963	8.820254039	0	233.52288985486484	148.97133935478297
DS_AW	DS_QQG	Carbamazepine	8.345394864	6.616274784	cal	4.557201714	13.21071122	2.407816963	8.820254039	437.76379368086634	656.2961587180492	596.6405005025744
DS_AW	DS_QQG	Carbamazepine-10_11-epoxide	7.19166797	5.325806648	sus	4.557201714	13.21071122	2.407816963	8.820254039	304.4390549491355	455.0515896555521	476.58599999546533
DS_AW	DS_QQG	Chlorothiazide	4.583493954	2.407816963	cal	4.557201714	13.21071122	2.407816963	8.820254039	3.038332595783258	0	152.4447880805229
DS_AW	DS_QQG	Climbazole	7.519080597	5.874540231	sus	4.557201714	13.21071122	2.407816963	8.820254039	342.2748748292645	540.6249179387659	512.2495511945547
DS_AW	DS_QQG	Dichlorvos	8.478476737	6.268230856	cal	4.557201714	13.21071122	2.407816963	8.820254039	453.1427417143464	602.0197699012867	609.4841925025053
DS_AW	DS_QQG	Dimethyl phthalate	8.827124422	6.062842609	cal	4.557201714	13.21071122	2.407816963	8.820254039	493.4324859803304	569.9900993461225	642.2484220237658
DS_AW	DS_QQG	Diphenyl phthalate	13.21071122	8.647166786	cal	4.557201714	13.21071122	2.407816963	8.820254039	1000	973.007570920607	1008.1296838078727
DS_AW	DS_QQG	Efavirenz	12.062771680000001	8.3611332	cal	4.557201714	13.21071122	2.407816963	8.820254039	867.3440481917697	928.4015057678516	916.566699826236
DS_AW	DS_QQG	Imazalil	6.821428337	5.723047712	cal	4.557201714	13.21071122	2.407816963	8.820254039	261.654144070689	517.0001217490309	434.7290440598608
DS_AW	DS_QQG	Irgarol	9.75525664	7.20776746	sus	4.557201714	13.21071122	2.407816963	8.820254039	600.6874924440629	748.5376371122461	725.0523177058031
DS_AW	DS_QQG	Metazachlor	10.15749942	6.792344516	sus	4.557201714	13.21071122	2.407816963	8.820254039	647.1706886225729	683.7536962990387	759.6457897172953
DS_AW	DS_QQG	Methidathion	10.91130875	7.0907524220000004	sus	4.557201714	13.21071122	2.407816963	8.820254039	734.280933255382	730.2894989062659	822.887350445545
DS_AW	DS_QQG	Metolachlor	12.12341576	8.289164155	cal	4.557201714	13.21071122	2.407816963	8.820254039	874.3520811705225	917.1781527513581	921.43314342463
DS_AW	DS_QQG	Metolachlor-OA	10.18602223	7.812598528	sus	4.557201714	13.21071122	2.407816963	8.820254039	650.4667860013559	842.859197048283	762.074528953472
DS_AW	DS_QQG	Monuron	8.248474958	5.778875012	sus	4.557201714	13.21071122	2.407816963	8.820254039	426.56372439882534	525.7062188753399	587.1572305559911
DS_AW	DS_QQG	Phenazine	9.400198992	7.377740322	sus	4.557201714	13.21071122	2.407816963	8.820254039	559.657012526774	775.0443864160579	693.9410740770475
DS_AW	DS_QQG	Progesterone	12.46834863	8.820254039	cal	4.557201714	13.21071122	2.407816963	8.820254039	914.212541225583	1000	949.029820112454
DS_AW	DS_QQG	Sebuthylazine	10.54141017	7.36453863	sus	4.557201714	13.21071122	2.407816963	8.820254039	691.5354344790154	772.9856228221959	792.0893519077919
DS_AW	DS_QQG	Simazine	8.344545455	6.351656442	cal	4.557201714	13.21071122	2.407816963	8.820254039	437.6656359334911	615.0297355370104	596.55786681006
DS_AW	DS_QQG	TCMTB	11.49277662	7.669643712	cal	4.557201714	13.21071122	2.407816963	8.820254039	801.475389978037	820.5658295959862	870.5417156281746
DS_AW	DS_QQT	10_11-dihydro-10-hydroxycarbamazepine	6.531008712	6.186620757	sus	4.557201714	13.21071122	2.120634099	11.93731945	228.09323738899704	414.19140092799336	405.98507412916825
DS_AW	DS_QQT	2-(methylthio)benzothiazole	11.23848872	8.685018834	sus	4.557201714	13.21071122	2.120634099	11.93731945	772.0898672807211	668.6966629047861	726.774960887402
DS_AW	DS_QQT	2-hydroxybenzothiazole	7.488502847	6.135705295	sus	4.557201714	13.21071122	2.120634099	11.93731945	338.74130847924215	409.00477630068843	499.20455290827306
DS_AW	DS_QQT	2-methylbenzothiazole	9.124127764	7.350479175	sus	4.557201714	13.21071122	2.120634099	11.93731945	527.7542073344318	532.7506066461883	616.4444661360237
DS_AW	DS_QQT	5-chlorobenzotriazole	7.304538918	5.978963096	sus	4.557201714	13.21071122	2.120634099	11.93731945	317.4824274584902	393.0378594244097	482.72417318390376
DS_AW	DS_QQT	5-methyl-1H-benzotriazole	6.538067335	5.534947362	sus	4.557201714	13.21071122	2.120634099	11.93731945	228.9089322229954	347.8071406915565	406.7373733220217
DS_AW	DS_QQT	Atrazine	9.571749796	7.721714074	cal	4.557201714	13.21071122	2.120634099	11.93731945	579.4814321892305	570.5673325293484	642.2881745927031
DS_AW	DS_QQT	Atrazine-desethyl	6.555728877	5.375612588	sus	4.557201714	13.21071122	2.120634099	11.93731945	230.94990091757577	331.57612499706164	408.6156667801284
DS_AW	DS_QQT	Atrazine-desisopropyl	5.336515785	4.118769912	sus	4.557201714	13.21071122	2.120634099	11.93731945	90.05757380397566	203.54485669610008	266.39703818333555
DS_AW	DS_QQT	Benzotriazole	5.409644651	4.059476706	cal	4.557201714	13.21071122	2.120634099	11.93731945	98.50834928984014	197.50481325170466	275.54281583043604
DS_AW	DS_QQT	Caffeine	4.557201714	3.860293122	cal	4.557201714	13.21071122	2.120634099	11.93731945	0	177.21450375536233	166.6215612209733
DS_AW	DS_QQT	Carbamazepine	8.345394864	7.419739528	cal	4.557201714	13.21071122	2.120634099	11.93731945	437.76379368086634	539.8059772242973	566.3734903522762
DS_AW	DS_QQT	Carbamazepine-10_11-epoxide	7.19166797	6.268409854	sus	4.557201714	13.21071122	2.120634099	11.93731945	304.4390549491355	422.5230418103883	472.2659637013101
DS_AW	DS_QQT	Cefoperazone	6.7230524	4.439690995	cal	4.557201714	13.21071122	2.120634099	11.93731945	250.28581577200387	236.23624605262142	426.1204913653559
DS_AW	DS_QQT	Chlorothiazide	4.583493954	2.120634099	cal	4.557201714	13.21071122	2.120634099	11.93731945	3.038332595783258	0	170.02176352765787
DS_AW	DS_QQT	Climbazole	7.519080597	9.35760419	sus	4.557201714	13.21071122	2.120634099	11.93731945	342.2748748292645	737.2111697827606	501.87500236512466
DS_AW	DS_QQT	Dichlorvos	8.478476737	6.695168063	cal	4.557201714	13.21071122	2.120634099	11.93731945	453.1427417143464	465.99578171607624	575.4817173825716
DS_AW	DS_QQT	Dimethyl phthalate	8.827124422	6.446207202	cal	4.557201714	13.21071122	2.120634099	11.93731945	493.4324859803304	440.63479151436434	598.1963921634026
DS_AW	DS_QQT	Diphenyl phthalate	13.21071122	10.04872496	cal	4.557201714	13.21071122	2.120634099	11.93731945	1000	807.6138306900491	820.7520819280797
DS_AW	DS_QQT	Efavirenz	12.062771680000001	9.886306292	cal	4.557201714	13.21071122	2.120634099	11.93731945	867.3440481917697	791.068666798914	765.8185274065336
DS_AW	DS_QQT	Haloperidol	6.545860086	8.180650959	cal	4.557201714	13.21071122	2.120634099	11.93731945	229.8094629261277	617.3180297953302	407.5668414868138
DS_AW	DS_QQT	Imazalil	6.821428337	9.954968967	cal	4.557201714	13.21071122	2.120634099	11.93731945	261.654144070689	798.063153486114	436.1640683528706
DS_AW	DS_QQT	Irgarol	9.75525664	9.541055542	sus	4.557201714	13.21071122	2.120634099	11.93731945	600.6874924440629	755.8988780509402	652.3800317003678
DS_AW	DS_QQT	Metazachlor	10.15749942	7.876473206	sus	4.557201714	13.21071122	2.120634099	11.93731945	647.1706886225729	586.3322395694049	673.6437758524262
DS_AW	DS_QQT	Methidathion	10.91130875	8.149409492	sus	4.557201714	13.21071122	2.120634099	11.93731945	734.280933255382	614.1355434587566	711.116877332701
DS_AW	DS_QQT	Metolachlor	12.12341576	9.514090361	cal	4.557201714	13.21071122	2.120634099	11.93731945	874.3520811705225	753.1520057579157	768.7040287509632
DS_AW	DS_QQT	Metolachlor-OA	10.18602223	7.008228629	sus	4.557201714	13.21071122	2.120634099	11.93731945	650.4667860013559	497.8864408139672	675.1120100125835
DS_AW	DS_QQT	Monuron	8.248474958	6.503109168	sus	4.557201714	13.21071122	2.120634099	11.93731945	426.56372439882534	446.4312456091473	559.552082911858
DS_AW	DS_QQT	Phenazine	9.400198992	7.905342949	sus	4.557201714	13.21071122	2.120634099	11.93731945	559.657012526774	589.2731246001204	632.6007482115432
DS_AW	DS_QQT	Progesterone	12.46834863	9.987085229	cal	4.557201714	13.21071122	2.120634099	11.93731945	914.212541225583	801.3347528958607	785.1630660954827
DS_AW	DS_QQT	Sebuthylazine	10.54141017	8.508975443	sus	4.557201714	13.21071122	2.120634099	11.93731945	691.5354344790154	650.7635842019971	693.0396264432366
DS_AW	DS_QQT	Simazine	8.344545455	6.722165075	cal	4.557201714	13.21071122	2.120634099	11.93731945	437.6656359334911	468.7458965496184	566.3144290008534
DS_AW	DS_QQT	Spinosad A	8.560042715	11.93731945	cal	4.557201714	13.21071122	2.120634099	11.93731945	462.56851029337736	1000	580.9328529963622
DS_AW	DS_QQT	Sucralose	5.1803182105	4.232630178545454	cal	4.557201714	13.21071122	2.120634099	11.93731945	72.00737412583373	215.14350353811744	246.69014011790367
DS_AW	DS_QQT	TCMTB	11.49277662	8.571950902	cal	4.557201714	13.21071122	2.120634099	11.93731945	801.475389978037	657.1787291056263	738.8255720900789
DS_AW	DS_QSB	10_11-dihydro-10-hydroxycarbamazepine	6.531008712	5.498068348	sus	4.557201714	12.46834863	2.31316113	12.74987701	249.49694639193837	305.1637368133471	342.52551202952725
DS_AW	DS_QSB	2-(methylthio)benzothiazole	11.23848872	11.56744152	sus	4.557201714	12.46834863	2.31316113	12.74987701	844.540883507971	886.7042560518565	886.5196161362213
DS_AW	DS_QSB	2-hydroxybenzothiazole	7.488502847	6.334492382	sus	4.557201714	12.46834863	2.31316113	12.74987701	370.52796062623406	385.30619193209264	472.25010339310836
DS_AW	DS_QSB	2-methylbenzothiazole	9.124127764	8.836368853	sus	4.557201714	12.46834863	2.31316113	12.74987701	577.2773655313572	625.0249406042084	665.6217828002285
DS_AW	DS_QSB	5-chlorobenzotriazole	7.304538918	6.055841911	sus	4.557201714	12.46834863	2.31316113	12.74987701	347.2741984406349	358.60713504447716	448.35563832669396
DS_AW	DS_QSB	5-methyl-1H-benzotriazole	6.538067335	5.132432355	sus	4.557201714	12.46834863	2.31316113	12.74987701	250.38918402510936	270.1301115614924	343.5259106248772
DS_AW	DS_QSB	Atrazine	9.571749796	9.096724587	cal	4.557201714	12.46834863	2.31316113	12.74987701	633.8585460798693	649.9710766295192	714.3082779033734
DS_AW	DS_QSB	Atrazine-desethyl	6.555728877	4.815729917	sus	4.557201714	12.46834863	2.31316113	12.74987701	252.62167220761046	239.78508333217167	346.02651726135014
DS_AW	DS_QSB	Atrazine-desisopropyl	5.336515785	3.167776078	sus	4.557201714	12.46834863	2.31316113	12.74987701	98.50835527069613	81.88542811994226	166.49959512227724
DS_AW	DS_QSB	Benzotriazole	5.409644651	3.373669934	cal	4.557201714	12.46834863	2.31316113	12.74987701	107.75213076576371	101.61326764027994	177.5781874850846
DS_AW	DS_QSB	Caffeine	4.557201714	2.778110119	cal	4.557201714	12.46834863	2.31316113	12.74987701	0	44.549357704657545	47.30263518288797
DS_AW	DS_QSB	Carbamazepine	8.345394864	8.137556346	cal	4.557201714	12.46834863	2.31316113	12.74987701	478.84247255458246	558.0678139529846	577.1499304047318
DS_AW	DS_QSB	Carbamazepine-10_11-epoxide	7.19166797	6.429635983	sus	4.557201714	12.46834863	2.31316113	12.74987701	333.00686790077054	394.4224313788639	433.43366708725966
DS_AW	DS_QSB	Cefoperazone	6.7230524	5.511833861	cal	4.557201714	12.46834863	2.31316113	12.74987701	273.7720218063007	306.48268744477883	369.5336154810306
DS_AW	DS_QSB	Chlorothiazide	4.583493954	2.31316113	cal	4.557201714	12.46834863	2.31316113	12.74987701	3.3234422618071977	0	51.34076980140071
DS_AW	DS_QSB	Climbazole	7.519080597	8.371558427	sus	4.557201714	12.46834863	2.31316113	12.74987701	374.39310816105706	580.4888593939571	476.16951296911697
DS_AW	DS_QSB	Dichlorvos	8.478476737	7.754254032	cal	4.557201714	12.46834863	2.31316113	12.74987701	495.66454328756896	521.3414798832293	592.6556795136745
DS_AW	DS_QSB	Dimethyl phthalate	8.827124422	8.111753381	cal	4.557201714	12.46834863	2.31316113	12.74987701	539.734978169125	555.595487859539	632.4955242081504
DS_AW	DS_QSB	Efavirenz	12.062771680000001	12.24099118	cal	4.557201714	12.46834863	2.31316113	12.74987701	948.7334827293203	951.2408083298325	969.0532520290378
DS_AW	DS_QSB	Haloperidol	6.545860086	7.564234031	cal	4.557201714	12.46834863	2.31316113	12.74987701	251.3742183169438	503.13460300885373	344.62968979620865
DS_AW	DS_QSB	Imazalil	6.821428337	7.909960231	cal	4.557201714	12.46834863	2.31316113	12.74987701	286.2071261021188	536.2605598687621	383.1930344384687
DS_AW	DS_QSB	Irgarol	9.75525664	8.943167074	sus	4.557201714	12.46834863	2.31316113	12.74987701	657.0545309286481	635.257874242333	733.8881622500558
DS_AW	DS_QSB	Metazachlor	10.15749942	10.37588703	sus	4.557201714	12.46834863	2.31316113	12.74987701	707.8995960337442	772.5347698168822	776.1499153831585
DS_AW	DS_QSB	Methidathion	10.91130875	11.58877226	sus	4.557201714	12.46834863	2.31316113	12.74987701	803.184052005033	888.7480733067537	853.472501168376
DS_AW	DS_QSB	Metolachlor	12.12341576	12.24523412	cal	4.557201714	12.46834863	2.31316113	12.74987701	956.3991323050284	951.6473480927984	975.1001827883581
DS_AW	DS_QSB	Metolachlor-OA	10.18602223	9.348741436	sus	4.557201714	12.46834863	2.31316113	12.74987701	711.5049910924952	674.1182175402861	779.1159922784
DS_AW	DS_QSB	Monuron	8.248474958	7.394452159	sus	4.557201714	12.46834863	2.31316113	12.74987701	466.5914162881411	486.86685423116063	565.7422572978878
DS_AW	DS_QSB	Phenazine	9.400198992	9.172764642	sus	4.557201714	12.46834863	2.31316113	12.74987701	612.173851582154	657.256898709405	695.8124098582598
DS_AW	DS_QSB	Progesterone	12.46834863	12.74987701	cal	4.557201714	12.46834863	2.31316113	12.74987701	1000	1000	1009.4691397448737
DS_AW	DS_QSB	Sebuthylazine	10.54141017	10.64661347	sus	4.557201714	12.46834863	2.31316113	12.74987701	756.4274206432904	798.4745810671623	815.7827816262535
DS_AW	DS_QSB	Simazine	8.344545455	7.239781421	cal	4.557201714	12.46834863	2.31316113	12.74987701	478.7351039253536	472.04698754336493	577.0503865747677
DS_AW	DS_QSB	Spinosad A	8.560042715	11.8012059	cal	4.557201714	12.46834863	2.31316113	12.74987701	505.9748028322422	909.1025260333136	602.0743306730144
DS_AW	DS_QSB	Sucralose	5.1803182105	3.2029992375000003	cal	4.557201714	12.46834863	2.31316113	12.74987701	78.76436920160978	85.26035562635245	142.7519784579385
DS_AW	DS_QSB	TCMTB	11.49277662	12.03436698	cal	4.557201714	12.46834863	2.31316113	12.74987701	876.6838714590244	931.4429904745093	912.0707356097749
DS_AW	DS_QV	10_11-dihydro-10-hydroxycarbamazepine	6.531008712	16.60712047	sus	4.557201714	13.21071122	10.9277742	22.25179608	228.09323738899704	501.5308456821882	405.9287306409242
DS_AW	DS_QV	2-(methylthio)benzothiazole	11.23848872	20.61604999	sus	4.557201714	13.21071122	10.9277742	22.25179608	772.0898672807211	855.5507833405919	860.7410569630474
DS_AW	DS_QV	2-hydroxybenzothiazole	7.488502847	17.25507879	sus	4.557201714	13.21071122	10.9277742	22.25179608	338.74130847924215	558.75065034756	516.928377716935
DS_AW	DS_QV	2-methylbenzothiazole	9.124127764	18.8142519	sus	4.557201714	13.21071122	10.9277742	22.25179608	527.7542073344318	696.4378719480185	683.9119813187424
DS_AW	DS_QV	5-chlorobenzotriazole	7.304538918	17.27924454	sus	4.557201714	13.21071122	10.9277742	22.25179608	317.4824274584902	560.8846757191184	496.25756661681044
DS_AW	DS_QV	5-methyl-1H-benzotriazole	6.538067335	16.26607221	sus	4.557201714	13.21071122	10.9277742	22.25179608	228.9089322229954	471.4136078656183	406.77549743873504
DS_AW	DS_QV	Atrazine	9.571749796	19.37794489	cal	4.557201714	13.21071122	10.9277742	22.25179608	579.4814321892305	746.2163866818668	724.3411676955161
DS_AW	DS_QV	Atrazine-desethyl	6.555728877	16.10578162	sus	4.557201714	13.21071122	10.9277742	22.25179608	230.94990091757577	457.2586908495093	408.8925509144894
DS_AW	DS_QV	Atrazine-desisopropyl	5.336515785	14.21430484	sus	4.557201714	13.21071122	10.9277742	22.25179608	90.05757380397566	290.22644735476274	258.0380484603118
DS_AW	DS_QV	Benzotriazole	5.409644651	14.29523739	cal	4.557201714	13.21071122	10.9277742	22.25179608	98.50834928984014	297.37342665749077	267.30208664650695
DS_AW	DS_QV	Caffeine	4.557201714	13.34639603	cal	4.557201714	13.21071122	10.9277742	22.25179608	0	213.583288307811	158.52727335063474
DS_AW	DS_QV	Carbamazepine	8.345394864	18.41778234	cal	4.557201714	13.21071122	10.9277742	22.25179608	437.76379368086634	661.4264984094149	608.348743498576
DS_AW	DS_QV	Carbamazepine-10_11-epoxide	7.19166797	16.56982551	sus	4.557201714	13.21071122	10.9277742	22.25179608	304.4390549491355	498.23740803298426	483.41018782468194
DS_AW	DS_QV	Cefoperazone	6.7230524	14.43079173	cal	4.557201714	13.21071122	10.9277742	22.25179608	250.28581577200387	309.3439386749048	428.8287146049291
DS_AW	DS_QV	Chlorothiazide	4.583493954	10.9277742	cal	4.557201714	13.21071122	10.9277742	22.25179608	3.038332595783258	0	161.896107113815
DS_AW	DS_QV	Climbazole	7.519080597	17.23422971	sus	4.557201714	13.21071122	10.9277742	22.25179608	342.2748748292645	556.9095129653707	520.3309113520263
DS_AW	DS_QV	Dichlorvos	8.478476737	17.68783898	cal	4.557201714	13.21071122	10.9277742	22.25179608	453.1427417143464	596.9667713146453	621.7732463530276
DS_AW	DS_QV	Dimethyl phthalate	8.827124422	17.26431237	cal	4.557201714	13.21071122	10.9277742	22.25179608	493.4324859803304	559.5660479243087	655.9275263309696
DS_AW	DS_QV	Diphenyl phthalate	13.21071122	21.73604645	cal	4.557201714	13.21071122	10.9277742	22.25179608	1000	954.4552602012458	1007.7047899364383
DS_AW	DS_QV	Efavirenz	12.062771680000001	21.41184047	cal	4.557201714	13.21071122	10.9277742	22.25179608	867.3440481917697	925.8253278825352	923.0312702449933
DS_AW	DS_QV	Haloperidol	6.545860086	15.89555084	cal	4.557201714	13.21071122	10.9277742	22.25179608	229.8094629261277	438.69366313870114	407.7098919445518
DS_AW	DS_QV	Imazalil	6.821428337	16.58867903	cal	4.557201714	13.21071122	10.9277742	22.25179608	261.654144070689	499.90232180653493	440.4446357031859
DS_AW	DS_QV	Metazachlor	10.15749942	19.1794193	sus	4.557201714	13.21071122	10.9277742	22.25179608	647.1706886225729	728.6850191073634	774.4839049136199
DS_AW	DS_QV	Methidathion	10.91130875	19.74898653	sus	4.557201714	13.21071122	10.9277742	22.25179608	734.280933255382	778.9822753327285	835.3251589770887
DS_AW	DS_QV	Metolachlor	12.12341576	21.48598188	cal	4.557201714	13.21071122	10.9277742	22.25179608	874.3520811705225	932.3725962281522	927.5463644292055
DS_AW	DS_QV	Monuron	8.248474958	17.80360831	sus	4.557201714	13.21071122	10.9277742	22.25179608	426.56372439882534	607.1901116814164	598.4377927475745
DS_AW	DS_QV	Phenazine	9.400198992	19.69558316	sus	4.557201714	13.21071122	10.9277742	22.25179608	559.657012526774	774.2663386658878	709.0811079251499
DS_AW	DS_QV	Progesterone	12.46834863	22.25179608	cal	4.557201714	13.21071122	10.9277742	22.25179608	914.212541225583	1000	953.1089841170711
DS_AW	DS_QV	Sebuthylazine	10.54141017	20.32375275	sus	4.557201714	13.21071122	10.9277742	22.25179608	691.5354344790154	829.7386431754229	805.9185043129206
DS_AW	DS_QV	Simazine	8.344545455	18.0903544	cal	4.557201714	13.21071122	10.9277742	22.25179608	437.6656359334911	632.5120417375952	608.2623739886827
DS_AW	DS_QV	Spinosad A	8.560042715	19.59733847	cal	4.557201714	13.21071122	10.9277742	22.25179608	462.56851029337736	765.5905615399607	629.8951511808323
DS_AW	DS_QV	Sucralose	5.1803182105	14.162996135	cal	4.557201714	13.21071122	10.9277742	22.25179608	72.00737412583373	285.6954860458112	238.19218142311226
DS_AW	DS_QV	TCMTB	11.49277662	20.25307941	cal	4.557201714	13.21071122	10.9277742	22.25179608	801.475389978037	823.4976326273226	880.180740616251
DS_AW	DS_STF	10_11-dihydro-10-hydroxycarbamazepine	6.531008712	20.3	sus	4.557201714	13.21071122	12.83217216	36.51110437	228.09323738899704	315.3785725543069	306.59168937641675
DS_AW	DS_STF	2-(methylthio)benzothiazole	11.23848872	27.7	sus	4.557201714	13.21071122	12.83217216	36.51110437	772.0898672807211	627.8926645907231	665.3010226207402
DS_AW	DS_STF	2-hydroxybenzothiazole	7.488502847	21.3	sus	4.557201714	13.21071122	12.83217216	36.51110437	338.74130847924215	357.61020661328206	379.5526116040948
DS_AW	DS_STF	2-methylbenzothiazole	9.124127764	24.6	sus	4.557201714	13.21071122	12.83217216	36.51110437	527.7542073344318	496.97459900790017	504.18700674074853
DS_AW	DS_STF	5-chlorobenzotriazole	7.304538918	20.2	sus	4.557201714	13.21071122	12.83217216	36.51110437	317.4824274584902	311.1554091484093	365.53458535638623
DS_AW	DS_STF	5-methyl-1H-benzotriazole	6.538067335	19.6	sus	4.557201714	13.21071122	12.83217216	36.51110437	228.9089322229954	285.8164287130243	307.1295554843254
DS_AW	DS_STF	Atrazine	9.571749796	22.92747686	cal	4.557201714	13.21071122	12.83217216	36.51110437	579.4814321892305	426.34121380425194	538.2957444031886
DS_AW	DS_STF	Atrazine-desethyl	6.555728877	17.4	sus	4.557201714	13.21071122	12.83217216	36.51110437	230.94990091757577	192.90683378327887	308.47536257094936
DS_AW	DS_STF	Atrazine-desisopropyl	5.336515785	14.8	sus	4.557201714	13.21071122	12.83217216	36.51110437	90.05757380397566	83.10458522994354	215.571491588494
DS_AW	DS_STF	Benzotriazole	5.409644651	16.45137782	cal	4.557201714	13.21071122	12.83217216	36.51110437	98.50834928984014	152.8449690172917	221.14390118328816
DS_AW	DS_STF	Caffeine	4.557201714	21.46768205	cal	4.557201714	13.21071122	12.83217216	36.51110437	0	364.6916935871409	156.18786588590382
DS_AW	DS_STF	Carbamazepine	8.345394864	24.69198947	cal	4.557201714	13.21071122	12.83217216	36.51110437	437.76379368086634	500.8594646422191	444.8476661892016
DS_AW	DS_STF	Carbamazepine-10_11-epoxide	7.19166797	23.2	sus	4.557201714	13.21071122	12.83217216	36.51110437	304.4390549491355	437.85031132533487	356.9338345446972
DS_AW	DS_STF	Cefoperazone	6.7230524	24.43699107	cal	4.557201714	13.21071122	12.83217216	36.51110437	250.28581577200387	490.09046552779506	321.2253921556967
DS_AW	DS_STF	Chlorothiazide	4.583493954	12.83217216	cal	4.557201714	13.21071122	12.83217216	36.51110437	3.038332595783258	0	158.1913309805853
DS_AW	DS_STF	Climbazole	7.519080597	23.2	sus	4.557201714	13.21071122	12.83217216	36.51110437	342.2748748292645	437.85031132533487	381.88263197507615
DS_AW	DS_STF	Dichlorvos	8.478476737	21.54333725	cal	4.557201714	13.21071122	12.83217216	36.51110437	453.1427417143464	367.88673630819943	454.98848672367114
DS_AW	DS_STF	Dimethyl phthalate	8.827124422	23.67093112	cal	4.557201714	13.21071122	12.83217216	36.51110437	493.4324859803304	457.73850205215814	481.55539267142905
DS_AW	DS_STF	Diphenyl phthalate	13.21071122	30.31490117	cal	4.557201714	13.21071122	12.83217216	36.51110437	1000	738.3242139025491	815.5841075793816
DS_AW	DS_STF	Efavirenz	12.062771680000001	27.12521477	cal	4.557201714	13.21071122	12.83217216	36.51110437	867.3440481917697	603.6185450948592	728.1112715189435
DS_AW	DS_STF	Haloperidol	6.545860086	20.70640867	cal	4.557201714	13.21071122	12.83217216	36.51110437	229.8094629261277	332.5418747841416	307.72336204550203
DS_AW	DS_STF	Imazalil	6.821428337	22.08079939	cal	4.557201714	13.21071122	12.83217216	36.51110437	261.654144070689	390.5846407252331	328.72162511020474
DS_AW	DS_STF	Irgarol	9.75525664	26.2	sus	4.557201714	13.21071122	12.83217216	36.51110437	600.6874924440629	564.5452135022603	552.2789408363284
DS_AW	DS_STF	Metazachlor	10.15749942	26.5	sus	4.557201714	13.21071122	12.83217216	36.51110437	647.1706886225729	577.2147037199529	582.9297856982852
DS_AW	DS_STF	Methidathion	10.91130875	28.7	sus	4.557201714	13.21071122	12.83217216	36.51110437	734.280933255382	670.1242986496983	640.3699536220468
DS_AW	DS_STF	Metolachlor	12.12341576	29.05702889	cal	4.557201714	13.21071122	12.83217216	36.51110437	874.3520811705225	685.2022120806604	732.7323421267874
DS_AW	DS_STF	Metolachlor-OA	10.18602223	24.3	sus	4.557201714	13.21071122	12.83217216	36.51110437	650.4667860013559	484.3051087902076	585.1032199221065
DS_AW	DS_STF	Monuron	8.248474958	20.8	sus	4.557201714	13.21071122	12.83217216	36.51110437	426.56372439882534	336.49438958379454	437.46238259792085
DS_AW	DS_STF	Phenazine	9.400198992	26.9	sus	4.557201714	13.21071122	12.83217216	36.51110437	559.657012526774	594.107357343543	525.2235965840299
DS_AW	DS_STF	Progesterone	12.46834863	36.51110437	cal	4.557201714	13.21071122	12.83217216	36.51110437	914.212541225583	1000	759.0161796792127
DS_AW	DS_STF	Sebuthylazine	10.54141017	24.3	sus	4.557201714	13.21071122	12.83217216	36.51110437	691.5354344790154	484.3051087902076	612.1837323796541
DS_AW	DS_STF	Spinosad A	8.560042715	27.12982803	cal	4.557201714	13.21071122	12.83217216	36.51110437	462.56851029337736	603.8133706029981	461.203803099752
DS_AW	DS_STF	Sucralose	5.1803182105	13.12789652	cal	4.557201714	13.21071122	12.83217216	36.51110437	72.00737412583373	12.488922953844611	203.66925775886776
DS_AW	DS_STF	TCMTB	11.49277662	28.71715139	cal	4.557201714	13.21071122	12.83217216	36.51110437	801.475389978037	670.8486298757811	684.6777258475079
DS_AW	DS_TDF	10_11-dihydro-10-hydroxycarbamazepine	6.531008712	10.39552791	sus	4.557201714	13.21071122	5.163615009	15.30935833	228.09323738899704	515.6756617497715	456.0058456529773
DS_AW	DS_TDF	2-(methylthio)benzothiazole	11.23848872	13.6373657	sus	4.557201714	13.21071122	5.163615009	15.30935833	772.0898672807211	835.2025497689011	873.9295929853927
DS_AW	DS_TDF	2-hydroxybenzothiazole	7.488502847	10.52878333	sus	4.557201714	13.21071122	5.163615009	15.30935833	338.74130847924215	528.809782709069	566.6613520930637
DS_AW	DS_TDF	2-methylbenzothiazole	9.124127764	12.02604889	sus	4.557201714	13.21071122	5.163615009	15.30935833	527.7542073344318	676.3855208909044	718.751341523341
DS_AW	DS_TDF	5-chlorobenzotriazole	7.304538918	10.4701687	sus	4.557201714	13.21071122	5.163615009	15.30935833	317.4824274584902	523.0325194622574	546.7299777488818
DS_AW	DS_TDF	5-methyl-1H-benzotriazole	6.538067335	9.729127142	sus	4.557201714	13.21071122	5.163615009	15.30935833	228.9089322229954	449.99286780202186	456.8854071490774
DS_AW	DS_TDF	Atrazine	9.571749796	12.55346243	cal	4.557201714	13.21071122	5.163615009	15.30935833	579.4814321892305	728.3692468056278	754.3336637089719
DS_AW	DS_TDF	Atrazine-desethyl	6.555728877	9.534810579	sus	4.557201714	13.21071122	5.163615009	15.30935833	230.94990091757577	430.84034670504155	459.08201733290605
DS_AW	DS_TDF	Atrazine-desisopropyl	5.336515785	7.843356117	sus	4.557201714	13.21071122	5.163615009	15.30935833	90.05757380397566	264.124670141554	296.2857527670357
DS_AW	DS_TDF	Caffeine	4.557201714	7.494600027	cal	4.557201714	13.21071122	5.163615009	15.30935833	0	229.75004829614096	185.301493391171
DS_AW	DS_TDF	Carbamazepine	8.345394864	11.95767515	cal	4.557201714	13.21071122	5.163615009	15.30935833	437.76379368086634	669.6463655785009	651.5614014151115
DS_AW	DS_TDF	Carbamazepine-10_11-epoxide	7.19166797	10.45477503	sus	4.557201714	13.21071122	5.163615009	15.30935833	304.4390549491355	521.5152654264552	534.1935390612375
DS_AW	DS_TDF	Cefoperazone	6.7230524	8.550998471	cal	4.557201714	13.21071122	5.163615009	15.30935833	250.28581577200387	333.8723792655664	479.59321969044043
DS_AW	DS_TDF	Chlorothiazide	4.583493954	5.163615009	cal	4.557201714	13.21071122	5.163615009	15.30935833	3.038332595783258	0	189.07137639473518
DS_AW	DS_TDF	Climbazole	7.519080597	12.05125614	sus	4.557201714	13.21071122	5.163615009	15.30935833	342.2748748292645	678.8700357462945	569.91456336212
DS_AW	DS_TDF	Dichlorvos	8.478476737	11.11142335	cal	4.557201714	13.21071122	5.163615009	15.30935833	453.1427417143464	586.2368239386686	663.6162560082561
DS_AW	DS_TDF	Dimethyl phthalate	8.827124422	10.88058783	cal	4.557201714	13.21071122	5.163615009	15.30935833	493.4324859803304	563.4848665219844	694.0025607865889
DS_AW	DS_TDF	Diphenyl phthalate	13.21071122	15.03979504	cal	4.557201714	13.21071122	5.163615009	15.30935833	1000	973.4308979173512	1006.0925304572582
DS_AW	DS_TDF	Efavirenz	12.062771680000001	14.66361405	cal	4.557201714	13.21071122	5.163615009	15.30935833	867.3440481917697	936.3531818646132	929.2956621239068
DS_AW	DS_TDF	Haloperidol	6.545860086	11.32719909	cal	4.557201714	13.21071122	5.163615009	15.30935833	229.8094629261277	607.5044366874931	457.85534582603884
DS_AW	DS_TDF	Imazalil	6.821428337	11.91112852	cal	4.557201714	13.21071122	5.163615009	15.30935833	261.654144070689	665.0585666832088	491.40072959058625
DS_AW	DS_TDF	Irgarol	9.75525664	13.26933654	sus	4.557201714	13.21071122	5.163615009	15.30935833	600.6874924440629	798.9283066350107	768.3908084053356
DS_AW	DS_TDF	Metazachlor	10.15749942	12.65765571	sus	4.557201714	13.21071122	5.163615009	15.30935833	647.1706886225729	738.638901448313	798.275914550928
DS_AW	DS_TDF	Methidathion	10.91130875	13.0813111	sus	4.557201714	13.21071122	5.163615009	15.30935833	734.280933255382	780.3958606573149	851.5719829336365
DS_AW	DS_TDF	Metolachlor	12.12341576	14.62442556	cal	4.557201714	13.21071122	5.163615009	15.30935833	874.3520811705225	932.4906270216493	933.3527337461871
DS_AW	DS_TDF	Metolachlor-OA	10.18602223	12.86409177	sus	4.557201714	13.21071122	5.163615009	15.30935833	650.4667860013559	758.9859626215158	800.3513384699643
DS_AW	DS_TDF	Monuron	8.248474958	11.0734644	sus	4.557201714	13.21071122	5.163615009	15.30935833	426.56372439882534	582.4954568649096	642.5975170427123
DS_AW	DS_TDF	Phenazine	9.400198992	12.80604188	sus	4.557201714	13.21071122	5.163615009	15.30935833	559.657012526774	753.2643621272625	740.9239709503477
DS_AW	DS_TDF	Progesterone	12.46834863	15.30935833	cal	4.557201714	13.21071122	5.163615009	15.30935833	914.212541225583	1000	956.428650323904
DS_AW	DS_TDF	Sebuthylazine	10.54141017	13.44595847	sus	4.557201714	13.21071122	5.163615009	15.30935833	691.5354344790154	816.3367827231473	825.791656097935
DS_AW	DS_TDF	Simazine	8.344545455	11.35985767	cal	4.557201714	13.21071122	5.163615009	15.30935833	437.6656359334911	610.7233807280348	651.4835325704429
DS_AW	DS_TDF	Spinosad A	8.560042715	14.79841689	cal	4.557201714	13.21071122	5.163615009	15.30935833	462.56851029337736	949.6398219593791	670.8701495942472
DS_AW	DS_TDF	Sucralose	5.1803182105	7.9724785875	cal	4.557201714	13.21071122	5.163615009	15.30935833	72.00737412583373	276.8514331213288	274.25973392904154
DS_AW	DS_TDF	TCMTB	11.49277662	13.44468684	cal	4.557201714	13.21071122	5.163615009	15.30935833	801.475389978037	816.21144641611	891.1044832487681
DS_AW	DS_TJQ	10_11-dihydro-10-hydroxycarbamazepine	6.531008712	7.7	sus	4.557201714	13.21071122	4.133992654	12.77411736	228.09323738899704	412.72637460008445	351.96832894128534
DS_AW	DS_TJQ	2-(methylthio)benzothiazole	11.23848872	10.6	sus	4.557201714	13.21071122	4.133992654	12.77411736	772.0898672807211	748.369678218855	840.1865215309938
DS_AW	DS_TJQ	2-hydroxybenzothiazole	7.488502847	8	sus	4.557201714	13.21071122	4.133992654	12.77411736	338.74130847924215	447.44809566409515	451.2711523654345
DS_AW	DS_TJQ	2-methylbenzothiazole	9.124127764	9.2	sus	4.557201714	13.21071122	4.133992654	12.77411736	527.7542073344318	586.3349799201382	620.9037029818953
DS_AW	DS_TJQ	5-chlorobenzotriazole	7.304538918	7.9	sus	4.557201714	13.21071122	4.133992654	12.77411736	317.4824274584902	435.87418864275827	432.1920406611371
DS_AW	DS_TJQ	5-methyl-1H-benzotriazole	6.538067335	7.3	sus	4.557201714	13.21071122	4.133992654	12.77411736	228.9089322229954	366.43074651473665	352.70038689105854
DS_AW	DS_TJQ	Atrazine	9.571749796	9.85012995	cal	4.557201714	13.21071122	4.133992654	12.77411736	579.4814321892305	661.5804158510024	667.3271012872838
DS_AW	DS_TJQ	Atrazine-desethyl	6.555728877	7.3	sus	4.557201714	13.21071122	4.133992654	12.77411736	230.94990091757577	366.43074651473665	354.53208582530544
DS_AW	DS_TJQ	Atrazine-desisopropyl	5.336515785	6	sus	4.557201714	13.21071122	4.133992654	12.77411736	90.05757380397566	215.96995523735674	228.08608687233647
DS_AW	DS_TJQ	Benzotriazole	5.409644651	6.006092749	cal	4.557201714	13.21071122	4.133992654	12.77411736	98.50834928984014	216.6751243416601	235.67036608845774
DS_AW	DS_TJQ	Caffeine	4.557201714	5.523552236	cal	4.557201714	13.21071122	4.133992654	12.77411736	0	160.8263340267579	147.26252382791236
DS_AW	DS_TJQ	Carbamazepine	8.345394864	9.187378794	cal	4.557201714	13.21071122	4.133992654	12.77411736	437.76379368086634	584.8742132727269	540.1404138543963
DS_AW	DS_TJQ	Carbamazepine-10_11-epoxide	7.19166797	7.9	sus	4.557201714	13.21071122	4.133992654	12.77411736	304.4390549491355	435.87418864275827	420.4860641864609
DS_AW	DS_TJQ	Cefoperazone	6.7230524	5.826713163	cal	4.557201714	13.21071122	4.133992654	12.77411736	250.28581577200387	195.91389784276106	371.88540179021015
DS_AW	DS_TJQ	Chlorothiazide	4.583493954	4.133992654	cal	4.557201714	13.21071122	4.133992654	12.77411736	3.038332595783258	0	149.9893224272148
DS_AW	DS_TJQ	Climbazole	7.519080597	10.2	sus	4.557201714	13.21071122	4.133992654	12.77411736	342.2748748292645	702.0740501335073	454.4424061600622
DS_AW	DS_TJQ	Dichlorvos	8.478476737	8.744995133	cal	4.557201714	13.21071122	4.133992654	12.77411736	453.1427417143464	533.6731396710005	553.9424887208053
DS_AW	DS_TJQ	Diphenyl phthalate	13.21071122	12.73560403	cal	4.557201714	13.21071122	4.133992654	12.77411736	1000	995.5425029949793	1044.7279965228004
DS_AW	DS_TJQ	Efavirenz	12.062771680000001	12.77411736	cal	4.557201714	13.21071122	4.133992654	12.77411736	867.3440481917697	1000	925.6738600280604
DS_AW	DS_TJQ	Haloperidol	6.545860086	8.703744771	cal	4.557201714	13.21071122	4.133992654	12.77411736	229.8094629261277	528.8988611271556	353.5085821042257
DS_AW	DS_TJQ	Imazalil	6.821428337	9.436518763	cal	4.557201714	13.21071122	4.133992654	12.77411736	261.654144070689	613.7094416377745	382.08808392058654
DS_AW	DS_TJQ	Irgarol	9.75525664	11.6	sus	4.557201714	13.21071122	4.133992654	12.77411736	600.6874924440629	864.1087484322243	686.3588081778245
DS_AW	DS_TJQ	Metazachlor	10.15749942	10	sus	4.557201714	13.21071122	4.133992654	12.77411736	647.1706886225729	678.9262360908335	728.0758718083936
DS_AW	DS_TJQ	Methidathion	10.91130875	10.3	sus	4.557201714	13.21071122	4.133992654	12.77411736	734.280933255382	713.6479571548444	806.2543086840136
DS_AW	DS_TJQ	Metolachlor	12.12341576	12.29049581	cal	4.557201714	13.21071122	4.133992654	12.77411736	874.3520811705225	944.0260914678515	931.9633276579656
DS_AW	DS_TJQ	Metolachlor-OA	10.18602223	9.6	sus	4.557201714	13.21071122	4.133992654	12.77411736	650.4667860013559	632.6306080054859	731.03400540048
DS_AW	DS_TJQ	Monuron	8.248474958	8.4	sus	4.557201714	13.21071122	4.133992654	12.77411736	426.56372439882534	493.7437237494429	530.0887383819771
DS_AW	DS_TJQ	Phenazine	9.400198992	9.6	sus	4.557201714	13.21071122	4.133992654	12.77411736	559.657012526774	632.6306080054859	649.535369124065
DS_AW	DS_TJQ	Progesterone	12.46834863	12.65470107	cal	4.557201714	13.21071122	4.133992654	12.77411736	914.212541225583	986.17886962707	967.7367142829295
DS_AW	DS_TJQ	Sebuthylazine	10.54141017	10.9	sus	4.557201714	13.21071122	4.133992654	12.77411736	691.5354344790154	783.0913992828658	767.8916994192732
DS_AW	DS_TJQ	Simazine	8.344545455	8.652181071	cal	4.557201714	13.21071122	4.133992654	12.77411736	437.6656359334911	522.9309264323944	540.0523206652496
DS_AW	DS_TJQ	Sucralose	5.1803182105	5.850045209363636	cal	4.557201714	13.21071122	4.133992654	12.77411736	72.00737412583373	198.61432719506357	211.88665588582248
DS_AW	DS_TJQ	TCMTB	11.49277662	10.58790684	cal	4.557201714	13.21071122	4.133992654	12.77411736	801.475389978037	746.9700271245136	866.5590135487967
DS_AW	DS_TL	10_11-dihydro-10-hydroxycarbamazepine	6.531008712	6.3	sus	4.557201714	13.21071122	4.349065587	13.30371953	228.09323738899704	217.86820857829767	271.87831956872054
DS_AW	DS_TL	2-(methylthio)benzothiazole	11.23848872	11.2	sus	4.557201714	13.21071122	4.349065587	13.30371953	772.0898672807211	765.0697008068622	785.2290219505403
DS_AW	DS_TL	2-hydroxybenzothiazole	7.488502847	7.2	sus	4.557201714	13.21071122	4.349065587	13.30371953	338.74130847924215	318.37460511007487	383.3735211042702
DS_AW	DS_TL	2-methylbenzothiazole	9.124127764	8.8	sus	4.557201714	13.21071122	4.349065587	13.30371953	527.7542073344318	497.05264338878993	563.4569962560881
DS_AW	DS_TL	5-chlorobenzotriazole	7.304538918	7	sus	4.557201714	13.21071122	4.349065587	13.30371953	317.4824274584902	296.0398503252355	362.28485196102633
DS_AW	DS_TL	5-methyl-1H-benzotriazole	6.538067335	6.3	sus	4.557201714	13.21071122	4.349065587	13.30371953	228.9089322229954	217.86820857829767	272.71522056584803
DS_AW	DS_TL	Atrazine	9.571749796	9.30456757	cal	4.557201714	13.21071122	4.349065587	13.30371953	579.4814321892305	553.3996081304512	611.0584255855956
DS_AW	DS_TL	Atrazine-desethyl	6.555728877	6.2	sus	4.557201714	13.21071122	4.349065587	13.30371953	230.94990091757577	206.700831185878	274.8083343836097
DS_AW	DS_TL	Atrazine-desisopropyl	5.336515785	5	sus	4.557201714	13.21071122	4.349065587	13.30371953	90.05757380397566	72.69230247684177	127.4960225041216
DS_AW	DS_TL	Benzotriazole	5.409644651	5.09650699	cal	4.557201714	13.21071122	4.349065587	13.30371953	98.50834928984014	83.4696022602065	136.47950706333089
DS_AW	DS_TL	Caffeine	4.557201714	4.349065587	cal	4.557201714	13.21071122	4.349065587	13.30371953	0	0	31.079093166475403
DS_AW	DS_TL	Carbamazepine	8.345394864	8.200812269	cal	4.557201714	13.21071122	4.349065587	13.30371953	437.76379368086634	430.1390881789434	479.28436635368814
DS_AW	DS_TL	Carbamazepine-10_11-epoxide	7.19166797	7	sus	4.557201714	13.21071122	4.349065587	13.30371953	304.4390549491355	296.0398503252355	349.2643455494055
DS_AW	DS_TL	Chlorothiazide	4.583493954	4.374515945	cal	4.557201714	13.21071122	4.349065587	13.30371953	3.038332595783258	2.842137525581832	34.342016617184456
DS_AW	DS_TL	Climbazole	7.519080597	8.4	sus	4.557201714	13.21071122	4.349065587	13.30371953	342.2748748292645	452.3831338191111	386.86251664184937
DS_AW	DS_TL	Dichlorvos	8.478476737	8.239362535	cal	4.557201714	13.21071122	4.349065587	13.30371953	453.1427417143464	434.444141868945	493.8202259465628
DS_AW	DS_TL	Diphenyl phthalate	13.21071122	13.30371953	cal	4.557201714	13.21071122	4.349065587	13.30371953	1000	1000	990.0679827104066
DS_AW	DS_TL	Efavirenz	12.062771680000001	12.01294864	cal	4.557201714	13.21071122	4.349065587	13.30371953	867.3440481917697	855.8547434422055	870.6863248157966
DS_AW	DS_TL	Haloperidol	6.545860086	7.745024813	cal	4.557201714	13.21071122	4.349065587	13.30371953	229.8094629261277	379.2395828601145	273.6389205018195
DS_AW	DS_TL	Imazalil	6.821428337	8.136046696	cal	4.557201714	13.21071122	4.349065587	13.30371953	261.654144070689	422.90647222167024	306.13607445996433
DS_AW	DS_TL	Irgarol	9.75525664	9.4	sus	4.557201714	13.21071122	4.349065587	13.30371953	600.6874924440629	564.056907743308	630.4403150845626
DS_AW	DS_TL	Metazachlor	10.15749942	10	sus	4.557201714	13.21071122	4.349065587	13.30371953	647.1706886225729	631.0611720978261	672.6998074891794
DS_AW	DS_TL	Methidathion	10.91130875	10.8	sus	4.557201714	13.21071122	4.349065587	13.30371953	734.280933255382	720.4001912371835	751.2773613202894
DS_AW	DS_TL	Metolachlor	12.12341576	12.11248654	cal	4.557201714	13.21071122	4.349065587	13.30371953	874.3520811705225	866.970516383695	876.9810568699189
DS_AW	DS_TL	Metolachlor-OA	10.18602223	8.8	sus	4.557201714	13.21071122	4.349065587	13.30371953	650.4667860013559	497.05264338878993	675.6860552721255
DS_AW	DS_TL	Monuron	8.248474958	8	sus	4.557201714	13.21071122	4.349065587	13.30371953	426.56372439882534	407.71362424943237	468.63769950279743
DS_AW	DS_TL	Phenazine	9.400198992	9.2	sus	4.557201714	13.21071122	4.349065587	13.30371953	559.657012526774	541.7221529584684	592.8726063843881
DS_AW	DS_TL	Progesterone	12.46834863	12.48401629	cal	4.557201714	13.21071122	4.349065587	13.30371953	914.212541225583	908.4606456913083	912.8184095724173
DS_AW	DS_TL	Sebuthylazine	10.54141017	10.3	sus	4.557201714	13.21071122	4.349065587	13.30371953	691.5354344790154	664.5633042750851	712.7989146232833
DS_AW	DS_TL	Simazine	8.344545455	8.020350137	cal	4.557201714	13.21071122	4.349065587	13.30371953	437.6656359334911	409.9862008480967	479.19129184014497
DS_AW	DS_TL	Spinosad A	8.560042715	10.67128053	cal	4.557201714	13.21071122	4.349065587	13.30371953	462.56851029337736	706.0256022447612	502.69050709570877
DS_AW	DS_TL	Sucralose	5.1803182105	4.966377856499999	cal	4.557201714	13.21071122	4.349065587	13.30371953	72.00737412583373	68.93759082477581	108.2571500284639
DS_AW	DS_TL	TCMTB	11.49277662	11.47199301	cal	4.557201714	13.21071122	4.349065587	13.30371953	801.475389978037	795.4441867145642	811.5887665678425
DS_AW	DS_TSF	10_11-dihydro-10-hydroxycarbamazepine	6.531008712	5.4	sus	4.557201714	13.21071122	3.834916766	12.91703057	228.09323738899704	172.32587784912988	204.73196895300146
DS_AW	DS_TSF	2-(methylthio)benzothiazole	11.23848872	10.5	sus	4.557201714	13.21071122	3.834916766	12.91703057	772.0898672807211	733.869160620353	739.0974940330241
DS_AW	DS_TSF	2-hydroxybenzothiazole	7.488502847	6.3	sus	4.557201714	13.21071122	3.834916766	12.91703057	338.74130847924215	271.4217512793457	307.7126262807084
DS_AW	DS_TSF	2-methylbenzothiazole	9.124127764	8	sus	4.557201714	13.21071122	3.834916766	12.91703057	527.7542073344318	458.60284553642003	488.44410395627534
DS_AW	DS_TSF	5-chlorobenzotriazole	7.304538918	6.1	sus	4.557201714	13.21071122	3.834916766	12.91703057	317.4824274584902	249.40044607263104	287.87312223314706
DS_AW	DS_TSF	5-methyl-1H-benzotriazole	6.538067335	5.4	sus	4.557201714	13.21071122	3.834916766	12.91703057	228.9089322229954	172.32587784912988	205.48925600411454
DS_AW	DS_TSF	Atrazine	9.571749796	8.582263021	cal	4.557201714	13.21071122	3.834916766	12.91703057	579.4814321892305	522.7138040165435	540.0753444702457
DS_AW	DS_TSF	Atrazine-desethyl	6.555728877	5.4	sus	4.557201714	13.21071122	3.834916766	12.91703057	230.94990091757577	172.32587784912988	207.38415246025608
DS_AW	DS_TSF	Atrazine-desisopropyl	5.336515785	4.4	sus	4.557201714	13.21071122	3.834916766	12.91703057	90.05757380397566	62.21935181555674	76.59875024275617
DS_AW	DS_TSF	Benzotriazole	5.409644651	4.446896163	cal	4.557201714	13.21071122	3.834916766	12.91703057	98.50834928984014	67.38292540779088	84.45169030612395
DS_AW	DS_TSF	Caffeine	4.557201714	3.834916766	cal	4.557201714	13.21071122	3.834916766	12.91703057	0	0	-7.147782171955242
DS_AW	DS_TSF	Carbamazepine	8.345394864	7.353871605	cal	4.557201714	13.21071122	3.834916766	12.91703057	437.76379368086634	387.45989259132176	401.0280590080804
DS_AW	DS_TSF	Carbamazepine-10_11-epoxide	7.19166797	6.1	sus	4.557201714	13.21071122	3.834916766	12.91703057	304.4390549491355	249.40044607263104	275.7160962622168
DS_AW	DS_TSF	Cefoperazone	6.7230524	5.129794954	cal	4.557201714	13.21071122	3.834916766	12.91703057	250.28581577200387	142.57453891732806	225.3419926728038
DS_AW	DS_TSF	Chlorothiazide	4.583493954	3.866426426	cal	4.557201714	13.21071122	3.834916766	12.91703057	3.038332595783258	3.469419199099014	-4.321487674128832
DS_AW	DS_TSF	Climbazole	7.519080597	7.2	sus	4.557201714	13.21071122	3.834916766	12.91703057	342.2748748292645	370.5176247095616	311.013783446137
DS_AW	DS_TSF	Dichlorvos	8.478476737	7.372142739	cal	4.557201714	13.21071122	3.834916766	12.91703057	453.1427417143464	389.47166368275566	415.7466961978175
DS_AW	DS_TSF	Dimethyl phthalate	8.827124422	7.787310706	cal	4.557201714	13.21071122	3.834916766	12.91703057	493.4324859803304	435.1843662495468	454.72784424650854
DS_AW	DS_TSF	Diphenyl phthalate	13.21071122	12.91703057	cal	4.557201714	13.21071122	3.834916766	12.91703057	1000	1000	982.068083602835
DS_AW	DS_TSF	Efavirenz	12.062771680000001	11.46940265	cal	4.557201714	13.21071122	3.834916766	12.91703057	867.3440481917697	840.6067187395927	840.1467298801003
DS_AW	DS_TSF	Haloperidol	6.545860086	6.492028096	cal	4.557201714	13.21071122	3.834916766	12.91703057	229.8094629261277	292.56529783074717	206.32532298924167
DS_AW	DS_TSF	Imazalil	6.821428337	6.809357011	cal	4.557201714	13.21071122	3.834916766	12.91703057	261.654144070689	327.50528227140023	235.90592769403966
DS_AW	DS_TSF	Irgarol	9.75525664	8.8	sus	4.557201714	13.21071122	3.834916766	12.91703057	600.6874924440629	546.6880663632787	561.5022221101673
DS_AW	DS_TSF	Metazachlor	10.15749942	9.4	sus	4.557201714	13.21071122	3.834916766	12.91703057	647.1706886225729	612.7519819834225	608.9453726654137
DS_AW	DS_TSF	Methidathion	10.91130875	10.2	sus	4.557201714	13.21071122	3.834916766	12.91703057	734.280933255382	700.8372028102809	699.3590795501816
DS_AW	DS_TSF	Metolachlor	12.12341576	11.63625768	cal	4.557201714	13.21071122	3.834916766	12.91703057	874.3520811705225	858.9785464441204	847.6198700586201
DS_AW	DS_TSF	Metolachlor-OA	10.18602223	8.1	sus	4.557201714	13.21071122	3.834916766	12.91703057	650.4667860013559	469.6134981397774	612.3327045805457
DS_AW	DS_TSF	Monuron	8.248474958	7.2	sus	4.557201714	13.21071122	3.834916766	12.91703057	426.56372439882534	370.5176247095616	390.3573211634025
DS_AW	DS_TSF	Phenazine	9.400198992	8.4	sus	4.557201714	13.21071122	3.834916766	12.91703057	559.657012526774	502.64545594984935	520.1776374492397
DS_AW	DS_TSF	Progesterone	12.46834863	11.95911492	cal	4.557201714	13.21071122	3.834916766	12.91703057	914.212541225583	894.5272355453078	890.1946582948817
DS_AW	DS_TSF	Sebuthylazine	10.54141017	9.7	sus	4.557201714	13.21071122	3.834916766	12.91703057	691.5354344790154	645.7839397934944	654.7718462352507
DS_AW	DS_TSF	Simazine	8.344545455	7.235807663	cal	4.557201714	13.21071122	3.834916766	12.91703057	437.6656359334911	374.4602820878725	400.93436957525694
DS_AW	DS_TSF	Sucralose	5.1803182105	4.196717244	cal	4.557201714	13.21071122	3.834916766	12.91703057	72.00737412583373	39.836593749866225	59.82101551638074
DS_AW	DS_TSF	TCMTB	11.49277662	10.79479811	cal	4.557201714	13.21071122	3.834916766	12.91703057	801.475389978037	766.3283563937163	770.1465884601589
DS_AW	DS_TSJ	10_11-dihydro-10-hydroxycarbamazepine	6.531008712	16.9	sus	4.557201714	13.21071122	2.967336247	25.74074651	228.09323738899704	611.7952292650881	545.9389027609558
DS_AW	DS_TSJ	2-(methylthio)benzothiazole	11.23848872	22.5	sus	4.557201714	13.21071122	2.967336247	25.74074651	772.0898672807211	857.6960379418779	902.0042082573617
DS_AW	DS_TSJ	2-hydroxybenzothiazole	7.488502847	16.7	sus	4.557201714	13.21071122	2.967336247	25.74074651	338.74130847924215	603.0130575266313	659.5319458026114
DS_AW	DS_TSJ	2-methylbenzothiazole	9.124127764	19.7	sus	4.557201714	13.21071122	2.967336247	25.74074651	527.7542073344318	734.7456336034832	782.9287131112117
DS_AW	DS_TSJ	5-chlorobenzotriazole	7.304538918	16.7	sus	4.557201714	13.21071122	2.967336247	25.74074651	317.4824274584902	603.0130575266313	640.3732628276124
DS_AW	DS_TSJ	5-methyl-1H-benzotriazole	6.538067335	15.3	sus	4.557201714	13.21071122	2.967336247	25.74074651	228.9089322229954	541.5378553574341	546.9015002589172
DS_AW	DS_TSJ	Atrazine	9.571749796	20.53880555	cal	4.557201714	13.21071122	2.967336247	25.74074651	579.4814321892305	771.5783055798365	809.778579759974
DS_AW	DS_TSJ	Atrazine-desethyl	6.555728877	14.5	sus	4.557201714	13.21071122	2.967336247	25.74074651	230.94990091757577	506.40916840360694	549.3019294301994
DS_AW	DS_TSJ	Atrazine-desisopropyl	5.336515785	10.4	sus	4.557201714	13.21071122	2.967336247	25.74074651	90.05757380397566	326.37464776524314	357.23273167233697
DS_AW	DS_TSJ	Benzotriazole	5.409644651	10.39749405	cal	4.557201714	13.21071122	2.967336247	25.74074651	98.50834928984014	326.26460934890326	370.0879729325761
DS_AW	DS_TSJ	Caffeine	4.557201714	10.67896531	cal	4.557201714	13.21071122	2.967336247	25.74074651	0	338.62425407270234	215.1577296049202
DS_AW	DS_TSJ	Carbamazepine	8.345394864	19.8412783	cal	4.557201714	13.21071122	2.967336247	25.74074651	437.76379368086634	740.9492850710692	732.1422028114338
DS_AW	DS_TSJ	Carbamazepine-10_11-epoxide	7.19166797	17.2	sus	4.557201714	13.21071122	2.967336247	25.74074651	304.4390549491355	624.9684868727734	627.9886327274107
DS_AW	DS_TSJ	Cefoperazone	6.7230524	14.14124123	cal	4.557201714	13.21071122	2.967336247	25.74074651	250.28581577200387	490.65576274951945	571.4679433413113
DS_AW	DS_TSJ	Chlorothiazide	4.583493954	2.967336247	cal	4.557201714	13.21071122	2.967336247	25.74074651	3.038332595783258	0	220.0257588157017
DS_AW	DS_TSJ	Climbazole	7.519080597	20.4	sus	4.557201714	13.21071122	2.967336247	25.74074651	342.2748748292645	765.4832346880818	662.5928950270041
DS_AW	DS_TSJ	Dichlorvos	8.478476737	18.4097443	cal	4.557201714	13.21071122	2.967336247	25.74074651	453.1427417143464	678.0893978838692	741.33896510827
DS_AW	DS_TSJ	Dimethyl phthalate	8.827124422	17.66675216	cal	4.557201714	13.21071122	2.967336247	25.74074651	493.4324859803304	645.4639750148517	764.2738174167418
DS_AW	DS_TSJ	Diphenyl phthalate	13.21071122	25.5793462	cal	4.557201714	13.21071122	2.967336247	25.74074651	1000	992.9127737946991	1012.1087420914278
DS_AW	DS_TSJ	Efavirenz	12.062771680000001	25.48669508	cal	4.557201714	13.21071122	2.967336247	25.74074651	867.3440481917697	988.8443835566974	947.0826419087076
DS_AW	DS_TSJ	Haloperidol	6.545860086	18.36976156	cal	4.557201714	13.21071122	2.967336247	25.74074651	229.8094629261277	676.3337214375989	547.962062981717
DS_AW	DS_TSJ	Imazalil	6.821428337	19.70569091	cal	4.557201714	13.21071122	2.967336247	25.74074651	261.654144070689	734.9955263483237	584.0135794393735
DS_AW	DS_TSJ	Irgarol	9.75525664	22.7	sus	4.557201714	13.21071122	2.967336247	25.74074651	600.6874924440629	866.4782096803347	820.4174237823814
DS_AW	DS_TSJ	Metazachlor	10.15749942	20.9	sus	4.557201714	13.21071122	2.967336247	25.74074651	647.1706886225729	787.4386640342237	843.1491068507135
DS_AW	DS_TSJ	Methidathion	10.91130875	21.6	sus	4.557201714	13.21071122	2.967336247	25.74074651	734.280933255382	818.1762651188225	884.3455106495796
DS_AW	DS_TSJ	Metolachlor	12.12341576	24.44659697	cal	4.557201714	13.21071122	2.967336247	25.74074651	874.3520811705225	943.1727824223759	950.4646849405327
DS_AW	DS_TSJ	Metolachlor-OA	10.18602223	21.6	sus	4.557201714	13.21071122	2.967336247	25.74074651	650.4667860013559	818.1762651188225	844.735312272514
DS_AW	DS_TSJ	Monuron	8.248474958	17.6	sus	4.557201714	13.21071122	2.967336247	25.74074651	426.56372439882534	642.532830349687	725.1947372655213
DS_AW	DS_TSJ	Phenazine	9.400198992	20.9	sus	4.557201714	13.21071122	2.967336247	25.74074651	559.657012526774	787.4386640342237	799.6502196997775
DS_AW	DS_TSJ	Progesterone	12.46834863	25.74074651	cal	4.557201714	13.21071122	2.967336247	25.74074651	914.212541225583	1000	969.8515012097257
DS_AW	DS_TSJ	Sebuthylazine	10.54141017	22.3	sus	4.557201714	13.21071122	2.967336247	25.74074651	691.5354344790154	848.9138662034211	864.284902872052
DS_AW	DS_TSJ	Simazine	8.344545455	18.15774944	cal	4.557201714	13.21071122	2.967336247	25.74074651	437.6656359334911	667.0240871952274	732.0823186587119
DS_AW	DS_TSJ	Spinosad A	8.560042715	24.82290547	cal	4.557201714	13.21071122	2.967336247	25.74074651	462.56851029337736	959.6968117905811	746.8242234881196
DS_AW	DS_TSJ	Sucralose	5.1803182105	10.919033830909092	cal	4.557201714	13.21071122	2.967336247	25.74074651	72.00737412583373	349.165868970807	329.39640312807035
DS_AW	DS_TSJ	TCMTB	11.49277662	22.46261173	cal	4.557201714	13.21071122	2.967336247	25.74074651	801.475389978037	856.0542869011589	915.7667045009038
DS_AW	DS_VQL	10_11-dihydro-10-hydroxycarbamazepine	6.531008712	6.4	sus	4.557201714	13.21071122	3.68806208	13.75672468	228.09323738899704	269.34440329741517	248.93877937792024
DS_AW	DS_VQL	2-(methylthio)benzothiazole	11.23848872	10.9	sus	4.557201714	13.21071122	3.68806208	13.75672468	772.0898672807211	716.2756571066351	765.0270672188152
DS_AW	DS_VQL	2-hydroxybenzothiazole	7.488502847	6.8	sus	4.557201714	13.21071122	3.68806208	13.75672468	338.74130847924215	309.07162585823465	353.9103369652472
DS_AW	DS_VQL	2-methylbenzothiazole	9.124127764	8.6	sus	4.557201714	13.21071122	3.68806208	13.75672468	527.7542073344318	487.8441273819226	533.2264172310815
DS_AW	DS_VQL	5-chlorobenzotriazole	7.304538918	6.7	sus	4.557201714	13.21071122	3.68806208	13.75672468	317.4824274584902	299.13982021802974	333.74208792735857
DS_AW	DS_VQL	5-methyl-1H-benzotriazole	6.538067335	6	sus	4.557201714	13.21071122	3.68806208	13.75672468	228.9089322229954	229.61718073659557	249.71262709525632
DS_AW	DS_VQL	Atrazine	9.571749796	9.124136644	cal	4.557201714	13.21071122	3.68806208	13.75672468	579.4814321892305	539.9003601530953	582.2999104168081
DS_AW	DS_VQL	Atrazine-desethyl	6.555728877	5.8	sus	4.557201714	13.21071122	3.68806208	13.75672468	230.94990091757577	209.75356945618574	251.64888916242373
DS_AW	DS_VQL	Atrazine-desisopropyl	5.336515785	4.6	sus	4.557201714	13.21071122	3.68806208	13.75672468	90.05757380397566	90.5719017737271	117.98467899122363
DS_AW	DS_VQL	Benzotriazole	5.409644651	4.654280347	cal	4.557201714	13.21071122	3.68806208	13.75672468	98.50834928984014	95.96292033859595	126.00190926766147
DS_AW	DS_VQL	Caffeine	4.557201714	4.208999756	cal	4.557201714	13.21071122	3.68806208	13.75672468	0	51.73851748692026	32.54727640827426
DS_AW	DS_VQL	Carbamazepine	8.345394864	8.411867907	cal	4.557201714	13.21071122	3.68806208	13.75672468	437.76379368086634	469.15921355831307	447.8527293209589
DS_AW	DS_VQL	Carbamazepine-10_11-epoxide	7.19166797	7.1	sus	4.557201714	13.21071122	3.68806208	13.75672468	304.4390549491355	338.8670427788493	321.367871955882
DS_AW	DS_VQL	Cefoperazone	6.7230524	7.145035502	cal	4.557201714	13.21071122	3.68806208	13.75672468	250.28581577200387	343.3398813065799	269.99282484650223
DS_AW	DS_VQL	Chlorothiazide	4.583493954	3.68806208	cal	4.557201714	13.21071122	3.68806208	13.75672468	3.038332595783258	0	35.42973519771367
DS_AW	DS_VQL	Dichlorvos	8.478476737	7.891981451	cal	4.557201714	13.21071122	3.68806208	13.75672468	453.1427417143464	417.5251011986438	462.44270014664136
DS_AW	DS_VQL	Diphenyl phthalate	13.21071122	13.75672468	cal	4.557201714	13.21071122	3.68806208	13.75672468	1000	1000	981.24485922995
DS_AW	DS_VQL	Efavirenz	12.062771680000001	12.4534583	cal	4.557201714	13.21071122	3.68806208	13.75672468	867.3440481917697	870.562116164266	855.3944784026612
DS_AW	DS_VQL	Haloperidol	6.545860086	6.330177573	cal	4.557201714	13.21071122	3.68806208	13.75672468	229.8094629261277	262.40977555450115	250.56695839657658
DS_AW	DS_VQL	Imazalil	6.821428337	6.653624104	cal	4.557201714	13.21071122	3.68806208	13.75672468	261.654144070689	294.53385636340624	280.7779304242071
DS_AW	DS_VQL	Irgarol	9.75525664	9	sus	4.557201714	13.21071122	3.68806208	13.75672468	600.6874924440629	527.5713499427421	602.4180485216981
DS_AW	DS_VQL	Metazachlor	10.15749942	10	sus	4.557201714	13.21071122	3.68806208	13.75672468	647.1706886225729	626.889406344791	646.5165443779867
DS_AW	DS_VQL	Methidathion	10.91130875	10.7	sus	4.557201714	13.21071122	3.68806208	13.75672468	734.280933255382	696.4120458262252	729.1578228999753
DS_AW	DS_VQL	Metolachlor	12.12341576	12.09128277	cal	4.557201714	13.21071122	3.68806208	13.75672468	874.3520811705225	834.5915464482839	862.0429823499319
DS_AW	DS_VQL	Metolachlor-OA	10.18602223	11.2	sus	4.557201714	13.21071122	3.68806208	13.75672468	650.4667860013559	746.0710740272496	649.6435439939766
DS_AW	DS_VQL	Monuron	8.248474958	7.8	sus	4.557201714	13.21071122	3.68806208	13.75672468	426.56372439882534	408.3896822602835	437.2272506656648
DS_AW	DS_VQL	Phenazine	9.400198992	9.2	sus	4.557201714	13.21071122	3.68806208	13.75672468	559.657012526774	547.4349612231518	563.4925314022302
DS_AW	DS_VQL	Progesterone	12.46834863	12.82683521	cal	4.557201714	13.21071122	3.68806208	13.75672468	914.212541225583	907.6451851708688	899.8585044542956
DS_AW	DS_VQL	Sebuthylazine	10.54141017	10.3	sus	4.557201714	13.21071122	3.68806208	13.75672468	691.5354344790154	656.6848232654057	688.6052715344069
DS_AW	DS_VQL	Simazine	8.344545455	7.722834857	cal	4.557201714	13.21071122	3.68806208	13.75672468	437.6656359334911	400.7257902355373	447.7596073032889
DS_AW	DS_VQL	Spinosad A	8.560042715	9.377897187	cal	4.557201714	13.21071122	3.68806208	13.75672468	462.56851029337736	565.1033640753839	471.3849040137913
DS_AW	DS_VQL	Sucralose	5.1803182105	4.505634083	cal	4.557201714	13.21071122	3.68806208	13.75672468	72.00737412583373	81.19966230669012	100.86049818705743
DS_AW	DS_VQL	TCMTB	11.49277662	11.3902422	cal	4.557201714	13.21071122	3.68806208	13.75672468	801.475389978037	764.9655595768995	792.905041571666
DS_AW	DS_YF	10_11-dihydro-10-hydroxycarbamazepine	6.531008712	7.450474725	sus	4.557201714	13.21071122	5.074132063	10.10903683	228.09323738899704	471.9737059527187	443.4151319807708
DS_AW	DS_YF	2-(methylthio)benzothiazole	11.23848872	9.315361396	sus	4.557201714	13.21071122	5.074132063	10.10903683	772.0898672807211	842.3653533226797	828.6150485424762
DS_AW	DS_YF	2-hydroxybenzothiazole	7.488502847	7.690984113	sus	4.557201714	13.21071122	5.074132063	10.10903683	338.74130847924215	519.7421145185285	549.1949992523274
DS_AW	DS_YF	2-methylbenzothiazole	9.124127764	8.717396296	sus	4.557201714	13.21071122	5.074132063	10.10903683	527.7542073344318	723.601418815078	691.9323442111989
DS_AW	DS_YF	5-chlorobenzotriazole	7.304538918	7.664204306	sus	4.557201714	13.21071122	5.074132063	10.10903683	317.4824274584902	514.4232836291102	530.0730600415931
DS_AW	DS_YF	5-methyl-1H-benzotriazole	6.538067335	7.304248897	sus	4.557201714	13.21071122	5.074132063	10.10903683	228.9089322229954	442.93128414597464	444.24827859140436
DS_AW	DS_YF	Atrazine	9.571749796	8.508425176	cal	4.557201714	13.21071122	5.074132063	10.10903683	579.4814321892305	682.0969356777506	724.102477596984
DS_AW	DS_YF	Atrazine-desethyl	6.555728877	7.178098727	sus	4.557201714	13.21071122	5.074132063	10.10903683	230.94990091757577	417.8761588083875	446.32970459437536
DS_AW	DS_YF	Atrazine-desisopropyl	5.336515785	6.457844248	sus	4.557201714	13.21071122	5.074132063	10.10903683	90.05757380397566	274.8239041320479	293.13455378759915
DS_AW	DS_YF	Benzotriazole	5.409644651	6.410477669	cal	4.557201714	13.21071122	5.074132063	10.10903683	98.50834928984014	265.4162626389154	302.77434950476663
DS_AW	DS_YF	Caffeine	4.557201714	6.418184216	cal	4.557201714	13.21071122	5.074132063	10.10903683	0	266.9468868228148	188.73534054056728
DS_AW	DS_YF	Carbamazepine	8.345394864	8.204065181	cal	4.557201714	13.21071122	5.074132063	10.10903683	437.76379368086634	621.6469353133248	629.75678415132
DS_AW	DS_YF	Carbamazepine-10_11-epoxide	7.19166797	7.53895614	sus	4.557201714	13.21071122	5.074132063	10.10903683	304.4390549491355	489.5473084525968	518.0436488298651
DS_AW	DS_YF	Cefoperazone	6.7230524	6.62319343	cal	4.557201714	13.21071122	5.074132063	10.10903683	250.28581577200387	307.6644819884036	465.8175679387897
DS_AW	DS_YF	Chlorothiazide	4.583493954	5.074132063	cal	4.557201714	13.21071122	5.074132063	10.10903683	3.038332595783258	0	192.2821071910707
DS_AW	DS_YF	Climbazole	7.519080597	8.458945873	sus	4.557201714	13.21071122	5.074132063	10.10903683	342.2748748292645	672.2696787007568	552.3138047345892
DS_AW	DS_YF	Dichlorvos	8.478476737	7.943509937	cal	4.557201714	13.21071122	5.074132063	10.10903683	453.1427417143464	569.8971493575419	641.0215818964477
DS_AW	DS_YF	Dimethyl phthalate	8.827124422	7.7792142460000004	cal	4.557201714	13.21071122	5.074132063	10.10903683	493.4324859803304	537.2658090237916	669.2324439997509
DS_AW	DS_YF	Diphenyl phthalate	13.21071122	9.624300004	cal	4.557201714	13.21071122	5.074132063	10.10903683	1000	903.7247279874915	941.1474030842207
DS_AW	DS_YF	Efavirenz	12.062771680000001	9.46150282	cal	4.557201714	13.21071122	5.074132063	10.10903683	867.3440481917697	871.391011356541	875.8747618675602
DS_AW	DS_YF	Haloperidol	6.545860086	8.126637333	cal	4.557201714	13.21071122	5.074132063	10.10903683	229.8094629261277	606.268720315599	445.1672261775542
DS_AW	DS_YF	Imazalil	6.821428337	8.479441377	cal	4.557201714	13.21071122	5.074132063	10.10903683	261.654144070689	676.3403622486034	477.07510548331936
DS_AW	DS_YF	Irgarol	9.75525664	8.929436463	sus	4.557201714	13.21071122	5.074132063	10.10903683	600.6874924440629	765.7154560834217	736.6613788734653
DS_AW	DS_YF	Metazachlor	10.15749942	8.469916932	sus	4.557201714	13.21071122	5.074132063	10.10903683	647.1706886225729	674.448679001201	763.0902831224643
DS_AW	DS_YF	Methidathion	10.91130875	8.673279356	sus	4.557201714	13.21071122	5.074132063	10.10903683	734.280933255382	714.8391994600757	809.4171994021242
DS_AW	DS_YF	Metolachlor	12.12341576	9.332201586	cal	4.557201714	13.21071122	5.074132063	10.10903683	874.3520811705225	845.7100422054515	879.330090989518
DS_AW	DS_YF	Metolachlor-OA	10.18602223	8.134475721	sus	4.557201714	13.21071122	5.074132063	10.10903683	650.4667860013559	607.8255299004345	764.9125888147686
DS_AW	DS_YF	Monuron	8.248474958	8.012290393	sus	4.557201714	13.21071122	5.074132063	10.10903683	426.56372439882534	583.5578756637882	621.3600002754458
DS_AW	DS_YF	Phenazine	9.400198992	9.202256901	sus	4.557201714	13.21071122	5.074132063	10.10903683	559.657012526774	819.9012750065784	712.0432232096825
DS_AW	DS_YF	Progesterone	12.46834863	9.914519163	cal	4.557201714	13.21071122	5.074132063	10.10903683	914.212541225583	961.3661675837609	898.9634295260614
DS_AW	DS_YF	Sebuthylazine	10.54141017	8.882488078	sus	4.557201714	13.21071122	5.074132063	10.10903683	691.5354344790154	756.3908735594956	787.1230783223727
DS_AW	DS_YF	Simazine	8.344545455	8.026085568	cal	4.557201714	13.21071122	5.074132063	10.10903683	437.6656359334911	586.2977834948985	629.6839189924927
DS_AW	DS_YF	Spinosad A	8.560042715	10.10903683	cal	4.557201714	13.21071122	5.074132063	10.10903683	462.56851029337736	1000	647.7833463142591
DS_AW	DS_YF	Sucralose	5.1803182105	6.2772427126363635	cal	4.557201714	13.21071122	5.074132063	10.10903683	72.00737412583373	238.95400316642431	272.42022359588805
DS_AW	DS_YF	TCMTB	11.49277662	9.018894487	cal	4.557201714	13.21071122	5.074132063	10.10903683	801.475389978037	783.483026303683	843.3021466344238
DS_AWW	DS_AW	10_11-dihydro-10-hydroxycarbamazepine	6.1	6.531008712	sus	4.311852677	11.15400121	4.557201714	13.21071122	261.3429559992277	228.09323738899704	290.46752400500037
DS_AWW	DS_AW	2-hydroxybenzothiazole	6.6	7.488502847	sus	4.311852677	11.15400121	4.557201714	13.21071122	334.41941693667695	338.74130847924215	349.4839113741421
DS_AWW	DS_AW	2-methylbenzothiazole	8.2	9.124127764	sus	4.311852677	11.15400121	4.557201714	13.21071122	568.2640919365144	527.7542073344318	538.3363509564787
DS_AWW	DS_AW	5-chlorobenzotriazole	6.6	7.304538918	sus	4.311852677	11.15400121	4.557201714	13.21071122	334.41941693667695	317.4824274584902	349.4839113741421
DS_AWW	DS_AW	5-methyl-1H-benzotriazole	5.8	6.538067335	sus	4.311852677	11.15400121	4.557201714	13.21071122	217.49707943675818	228.9089322229954	255.05769158356577
DS_AWW	DS_AW	Atrazine	8.218525948	9.571749796	cal	4.311852677	11.15400121	4.557201714	13.21071122	570.9717133672168	579.4814321892305	540.5230200036032
DS_AWW	DS_AW	Atrazine-desethyl	5.7	6.555728877	sus	4.311852677	11.15400121	4.557201714	13.21071122	202.88178724926843	230.94990091757577	243.25441410976137
DS_AWW	DS_AW	Atrazine-desisopropyl	4.7	5.336515785	sus	4.311852677	11.15400121	4.557201714	13.21071122	56.72886537436998	90.05757380397566	125.22163937185775
DS_AWW	DS_AW	Benzotriazole	4.758657549	5.409644651	cal	4.311852677	11.15400121	4.557201714	13.21071122	65.30183755073993	98.50834928984014	132.1451526396472
DS_AWW	DS_AW	Caffeine	4.311852677	4.557201714	cal	4.311852677	11.15400121	4.557201714	13.21071122	0	0	79.40753383111823
DS_AWW	DS_AW	Carbamazepine	7.554011349	8.345394864	cal	4.311852677	11.15400121	4.557201714	13.21071122	473.8509630948404	437.76379368086634	462.08851802880775
DS_AWW	DS_AW	Carbamazepine-10_11-epoxide	6.1	7.19166797	sus	4.311852677	11.15400121	4.557201714	13.21071122	261.3429559992277	304.4390549491355	290.46752400500037
DS_AWW	DS_AW	Cefoperazone	4.313912041	6.7230524	cal	4.311852677	11.15400121	4.557201714	13.21071122	0.3009820658039714	250.28581577200387	79.65060627823338
DS_AWW	DS_AW	Climbazole	10	7.519080597	sus	4.311852677	11.15400121	4.557201714	13.21071122	831.3393513113316	342.2748748292645	750.7953454901196
DS_AWW	DS_AW	Dichlorvos	7.036559051	8.478476737	cal	4.311852677	11.15400121	4.557201714	13.21071122	398.22379781125983	453.1427417143464	401.0121875008873
DS_AWW	DS_AW	Dimethyl phthalate	6.644358168	8.827124422	cal	4.311852677	11.15400121	4.557201714	13.21071122	340.9024927988946	493.4324859803304	354.7196290254949
DS_AWW	DS_AW	Diphenyl phthalate	11.02638949	13.21071122	cal	4.311852677	11.15400121	4.557201714	13.21071122	981.3491742565185	1000	871.9429449614207
DS_AWW	DS_AW	Efavirenz	10.6907511	12.062771680000001	cal	4.311852677	11.15400121	4.557201714	13.21071122	932.2946428646318	867.3440481917697	832.3266144794999
DS_AWW	DS_AW	Haloperidol	7.248833633	6.545860086	cal	4.311852677	11.15400121	4.557201714	13.21071122	429.24834821033255	229.8094629261277	426.06754542084764
DS_AWW	DS_AW	Imazalil	9.694577207	6.821428337	cal	4.311852677	11.15400121	4.557201714	13.21071122	786.7009177071894	261.654144070689	714.7454457629253
DS_AWW	DS_AW	Irgarol	10.4	9.75525664	sus	4.311852677	11.15400121	4.557201714	13.21071122	889.8005200612911	600.6874924440629	798.0084553870256
DS_AWW	DS_AW	Metazachlor	8.2	10.15749942	sus	4.311852677	11.15400121	4.557201714	13.21071122	568.2640919365144	647.1706886225729	538.3363509564787
DS_AWW	DS_AW	Methidathion	8.7	10.91130875	sus	4.311852677	11.15400121	4.557201714	13.21071122	641.3405528739636	734.280933255382	597.3527383265194
DS_AWW	DS_AW	Metolachlor	10.36186654	12.12341576	cal	4.311852677	11.15400121	4.557201714	13.21071122	884.2272034610914	874.3520811705225	793.5074572926944
DS_AWW	DS_AW	Metolachlor-OA	7.6	10.18602223	sus	4.311852677	11.15400121	4.557201714	13.21071122	480.5723388115754	650.4667860013559	467.5166861128436
DS_AWW	DS_AW	Monuron	6.9	8.248474958	sus	4.311852677	11.15400121	4.557201714	13.21071122	378.26529349914654	426.56372439882534	384.8937437956867
DS_AWW	DS_AW	Progesterone	11.15400121	12.46834863	cal	4.311852677	11.15400121	4.557201714	13.21071122	1000	914.212541225583	887.0053103627363
DS_AWW	DS_AW	Sebuthylazine	9.1	10.54141017	sus	4.311852677	11.15400121	4.557201714	13.21071122	699.8017216239231	691.5354344790154	644.5658482227864
DS_AWW	DS_AW	Simazine	7.107315251	8.344545455	cal	4.311852677	11.15400121	4.557201714	13.21071122	408.5650231820245	437.6656359334911	409.3637381168514
DS_AWW	DS_AW	Sucralose	4.6531926115	5.1803182105	cal	4.311852677	11.15400121	4.557201714	13.21071122	49.8878287797614	72.00737412583373	119.69683342897196
DS_AWW	DS_AW	TCMTB	9.289497459	11.49277662	cal	4.311852677	11.15400121	4.557201714	13.21071122	727.4973289446418	801.475389978037	666.9327591149333
DS_AWW	DS_AWW	10_11-dihydro-10-hydroxycarbamazepine	6.1	6.1	sus	1.487162253	14.49094388	1.487162253	14.49094388	354.73048374038177	354.73048374038177	354.7304837403816
DS_AWW	DS_AWW	2-aminobenzothiazole	6.1	6.1	sus	1.487162253	14.49094388	1.487162253	14.49094388	354.73048374038177	354.73048374038177	354.7304837403816
DS_AWW	DS_AWW	2-hydroxybenzothiazole	6.6	6.6	sus	1.487162253	14.49094388	1.487162253	14.49094388	393.18083721000954	393.18083721000954	393.1808372100094
DS_AWW	DS_AWW	2-methylbenzothiazole	8.2	8.2	sus	1.487162253	14.49094388	1.487162253	14.49094388	516.2219683128179	516.2219683128179	516.2219683128177
DS_AWW	DS_AWW	5-chlorobenzotriazole	6.6	6.6	sus	1.487162253	14.49094388	1.487162253	14.49094388	393.18083721000954	393.18083721000954	393.1808372100094
DS_AWW	DS_AWW	5-methyl-1H-benzotriazole	5.8	5.8	sus	1.487162253	14.49094388	1.487162253	14.49094388	331.6602716586052	331.6602716586052	331.660271658605
DS_AWW	DS_AWW	Acephate	3.1	3.1	sus	1.487162253	14.49094388	1.487162253	14.49094388	124.02836292261586	124.02836292261586	124.02836292261564
DS_AWW	DS_AWW	Adenosine	3.2	3.2	sus	1.487162253	14.49094388	1.487162253	14.49094388	131.7184336165414	131.7184336165414	131.71843361654123
DS_AWW	DS_AWW	Amitrole	1.532058071	1.532058071	cal	1.487162253	14.49094388	1.487162253	14.49094388	3.4525201428161516	3.4525201428161516	3.4525201428162404
DS_AWW	DS_AWW	Aspartame	5.029398099	5.029398099	cal	1.487162253	14.49094388	1.487162253	14.49094388	272.40044070297114	272.40044070297114	272.40044070297097
DS_AWW	DS_AWW	Atrazine	8.218525948	8.218525948	cal	1.487162253	14.49094388	1.487162253	14.49094388	517.6466268107379	517.6466268107379	517.6466268107379
DS_AWW	DS_AWW	Atrazine-2-OH	5.3	5.3	sus	1.487162253	14.49094388	1.487162253	14.49094388	293.20991818897755	293.20991818897755	293.2099181889773
DS_AWW	DS_AWW	Atrazine-desethyl	5.7	5.7	sus	1.487162253	14.49094388	1.487162253	14.49094388	323.9702009646797	323.9702009646797	323.9702009646795
DS_AWW	DS_AWW	Atrazine-desethyl-2-OH	3.2	3.2	sus	1.487162253	14.49094388	1.487162253	14.49094388	131.7184336165414	131.7184336165414	131.71843361654123
DS_AWW	DS_AWW	Atrazine-desethyl-desisopropyl	2.8	2.8	sus	1.487162253	14.49094388	1.487162253	14.49094388	100.95815084083924	100.95815084083924	100.95815084083907
DS_AWW	DS_AWW	Atrazine-desisopropyl	4.7	4.7	sus	1.487162253	14.49094388	1.487162253	14.49094388	247.06949402542438	247.06949402542438	247.06949402542418
DS_AWW	DS_AWW	Atrazine-desisopropyl-2-OH	2.4	2.4	sus	1.487162253	14.49094388	1.487162253	14.49094388	70.1978680651371	70.1978680651371	70.19786806513703
DS_AWW	DS_AWW	Benzotriazole	4.758657549	4.758657549	cal	1.487162253	14.49094388	1.487162253	14.49094388	251.58030101084833	251.58030101084833	251.5803010108481
DS_AWW	DS_AWW	Benzotriazole-5-carboxylic acid	3.3	3.3	sus	1.487162253	14.49094388	1.487162253	14.49094388	139.4085043104669	139.4085043104669	139.40850431046667
DS_AWW	DS_AWW	Caffeine	4.311852677	4.311852677	cal	1.487162253	14.49094388	1.487162253	14.49094388	217.2206904901449	217.2206904901449	217.22069049014473
DS_AWW	DS_AWW	Carbamazepine	7.554011349	7.554011349	cal	1.487162253	14.49094388	1.487162253	14.49094388	466.54498437618213	466.54498437618213	466.54498437618196
DS_AWW	DS_AWW	Carbamazepine-10_11-epoxide	6.1	6.1	sus	1.487162253	14.49094388	1.487162253	14.49094388	354.73048374038177	354.73048374038177	354.7304837403816
DS_AWW	DS_AWW	Cefoperazone	4.313912041	4.313912041	cal	1.487162253	14.49094388	1.487162253	14.49094388	217.37905703759014	217.37905703759014	217.37905703758994
DS_AWW	DS_AWW	Chlormequat	1.537038236	1.537038236	cal	1.487162253	14.49094388	1.487162253	14.49094388	3.8354983519902777	3.8354983519902777	3.8354983519903385
DS_AWW	DS_AWW	Chlorpyrifos	12.7	12.7	sus	1.487162253	14.49094388	1.487162253	14.49094388	862.2751495394671	862.2751495394671	862.2751495394673
DS_AWW	DS_AWW	Clarithromycin	9.074410021	9.074410021	cal	1.487162253	14.49094388	1.487162253	14.49094388	583.4647170824871	583.4647170824871	583.4647170824873
DS_AWW	DS_AWW	Climbazole	10	10	sus	1.487162253	14.49094388	1.487162253	14.49094388	654.6432408034777	654.6432408034777	654.643240803478
DS_AWW	DS_AWW	Dichlorvos	7.036559051	7.036559051	cal	1.487162253	14.49094388	1.487162253	14.49094388	426.75253685264	426.75253685264	426.7525368526397
DS_AWW	DS_AWW	Dimethyl phthalate	6.644358168	6.644358168	cal	1.487162253	14.49094388	1.487162253	14.49094388	396.5920116877398	396.5920116877398	396.5920116877396
DS_AWW	DS_AWW	Diphenyl phthalate	11.02638949	11.02638949	cal	1.487162253	14.49094388	1.487162253	14.49094388	733.5733181794994	733.5733181794994	733.5733181794997
DS_AWW	DS_AWW	Efavirenz	10.6907511	10.6907511	cal	1.487162253	14.49094388	1.487162253	14.49094388	707.762488712546	707.762488712546	707.7624887125463
DS_AWW	DS_AWW	Guanylurea	1.487162253	1.487162253	cal	1.487162253	14.49094388	1.487162253	14.49094388	0	0	8.526512829121202e-14
DS_AWW	DS_AWW	Haloperidol	7.248833633	7.248833633	cal	1.487162253	14.49094388	1.487162253	14.49094388	443.0766022736749	443.0766022736749	443.07660227367467
DS_AWW	DS_AWW	Imazalil	9.694577207	9.694577207	cal	1.487162253	14.49094388	1.487162253	14.49094388	631.1560121064159	631.1560121064159	631.156012106416
DS_AWW	DS_AWW	Irgarol	10.4	10.4	sus	1.487162253	14.49094388	1.487162253	14.49094388	685.4035235791799	685.4035235791799	685.4035235791803
DS_AWW	DS_AWW	Ketoconazole	10.2	10.2	sus	1.487162253	14.49094388	1.487162253	14.49094388	670.0233821913288	670.0233821913288	670.0233821913289
DS_AWW	DS_AWW	L-phenylalanine	3.089756053	3.089756053	cal	1.487162253	14.49094388	1.487162253	14.49094388	123.24059615646759	123.24059615646759	123.24059615646732
DS_AWW	DS_AWW	Melamine	1.5	1.5	sus	1.487162253	14.49094388	1.487162253	14.49094388	0.9872318198073093	0.9872318198073093	0.9872318198073913
DS_AWW	DS_AWW	Metazachlor	8.2	8.2	sus	1.487162253	14.49094388	1.487162253	14.49094388	516.2219683128179	516.2219683128179	516.2219683128177
DS_AWW	DS_AWW	Metformin	1.5	1.5	sus	1.487162253	14.49094388	1.487162253	14.49094388	0.9872318198073093	0.9872318198073093	0.9872318198073913
DS_AWW	DS_AWW	Methamidophos	2.687452826	2.687452826	cal	1.487162253	14.49094388	1.487162253	14.49094388	92.30319359622386	92.30319359622386	92.30319359622374
DS_AWW	DS_AWW	Methidathion	8.7	8.7	sus	1.487162253	14.49094388	1.487162253	14.49094388	554.6723217824456	554.6723217824456	554.6723217824455
DS_AWW	DS_AWW	Methomyl	4.1	4.1	sus	1.487162253	14.49094388	1.487162253	14.49094388	200.92906986187114	200.92906986187114	200.92906986187091
DS_AWW	DS_AWW	Metolachlor	10.36186654	10.36186654	cal	1.487162253	14.49094388	1.487162253	14.49094388	682.47103354714	682.47103354714	682.4710335471402
DS_AWW	DS_AWW	Metolachlor-ESA	7.4	7.4	sus	1.487162253	14.49094388	1.487162253	14.49094388	454.7014027614138	454.7014027614138	454.70140276141365
DS_AWW	DS_AWW	Metolachlor-OA	7.6	7.6	sus	1.487162253	14.49094388	1.487162253	14.49094388	470.08154414926486	470.08154414926486	470.0815441492646
DS_AWW	DS_AWW	Monuron	6.9	6.9	sus	1.487162253	14.49094388	1.487162253	14.49094388	416.25104929178616	416.25104929178616	416.251049291786
DS_AWW	DS_AWW	Nigericin	14.49094388	14.49094388	cal	1.487162253	14.49094388	1.487162253	14.49094388	1000	1000	999.9999999999999
DS_AWW	DS_AWW	Omethoate	3.3	3.3	sus	1.487162253	14.49094388	1.487162253	14.49094388	139.4085043104669	139.4085043104669	139.40850431046667
DS_AWW	DS_AWW	Progesterone	11.15400121	11.15400121	cal	1.487162253	14.49094388	1.487162253	14.49094388	743.3867496612338	743.3867496612338	743.3867496612341
DS_AWW	DS_AWW	Reserpine	8.6	8.6	sus	1.487162253	14.49094388	1.487162253	14.49094388	546.9822510885201	546.9822510885201	546.98225108852
DS_AWW	DS_AWW	Rifaximin	9.920945189	9.920945189	cal	1.487162253	14.49094388	1.487162253	14.49094388	648.5638699506284	648.5638699506284	648.5638699506286
DS_AWW	DS_AWW	Sebuthylazine	9.1	9.1	sus	1.487162253	14.49094388	1.487162253	14.49094388	585.4326045581478	585.4326045581478	585.4326045581478
DS_AWW	DS_AWW	Simazine	7.107315251	7.107315251	cal	1.487162253	14.49094388	1.487162253	14.49094388	432.1937386529753	432.1937386529753	432.193738652975
DS_AWW	DS_AWW	Simazine-2-OH	4.4	4.4	sus	1.487162253	14.49094388	1.487162253	14.49094388	223.9992819436478	223.9992819436478	223.99928194364756
DS_AWW	DS_AWW	Sucralose	4.6531926115	4.6531926115	cal	1.487162253	14.49094388	1.487162253	14.49094388	243.469972759794	243.469972759794	243.46997275979382
DS_AWW	DS_AWW	TCMTB	9.289497459	9.289497459	cal	1.487162253	14.49094388	1.487162253	14.49094388	600.0050931184404	600.0050931184404	600.0050931184404
DS_AWW	DS_AWW	Tetraethylammonium	2.239249885	2.239249885	cal	1.487162253	14.49094388	1.487162253	14.49094388	57.83607058107052	57.83607058107052	57.83607058107041
DS_AWW	DS_AWW	Tetrahexylammonium	11.19513542	11.19513542	cal	1.487162253	14.49094388	1.487162253	14.49094388	746.5499994896215	746.5499994896215	746.5499994896218
DS_AWW	DS_AWW	Theophylline	3.9	3.9	sus	1.487162253	14.49094388	1.487162253	14.49094388	185.54892847402013	185.54892847402013	185.54892847401996
DS_AWW	DS_AWW	Thiabendazole	6.5	6.5	sus	1.487162253	14.49094388	1.487162253	14.49094388	385.49076651608397	385.49076651608397	385.4907665160837
DS_AWW	DS_AWW	Trichlorfon	5.215607203	5.215607203	cal	1.487162253	14.49094388	1.487162253	14.49094388	286.72005243909655	286.72005243909655	286.7200524390964
DS_AWW	DS_AWW	Uracil	1.705393339	1.705393339	cal	1.487162253	14.49094388	1.487162253	14.49094388	16.782124789521433	16.782124789521433	16.782124789521504
DS_AWW	DS_BIJ	10_11-dihydro-10-hydroxycarbamazepine	6.1	7.59006308	sus	1.487162253	14.49094388	1.23953863	20.09633607	354.73048374038177	336.7764049121588	376.08871449405143
DS_AWW	DS_BIJ	2-aminobenzothiazole	6.1	5.148312402	sus	1.487162253	14.49094388	1.23953863	20.09633607	354.73048374038177	207.2872546060504	376.08871449405143
DS_AWW	DS_BIJ	2-hydroxybenzothiazole	6.6	8.854543744	sus	1.487162253	14.49094388	1.23953863	20.09633607	393.18083721000954	403.8334260221019	409.25028828343585
DS_AWW	DS_BIJ	2-methylbenzothiazole	8.2	11.36153264	sus	1.487162253	14.49094388	1.23953863	20.09633607	516.2219683128179	536.7822421705984	509.7480669390284
DS_AWW	DS_BIJ	5-chlorobenzotriazole	6.6	8.570500747	sus	1.487162253	14.49094388	1.23953863	20.09633607	393.18083721000954	388.77026389694305	409.25028828343585
DS_AWW	DS_BIJ	5-methyl-1H-benzotriazole	5.8	7.654327821	sus	1.487162253	14.49094388	1.23953863	20.09633607	331.6602716586052	340.18444602860404	355.58457637758517
DS_AWW	DS_BIJ	Acephate	3.1	3.815305708	sus	1.487162253	14.49094388	1.23953863	20.09633607	124.02836292261586	136.5962107932576	145.65326606657786
DS_AWW	DS_BIJ	Adenosine	3.2	2.621614723	sus	1.487162253	14.49094388	1.23953863	20.09633607	131.7184336165414	73.29325657750714	154.10493116747492
DS_AWW	DS_BIJ	Amitrole	1.532058071	1.23953863	cal	1.487162253	14.49094388	1.23953863	20.09633607	3.4525201428161516	0	10.556105059158924
DS_AWW	DS_BIJ	Aspartame	5.029398099	6.346038407	cal	1.487162253	14.49094388	1.23953863	20.09633607	272.40044070297114	270.8041910747703	300.400358806676
DS_AWW	DS_BIJ	Atrazine	8.218525948	11.08233422	cal	1.487162253	14.49094388	1.23953863	20.09633607	517.6466268107379	521.9759941378466	510.8928682012507
DS_AWW	DS_BIJ	Atrazine-2-OH	5.3	5.672685288	sus	1.487162253	14.49094388	1.23953863	20.09633607	293.20991818897755	235.09541702962682	320.227044929339
DS_AWW	DS_BIJ	Atrazine-desethyl	5.7	7.470732872	sus	1.487162253	14.49094388	1.23953863	20.09633607	323.9702009646797	330.44817190336215	348.63675851640824
DS_AWW	DS_BIJ	Atrazine-desethyl-2-OH	3.2	3.284616538	sus	1.487162253	14.49094388	1.23953863	20.09633607	131.7184336165414	108.4530877794697	154.10493116747492
DS_AWW	DS_BIJ	Atrazine-desethyl-desisopropyl	2.8	3.468889767	sus	1.487162253	14.49094388	1.23953863	20.09633607	100.95815084083924	118.2253319575352	120.12514462109608
DS_AWW	DS_BIJ	Atrazine-desisopropyl	4.7	6.095762582	sus	1.487162253	14.49094388	1.23953863	20.09633607	247.06949402542438	257.53174511482683	275.54687664281687
DS_AWW	DS_BIJ	Atrazine-desisopropyl-2-OH	2.4	2.056513919	sus	1.487162253	14.49094388	1.23953863	20.09633607	70.1978680651371	43.32524075731917	85.77450437244971
DS_AWW	DS_BIJ	Benzotriazole	4.758657549	6.394003906	cal	1.487162253	14.49094388	1.23953863	20.09633607	251.58030101084833	273.34786261563613	280.03050310425937
DS_AWW	DS_BIJ	Benzotriazole-5-carboxylic acid	3.3	5.334453908	sus	1.487162253	14.49094388	1.23953863	20.09633607	139.4085043104669	217.1585758944229	162.5236399196124
DS_AWW	DS_BIJ	Caffeine	4.311852677	5.492678342	cal	1.487162253	14.49094388	1.23953863	20.09633607	217.2206904901449	225.5494192761504	245.2954698831293
DS_AWW	DS_BIJ	Carbamazepine	7.554011349	9.793962502	cal	1.487162253	14.49094388	1.23953863	20.09633607	466.54498437618213	453.65199998669544	469.8208780449446
DS_AWW	DS_BIJ	Carbamazepine-10_11-epoxide	6.1	8.396440058	sus	1.487162253	14.49094388	1.23953863	20.09633607	354.73048374038177	379.53960373029275	376.08871449405143
DS_AWW	DS_BIJ	Cefoperazone	4.313912041	7.529646301	cal	1.487162253	14.49094388	1.23953863	20.09633607	217.37905703759014	333.57242612454974	245.45849781372678
DS_AWW	DS_BIJ	Chlormequat	1.537038236	1.446334636	cal	1.487162253	14.49094388	1.23953863	20.09633607	3.8354983519902777	10.966655746183802	10.988879286323609
DS_AWW	DS_BIJ	Clarithromycin	9.074410021	9.985796539	cal	1.487162253	14.49094388	1.23953863	20.09633607	583.4647170824871	463.825203448757	564.5711993010377
DS_AWW	DS_BIJ	Climbazole	10	10.23246865	sus	1.487162253	14.49094388	1.23953863	20.09633607	654.6432408034777	476.90653986258224	626.4421167718914
DS_AWW	DS_BIJ	Dichlorvos	7.036559051	9.930875828	cal	1.487162253	14.49094388	1.23953863	20.09633607	426.75253685264	460.9126881515676	437.33705521614246
DS_AWW	DS_BIJ	Dimethyl phthalate	6.644358168	10.41320329	cal	1.487162253	14.49094388	1.23953863	20.09633607	396.5920116877398	486.4911281562772	412.13791402550095
DS_AWW	DS_BIJ	Efavirenz	10.6907511	14.20308408	cal	1.487162253	14.49094388	1.23953863	20.09633607	707.762488712546	687.4733364055269	676.3646916842392
DS_AWW	DS_BIJ	Guanylurea	1.487162253	1.261543367	cal	1.487162253	14.49094388	1.23953863	20.09633607	0	1.16693924671018	6.654619755618043
DS_AWW	DS_BIJ	Haloperidol	7.248833633	9.702457417	cal	1.487162253	14.49094388	1.23953863	20.09633607	443.0766022736749	448.7993687118908	450.7543027284618
DS_AWW	DS_BIJ	Imazalil	9.694577207	10.10621387	cal	1.487162253	14.49094388	1.23953863	20.09633607	631.1560121064159	470.2110879757108	605.3990333754185
DS_AWW	DS_BIJ	Irgarol	10.4	10.97445862	sus	1.487162253	14.49094388	1.23953863	20.09633607	685.4035235791799	516.2552135894397	654.9784905739
DS_AWW	DS_BIJ	Ketoconazole	10.2	9.595355003	sus	1.487162253	14.49094388	1.23953863	20.09633607	670.0233821913288	443.11959120243904	640.5770092436811
DS_AWW	DS_BIJ	L-phenylalanine	3.089756053	3.987360351	cal	1.487162253	14.49094388	1.23953863	20.09633607	123.24059615646759	145.72048778395322	144.78571843399277
DS_AWW	DS_BIJ	Melamine	1.5	1.294553053	sus	1.487162253	14.49094388	1.23953863	20.09633607	0.9872318198073093	2.9174849639791236	7.770237507768158
DS_AWW	DS_BIJ	Metazachlor	8.2	11.82071021	sus	1.487162253	14.49094388	1.23953863	20.09633607	516.2219683128179	561.1330138995224	509.7480669390284
DS_AWW	DS_BIJ	Metformin	1.5	1.291455079	sus	1.487162253	14.49094388	1.23953863	20.09633607	0.9872318198073093	2.753195454593583	7.770237507768158
DS_AWW	DS_BIJ	Methamidophos	2.687452826	3.220705547	cal	1.487162253	14.49094388	1.23953863	20.09633607	92.30319359622386	105.06380647635572	110.49085996294822
DS_AWW	DS_BIJ	Methomyl	4.1	5.931830459	sus	1.487162253	14.49094388	1.23953863	20.09633607	200.92906986187114	248.83821571135252	228.39153798415992
DS_AWW	DS_BIJ	Metolachlor	10.36186654	14.16334591	cal	1.487162253	14.49094388	1.23953863	20.09633607	682.47103354714	685.3659706067245	652.2126081273781
DS_AWW	DS_BIJ	Metolachlor-ESA	7.4	7.840724828	sus	1.487162253	14.49094388	1.23953863	20.09633607	454.7014027614138	350.0693168606259	460.2279724810863
DS_AWW	DS_BIJ	Metolachlor-OA	7.6	10.1535535	sus	1.487162253	14.49094388	1.23953863	20.09633607	470.08154414926486	472.7215688858775	472.6759628427217
DS_AWW	DS_BIJ	Monuron	6.9	9.626539892	sus	1.487162253	14.49094388	1.23953863	20.09633607	416.25104929178616	444.77336560921344	428.62735071470036
DS_AWW	DS_BIJ	Nigericin	14.49094388	20.09633607	cal	1.487162253	14.49094388	1.23953863	20.09633607	1000	1000	987.6454471464635
DS_AWW	DS_BIJ	Omethoate	3.3	4.268398217	sus	1.487162253	14.49094388	1.23953863	20.09633607	139.4085043104669	160.6242839823388	162.5236399196124
DS_AWW	DS_BIJ	Progesterone	11.15400121	15.18656431	cal	1.487162253	14.49094388	1.23953863	20.09633607	743.3867496612338	739.6285463837489	711.454305065638
DS_AWW	DS_BIJ	Reserpine	8.6	10.6867676	sus	1.487162253	14.49094388	1.23953863	20.09633607	546.9822510885201	500.99859215542375	534.5756295124283
DS_AWW	DS_BIJ	Rifaximin	9.920945189	12.53483623	cal	1.487162253	14.49094388	1.23953863	20.09633607	648.5638699506284	599.0040268470954	620.9312102477282
DS_AWW	DS_BIJ	Sebuthylazine	9.1	12.22623576	sus	1.487162253	14.49094388	1.23953863	20.09633607	585.4326045581478	582.638550631851	566.2142689578446
DS_AWW	DS_BIJ	Simazine	7.107315251	9.642429505	cal	1.487162253	14.49094388	1.23953863	20.09633607	432.1937386529753	445.61601203687746	441.825098717297
DS_AWW	DS_BIJ	Simazine-2-OH	4.4	4.827708989	sus	1.487162253	14.49094388	1.23953863	20.09633607	223.9992819436478	190.28524702654911	252.25041541164924
DS_AWW	DS_BIJ	TCMTB	9.289497459	13.80526042	cal	1.487162253	14.49094388	1.23953863	20.09633607	600.0050931184404	666.3762407154541	578.481227873121
DS_AWW	DS_BIJ	Tetraethylammonium	2.239249885	2.109157165	cal	1.487162253	14.49094388	1.23953863	20.09633607	57.83607058107052	46.11697918307808	71.89632444249267
DS_AWW	DS_BIJ	Theophylline	3.9	4.665142827	sus	1.487162253	14.49094388	1.23953863	20.09633607	185.54892847402013	181.6641562757329	212.20598218978913
DS_AWW	DS_BIJ	Thiabendazole	6.5	5.50806419	sus	1.487162253	14.49094388	1.23953863	20.09633607	385.49076651608397	226.36535040384882	402.70991213567874
DS_AWW	DS_BIJ	Uracil	1.705393339	1.812053361	cal	1.487162253	14.49094388	1.23953863	20.09633607	16.782124789521433	30.361185817563726	25.61638060617622
DS_AWW	DS_BQW	10_11-dihydro-10-hydroxycarbamazepine	6.1	5.6	sus	1.537038236	11.19513542	0.877675011	12.47127917	472.4493528144643	407.3215649107793	431.50157006777135
DS_AWW	DS_BQW	2-aminobenzothiazole	6.1	3.4	sus	1.537038236	11.19513542	0.877675011	12.47127917	472.4493528144643	217.5617654706577	431.50157006777135
DS_AWW	DS_BQW	2-hydroxybenzothiazole	6.6	6.2	sus	1.537038236	11.19513542	0.877675011	12.47127917	524.2193847860126	459.0742374853579	478.9708050604889
DS_AWW	DS_BQW	2-methylbenzothiazole	8.2	7.8	sus	1.537038236	11.19513542	0.877675011	12.47127917	689.883487094967	597.0813643509009	601.7339223762363
DS_AWW	DS_BQW	5-chlorobenzotriazole	6.6	6	sus	1.537038236	11.19513542	0.877675011	12.47127917	524.2193847860126	441.82334662716505	478.9708050604889
DS_AWW	DS_BQW	5-methyl-1H-benzotriazole	5.8	5.3	sus	1.537038236	11.19513542	0.877675011	12.47127917	441.3873336315354	381.4452286234899	400.7719372247819
DS_AWW	DS_BQW	Adenosine	3.2	1.2	sus	1.537038236	11.19513542	0.877675011	12.47127917	172.18316737948456	27.80196603053609	126.58410384069529
DS_AWW	DS_BQW	Aspartame	5.029398099	4.378204732	cal	1.537038236	11.19513542	0.877675011	12.47127917	361.5991635273237	301.9362808141568	317.29309074914744
DS_AWW	DS_BQW	Atrazine	8.218525948	8.158483706	cal	1.537038236	11.19513542	0.877675011	12.47127917	691.8016649354935	628.0021807841334	603.0811019903589
DS_AWW	DS_BQW	Atrazine-2-OH	5.3	4	sus	1.537038236	11.19513542	0.877675011	12.47127917	389.61730165998716	269.31443804523633	347.08659900709745
DS_AWW	DS_BQW	Atrazine-desethyl	5.7	5.3	sus	1.537038236	11.19513542	0.877675011	12.47127917	431.03332723722576	381.4452286234899	390.24248912099017
DS_AWW	DS_BQW	Atrazine-desethyl-2-OH	3.2	1.6	sus	1.537038236	11.19513542	0.877675011	12.47127917	172.18316737948456	62.30374774692184	126.58410384069529
DS_AWW	DS_BQW	Atrazine-desethyl-desisopropyl	2.8	1.7	sus	1.537038236	11.19513542	0.877675011	12.47127917	130.76714180224593	70.92919317601827	91.25892224990505
DS_AWW	DS_BQW	Atrazine-desisopropyl	4.7	4.1	sus	1.537038236	11.19513542	0.877675011	12.47127917	327.4932632941293	277.93988347433276	280.8599590779877
DS_AWW	DS_BQW	Atrazine-desisopropyl-2-OH	2.4	1.1	sus	1.537038236	11.19513542	0.877675011	12.47127917	89.35111622500735	19.176520601439663	57.85555814518921
DS_AWW	DS_BQW	Benzotriazole	4.758657549	4.17327643	cal	1.537038236	11.19513542	0.877675011	12.47127917	333.56666966833455	284.26030195637276	287.34001336726175
DS_AWW	DS_BQW	Benzotriazole-5-carboxylic acid	3.3	3.3	sus	1.537038236	11.19513542	0.877675011	12.47127917	182.53717377379417	208.93632004156123	135.78701174155543
DS_AWW	DS_BQW	Caffeine	4.311852677	3.627476581	cal	1.537038236	11.19513542	0.877675011	12.47127917	287.30446465136754	237.18263382878703	238.37091828548
DS_AWW	DS_BQW	Carbamazepine	7.554011349	7.288277179	cal	1.537038236	11.19513542	0.877675011	12.47127917	622.9977808639123	552.942991677313	555.0560288260006
DS_AWW	DS_BQW	Carbamazepine-10_11-epoxide	6.1	6.2	sus	1.537038236	11.19513542	0.877675011	12.47127917	472.4493528144643	459.0742374853579	431.50157006777135
DS_AWW	DS_BQW	Chlormequat	1.537038236	0.877675011	cal	1.537038236	11.19513542	0.877675011	12.47127917	0	0	-10.53635217341332
DS_AWW	DS_BQW	Clarithromycin	9.074410021	7.917132856333334	cal	1.537038236	11.19513542	0.877675011	12.47127917	780.4199565817913	607.1845949534745	670.0802386191672
DS_AWW	DS_BQW	Climbazole	10	7.8	sus	1.537038236	11.19513542	0.877675011	12.47127917	876.2556021925406	597.0813643509009	766.9116107147527
DS_AWW	DS_BQW	Dichlorvos	7.036559051	7.19690152	cal	1.537038236	11.19513542	0.877675011	12.47127917	569.4207368414901	545.0614340747908	515.7189480194984
DS_AWW	DS_BQW	Diphenyl phthalate	11.02638949	11.92372446	cal	1.537038236	11.19513542	0.877675011	12.47127917	982.5280356176627	952.7709672945027	921.8932692486665
DS_AWW	DS_BQW	Efavirenz	10.6907511	10.82342642	cal	1.537038236	11.19513542	0.877675011	12.47127917	947.7760152553047	857.8653602968849	866.9088713889166
DS_AWW	DS_BQW	Haloperidol	7.248833633	7.072358082	cal	1.537038236	11.19513542	0.877675011	12.47127917	591.3996606352641	534.3190077945803	532.2704336822915
DS_AWW	DS_BQW	Imazalil	9.694577207	7.510266042	cal	1.537038236	11.19513542	0.877675011	12.47127917	844.6321066756416	572.0905199140497	730.8295290611306
DS_AWW	DS_BQW	Irgarol	10.4	8.7	sus	1.537038236	11.19513542	0.877675011	12.47127917	917.6716277697794	674.7103732127687	821.9540933277221
DS_AWW	DS_BQW	Ketoconazole	10.2	7.5	sus	1.537038236	11.19513542	0.877675011	12.47127917	896.9636149811597	571.2050280636116	793.2848775257252
DS_AWW	DS_BQW	L-phenylalanine	3.089756053	2.254447536	cal	1.537038236	11.19513542	0.877675011	12.47127917	160.76850205776518	118.75276282666808	116.62136592235596
DS_AWW	DS_BQW	Metazachlor	8.2	8.8	sus	1.537038236	11.19513542	0.877675011	12.47127917	689.883487094967	683.3358186418653	601.7339223762363
DS_AWW	DS_BQW	Methamidophos	2.687452826	1.738847047	cal	1.537038236	11.19513542	0.877675011	12.47127917	119.11400020967112	74.27992401581872	81.69227455553445
DS_AWW	DS_BQW	Methidathion	8.7	9.5	sus	1.537038236	11.19513542	0.877675011	12.47127917	741.6535190665151	743.7139366455402	639.2195399370496
DS_AWW	DS_BQW	Metolachlor	10.36186654	10.74274002	cal	1.537038236	11.19513542	0.877675011	12.47127917	913.7232868830077	850.9057988961823	816.325744618838
DS_AWW	DS_BQW	Metolachlor-ESA	7.4	6.1	sus	1.537038236	11.19513542	0.877675011	12.47127917	607.0514359404898	450.4487920562614	543.6777766235542
DS_AWW	DS_BQW	Monuron	6.9	6.9	sus	1.537038236	11.19513542	0.877675011	12.47127917	555.2814039689415	519.452355489033	504.6630531815851
DS_AWW	DS_BQW	Omethoate	3.3	2.7	sus	1.537038236	11.19513542	0.877675011	12.47127917	182.53717377379417	157.18364746698265	135.78701174155543
DS_AWW	DS_BQW	Progesterone	11.15400121	11.27656807	cal	1.537038236	11.19513542	0.877675011	12.47127917	995.7409612663514	896.950846034142	943.22124480328
DS_AWW	DS_BQW	Reserpine	8.6	8	sus	1.537038236	11.19513542	0.877675011	12.47127917	731.2995126722055	614.3322552090938	631.4707138255397
DS_AWW	DS_BQW	Rifaximin	9.920945189	9.796145823	cal	1.537038236	11.19513542	0.877675011	12.47127917	868.0702620065912	769.2578329989537	757.1099120548663
DS_AWW	DS_BQW	Sebuthylazine	9.1	9.1	sus	1.537038236	11.19513542	0.877675011	12.47127917	783.0695446437538	709.2121549291546	672.3203653351968
DS_AWW	DS_BQW	Simazine	7.107315251	6.944636724	cal	1.537038236	11.19513542	0.877675011	12.47127917	576.7468383138606	523.3024717589893	521.3148422129875
DS_AWW	DS_BQW	Simazine-2-OH	4.4	3.2	sus	1.537038236	11.19513542	0.877675011	12.47127917	296.4312441112004	200.31087461246483	247.93721395191616
DS_AWW	DS_BQW	Sucralose	4.6531926115	4.197845653	cal	1.537038236	11.19513542	0.877675011	12.47127917	322.6468232958299	286.3795068785908	275.6960023800957
DS_AWW	DS_BQW	TCMTB	9.289497459	10.1112429	cal	1.537038236	11.19513542	0.877675011	12.47127917	802.690123665668	796.4363594242668	689.5443289485373
DS_AWW	DS_BQW	Tetraethylammonium	2.239249885	1.152742175	cal	1.537038236	11.19513542	0.877675011	12.47127917	72.70703903904725	23.725768124183197	44.83565547837013
DS_AWW	DS_BQW	Tetrahexylammonium	11.19513542	12.47127917	cal	1.537038236	11.19513542	0.877675011	12.47127917	1000	1000	950.1106588419444
DS_AWW	DS_BQW	Theophylline	3.9	3	sus	1.537038236	11.19513542	0.877675011	12.47127917	244.66121213965206	183.05998375427197	194.7241134558884
DS_AWW	DS_BQW	Thiabendazole	6.5	3.6	sus	1.537038236	11.19513542	0.877675011	12.47127917	513.865378391703	234.81265632885058	469.92043045084074
DS_AWW	DS_BQW	Uracil	1.705393339	1.037500134	cal	1.537038236	11.19513542	0.877675011	12.47127917	17.431498129766606	13.785628766351262	2.6150522318746994
DS_AWW	DS_DBS	10_11-dihydro-10-hydroxycarbamazepine	6.1	9.485154131	sus	1.537038236	11.19513542	1.827825785	16.479864	472.4493528144643	522.611819163891	578.2062643333602
DS_AWW	DS_DBS	2-aminobenzothiazole	6.1	6.75617546	sus	1.537038236	11.19513542	1.827825785	16.479864	472.4493528144643	336.3593243945139	578.2062643333602
DS_AWW	DS_DBS	2-hydroxybenzothiazole	6.6	10.62080074	sus	1.537038236	11.19513542	1.827825785	16.479864	524.2193847860126	600.1195755822017	618.123872927134
DS_AWW	DS_DBS	2-methylbenzothiazole	8.2	12.51862816	sus	1.537038236	11.19513542	1.827825785	16.479864	689.883487094967	729.6460886960634	719.7051962929922
DS_AWW	DS_DBS	5-chlorobenzotriazole	6.6	10.34856861	sus	1.537038236	11.19513542	1.827825785	16.479864	524.2193847860126	581.5397625892692	618.123872927134
DS_AWW	DS_DBS	5-methyl-1H-benzotriazole	5.8	9.487798752	sus	1.537038236	11.19513542	1.827825785	16.479864	441.3873336315354	522.7923142568735	551.7740705089101
DS_AWW	DS_DBS	Acephate	3.1	5.508368505	sus	1.537038236	11.19513542	1.827825785	16.479864	161.82916098517492	251.19663667216287	228.72894426408533
DS_AWW	DS_DBS	Adenosine	3.2	2.577052082	sus	1.537038236	11.19513542	1.827825785	16.479864	172.18316737948456	51.13461253690839	243.11644524419103
DS_AWW	DS_DBS	Atrazine	8.218525948	13.00512929	cal	1.537038236	11.19513542	1.827825785	16.479864	691.8016649354935	762.8497374213271	720.8424073824922
DS_AWW	DS_DBS	Atrazine-2-OH	5.3	7.274104454	sus	1.537038236	11.19513542	1.827825785	16.479864	389.61730165998716	371.70792138832815	503.51028864158184
DS_AWW	DS_DBS	Atrazine-desethyl	5.7	9.545869651	sus	1.537038236	11.19513542	1.827825785	16.479864	431.03332723722576	526.7556467398963	542.544605999013
DS_AWW	DS_DBS	Atrazine-desethyl-2-OH	3.2	3.397177184	sus	1.537038236	11.19513542	1.827825785	16.479864	172.18316737948456	107.10806073337831	243.11644524419103
DS_AWW	DS_DBS	Atrazine-desethyl-desisopropyl	2.8	4.235799124	sus	1.537038236	11.19513542	1.827825785	16.479864	130.76714180224593	164.34391609317817	184.84628486090313
DS_AWW	DS_DBS	Atrazine-desisopropyl	4.7	8.091182589	sus	1.537038236	11.19513542	1.827825785	16.479864	327.4932632941293	427.4734144214762	438.51541293933553
DS_AWW	DS_DBS	Atrazine-desisopropyl-2-OH	2.4	2.465798841	sus	1.537038236	11.19513542	1.827825785	16.479864	89.35111622500735	43.54159104955623	124.95517848763
DS_AWW	DS_DBS	Benzotriazole	4.758657549	8.132342962	cal	1.537038236	11.19513542	1.827825785	16.479864	333.56666966833455	430.2826053610589	445.2147422705695
DS_AWW	DS_DBS	Benzotriazole-5-carboxylic acid	3.3	6.976799394	sus	1.537038236	11.19513542	1.827825785	16.479864	182.53717377379417	351.41688367484244	257.37055089517355
DS_AWW	DS_DBS	Caffeine	4.311852677	7.248290749	cal	1.537038236	11.19513542	1.827825785	16.479864	287.30446465136754	369.94613885533056	392.2746794363693
DS_AWW	DS_DBS	Carbamazepine	7.554011349	11.62856121	cal	1.537038236	11.19513542	1.827825785	16.479864	622.9977808639123	668.8991170502486	681.1127790692158
DS_AWW	DS_DBS	Carbamazepine-10_11-epoxide	6.1	10.28720228	sus	1.537038236	11.19513542	1.827825785	16.479864	472.4493528144643	577.3515173021955	578.2062643333602
DS_AWW	DS_DBS	Cefoperazone	4.313912041	9.117881012	cal	1.537038236	11.19513542	1.827825785	16.479864	287.5176913316096	497.5454691031872	392.5288228647938
DS_AWW	DS_DBS	Chlormequat	1.537038236	1.827825785	cal	1.537038236	11.19513542	1.827825785	16.479864	0	0	-7.3518381753551125
DS_AWW	DS_DBS	Clarithromycin	9.074410021	11.24753201	cal	1.537038236	11.19513542	1.827825785	16.479864	780.4199565817913	642.8939159711304	778.5798849007272
DS_AWW	DS_DBS	Climbazole	10	11.33167838	sus	1.537038236	11.19513542	1.827825785	16.479864	876.2556021925406	648.6368964879198	853.6717845754057
DS_AWW	DS_DBS	Dichlorvos	7.036559051	11.72641939	cal	1.537038236	11.19513542	1.827825785	16.479864	569.4207368414901	675.5779270945617	648.8228624247124
DS_AWW	DS_DBS	Dimethyl phthalate	6.644358168	12.22572798	cal	1.537038236	11.19513542	1.827825785	16.479864	528.8122323371313	709.6556835591083	621.4184413057874
DS_AWW	DS_DBS	Diphenyl phthalate	11.02638949	16.479864	cal	1.537038236	11.19513542	1.827825785	16.479864	982.5280356176627	1000	951.6473609904701
DS_AWW	DS_DBS	Efavirenz	10.6907511	15.5315601	cal	1.537038236	11.19513542	1.827825785	16.479864	947.7760152553047	935.2783629086379	918.4287146801416
DS_AWW	DS_DBS	Haloperidol	7.248833633	10.49095483	cal	1.537038236	11.19513542	1.827825785	16.479864	591.3996606352641	591.2576064762878	662.46537875654235
DS_AWW	DS_DBS	Imazalil	9.694577207	10.88519352	cal	1.537038236	11.19513542	1.827825785	16.479864	844.6321066756416	618.164353798063	827.3854732390782
DS_AWW	DS_DBS	Irgarol	10.4	13.09203255	sus	1.537038236	11.19513542	1.827825785	16.479864	917.6716277697794	768.7808753780268	890.3847437017473
DS_AWW	DS_DBS	Ketoconazole	10.2	10.69151973	sus	1.537038236	11.19513542	1.827825785	16.479864	896.9636149811597	604.9461388877493	871.7106538505002
DS_AWW	DS_DBS	L-phenylalanine	3.089756053	5.315069895	cal	1.537038236	11.19513542	1.827825785	16.479864	160.76850205776518	238.00402775567017	227.24788133414415
DS_AWW	DS_DBS	Metazachlor	8.2	13.73699492	sus	1.537038236	11.19513542	1.827825785	16.479864	689.883487094967	812.7994863409522	719.7051962929922
DS_AWW	DS_DBS	Methamidophos	2.687452826	4.107756983	cal	1.537038236	11.19513542	1.827825785	16.479864	119.11400020967112	155.60505402353675	168.1365567945718
DS_AWW	DS_DBS	Methidathion	8.7	14.54765627	sus	1.537038236	11.19513542	1.827825785	16.479864	741.6535190665151	868.1270345021414	751.9889262665246
DS_AWW	DS_DBS	Methomyl	4.1	7.969369089	sus	1.537038236	11.19513542	1.827825785	16.479864	265.36922492827136	419.15965641644345	365.6385781121461
DS_AWW	DS_DBS	Metolachlor	10.36186654	15.87040818	cal	1.537038236	11.19513542	1.827825785	16.479864	913.7232868830077	958.404707177458	886.7798692956186
DS_AWW	DS_DBS	Metolachlor-ESA	7.4	10.30878591	sus	1.537038236	11.19513542	1.827825785	16.479864	607.0514359404898	578.8245976807261	671.8104839166755
DS_AWW	DS_DBS	Monuron	6.9	11.49196352	sus	1.537038236	11.19513542	1.827825785	16.479864	555.2814039689415	659.5763397003944	639.6304181002404
DS_AWW	DS_DBS	Omethoate	3.3	6.090895122	sus	1.537038236	11.19513542	1.827825785	16.479864	182.53717377379417	290.9540143456417	257.37055089517355
DS_AWW	DS_DBS	Progesterone	11.15400121	16.29200632	cal	1.537038236	11.19513542	1.827825785	16.479864	995.7409612663514	987.1787339588235	964.3928923921762
DS_AWW	DS_DBS	Reserpine	8.6	11.41403344	sus	1.537038236	11.19513542	1.827825785	16.479864	731.2995126722055	654.2576202938194	745.243338700565
DS_AWW	DS_DBS	Rifaximin	9.920945189	14.57051644	cal	1.537038236	11.19513542	1.827825785	16.479864	868.0702620065912	869.6872385955623	846.722637904918
DS_AWW	DS_DBS	Sebuthylazine	9.1	14.08397848	sus	1.537038236	11.19513542	1.827825785	16.479864	783.0695446437538	836.481076226841	780.4751828440415
DS_AWW	DS_DBS	Simazine	7.107315251	11.62970974	cal	1.537038236	11.19513542	1.827825785	16.479864	576.7468383138606	668.9775040966886	653.4494927802838
DS_AWW	DS_DBS	Simazine-2-OH	4.4	6.424159428	sus	1.537038236	11.19513542	1.827825785	16.479864	296.4312441112004	313.699266651824	403.068442782237
DS_AWW	DS_DBS	Sucralose	4.6531926115	7.885393317	cal	1.537038236	11.19513542	1.827825785	16.479864	322.6468232958299	413.42831919442955	433.11537033254393
DS_AWW	DS_DBS	TCMTB	9.289497459	15.15916281	cal	1.537038236	11.19513542	1.827825785	16.479864	802.690123665668	909.8622887396011	794.8246862149128
DS_AWW	DS_DBS	Tetraethylammonium	2.239249885	2.490331171	cal	1.537038236	11.19513542	1.827825785	16.479864	72.70703903904725	45.215919879444556	100.54560064761803
DS_AWW	DS_DBS	Tetrahexylammonium	11.19513542	15.43041537	cal	1.537038236	11.19513542	1.827825785	16.479864	1000	928.375246187549	968.5052603653724
DS_AWW	DS_DBS	Theophylline	3.9	6.383622508	sus	1.537038236	11.19513542	1.827825785	16.479864	244.66121213965206	310.9326263110624	339.64467602300533
DS_AWW	DS_DBS	Thiabendazole	6.5	7.066207997	sus	1.537038236	11.19513542	1.827825785	16.479864	513.865378391703	357.51901101631137	610.549967186483
DS_AWW	DS_DID	10_11-dihydro-10-hydroxycarbamazepine	6.1	14.2	sus	1.705393339	11.19513542	1.004062004	23.47961223	463.0902108286709	587.1241354854473	576.1106051907899
DS_AWW	DS_DID	2-methylbenzothiazole	8.2	16.5	sus	1.705393339	11.19513542	1.004062004	23.47961223	684.3817888373651	689.4575590000064	703.6305353989708
DS_AWW	DS_DID	Adenosine	3.2	1.4	sus	1.705393339	11.19513542	1.004062004	23.47961223	157.49707929285506	17.616387230510334	218.87283104196197
DS_AWW	DS_DID	Aspartame	5.029398099	10.62182353	cal	1.705393339	11.19513542	1.004062004	23.47961223	350.2734564994338	427.9210710879084	477.9096044819312
DS_AWW	DS_DID	Atrazine	8.218525948	17.07409183	cal	1.705393339	11.19513542	1.004062004	23.47961223	686.3339965835684	715.0005078589794	704.6552637363924
DS_AWW	DS_DID	Atrazine-desethyl	5.7	12.8138701	sus	1.705393339	11.19513542	1.004062004	23.47961223	420.93943406511016	525.4513450059286	543.3544505734637
DS_AWW	DS_DID	Atrazine-desisopropyl-2-OH	2.4	1.4	sus	1.705393339	11.19513542	1.004062004	23.47961223	73.1955257657334	17.616387230510334	78.5136846523127
DS_AWW	DS_DID	Carbamazepine	7.554011349	16.2388433	cal	1.705393339	11.19513542	1.004062004	23.47961223	616.309480287128	677.8379680501087	668.5487339731937
DS_AWW	DS_DID	Cefoperazone	4.313912041	13.71730914	cal	1.705393339	11.19513542	1.004062004	23.47961223	274.8777237289385	565.6478710493661	390.2927077270533
DS_AWW	DS_DID	Clarithromycin	9.074410021	16.64495856	cal	1.705393339	11.19513542	1.004062004	23.47961223	776.524442824844	695.9071701793717	756.600412742331
DS_AWW	DS_DID	Dichlorvos	7.036559051	15.63218267	cal	1.705393339	11.19513542	1.004062004	23.47961223	561.7819395401544	650.8459423199351	639.1956416948728
DS_AWW	DS_DID	Efavirenz	10.6907511	21.0404364	cal	1.705393339	11.19513542	1.004062004	23.47961223	946.849522811599	891.4742551139714	895.3867634040772
DS_AWW	DS_DID	Haloperidol	7.248833633	15.57604499	cal	1.705393339	11.19513542	1.004062004	23.47961223	584.1507858363047	648.3482201536026	651.556316752446
DS_AWW	DS_DID	Imazalil	9.694577207	15.99529499	cal	1.705393339	11.19513542	1.004062004	23.47961223	841.8757643577733	667.0018235485934	803.3578769091516
DS_AWW	DS_DID	Irgarol	10.4	17.7	sus	1.705393339	11.19513542	1.004062004	23.47961223	916.2110610369496	742.8489103989066	866.6957303951251
DS_AWW	DS_DID	Ketoconazole	10.2	16.4	sus	1.705393339	11.19513542	1.004062004	23.47961223	895.1356726551692	685.0082797167646	847.7164035486882
DS_AWW	DS_DID	Metazachlor	8.2	18.4	sus	1.705393339	11.19513542	1.004062004	23.47961223	684.3817888373651	773.9938653815984	703.6305353989708
DS_AWW	DS_DID	Methamidophos	2.687452826	1.474235801	cal	1.705393339	11.19513542	1.004062004	23.47961223	103.48642551268513	20.91934534515187	130.04397009143491
DS_AWW	DS_DID	Metolachlor	10.36186654	20.93842872	cal	1.705393339	11.19513542	1.004062004	23.47961223	912.1926736377442	886.9356485404159	863.0226010409324
DS_AWW	DS_DID	Metolachlor-ESA	7.4	15.2	sus	1.705393339	11.19513542	1.004062004	23.47961223	600.0802353102436	631.6169283178643	660.0637407937129
DS_AWW	DS_DID	Metolachlor-OA	7.6	16.9	sus	1.705393339	11.19513542	1.004062004	23.47961223	621.1556236920239	707.2546761329731	671.0565297160006
DS_AWW	DS_DID	Monuron	6.9	15.7	sus	1.705393339	11.19513542	1.004062004	23.47961223	547.3917643557925	653.8633247340728	630.9373571516019
DS_AWW	DS_DID	Progesterone	11.15400121	21.83977636	cal	1.705393339	11.19513542	1.004062004	23.47961223	995.6654027423615	927.0391223569236	942.6726931878229
DS_AWW	DS_DID	Reserpine	8.6	17.1	sus	1.705393339	11.19513542	1.004062004	23.47961223	726.532565600926	716.1532346994564	726.4736047379828
DS_AWW	DS_DID	Rifaximin	9.920945189	20.00688732	cal	1.705393339	11.19513542	1.004062004	23.47961223	865.7297300470225	845.4887700153961	822.5583694131391
DS_AWW	DS_DID	Sebuthylazine	9.1	18.6	sus	1.705393339	11.19513542	1.004062004	23.47961223	779.2210365553769	782.8924239480818	758.3541867312949
DS_AWW	DS_DID	Simazine	7.107315251	15.38773901	cal	1.705393339	11.19513542	1.004062004	23.47961223	569.2380115172491	639.9699611963574	643.3762496748568
DS_AWW	DS_DID	Simazine-2-OH	4.4	6.4	sus	1.705393339	11.19513542	1.004062004	23.47961223	283.9494095835375	240.08035139259513	401.8920185195143
DS_AWW	DS_DID	TCMTB	9.289497459	19.8625692	cal	1.705393339	11.19513542	1.004062004	23.47961223	799.1896992843045	839.0676538002723	771.8187111815354
DS_AWW	DS_DID	Tetraethylammonium	2.239249885	1.2093195	cal	1.705393339	11.19513542	1.004062004	23.47961223	56.25617023552908	9.13247924682866	49.322854055813494
DS_AWW	DS_DID	Tetrahexylammonium	11.19513542	23.47961223	cal	1.705393339	11.19513542	1.004062004	23.47961223	1000	1000	946.9094543338643
DS_AWW	DS_DID	Uracil	1.705393339	1.004062004	cal	1.705393339	11.19513542	1.004062004	23.47961223	0	0	-48.690414537668914
DS_AWW	DS_DP	10_11-dihydro-10-hydroxycarbamazepine	6.1	14.06004819	sus	1.487162253	11.19513542	1.906137161	18.4657163	475.1597133251532	733.9504782688547	750.74005117312
DS_AWW	DS_DP	2-aminobenzothiazole	6.1	9.477400769	sus	1.487162253	11.19513542	1.906137161	18.4657163	475.1597133251532	457.21352846272964	750.74005117312
DS_AWW	DS_DP	2-hydroxybenzothiazole	6.6	14.45735828	sus	1.487162253	11.19513542	1.906137161	18.4657163	526.6637699803193	757.943243221696	772.5108544589585
DS_AWW	DS_DP	2-methylbenzothiazole	8.2	15.84620321	sus	1.487162253	11.19513542	1.906137161	18.4657163	691.4767512768506	841.8128221730768	829.1052121826982
DS_AWW	DS_DP	5-chlorobenzotriazole	6.6	14.42135504	sus	1.487162253	11.19513542	1.906137161	18.4657163	526.6637699803193	755.7690792711636	772.5108544589585
DS_AWW	DS_DP	5-methyl-1H-benzotriazole	5.8	13.59933028	sus	1.487162253	11.19513542	1.906137161	18.4657163	444.25727933205354	706.1286413651046	731.9865126842167
DS_AWW	DS_DP	Adenosine	3.2	2.956640899	sus	1.487162253	11.19513542	1.906137161	18.4657163	176.43618472519003	63.43782829153699	251.7902222728169
DS_AWW	DS_DP	Amitrole	1.532058071	1.922999181	cal	1.487162253	11.19513542	1.906137161	18.4657163	4.624633507704058	1.0182638011788443	-4.55641553372098
DS_AWW	DS_DP	Aspartame	5.029398099	12.00896383	cal	1.487162253	11.19513542	1.906137161	18.4657163	364.8790313966882	610.0895792216427	651.8257396126224
DS_AWW	DS_DP	Atrazine	8.218525948	16.15690303	cal	1.487162253	11.19513542	1.906137161	18.4657163	693.385074227616	860.5753654353183	829.8871257560484
DS_AWW	DS_DP	Atrazine-2-OH	5.3	11.29363187	sus	1.487162253	11.19513542	1.906137161	18.4657163	392.75322267688745	566.8921069914879	686.2589040463678
DS_AWW	DS_DP	Atrazine-desethyl	5.7	13.40995696	sus	1.487162253	11.19513542	1.906137161	18.4657163	433.95646800102037	694.6927637736266	724.4415964403022
DS_AWW	DS_DP	Atrazine-desethyl-2-OH	3.2	3.764502266	sus	1.487162253	11.19513542	1.906137161	18.4657163	176.43618472519003	112.22296710568594	251.7902222728169
DS_AWW	DS_DP	Atrazine-desethyl-desisopropyl	2.8	3.955337983	sus	1.487162253	11.19513542	1.906137161	18.4657163	135.23293940105717	123.74715593911813	164.83649933268742
DS_AWW	DS_DP	Atrazine-desisopropyl-2-OH	2.4	2.554888724	sus	1.487162253	11.19513542	1.906137161	18.4657163	94.0296940769243	39.176814673514514	95.41069945344763
DS_AWW	DS_DP	Benzotriazole	4.758657549	11.54626668	cal	1.487162253	11.19513542	1.906137161	18.4657163	336.9905581445865	582.1482199566425	609.1040575907725
DS_AWW	DS_DP	Benzotriazole-5-carboxylic acid	3.3	10.3085577	sus	1.487162253	11.19513542	1.906137161	18.4657163	186.7369960562232	507.4054399855602	275.3690369650701
DS_AWW	DS_DP	Caffeine	4.311852677	10.81622204	cal	1.487162253	11.19513542	1.906137161	18.4657163	290.9660312620021	538.0622782867453	519.501732902466
DS_AWW	DS_DP	Carbamazepine	7.554011349	15.51650415	cal	1.487162253	11.19513542	1.906137161	18.4657163	624.934679117454	821.9029526508789	803.9167233425509
DS_AWW	DS_DP	Carbamazepine-10_11-epoxide	6.1	14.10232397	sus	1.487162253	11.19513542	1.906137161	18.4657163	475.1597133251532	736.5034284160258	750.74005117312
DS_AWW	DS_DP	Cefoperazone	4.313912041	11.9585961	cal	1.487162253	11.19513542	1.906137161	18.4657163	291.17816246226135	607.0479723319253	519.9598654618359
DS_AWW	DS_DP	Chlormequat	1.537038236	1.982363327	cal	1.487162253	11.19513542	1.906137161	18.4657163	5.1376309083281955	4.603146333621329	-4.071932694708124
DS_AWW	DS_DP	Climbazole	10	15.5379134	sus	1.487162253	11.19513542	1.906137161	18.4657163	876.8913552354486	823.195814614356	920.1384126186941
DS_AWW	DS_DP	Dichlorvos	7.036559051	14.97185992	cal	1.487162253	11.19513542	1.906137161	18.4657163	571.6328941723784	789.0129724510023	786.6724381528492
DS_AWW	DS_DP	Dimethyl phthalate	6.644358168	14.56996667	cal	1.487162253	11.19513542	1.906137161	18.4657163	531.233021175902	764.7434395947301	774.065213750123
DS_AWW	DS_DP	Diphenyl phthalate	11.02638949	18.38466277	cal	1.487162253	11.19513542	1.906137161	18.4657163	982.6178001219026	995.1053387698055	983.4240083633142
DS_AWW	DS_DP	Efavirenz	10.6907511	18.22072359	cal	1.487162253	11.19513542	1.906137161	18.4657163	948.0443228134851	985.2053782319256	962.2511373701534
DS_AWW	DS_DP	Guanylurea	1.487162253	1.906137161	cal	1.487162253	11.19513542	1.906137161	18.4657163	0	0	-8.919625041815323
DS_AWW	DS_DP	Haloperidol	7.248833633	14.58251174	cal	1.487162253	11.19513542	1.906137161	18.4657163	593.4988983679378	765.5010113841275	793.4371580764333
DS_AWW	DS_DP	Imazalil	9.694577207	15.29787645	cal	1.487162253	11.19513542	1.906137161	18.4657163	845.4303295665466	808.700461321549	902.5896422530731
DS_AWW	DS_DP	Irgarol	10.4	17.03580832	sus	1.487162253	11.19513542	1.906137161	18.4657163	918.0946005595815	913.6507052505715	944.2049154303678
DS_AWW	DS_DP	Ketoconazole	10.2	15.3515631	sus	1.487162253	11.19513542	1.906137161	18.4657163	897.4929778975151	811.942491179274	932.0399017828016
DS_AWW	DS_DP	L-phenylalanine	3.089756053	5.685507999	cal	1.487162253	11.19513542	1.906137161	18.4657163	165.08016374083576	228.2286769655324	226.50754465492182
DS_AWW	DS_DP	Melamine	1.5	1.967672853	sus	1.487162253	11.19513542	1.906137161	18.4657163	1.3223920976253831	3.7160178699877338	-7.672474886243094
DS_AWW	DS_DP	Metazachlor	8.2	16.12845648	sus	1.487162253	11.19513542	1.906137161	18.4657163	691.4767512768506	858.8575349420902	829.1052121826982
DS_AWW	DS_DP	Metformin	1.5	1.96796762	sus	1.487162253	11.19513542	1.906137161	18.4657163	1.3223920976253831	3.733818261985967	-7.672474886243094
DS_AWW	DS_DP	Methamidophos	2.687452826	3.945599886	cal	1.487162253	11.19513542	1.906137161	18.4657163	123.63966734890748	123.15909165812042	143.23876640279806
DS_AWW	DS_DP	Methidathion	8.7	16.54360919	sus	1.487162253	11.19513542	1.906137161	18.4657163	742.9808079320167	883.9277801769018	851.3572528970132
DS_AWW	DS_DP	Methomyl	4.1	10.33000215	sus	1.487162253	11.19513542	1.906137161	18.4657163	269.1434867044889	508.7004276069241	470.7672438820744
DS_AWW	DS_DP	Metolachlor	10.36186654	18.03113817	cal	1.487162253	11.19513542	1.906137161	18.4657163	914.1665447909863	973.7566923439188	941.8675770192061
DS_AWW	DS_DP	Metolachlor-ESA	7.4	15.84108459	sus	1.487162253	11.19513542	1.906137161	18.4657163	609.0702606285851	841.5037189068021	798.5131522348455
DS_AWW	DS_DP	Metolachlor-OA	7.6	16.54480487	sus	1.487162253	11.19513542	1.906137161	18.4657163	629.6718832906514	883.9999849104861	805.5754869827874
DS_AWW	DS_DP	Monuron	6.9	14.84464323	sus	1.487162253	11.19513542	1.906137161	18.4657163	557.566203973419	781.3306099385163	782.4139469854043
DS_AWW	DS_DP	Omethoate	3.3	7.276038777	sus	1.487162253	11.19513542	1.906137161	18.4657163	186.7369960562232	324.2776625495977	275.3690369650701
DS_AWW	DS_DP	Progesterone	11.15400121	18.4657163	cal	1.487162253	11.19513542	1.906137161	18.4657163	995.762842635389	1000	991.5206503363704
DS_AWW	DS_DP	Sebuthylazine	9.1	17.01703313	sus	1.487162253	11.19513542	1.906137161	18.4657163	784.1840532561496	912.5169089238411	870.8589264202512
DS_AWW	DS_DP	Simazine	7.107315251	15.03262213	cal	1.487162253	11.19513542	1.906137161	18.4657163	578.9213568393868	792.6822812836705	788.8889229276577
DS_AWW	DS_DP	Simazine-2-OH	4.4	9.649534566	sus	1.487162253	11.19513542	1.906137161	18.4657163	300.0459206975886	467.60834559878845	538.7944969674039
DS_AWW	DS_DP	Sucralose	4.6531926115	11.60423912	cal	1.487162253	11.19513542	1.906137161	18.4657163	326.12681391231945	585.649060135815	589.984794467672
DS_AWW	DS_DP	TCMTB	9.289497459	17.06364039	cal	1.487162253	11.19513542	1.906137161	18.4657163	803.7038289848416	915.3314285205519	880.61836220333
DS_AWW	DS_DP	Tetraethylammonium	2.239249885	2.225369916	cal	1.487162253	11.19513542	1.906137161	18.4657163	77.4711280163554	19.277830210561614	72.89576869912074
DS_AWW	DS_DP	Tetrahexylammonium	11.19513542	17.82235326	cal	1.487162253	11.19513542	1.906137161	18.4657163	1000	961.1485874973238	994.1321197192347
DS_AWW	DS_DP	Theophylline	3.9	9.550397509	sus	1.487162253	11.19513542	1.906137161	18.4657163	248.54186404242253	461.62165619274435	422.56072952857113
DS_AWW	DS_DP	Thiabendazole	6.5	10.81724005	sus	1.487162253	11.19513542	1.906137161	18.4657163	516.362958649286	538.1237538829216	768.836693077321
DS_AWW	DS_DP	Uracil	1.705393339	2.374531379	cal	1.487162253	11.19513542	1.906137161	18.4657163	22.479572434524847	28.285393853812966	12.49404644808888
DS_AWW	DS_EF	10_11-dihydro-10-hydroxycarbamazepine	6.1	13.95442149	sus	1.487162253	11.19513542	1.906137161	18.4657163	475.1597133251532	727.5718922484385	750.7822536510301
DS_AWW	DS_EF	2-aminobenzothiazole	6.1	9.372952903	sus	1.487162253	11.19513542	1.906137161	18.4657163	475.1597133251532	450.9061298795125	750.7822536510301
DS_AWW	DS_EF	2-hydroxybenzothiazole	6.6	14.32759999	sus	1.487162253	11.19513542	1.906137161	18.4657163	526.6637699803193	750.1073985476968	772.5309487035489
DS_AWW	DS_EF	2-methylbenzothiazole	8.2	15.73895052	sus	1.487162253	11.19513542	1.906137161	18.4657163	691.4767512768506	835.3360458552895	829.0941573200025
DS_AWW	DS_EF	5-chlorobenzotriazole	6.6	14.3182605	sus	1.487162253	11.19513542	1.906137161	18.4657163	526.6637699803193	749.5434053494636	772.5309487035489
DS_AWW	DS_EF	5-methyl-1H-benzotriazole	5.8	13.48810981	sus	1.487162253	11.19513542	1.906137161	18.4657163	444.25727933205354	699.4122587163415	732.0410176572008
DS_AWW	DS_EF	Adenosine	3.2	2.843680959	sus	1.487162253	11.19513542	1.906137161	18.4657163	176.43618472519003	56.616402514237826	251.7854708192108
DS_AWW	DS_EF	Amitrole	1.532058071	1.922648088	cal	1.487162253	11.19513542	1.906137161	18.4657163	4.624633507704058	0.9970619942335794	-4.554698689143976
DS_AWW	DS_EF	Aspartame	5.029398099	12.00896383	cal	1.487162253	11.19513542	1.906137161	18.4657163	364.8790313966882	610.0895792216427	651.8978897021505
DS_AWW	DS_EF	Atrazine	8.218525948	16.15690303	cal	1.487162253	11.19513542	1.906137161	18.4657163	693.385074227616	860.5753654353183	829.8761356637106
DS_AWW	DS_EF	Atrazine-2-OH	5.3	11.21697525	sus	1.487162253	11.19513542	1.906137161	18.4657163	392.75322267688745	562.2629663982066	686.3280361491708
DS_AWW	DS_EF	Atrazine-desethyl	5.7	13.29890311	sus	1.487162253	11.19513542	1.906137161	18.4657163	433.95646800102037	687.9864429747812	724.4997460176144
DS_AWW	DS_EF	Atrazine-desethyl-2-OH	3.2	3.692021627	sus	1.487162253	11.19513542	1.906137161	18.4657163	176.43618472519003	107.84600568706517	251.7854708192108
DS_AWW	DS_EF	Atrazine-desethyl-desisopropyl	2.8	3.844284504	sus	1.487162253	11.19513542	1.906137161	18.4657163	135.23293940105717	117.04085754422384	164.81660666307693
DS_AWW	DS_EF	Atrazine-desisopropyl	4.7	11.36592058	sus	1.487162253	11.19513542	1.906137161	18.4657163	330.94835469068823	571.2574782000926	598.7161475422696
DS_AWW	DS_EF	Atrazine-desisopropyl-2-OH	2.4	2.468751441	sus	1.487162253	11.19513542	1.906137161	18.4657163	94.0296940769243	33.97515572572549	95.38719246830505
DS_AWW	DS_EF	Benzotriazole	4.758657549	11.55118815	cal	1.487162253	11.19513542	1.906137161	18.4657163	336.9905581445865	582.4454177271105	609.1745303151146
DS_AWW	DS_EF	Benzotriazole-5-carboxylic acid	3.3	10.15865862	sus	1.487162253	11.19513542	1.906137161	18.4657163	186.7369960562232	498.35333312090165	275.3693060161533
DS_AWW	DS_EF	Caffeine	4.311852677	10.81622204	cal	1.487162253	11.19513542	1.906137161	18.4657163	290.9660312620021	538.0622782867453	519.5579848083776
DS_AWW	DS_EF	Carbamazepine	7.554011349	15.51650415	cal	1.487162253	11.19513542	1.906137161	18.4657163	624.934679117454	821.9029526508789	803.9083608068419
DS_AWW	DS_EF	Carbamazepine-10_11-epoxide	6.1	13.99201215	sus	1.487162253	11.19513542	1.906137161	18.4657163	475.1597133251532	729.8419173308678	750.7822536510301
DS_AWW	DS_EF	Cefoperazone	4.313912041	11.9585961	cal	1.487162253	11.19513542	1.906137161	18.4657163	291.17816246226135	607.0479723319253	520.0162100072997
DS_AWW	DS_EF	Chlormequat	1.537038236	1.982363327	cal	1.487162253	11.19513542	1.906137161	18.4657163	5.1376309083281955	4.603146333621329	-4.070418716922347
DS_AWW	DS_EF	Climbazole	10	15.48217835	sus	1.487162253	11.19513542	1.906137161	18.4657163	876.8913552354486	819.8300859607372	920.1420791209431
DS_AWW	DS_EF	Dichlorvos	7.036559051	14.97185992	cal	1.487162253	11.19513542	1.906137161	18.4657163	571.6328941723784	789.0129724510023	786.6757441717347
DS_AWW	DS_EF	Dimethyl phthalate	6.644358168	14.56996667	cal	1.487162253	11.19513542	1.906137161	18.4657163	531.233021175902	764.7434395947301	774.0834173370267
DS_AWW	DS_EF	Diphenyl phthalate	11.02638949	18.38466277	cal	1.487162253	11.19513542	1.906137161	18.4657163	982.6178001219026	995.1053387698055	983.4237972662683
DS_AWW	DS_EF	Efavirenz	10.6907511	18.22072359	cal	1.487162253	11.19513542	1.906137161	18.4657163	948.0443228134851	985.2053782319256	962.25309753402
DS_AWW	DS_EF	Guanylurea	1.487162253	1.906137161	cal	1.487162253	11.19513542	1.906137161	18.4657163	0	0	-8.916076519206797
DS_AWW	DS_EF	Haloperidol	7.248833633	14.58251174	cal	1.487162253	11.19513542	1.906137161	18.4657163	593.4988983679378	765.5010113841275	793.4344410226844
DS_AWW	DS_EF	Imazalil	9.694577207	15.29787645	cal	1.487162253	11.19513542	1.906137161	18.4657163	845.4303295665466	808.700461321549	902.5920464848382
DS_AWW	DS_EF	Irgarol	10.4	16.9117396	sus	1.487162253	11.19513542	1.906137161	18.4657163	918.0946005595815	906.1584423761001	944.2081988453717
DS_AWW	DS_EF	Ketoconazole	10.2	15.316421	sus	1.487162253	11.19513542	1.906137161	18.4657163	897.4929778975151	809.8203297580799	932.0436257649884
DS_AWW	DS_EF	L-phenylalanine	3.089756053	5.685507999	cal	1.487162253	11.19513542	1.906137161	18.4657163	165.08016374083576	228.2286769655324	226.49774171475076
DS_AWW	DS_EF	Melamine	1.5	1.906203958	sus	1.487162253	11.19513542	1.906137161	18.4657163	1.3223920976253831	0.004033737780376469	-7.669450442292657
DS_AWW	DS_EF	Metazachlor	8.2	16.02668661	sus	1.487162253	11.19513542	1.906137161	18.4657163	691.4767512768506	852.7118552031457	829.0941573200025
DS_AWW	DS_EF	Metformin	1.5	1.908413452	sus	1.487162253	11.19513542	1.906137161	18.4657163	1.3223920976253831	0.13746067945888038	-7.669450442292657
DS_AWW	DS_EF	Methamidophos	2.687452826	3.945599886	cal	1.487162253	11.19513542	1.906137161	18.4657163	123.63966734890748	123.15909165812042	143.2165082656743
DS_AWW	DS_EF	Methidathion	8.7	16.44264018	sus	1.487162253	11.19513542	1.906137161	18.4657163	742.9808079320167	877.830462778164	851.3497171983333
DS_AWW	DS_EF	Methomyl	4.1	10.20603246	sus	1.487162253	11.19513542	1.906137161	18.4657163	269.1434867044889	501.21414495689976	470.81302148863983
DS_AWW	DS_EF	Metolachlor	10.36186654	18.03113817	cal	1.487162253	11.19513542	1.906137161	18.4657163	914.1665447909863	973.7566923439188	941.8709782057232
DS_AWW	DS_EF	Metolachlor-ESA	7.4	15.59677875	sus	1.487162253	11.19513542	1.906137161	18.4657163	609.0702606285851	826.7505758498854	798.5072200993419
DS_AWW	DS_EF	Metolachlor-OA	7.6	16.38687807	sus	1.487162253	11.19513542	1.906137161	18.4657163	629.6718832906514	874.4631000250448	805.5665523428536
DS_AWW	DS_EF	Monuron	6.9	14.73594974	sus	1.487162253	11.19513542	1.906137161	18.4657163	557.566203973419	774.766826578587	782.4219831908467
DS_AWW	DS_EF	Omethoate	3.3	6.962693491	sus	1.487162253	11.19513542	1.906137161	18.4657163	186.7369960562232	305.35536486498864	275.3693060161533
DS_AWW	DS_EF	Progesterone	11.15400121	18.4657163	cal	1.487162253	11.19513542	1.906137161	18.4657163	995.762842635389	1000	991.5195256603695
DS_AWW	DS_EF	Sebuthylazine	9.1	16.90650845	sus	1.487162253	11.19513542	1.906137161	18.4657163	784.1840532561496	905.8425436472683	870.8556980715709
DS_AWW	DS_EF	Simazine	7.107315251	15.03262213	cal	1.487162253	11.19513542	1.906137161	18.4657163	578.9213568393868	792.6822812836705	788.8900258715763
DS_AWW	DS_EF	Simazine-2-OH	4.4	9.532770633	sus	1.487162253	11.19513542	1.906137161	18.4657163	300.0459206975886	460.5572042612043	538.8545257725732
DS_AWW	DS_EF	Sucralose	4.6531926115	11.60423912	cal	1.487162253	11.19513542	1.906137161	18.4657163	326.12681391231945	585.649060135815	590.0531368508969
DS_AWW	DS_EF	TCMTB	9.289497459	17.06364039	cal	1.487162253	11.19513542	1.906137161	18.4657163	803.7038289848416	915.3314285205519	880.6171938768117
DS_AWW	DS_EF	Tetraethylammonium	2.239249885	2.225369916	cal	1.487162253	11.19513542	1.906137161	18.4657163	77.4711280163554	19.277830210561614	72.87432392866873
DS_AWW	DS_EF	Tetrahexylammonium	11.19513542	17.82235326	cal	1.487162253	11.19513542	1.906137161	18.4657163	1000	961.1485874973238	994.1306975233007
DS_AWW	DS_EF	Theophylline	3.9	9.42293765	sus	1.487162253	11.19513542	1.906137161	18.4657163	248.54186404242253	453.92460918870455	422.59535586639436
DS_AWW	DS_EF	Thiabendazole	6.5	10.73974182	sus	1.487162253	11.19513542	1.906137161	18.4657163	516.362958649286	533.4437901381015	768.8611392939354
DS_AWW	DS_EF	Uracil	1.705393339	2.374531379	cal	1.487162253	11.19513542	1.906137161	18.4657163	22.479572434524847	28.285393853812966	12.488825111351929
DS_AWW	DS_GJT	2-methylbenzothiazole	8.2	9.1	sus	4.311852677	14.49094388	4.454747342	14.69282721	381.97391549592146	453.7230338004235	439.1210333574115
DS_AWW	DS_GJT	5-chlorobenzotriazole	6.6	7.3	sus	4.311852677	14.49094388	4.454747342	14.69282721	224.78895977723758	277.9088163682999	288.16661813078827
DS_AWW	DS_GJT	5-methyl-1H-benzotriazole	5.8	6.6	sus	4.311852677	14.49094388	4.454747342	14.69282721	146.19648191789562	209.53662070025175	212.6894105160017
DS_AWW	DS_GJT	Atrazine	8.218525948	9.066590278	cal	4.311852677	14.49094388	4.454747342	14.69282721	383.7939156934382	450.459753729282	440.86889188666674
DS_AWW	DS_GJT	Atrazine-desethyl	5.7	6.3	sus	4.311852677	14.49094388	4.454747342	14.69282721	136.37242218547792	180.23425112823116	203.25475956411645
DS_AWW	DS_GJT	Atrazine-desisopropyl	4.7	5.3	sus	4.311852677	14.49094388	4.454747342	14.69282721	38.13182486130046	82.55968588816245	108.9082500449856
DS_AWW	DS_GJT	Benzotriazole	4.758657549	4.454747342	cal	4.311852677	14.49094388	4.454747342	14.69282721	43.89437751263261	0	114.44238505009253
DS_AWW	DS_GJT	Caffeine	4.311852677	4.972732406	cal	4.311852677	14.49094388	4.454747342	14.69282721	0	50.5939659270492	72.28790494066716
DS_AWW	DS_GJT	Carbamazepine	7.554011349	8.727931366	cal	4.311852677	14.49094388	4.454747342	14.69282721	318.5116045570419	417.3813917350073	378.17425894883013
DS_AWW	DS_GJT	Carbamazepine-10_11-epoxide	6.1	7.2	sus	4.311852677	14.49094388	4.454747342	14.69282721	175.66866111514884	268.14135984429305	240.99336337161438
DS_AWW	DS_GJT	Cefoperazone	4.313912041	6.053900564	cal	4.311852677	14.49094388	4.454747342	14.69282721	0.20231314946790271	156.1965957111051	72.48219874589702
DS_AWW	DS_GJT	Clarithromycin	9.074410021	10.49516224	cal	4.311852677	14.49094388	4.454747342	14.69282721	467.8764782652081	589.994899031784	521.6185667228992
DS_AWW	DS_GJT	Climbazole	10	7.5	sus	4.311852677	14.49094388	4.454747342	14.69282721	558.8069906794409	297.44372941631366	608.9447504813289
DS_AWW	DS_GJT	Dichlorvos	7.036559051	7.773295348	cal	4.311852677	14.49094388	4.454747342	14.69282721	267.6767817147537	324.13773371434695	329.35444079102007
DS_AWW	DS_GJT	Diphenyl phthalate	11.02638949	11.66762974	cal	4.311852677	14.49094388	4.454747342	14.69282721	659.6401072642988	704.5151523523942	705.7810162617444
DS_AWW	DS_GJT	Efavirenz	10.6907511	11.30532039	cal	4.311852677	14.49094388	4.454747342	14.69282721	626.6667913457736	669.1267441087324	674.1147057074618
DS_AWW	DS_GJT	Haloperidol	7.248833633	8.586225442	cal	4.311852677	14.49094388	4.454747342	14.69282721	288.53076344717374	403.5403272163651	349.38180666194665
DS_AWW	DS_GJT	Imazalil	9.694577207	9.147074606	cal	4.311852677	14.49094388	4.454747342	14.69282721	528.8020730587024	458.3210254753211	580.1291760363536
DS_AWW	DS_GJT	Irgarol	10.4	9.8	sus	4.311852677	14.49094388	4.454747342	14.69282721	598.103229609112	522.0952294684718	646.683354285953
DS_AWW	DS_GJT	Ketoconazole	10.2	6.8	sus	4.311852677	14.49094388	4.454747342	14.69282721	578.4551101442764	229.07153374826552	627.8140523836687
DS_AWW	DS_GJT	Metazachlor	8.2	10.2	sus	4.311852677	14.49094388	4.454747342	14.69282721	381.97391549592146	561.165055564499	439.1210333574115
DS_AWW	DS_GJT	Methidathion	8.7	10.9	sus	4.311852677	14.49094388	4.454747342	14.69282721	431.0942141580102	629.5372512325472	486.29428811463265
DS_AWW	DS_GJT	Metolachlor	10.36186654	11.08592563	cal	4.311852677	14.49094388	4.454747342	14.69282721	594.3569757206742	647.6974563097831	643.0855954393636
DS_AWW	DS_GJT	Metolachlor-OA	7.6	10.2	sus	4.311852677	14.49094388	4.454747342	14.69282721	323.02955710141504	561.165055564499	382.5131276480453
DS_AWW	DS_GJT	Monuron	6.9	8.3	sus	4.311852677	14.49094388	4.454747342	14.69282721	254.26113897449088	375.58338160836865	316.47057098614493
DS_AWW	DS_GJT	Nigericin	14.49094388	14.69282721	cal	4.311852677	14.49094388	4.454747342	14.69282721	1000	1000	1032.6496299624882
DS_AWW	DS_GJT	Progesterone	11.15400121	11.68974581	cal	4.311852677	14.49094388	4.454747342	14.69282721	672.1767588626645	706.6753298744632	717.8207366163609
DS_AWW	DS_GJT	Rifaximin	9.920945189	11.26438614	cal	4.311852677	14.49094388	4.454747342	14.69282721	551.040598825451	665.128509036554	601.4862050033561
DS_AWW	DS_GJT	Sebuthylazine	9.1	10.5	sus	4.311852677	14.49094388	4.454747342	14.69282721	470.39045308768124	590.4674251365198	524.0328919200665
DS_AWW	DS_GJT	Simazine	7.107315251	7.949919006	cal	4.311852677	14.49094388	4.454747342	14.69282721	274.62791306714263	341.38937272060747	336.03004128773136
DS_AWW	DS_GJT	Sucralose	4.6531926115	5.205426433	cal	4.311852677	14.49094388	4.454747342	14.69282721	33.533439055875576	73.322253848235	104.49213632029684
DS_AWW	DS_GJT	TCMTB	9.289497459	9.879084624	cal	4.311852677	14.49094388	4.454747342	14.69282721	489.00679665125506	529.819785734846	541.9113157383126
DS_AWW	DS_GJT	Tetrahexylammonium	11.19513542	12.12831435	cal	4.311852677	14.49094388	4.454747342	14.69282721	676.2178082235226	749.5123213469348	721.7016057513241
DS_AWW	DS_GS	10_11-dihydro-10-hydroxycarbamazepine	6.1	13.52902857	sus	1.487162253	14.49094388	1.251012099	23.845224964	354.73048374038177	543.4142160366869	520.5644789928009
DS_AWW	DS_GS	2-aminobenzothiazole	6.1	8.164418221	sus	1.487162253	14.49094388	1.251012099	23.845224964	354.73048374038177	305.98127774167097	520.5644789928009
DS_AWW	DS_GS	2-hydroxybenzothiazole	6.6	13.56728927	sus	1.487162253	14.49094388	1.251012099	23.845224964	393.18083721000954	545.1076009856828	554.9325751582816
DS_AWW	DS_GS	2-methylbenzothiazole	8.2	15.4935611	sus	1.487162253	14.49094388	1.251012099	23.845224964	516.2219683128179	630.3626988954634	644.3890432072524
DS_AWW	DS_GS	5-chlorobenzotriazole	6.6	13.5402117	sus	1.487162253	14.49094388	1.251012099	23.845224964	393.18083721000954	543.9091715399752	554.9325751582816
DS_AWW	DS_GS	5-methyl-1H-benzotriazole	5.8	12.59414396	sus	1.487162253	14.49094388	1.251012099	23.845224964	331.6602716586052	502.0370450068343	497.8854899743565
DS_AWW	DS_GS	Acephate	3.1	6.405475846	sus	1.487162253	14.49094388	1.251012099	23.845224964	124.02836292261586	228.1320344195137	212.76164914566527
DS_AWW	DS_GS	Adenosine	3.2	5.198593034	sus	1.487162253	14.49094388	1.251012099	23.845224964	131.7184336165414	174.71646206870417	225.78725975546365
DS_AWW	DS_GS	Amitrole	1.532058071	1.305877036	cal	1.487162253	14.49094388	1.251012099	23.845224964	3.4525201428161516	2.42827388268921	-3.435247996838271
DS_AWW	DS_GS	Aspartame	5.029398099	10.53822094	cal	1.487162253	14.49094388	1.251012099	23.845224964	272.40044070297114	411.04369939731464	431.87459144884417
DS_AWW	DS_GS	Atrazine	8.218525948	16.19423801	cal	1.487162253	14.49094388	1.251012099	23.845224964	517.6466268107379	661.3740430032016	645.3385348589312
DS_AWW	DS_GS	Atrazine-2-OH	5.3	9.754248931	sus	1.487162253	14.49094388	1.251012099	23.845224964	293.20991818897755	376.3457874282534	456.383625220209
DS_AWW	DS_GS	Atrazine-desethyl	5.7	12.3898414	sus	1.487162253	14.49094388	1.251012099	23.845224964	323.9702009646797	492.9947932930568	489.96388217611826
DS_AWW	DS_GS	Atrazine-desethyl-2-OH	3.2	7.669806227	sus	1.487162253	14.49094388	1.251012099	23.845224964	131.7184336165414	284.0901856750742	225.78725975546365
DS_AWW	DS_GS	Atrazine-desethyl-desisopropyl	2.8	4.841397083	sus	1.487162253	14.49094388	1.251012099	23.845224964	100.95815084083924	158.90728326994542	172.92940924156042
DS_AWW	DS_GS	Atrazine-desisopropyl	4.7	10.23682727	sus	1.487162253	14.49094388	1.251012099	23.845224964	247.06949402542438	397.7042805027144	399.98484256213567
DS_AWW	DS_GS	Benzotriazole	4.758657549	10.13192699	cal	1.487162253	14.49094388	1.251012099	23.845224964	251.58030101084833	393.0614863223296	405.8332861476707
DS_AWW	DS_GS	Caffeine	4.311852677	9.860035382	cal	1.487162253	14.49094388	1.251012099	23.845224964	217.2206904901449	381.0278027581112	359.3663026272474
DS_AWW	DS_GS	Carbamazepine	7.554011349	15.52794234	cal	1.487162253	14.49094388	1.251012099	23.845224964	466.54498437618213	631.884382355092	610.7015654715228
DS_AWW	DS_GS	Carbamazepine-10_11-epoxide	6.1	13.6266939	sus	1.487162253	14.49094388	1.251012099	23.845224964	354.73048374038177	547.7367976899425	520.5644789928009
DS_AWW	DS_GS	Cefoperazone	4.313912041	11.32581784	cal	1.487162253	14.49094388	1.251012099	23.845224964	217.37905703759014	445.9020458555815	359.5907902075364
DS_AWW	DS_GS	Chlormequat	1.537038236	1.330950627	cal	1.487162253	14.49094388	1.251012099	23.845224964	3.8354983519902777	3.53800897945112	-2.7305154818615662
DS_AWW	DS_GS	Chlorpyrifos	12.7	21.54265219	sus	1.487162253	14.49094388	1.251012099	23.845224964	862.2751495394671	898.0901530954926	890.6240431378465
DS_AWW	DS_GS	Clarithromycin	9.074410021	16.34415527	cal	1.487162253	14.49094388	1.251012099	23.845224964	583.4647170824871	668.0092491462858	689.1949487587135
DS_AWW	DS_GS	Climbazole	10	15.22615625	sus	1.487162253	14.49094388	1.251012099	23.845224964	654.6432408034777	618.527595296248	737.4646486586068
DS_AWW	DS_GS	Dichlorvos	7.036559051	14.48894514	cal	1.487162253	14.49094388	1.251012099	23.845224964	426.75253685264	585.899279611837	581.7644682332293
DS_AWW	DS_GS	Dimethyl phthalate	6.644358168	14.06860065	cal	1.487162253	14.49094388	1.251012099	23.845224964	396.5920116877398	567.2952019875555	557.7852322238065
DS_AWW	DS_GS	Diphenyl phthalate	11.02638949	19.66747227	cal	1.487162253	14.49094388	1.251012099	23.845224964	733.5733181794994	815.0963382100543	793.5225167062873
DS_AWW	DS_GS	Efavirenz	10.6907511	19.23503517	cal	1.487162253	14.49094388	1.251012099	23.845224964	707.762488712546	795.9570522971613	774.8431949848629
DS_AWW	DS_GS	Guanylurea	1.487162253	1.251012099	cal	1.487162253	14.49094388	1.251012099	23.845224964	0	0	-9.788647339433567
DS_AWW	DS_GS	Haloperidol	7.248833633	14.04235955	cal	1.487162253	14.49094388	1.251012099	23.845224964	443.0766022736749	566.1337939687504	593.9441911260875
DS_AWW	DS_GS	Imazalil	9.694577207	14.73989603	cal	1.487162253	14.49094388	1.251012099	23.845224964	631.1560121064159	597.0061454052783	721.3590023068089
DS_AWW	DS_GS	Irgarol	10.4	17.20629189	sus	1.487162253	14.49094388	1.251012099	23.845224964	685.4035235791799	706.1666580877368	758.9309290794163
DS_AWW	DS_GS	Ketoconazole	10.2	15.36498755	sus	1.487162253	14.49094388	1.251012099	23.845224964	670.0233821913288	624.6721465948267	748.1390037946481
DS_AWW	DS_GS	Melamine	1.5	1.382488995	sus	1.487162253	14.49094388	1.251012099	23.845224964	0.9872318198073093	5.819051842415229	-7.971890574655298
DS_AWW	DS_GS	Metazachlor	8.2	16.3209824	sus	1.487162253	14.49094388	1.251012099	23.845224964	516.2219683128179	666.9836382901582	644.3890432072524
DS_AWW	DS_GS	Metformin	1.5	1.414787284	sus	1.487162253	14.49094388	1.251012099	23.845224964	0.9872318198073093	7.248545721798483	-7.971890574655298
DS_AWW	DS_GS	Methidathion	8.7	16.79766468	sus	1.487162253	14.49094388	1.251012099	23.845224964	554.6723217824456	688.0811769762	669.9857839217945
DS_AWW	DS_GS	Metolachlor	10.36186654	18.94688592	cal	1.487162253	14.49094388	1.251012099	23.845224964	682.47103354714	783.2038197892759	756.8635594446893
DS_AWW	DS_GS	Metolachlor-ESA	7.4	16.27149201	sus	1.487162253	14.49094388	1.251012099	23.845224964	454.7014027614138	664.7932371332025	602.3422059919553
DS_AWW	DS_GS	Monuron	6.9	14.28015506	sus	1.487162253	14.49094388	1.251012099	23.845224964	416.25104929178616	576.6584142076065	573.6520588469425
DS_AWW	DS_GS	Nigericin	14.49094388	23.845224964	cal	1.487162253	14.49094388	1.251012099	23.845224964	1000	1000	998.7736517659525
DS_AWW	DS_GS	Omethoate	3.3	7.365161453	sus	1.487162253	14.49094388	1.251012099	23.845224964	139.4085043104669	270.6068757753115	238.67339771556516
DS_AWW	DS_GS	Progesterone	11.15400121	19.63367797	cal	1.487162253	14.49094388	1.251012099	23.845224964	743.3867496612338	813.6006321988771	800.70600577593
DS_AWW	DS_GS	Reserpine	8.6	15.33818337	sus	1.487162253	14.49094388	1.251012099	23.845224964	546.9822510885201	623.4858171501961	664.8668343653951
DS_AWW	DS_GS	Rifaximin	9.920945189	18.64682136	cal	1.487162253	14.49094388	1.251012099	23.845224964	648.5638699506284	769.9232261349238	733.2747137975055
DS_AWW	DS_GS	Sebuthylazine	9.1	17.39719634	sus	1.487162253	14.49094388	1.251012099	23.845224964	585.4326045581478	714.6159212305005	690.5118272432155
DS_AWW	DS_GS	Simazine	7.107315251	14.63127714	cal	1.487162253	14.49094388	1.251012099	23.845224964	432.1937386529753	592.1987688151312	585.8791679844488
DS_AWW	DS_GS	Simazine-2-OH	4.4	8.275740943	sus	1.487162253	14.49094388	1.251012099	23.845224964	223.9992819436478	310.908323559339	368.888174152956
DS_AWW	DS_GS	Sucralose	4.6531926115	10.48632475	cal	1.487162253	14.49094388	1.251012099	23.845224964	243.469972759794	408.74681964717337	395.264197755289
DS_AWW	DS_GS	TCMTB	9.289497459	17.38036138	cal	1.487162253	14.49094388	1.251012099	23.845224964	600.0050931184404	713.8708206996438	700.286323085985
DS_AWW	DS_GS	Tetraethylammonium	2.239249885	1.399590693	cal	1.487162253	14.49094388	1.251012099	23.845224964	57.83607058107052	6.575957962676296	96.06721572995309
DS_AWW	DS_GS	Tetrahexylammonium	11.19513542	18.56321175	cal	1.487162253	14.49094388	1.251012099	23.845224964	746.5499994896215	766.2227382932111	803.0306372272507
DS_AWW	DS_GS	Theophylline	3.9	8.705472675	sus	1.487162253	14.49094388	1.251012099	23.845224964	185.54892847402013	329.92787226270116	312.6053040211057
DS_AWW	DS_GS	Thiabendazole	6.5	9.596333694	sus	1.487162253	14.49094388	1.251012099	23.845224964	385.49076651608397	369.35659785375753	548.3872599962729
DS_AWW	DS_GS	Uracil	1.705393339	1.711725265	cal	1.487162253	14.49094388	1.251012099	23.845224964	16.782124789521433	20.390759738024627	21.080659609206343
DS_AWW	DS_GSB	10_11-dihydro-10-hydroxycarbamazepine	6.1	10.38298311	sus	2.687452826	14.49094388	3.751419298	18.0456104	289.1133782698591	463.9341789037737	444.4312280141687
DS_AWW	DS_GSB	2-hydroxybenzothiazole	6.6	10.51734915	sus	2.687452826	14.49094388	3.751419298	18.0456104	331.4737272303946	473.3342239319391	486.6093440146164
DS_AWW	DS_GSB	2-methylbenzothiazole	8.2	12.037033600000001	sus	2.687452826	14.49094388	3.751419298	18.0456104	467.02684390410855	579.649050644125	600.5849601654379
DS_AWW	DS_GSB	5-chlorobenzotriazole	6.6	10.46152583	sus	2.687452826	14.49094388	3.751419298	18.0456104	331.4737272303946	469.4289088566292	486.6093440146164
DS_AWW	DS_GSB	Acephate	3.1	4.765662488	sus	2.687452826	14.49094388	3.751419298	18.0456104	34.9512845066456	70.95492027233988	104.04195974324864
DS_AWW	DS_GSB	Adenosine	3.2	3.921470769	sus	2.687452826	14.49094388	3.751419298	18.0456104	43.42335429875273	11.89654383284457	117.19574659524181
DS_AWW	DS_GSB	Aspartame	5.029398099	8.245567608	cal	2.687452826	14.49094388	3.751419298	18.0456104	198.41123802151355	314.4038216594986	340.0932110786847
DS_AWW	DS_GSB	Atrazine	8.218525948	12.56609992	cal	2.687452826	14.49094388	3.751419298	18.0456104	468.5963751483181	616.6617305659692	601.7836963007724
DS_AWW	DS_GSB	Atrazine-2-OH	5.3	7.639838534	sus	2.687452826	14.49094388	3.751419298	18.0456104	221.33681993300218	272.02793136408707	368.4326790452337
DS_AWW	DS_GSB	Atrazine-desethyl	5.7	9.529740884	sus	2.687452826	14.49094388	3.751419298	18.0456104	255.22509910143066	404.2426426768224	407.82439638774804
DS_AWW	DS_GSB	Atrazine-desethyl-2-OH	3.2	4.280040757	sus	2.687452826	14.49094388	3.751419298	18.0456104	43.42335429875273	36.98155811881072	117.19574659524181
DS_AWW	DS_GSB	Atrazine-desisopropyl	4.7	7.842928824	sus	2.687452826	14.49094388	3.751419298	18.0456104	170.50440118035948	286.23582102715335	303.6533373449126
DS_AWW	DS_GSB	Benzotriazole-5-carboxylic acid	3.3	7.259304516	sus	2.687452826	14.49094388	3.751419298	18.0456104	51.89542409085981	245.4063467438313	130.3022103402073
DS_AWW	DS_GSB	Caffeine	4.311852677	7.524300047	cal	2.687452826	14.49094388	3.751419298	18.0456104	137.62028907960402	263.94503348091587	258.1603305713339
DS_AWW	DS_GSB	Carbamazepine	7.554011349	11.96075962	cal	2.687452826	14.49094388	3.751419298	18.0456104	412.2982345422973	574.3130383118616	557.5814093084692
DS_AWW	DS_GSB	Carbamazepine-10_11-epoxide	6.1	10.44271731	sus	2.687452826	14.49094388	3.751419298	18.0456104	289.1133782698591	468.1130932315417	444.4312280141687
DS_AWW	DS_GSB	Cefoperazone	4.313912041	8.52105334	cal	2.687452826	14.49094388	3.751419298	18.0456104	137.79475983495757	333.67638699979653	258.4081392192018
DS_AWW	DS_GSB	Chlorpyrifos	12.7	16.30008931	sus	2.687452826	14.49094388	3.751419298	18.0456104	848.2699845489288	877.8859833659443	889.9265614116699
DS_AWW	DS_GSB	Clarithromycin	9.074410021	13.17642974	cal	2.687452826	14.49094388	3.751419298	18.0456104	541.1074711524071	659.3594820962817	656.5753793348531
DS_AWW	DS_GSB	Climbazole	10	12.08236059	sus	2.687452826	14.49094388	3.751419298	18.0456104	619.5241001620367	582.8200583406472	716.3761485445167
DS_AWW	DS_GSB	Dichlorvos	7.036559051	11.12305729	cal	2.687452826	14.49094388	3.751419298	18.0456104	368.4593147148752	515.708649716358	520.496404516017
DS_AWW	DS_GSB	Dimethyl phthalate	6.644358168	10.88886033	cal	2.687452826	14.49094388	3.751419298	18.0456104	335.23178218185484	499.32458444614963	490.17219880152726
DS_AWW	DS_GSB	Diphenyl phthalate	11.02638949	15.02932378	cal	2.687452826	14.49094388	3.751419298	18.0456104	706.480534093689	788.9851479893836	782.6233161289153
DS_AWW	DS_GSB	Haloperidol	7.248833633	11.28600202	cal	2.687452826	14.49094388	3.751419298	18.0456104	386.4433654528189	527.1080166925838	536.075568930551
DS_AWW	DS_GSB	Imazalil	9.694577207	11.86484716	cal	2.687452826	14.49094388	3.751419298	18.0456104	593.6484679780739	567.6031476076175	696.5984255468409
DS_AWW	DS_GSB	Ketoconazole	10.2	12.27204048	sus	2.687452826	14.49094388	3.751419298	18.0456104	636.4682397462509	596.0897766931224	729.3177169061192
DS_AWW	DS_GSB	Metazachlor	8.2	12.64002113	sus	2.687452826	14.49094388	3.751419298	18.0456104	467.02684390410855	621.8331466658741	600.5849601654379
DS_AWW	DS_GSB	Methamidophos	2.687452826	3.751419298	cal	2.687452826	14.49094388	3.751419298	18.0456104	0	0	49.47537331184262
DS_AWW	DS_GSB	Methidathion	8.7	13.06899203	sus	2.687452826	14.49094388	3.751419298	18.0456104	509.3871928646442	651.8433023255379	632.6307156710777
DS_AWW	DS_GSB	Methomyl	4.1	6.941939443	sus	2.687452826	14.49094388	3.751419298	18.0456104	119.67198242771673	223.20396601900697	232.34233719259248
DS_AWW	DS_GSB	Metolachlor	10.36186654	14.6223397	cal	2.687452826	14.49094388	3.751419298	18.0456104	650.1816859851199	760.5131570179561	739.7796465026647
DS_AWW	DS_GSB	Metolachlor-ESA	7.4	11.64533722	sus	2.687452826	14.49094388	3.751419298	18.0456104	399.25028556725175	552.2465640532472	546.8485610840993
DS_AWW	DS_GSB	Metolachlor-OA	7.6	12.77340023	sus	2.687452826	14.49094388	3.751419298	18.0456104	416.19442515146585	631.1641468636634	560.7430767779989
DS_AWW	DS_GSB	Monuron	6.9	11.05974906	sus	2.687452826	14.49094388	3.751419298	18.0456104	356.88993660671616	511.27970165289304	510.1719821541523
DS_AWW	DS_GSB	Nigericin	14.49094388	18.0456104	cal	2.687452826	14.49094388	3.751419298	18.0456104	1000	1000	1004.2205828551826
DS_AWW	DS_GSB	Omethoate	3.3	5.414305814	sus	2.687452826	14.49094388	3.751419298	18.0456104	51.89542409085981	116.33302676129286	130.3022103402073
DS_AWW	DS_GSB	Progesterone	11.15400121	15.30407437	cal	2.687452826	14.49094388	3.751419298	18.0456104	717.2918880749975	808.2062839067253	790.8327766293346
DS_AWW	DS_GSB	Reserpine	8.6	12.31287913	sus	2.687452826	14.49094388	3.751419298	18.0456104	500.91512307253703	598.946786908572	626.2522293259374
DS_AWW	DS_GSB	Rifaximin	9.920945189	14.48440334	cal	2.687452826	14.49094388	3.751419298	18.0456104	612.8265214000983	750.8633378000853	711.257191828131
DS_AWW	DS_GSB	Sebuthylazine	9.1	13.43700699	sus	2.687452826	14.49094388	3.751419298	18.0456104	543.2754720330727	677.5890725740207	658.2191818507481
DS_AWW	DS_GSB	Simazine	7.107315251	11.3735185	cal	2.687452826	14.49094388	3.751419298	18.0456104	374.4538293611181	533.2305373287991	525.7514131540922
DS_AWW	DS_GSB	Simazine-2-OH	4.4	5.482748523	sus	2.687452826	14.49094388	3.751419298	18.0456104	145.08819180403816	121.12117521345836	268.7093693148267
DS_AWW	DS_GSB	Sucralose	4.6531926115	7.9915400555	cal	2.687452826	14.49094388	3.751419298	18.0456104	166.53884655877673	296.63243811723873	298.305001510087
DS_AWW	DS_GSB	TCMTB	9.289497459	13.44391709	cal	2.687452826	14.49094388	3.751419298	18.0456104	559.3298290138222	678.072492723555	670.4172209322772
DS_AWW	DS_GSB	Thiabendazole	6.5	7.634752921	sus	2.687452826	14.49094388	3.751419298	18.0456104	323.00165743828757	271.6721495668723	478.47361093335127
DS_AWW	DS_HT	10_11-dihydro-10-hydroxycarbamazepine	6.1	6.771438549	sus	1.705393339	11.19513542	2.419721882	14.27268383	463.0902108286709	367.14170568431484	415.3400309196916
DS_AWW	DS_HT	2-aminobenzothiazole	6.1	4.907299525	sus	1.705393339	11.19513542	2.419721882	14.27268383	463.0902108286709	209.86970631587485	415.3400309196916
DS_AWW	DS_HT	2-hydroxybenzothiazole	6.6	7.633461634	sus	1.705393339	11.19513542	2.419721882	14.27268383	515.7786817831218	439.8680916106151	461.12641179078514
DS_AWW	DS_HT	2-methylbenzothiazole	8.2	9.261889535	sus	1.705393339	11.19513542	2.419721882	14.27268383	684.3817888373651	577.2538276101111	609.1959978418298
DS_AWW	DS_HT	5-chlorobenzotriazole	6.6	7.433206978	sus	1.705393339	11.19513542	2.419721882	14.27268383	515.7786817831218	422.97318746104185	461.12641179078514
DS_AWW	DS_HT	5-methyl-1H-benzotriazole	5.8	6.730001227	sus	1.705393339	11.19513542	2.419721882	14.27268383	431.4771282560003	363.6457590861743	387.95085365614875
DS_AWW	DS_HT	Acephate	3.1	4.546436091	sus	1.705393339	11.19513542	2.419721882	14.27268383	146.9593851019648	179.42470568370038	143.1894145248902
DS_AWW	DS_HT	Adenosine	3.2	4.227297294	sus	1.705393339	11.19513542	2.419721882	14.27268383	157.49707929285506	152.4998915823736	152.2205197097353
DS_AWW	DS_HT	Aspartame	5.029398099	5.408892559	cal	1.705393339	11.19513542	2.419721882	14.27268383	350.2734564994338	252.18765487595064	317.8304523855757
DS_AWW	DS_HT	Atrazine	8.218525948	9.787493559	cal	1.705393339	11.19513542	2.419721882	14.27268383	686.3339965835684	621.5975137120215	610.9281446026271
DS_AWW	DS_HT	Atrazine-2-OH	5.3	5.083206458	sus	1.705393339	11.19513542	2.419721882	14.27268383	378.7886573015493	224.7104637376669	342.4196396500013
DS_AWW	DS_HT	Atrazine-desethyl	5.7	6.697696225	sus	1.705393339	11.19513542	2.419721882	14.27268383	420.93943406511016	360.920279822702	378.83349514234146
DS_AWW	DS_HT	Atrazine-desethyl-2-OH	3.2	4.286562687	sus	1.705393339	11.19513542	2.419721882	14.27268383	157.49707929285506	157.49994079032706	152.2205197097353
DS_AWW	DS_HT	Atrazine-desethyl-desisopropyl	2.8	4.329593198	sus	1.705393339	11.19513542	2.419721882	14.27268383	115.3463025292942	161.13030012065977	116.10464889930745
DS_AWW	DS_HT	Atrazine-desisopropyl	4.7	5.669979018	sus	1.705393339	11.19513542	2.419721882	14.27268383	315.56249215620807	274.21476169915735	287.93977933249613
DS_AWW	DS_HT	Atrazine-desisopropyl-2-OH	2.4	2.809622604	sus	1.705393339	11.19513542	2.419721882	14.27268383	73.1955257657334	32.89479234899503	80.0075717275934
DS_AWW	DS_HT	Benzotriazole	4.758657549	5.734979556	cal	1.705393339	11.19513542	2.419721882	14.27268383	321.7436452896996	279.69866844627785	293.2595821104212
DS_AWW	DS_HT	Benzotriazole-5-carboxylic acid	3.3	5.067583397	sus	1.705393339	11.19513542	2.419721882	14.27268383	168.0347734837452	223.39239142219506	161.25322872969582
DS_AWW	DS_HT	Caffeine	4.311852677	5.197786905	cal	1.705393339	11.19513542	2.419721882	14.27268383	274.66071424834126	234.3772835167799	252.76553846616156
DS_AWW	DS_HT	Carbamazepine	7.554011349	8.678109322	cal	1.705393339	11.19513542	2.419721882	14.27268383	616.309480287128	528.0019852806498	549.0751243703654
DS_AWW	DS_HT	Carbamazepine-10_11-epoxide	6.1	7.455569504	sus	1.705393339	11.19513542	2.419721882	14.27268383	463.0902108286709	424.8598488793528	415.3400309196916
DS_AWW	DS_HT	Cefoperazone	4.313912041	6.565965269	cal	1.705393339	11.19513542	2.419721882	14.27268383	274.8777237289385	349.8065213733022	252.95204235972722
DS_AWW	DS_HT	Clarithromycin	9.074410021	8.501403238	cal	1.705393339	11.19513542	2.419721882	14.27268383	776.524442824844	513.0938058082762	691.4288190710408
DS_AWW	DS_HT	Climbazole	10	8.488620011	sus	1.705393339	11.19513542	2.419721882	14.27268383	874.0602842733888	512.0153220456453	779.4527722845664
DS_AWW	DS_HT	Dichlorvos	7.036559051	8.659599272	cal	1.705393339	11.19513542	2.419721882	14.27268383	561.7819395401544	526.4403460818398	501.2646820016414
DS_AWW	DS_HT	Dimethyl phthalate	6.644358168	9.045807447	cal	1.705393339	11.19513542	2.419721882	14.27268383	520.4530098756433	559.0236089569195	465.19752479657006
DS_AWW	DS_HT	Diphenyl phthalate	11.02638949	14.27268383	cal	1.705393339	11.19513542	2.419721882	14.27268383	982.2180699370264	1000	877.9796573009761
DS_AWW	DS_HT	Efavirenz	10.6907511	12.79715285	cal	1.705393339	11.19513542	2.419721882	14.27268383	946.849522811599	875.5137334892925	845.6945187835645
DS_AWW	DS_HT	Haloperidol	7.248833633	7.772731641	cal	1.705393339	11.19513542	2.419721882	14.27268383	584.1507858363047	451.61789791312333	520.8444876170998
DS_AWW	DS_HT	Imazalil	9.694577207	8.107493355	cal	1.705393339	11.19513542	2.419721882	14.27268383	841.8757643577733	479.86077218105993	750.3037415637289
DS_AWW	DS_HT	Irgarol	10.4	9.735195914	sus	1.705393339	11.19513542	2.419721882	14.27268383	916.2110610369496	617.1853131810965	817.76785654198
DS_AWW	DS_HT	Ketoconazole	10.2	8.107504548	sus	1.705393339	11.19513542	2.419721882	14.27268383	895.1356726551692	479.8617165019856	798.5921707027868
DS_AWW	DS_HT	L-phenylalanine	3.089756053	4.490344404	cal	1.705393339	11.19513542	2.419721882	14.27268383	145.87990929402795	174.6924128402677	142.26435921298764
DS_AWW	DS_HT	Metazachlor	8.2	10.5923857	sus	1.705393339	11.19513542	2.419721882	14.27268383	684.3817888373651	689.5039276979209	609.1959978418298
DS_AWW	DS_HT	Methamidophos	2.687452826	4.199019944	cal	1.705393339	11.19513542	2.419721882	14.27268383	103.48642551268513	150.1142136291282	105.9464853616357
DS_AWW	DS_HT	Methidathion	8.7	11.46359996	sus	1.705393339	11.19513542	2.419721882	14.27268383	737.070259791816	763.0057463844308	656.1011404210308
DS_AWW	DS_HT	Methomyl	4.1	5.608226198	sus	1.705393339	11.19513542	2.419721882	14.27268383	252.33632701086682	269.0048554942007	233.58551593440325
DS_AWW	DS_HT	Metolachlor	10.36186654	12.83743538	cal	1.705393339	11.19513542	2.419721882	14.27268383	912.1926736377442	878.9122536378196	814.109212089396
DS_AWW	DS_HT	Metolachlor-ESA	7.4	7.628509219	sus	1.705393339	11.19513542	2.419721882	14.27268383	600.0802353102436	439.45027072991655	534.8156411413802
DS_AWW	DS_HT	Metolachlor-OA	7.6	9.412172274	sus	1.705393339	11.19513542	2.419721882	14.27268383	621.1556236920239	589.9327461504139	553.3382617703124
DS_AWW	DS_HT	Monuron	6.9	8.43272819	sus	1.705393339	11.19513542	2.419721882	14.27268383	547.3917643557925	507.2998913165835	488.69135615900575
DS_AWW	DS_HT	Omethoate	3.3	4.704413666	sus	1.705393339	11.19513542	2.419721882	14.27268383	168.0347734837452	192.75281520544365	161.25322872969582
DS_AWW	DS_HT	Progesterone	11.15400121	13.29843854	cal	1.705393339	11.19513542	2.419721882	14.27268383	995.6654027423615	917.8057523280592	890.2610954445825
DS_AWW	DS_HT	Reserpine	8.6	8.764877425	sus	1.705393339	11.19513542	2.419721882	14.27268383	726.532565600926	535.3223583132016	646.6946321638453
DS_AWW	DS_HT	Rifaximin	9.920945189	11.68503325	cal	1.705393339	11.19513542	2.419721882	14.27268383	865.7297300470225	781.6874304201554	771.8985917023471
DS_AWW	DS_HT	Sebuthylazine	9.1	10.90992989	sus	1.705393339	11.19513542	2.419721882	14.27268383	779.2210365553769	716.2942094345108	693.8495005240231
DS_AWW	DS_HT	Simazine	7.107315251	8.44606791	cal	1.705393339	11.19513542	2.419721882	14.27268383	569.2380115172491	508.4253247785757	507.78621140664643
DS_AWW	DS_HT	Simazine-2-OH	4.4	4.719839091	sus	1.705393339	11.19513542	2.419721882	14.27268383	283.9494095835375	194.05421354517281	260.7495712046168
DS_AWW	DS_HT	Sucralose	4.6531926115	5.520760261090909	cal	1.705393339	11.19513542	2.419721882	14.27268383	310.6300726973362	261.6256082399859	283.695550674268
DS_AWW	DS_HT	TCMTB	9.289497459	12.10795096	cal	1.705393339	11.19513542	2.419721882	14.27268383	799.1896992843045	817.3677702251236	711.798700888337
DS_AWW	DS_HT	Tetrahexylammonium	11.19513542	13.39637191	cal	1.705393339	11.19513542	2.419721882	14.27268383	1000	926.0681065336697	894.2201016478577
DS_AWW	DS_HT	Theophylline	3.9	4.801555167	sus	1.705393339	11.19513542	2.419721882	14.27268383	231.26093862908644	200.9483617216789	215.48917264462085
DS_AWW	DS_HT	Thiabendazole	6.5	5.014196496	sus	1.705393339	11.19513542	2.419721882	14.27268383	505.2409875922317	218.88829352377837	451.9542653196013
DS_AWW	DS_HT	Trichlorfon	5.215607203	6.161489602	cal	1.705393339	11.19513542	2.419721882	14.27268383	369.89560243455054	315.682083213923	334.74739759081837
DS_AWW	DS_HT	Uracil	1.705393339	2.419721882	cal	1.705393339	11.19513542	2.419721882	14.27268383	0	0	17.348726033829564
DS_AWW	DS_ITG	10_11-dihydro-10-hydroxycarbamazepine	6.1	10.4001931	sus	1.487162253	11.19513542	1.388428496	23.31242264	475.1597133251532	411.0457494564818	459.58985225577777
DS_AWW	DS_ITG	2-aminobenzothiazole	6.1	6.433745348	sus	1.487162253	11.19513542	1.388428496	23.31242264	475.1597133251532	230.12763180201662	459.58985225577777
DS_AWW	DS_ITG	2-hydroxybenzothiazole	6.6	11.59555769	sus	1.487162253	11.19513542	1.388428496	23.31242264	526.6637699803193	465.56887066097914	496.52552315039685
DS_AWW	DS_ITG	2-methylbenzothiazole	8.2	13.8674473	sus	1.487162253	11.19513542	1.388428496	23.31242264	691.4767512768506	569.1945875389301	587.0522758002558
DS_AWW	DS_ITG	5-chlorobenzotriazole	6.6	11.30910991	sus	1.487162253	11.19513542	1.388428496	23.31242264	526.6637699803193	452.50337820925847	496.52552315039685
DS_AWW	DS_ITG	5-methyl-1H-benzotriazole	5.8	10.07290873	sus	1.487162253	11.19513542	1.388428496	23.31242264	444.25727933205354	396.11761328520083	433.7207472515206
DS_AWW	DS_ITG	Acephate	3.1	3.135811236	sus	1.487162253	11.19513542	1.388428496	23.31242264	166.13537339415683	79.70184303658058	146.05564634585218
DS_AWW	DS_ITG	Adenosine	3.2	1.909611915	sus	1.487162253	11.19513542	1.388428496	23.31242264	176.43618472519003	23.77228417307499	156.43494655563012
DS_AWW	DS_ITG	Aspartame	5.029398099	8.53186339	cal	1.487162253	11.19513542	1.388428496	23.31242264	364.8790313966882	325.827257892922	356.2523945859831
DS_AWW	DS_ITG	Atrazine	8.218525948	14.53445667	cal	1.487162253	11.19513542	1.388428496	23.31242264	693.385074227616	599.6183034740369	588.0617867418505
DS_AWW	DS_ITG	Atrazine-2-OH	5.3	7.719960362	sus	1.487162253	11.19513542	1.388428496	23.31242264	392.75322267688745	288.79463406227774	384.875378104683
DS_AWW	DS_ITG	Atrazine-desethyl	5.7	9.763415689	sus	1.487162253	11.19513542	1.388428496	23.31242264	433.95646800102037	382.00097746751163	424.46812291009525
DS_AWW	DS_ITG	Atrazine-desethyl-2-OH	3.2	2.341616699	sus	1.487162253	11.19513542	1.388428496	23.31242264	176.43618472519003	43.47694114217146	156.43494655563012
DS_AWW	DS_ITG	Atrazine-desethyl-desisopropyl	2.8	2.536270138	sus	1.487162253	11.19513542	1.388428496	23.31242264	135.23293940105717	52.35549847627253	115.25560931167334
DS_AWW	DS_ITG	Atrazine-desisopropyl	4.7	7.6836267640000004	sus	1.487162253	11.19513542	1.388428496	23.31242264	330.94835469068823	287.13738138462435	320.12133154548536
DS_AWW	DS_ITG	Atrazine-desisopropyl-2-OH	2.4	1.857951058	sus	1.487162253	11.19513542	1.388428496	23.31242264	94.0296940769243	21.415922615017465	74.84127595238637
DS_AWW	DS_ITG	Benzotriazole	4.758657549	7.950150317	cal	1.487162253	11.19513542	1.388428496	23.31242264	336.9905581445865	299.2940874688094	326.6279109975958
DS_AWW	DS_ITG	Benzotriazole-5-carboxylic acid	3.3	6.327210292	sus	1.487162253	11.19513542	1.388428496	23.31242264	186.7369960562232	225.2683413232716	166.87662726202984
DS_AWW	DS_ITG	Caffeine	4.311852677	6.848261658	cal	1.487162253	11.19513542	1.388428496	23.31242264	290.9660312620021	249.03460227817146	276.72304563984875
DS_AWW	DS_ITG	Carbamazepine	7.554011349	13.21867959	cal	1.487162253	11.19513542	1.388428496	23.31242264	624.934679117454	539.6029125120715	552.7747026325573
DS_AWW	DS_ITG	Carbamazepine-10_11-epoxide	6.1	11.42072688	sus	1.487162253	11.19513542	1.388428496	23.31242264	475.1597133251532	457.59446559355916	459.58985225577777
DS_AWW	DS_ITG	Cefoperazone	4.313912041	9.929901557	cal	1.487162253	11.19513542	1.388428496	23.31242264	291.17816246226135	389.5947519826158	276.95359753615503
DS_AWW	DS_ITG	Chlormequat	1.537038236	1.542964166	cal	1.487162253	11.19513542	1.388428496	23.31242264	5.1376309083281955	7.048700569111045	-10.843392478264548
DS_AWW	DS_ITG	Clarithromycin	9.074410021	14.139846117272729	cal	1.487162253	11.19513542	1.388428496	23.31242264	781.5480777997086	581.6192769218762	641.6732269370934
DS_AWW	DS_ITG	Climbazole	10	14.36044049	sus	1.487162253	11.19513542	1.388428496	23.31242264	876.8913552354486	591.68105541344	729.1459025809336
DS_AWW	DS_ITG	Dichlorvos	7.036559051	13.134633	cal	1.487162253	11.19513542	1.388428496	23.31242264	571.6328941723784	535.7693687951752	523.9291513422156
DS_AWW	DS_ITG	Dimethyl phthalate	6.644358168	13.60900473	cal	1.487162253	11.19513542	1.388428496	23.31242264	531.233021175902	557.4064722756934	499.48693060571503
DS_AWW	DS_ITG	Diphenyl phthalate	11.02638949	20.92560688	cal	1.487162253	11.19513542	1.388428496	23.31242264	982.6178001219026	891.1322570001139	874.6107505475154
DS_AWW	DS_ITG	Efavirenz	10.6907511	19.17355238	cal	1.487162253	11.19513542	1.388428496	23.31242264	948.0443228134851	811.2173250542171	823.2799134794607
DS_AWW	DS_ITG	Guanylurea	1.487162253	1.388428496	cal	1.487162253	11.19513542	1.388428496	23.31242264	0	0	-15.76904287094058
DS_AWW	DS_ITG	Haloperidol	7.248833633	13.29823095	cal	1.487162253	11.19513542	1.388428496	23.31242264	593.4988983679378	543.2314192283886	536.1099178750164
DS_AWW	DS_ITG	Imazalil	9.694577207	14.00472989	cal	1.487162253	11.19513542	1.388428496	23.31242264	845.4303295665466	575.4563384360663	695.5626675384922
DS_AWW	DS_ITG	Irgarol	10.4	15.22181354	sus	1.487162253	11.19513542	1.388428496	23.31242264	918.0946005595815	630.9701121584098	781.1367636128831
DS_AWW	DS_ITG	Ketoconazole	10.2	13.6745286	sus	1.487162253	11.19513542	1.388428496	23.31242264	897.4929778975151	560.3951553399941	754.1040139571234
DS_AWW	DS_ITG	Melamine	1.5	1.421451986	sus	1.487162253	11.19513542	1.388428496	23.31242264	1.3223920976253831	1.506271611965266	-14.501231251329216
DS_AWW	DS_ITG	Metazachlor	8.2	15.86686684	sus	1.487162253	11.19513542	1.388428496	23.31242264	691.4767512768506	660.3923650455067	587.0522758002558
DS_AWW	DS_ITG	Metformin	1.5	1.477379198	sus	1.487162253	11.19513542	1.388428496	23.31242264	1.3223920976253831	4.057230695089534	-14.501231251329216
DS_AWW	DS_ITG	Methamidophos	2.687452826	2.512690391	cal	1.487162253	11.19513542	1.388428496	23.31242264	123.63966734890748	51.279976067120046	103.81703494962822
DS_AWW	DS_ITG	Methidathion	8.7	17.16982366	sus	1.487162253	11.19513542	1.388428496	23.31242264	742.9808079320167	719.8229966832452	616.1119437167506
DS_AWW	DS_ITG	Methomyl	4.1	7.307186295	sus	1.487162253	11.19513542	1.388428496	23.31242264	269.1434867044889	269.96713099468707	253.08671603649827
DS_AWW	DS_ITG	Metolachlor	10.36186654	18.90325858	cal	1.487162253	11.19513542	1.388428496	23.31242264	914.1665447909863	798.8886499859484	775.8418320447026
DS_AWW	DS_ITG	Metolachlor-ESA	7.4	11.20874541	sus	1.487162253	11.19513542	1.388428496	23.31242264	609.0702606285851	447.92553991297035	544.4633936659977
DS_AWW	DS_ITG	Metolachlor-OA	7.6	13.65097636	sus	1.487162253	11.19513542	1.388428496	23.31242264	629.6718832906514	559.3208875836123	555.2274539254379
DS_AWW	DS_ITG	Monuron	6.9	12.65564427	sus	1.487162253	11.19513542	1.388428496	23.31242264	557.566203973419	513.9216741254024	515.7414877377863
DS_AWW	DS_ITG	Omethoate	3.3	4.113302305	sus	1.487162253	11.19513542	1.388428496	23.31242264	186.7369960562232	124.28728958339573	166.87662726202984
DS_AWW	DS_ITG	Progesterone	11.15400121	19.39350603	cal	1.487162253	11.19513542	1.388428496	23.31242264	995.762842635389	821.2498788195262	894.4938302459964
DS_AWW	DS_ITG	Reserpine	8.6	14.82962642	sus	1.487162253	11.19513542	1.388428496	23.31242264	732.6799966009835	613.0816235270017	609.9259818863239
DS_AWW	DS_ITG	Rifaximin	9.920945189	16.94870698	cal	1.487162253	11.19513542	1.388428496	23.31242264	868.7480683062337	709.7373946461496	719.9353038264364
DS_AWW	DS_ITG	Sebuthylazine	9.1	16.1855219	sus	1.487162253	11.19513542	1.388428496	23.31242264	784.1840532561496	674.9269000352093	643.5829745721347
DS_AWW	DS_ITG	Simazine	7.107315251	12.47436448	cal	1.487162253	11.19513542	1.388428496	23.31242264	578.9213568393868	505.6531173647444	528.0567980888648
DS_AWW	DS_ITG	Simazine-2-OH	4.4	6.154143217	sus	1.487162253	11.19513542	1.388428496	23.31242264	300.0459206975886	217.37438396024413	286.59678150000025
DS_AWW	DS_ITG	Sucralose	4.6531926115	8.1496542655	cal	1.487162253	11.19513542	1.388428496	23.31242264	326.12681391231945	308.39388685707905	314.91338191115415
DS_AWW	DS_ITG	TCMTB	9.289497459	18.09950308	cal	1.487162253	11.19513542	1.388428496	23.31242264	803.7038289848416	762.2276522352277	658.487176817621
DS_AWW	DS_ITG	Tetraethylammonium	2.239249885	1.85842273	cal	1.487162253	11.19513542	1.388428496	23.31242264	77.4711280163554	21.437436578071	58.76268077789585
DS_AWW	DS_ITG	Tetrahexylammonium	11.19513542	23.31242264	cal	1.487162253	11.19513542	1.388428496	23.31242264	1000	1000	900.9155734060772
DS_AWW	DS_ITG	Theophylline	3.9	5.370354306	sus	1.487162253	11.19513542	1.388428496	23.31242264	248.54186404242253	181.6241047979729	231.04065048309937
DS_AWW	DS_ITG	Thiabendazole	6.5	6.975854645	sus	1.487162253	11.19513542	1.388428496	23.31242264	516.362958649286	254.8543897750094	489.6786602665709
DS_AWW	DS_ITG	Uracil	1.705393339	1.864729462	cal	1.487162253	11.19513542	1.388428496	23.31242264	22.479572434524847	21.72510003750163	5.78899330196424
DS_AWW	DS_JBB	10_11-dihydro-10-hydroxycarbamazepine	6.1	5.4	sus	1.705393339	11.15400121	0.911563335	11.97080632	465.1062591440672	405.85387906638897	453.8367404070991
DS_AWW	DS_JBB	2-aminobenzothiazole	6.1	3.2	sus	1.705393339	11.15400121	0.911563335	11.97080632	465.1062591440672	206.92525411584495	453.8367404070991
DS_AWW	DS_JBB	2-methylbenzothiazole	8.2	7.8	sus	1.705393339	11.15400121	0.911563335	11.97080632	687.3612229091943	622.8669244669825	615.3627792113801
DS_AWW	DS_JBB	5-chlorobenzotriazole	6.6	5.8	sus	1.705393339	11.15400121	0.911563335	11.97080632	518.0241076595736	442.02271996648784	498.77174433398744
DS_AWW	DS_JBB	5-methyl-1H-benzotriazole	5.8	5.2	sus	1.705393339	11.15400121	0.911563335	11.97080632	433.35555003476344	387.7694586163395	424.5076244596562
DS_AWW	DS_JBB	Acephate	3.1	2.2	sus	1.705393339	11.15400121	0.911563335	11.97080632	147.59916805102856	116.50315186559764	125.60688604994904
DS_AWW	DS_JBB	Adenosine	3.2	1.2	sus	1.705393339	11.15400121	0.911563335	11.97080632	158.18273775412985	26.08104961535032	136.985099989268
DS_AWW	DS_JBB	Atrazine	8.218525948	7.975383801	cal	1.705393339	11.15400121	0.911563335	11.97080632	689.3219295289347	638.7254964540415	616.7433193160865
DS_AWW	DS_JBB	Atrazine-2-OH	5.3	3.7	sus	1.705393339	11.15400121	0.911563335	11.97080632	380.4377015192569	252.1363052409686	372.55726501034513
DS_AWW	DS_JBB	Atrazine-desethyl	5.7	5.2	sus	1.705393339	11.15400121	0.911563335	11.97080632	422.7719803316621	387.7694586163395	414.39737617121966
DS_AWW	DS_JBB	Atrazine-desethyl-2-OH	3.2	1.4	sus	1.705393339	11.15400121	0.911563335	11.97080632	158.18273775412985	44.165470065399774	136.985099989268
DS_AWW	DS_JBB	Atrazine-desethyl-desisopropyl	2.8	1.7	sus	1.705393339	11.15400121	0.911563335	11.97080632	115.84845894172464	71.29210074047397	91.44351000800663
DS_AWW	DS_JBB	Atrazine-desisopropyl	4.7	4	sus	1.705393339	11.15400121	0.911563335	11.97080632	316.9362833006492	279.26293591604275	306.7145812785765
DS_AWW	DS_JBB	Atrazine-desisopropyl-2-OH	2.4	1.1	sus	1.705393339	11.15400121	0.911563335	11.97080632	73.51418012931948	17.038839390325606	45.83875919496393
DS_AWW	DS_JBB	Benzotriazole	4.758657549	3.939083939	cal	1.705393339	11.15400121	0.911563335	11.97080632	323.144345885195	273.7547776196185	313.2641775152965
DS_AWW	DS_JBB	Benzotriazole-5-carboxylic acid	3.3	3.2	sus	1.705393339	11.15400121	0.911563335	11.97080632	168.76630745723108	206.92525411584495	148.357923830295
DS_AWW	DS_JBB	Caffeine	4.311852677	3.549637421	cal	1.705393339	11.15400121	0.911563335	11.97080632	275.8564408202225	238.54020474801968	263.0489979377006
DS_AWW	DS_JBB	Carbamazepine	7.554011349	7.021768022	cal	1.705393339	11.15400121	0.911563335	11.97080632	618.9925637564855	552.4975529778542	569.7675403944186
DS_AWW	DS_JBB	Carbamazepine-10_11-epoxide	6.1	6	sus	1.705393339	11.15400121	0.911563335	11.97080632	465.1062591440672	460.1071404165373	453.8367404070991
DS_AWW	DS_JBB	Cefoperazone	4.313912041	5.03165673	cal	1.705393339	11.15400121	0.911563335	11.97080632	276.0743950446031	372.54750624325845	263.28156728163003
DS_AWW	DS_JBB	Clarithromycin	9.074410021	7.763073099272727	cal	1.705393339	11.15400121	0.911563335	11.97080632	779.905016972632	619.5279164736362	689.1114071871967
DS_AWW	DS_JBB	Climbazole	10	7.7	sus	1.705393339	11.15400121	0.911563335	11.97080632	877.8654775650176	613.8247142419577	796.5296706137929
DS_AWW	DS_JBB	Dichlorvos	7.036559051	6.920369448	cal	1.705393339	11.15400121	0.911563335	11.97080632	564.2276391173563	543.3288807515969	533.2103403589945
DS_AWW	DS_JBB	Dimethyl phthalate	6.644358168	7.24213174	cal	1.705393339	11.15400121	0.911563335	11.97080632	522.7187852888725	572.4233036190949	502.4855149090143
DS_AWW	DS_JBB	Diphenyl phthalate	11.02638949	11.97080632	cal	1.705393339	11.15400121	0.911563335	11.97080632	986.4941246644735	1000	955.0734257181816
DS_AWW	DS_JBB	Efavirenz	10.6907511	10.63068161	cal	1.705393339	11.15400121	0.911563335	11.97080632	950.9716017084565	878.8231064442971	900.5112012273121
DS_AWW	DS_JBB	Haloperidol	7.248833633	6.891698282	cal	1.705393339	11.15400121	0.911563335	11.97080632	586.6938674652931	540.7363736479111	548.5455874690706
DS_AWW	DS_JBB	Imazalil	9.694577207	7.192017111	cal	1.705393339	11.15400121	0.911563335	11.97080632	845.5408433787038	567.8918335114237	756.7799420677702
DS_AWW	DS_JBB	Irgarol	10.4	8.6	sus	1.705393339	11.15400121	0.911563335	11.97080632	920.1997563774228	695.2046062671802	854.8910309310277
DS_AWW	DS_JBB	Ketoconazole	10.2	7.4	sus	1.705393339	11.15400121	0.911563335	11.97080632	899.0326169712201	586.6980835668836	824.9414526410591
DS_AWW	DS_JBB	L-phenylalanine	3.089756053	1.955459731	cal	1.705393339	11.15400121	0.911563335	11.97080632	146.51499277993477	94.39130665777665	124.44101775494309
DS_AWW	DS_JBB	Metazachlor	8.2	8.8	sus	1.705393339	11.15400121	0.911563335	11.97080632	687.3612229091943	713.2890267172298	615.3627792113801
DS_AWW	DS_JBB	Methamidophos	2.687452826	1.55631549	cal	1.705393339	11.15400121	0.911563335	11.97080632	103.93695033256397	58.299845285477296	78.6171843313343
DS_AWW	DS_JBB	Methidathion	8.7	9.6	sus	1.705393339	11.15400121	0.911563335	11.97080632	740.2790714247008	785.6267085174276	655.0736201869264
DS_AWW	DS_JBB	Methomyl	4.1	3.9	sus	1.705393339	11.15400121	0.911563335	11.97080632	253.43486508204143	270.220725691018	239.10319463085656
DS_AWW	DS_JBB	Metolachlor	10.36186654	10.71641676	cal	1.705393339	11.15400121	0.911563335	11.97080632	916.1638750581185	886.5754589440373	849.0769765504893
DS_AWW	DS_JBB	Metolachlor-ESA	7.4	5.7	sus	1.705393339	11.15400121	0.911563335	11.97080632	602.692665284384	432.98050974146315	559.1329312318868
DS_AWW	DS_JBB	Metolachlor-OA	7.6	7.6	sus	1.705393339	11.15400121	0.911563335	11.97080632	623.8598046905865	604.7825040169329	572.9310324345316
DS_AWW	DS_JBB	Monuron	6.9	6.8	sus	1.705393339	11.15400121	0.911563335	11.97080632	549.7748167688776	532.4448222167351	522.9255988733684
DS_AWW	DS_JBB	Omethoate	3.3	2.7	sus	1.705393339	11.15400121	0.911563335	11.97080632	168.76630745723108	161.71420299072128	148.357923830295
DS_AWW	DS_JBB	Progesterone	11.15400121	11.88871721	cal	1.705393339	11.15400121	0.911563335	11.97080632	1000	992.5773301019482	976.0529106987887
DS_AWW	DS_JBB	Reserpine	8.6	8.2	sus	1.705393339	11.15400121	0.911563335	11.97080632	729.6955017215995	659.0357653670814	646.6714536212378
DS_AWW	DS_JBB	Rifaximin	9.920945189	9.812870507	cal	1.705393339	11.15400121	0.911563335	11.97080632	869.4986565391775	804.8749072674435	785.7942705878469
DS_AWW	DS_JBB	Sebuthylazine	9.1	9.1	sus	1.705393339	11.15400121	0.911563335	11.97080632	782.613350237106	740.4156573923038	691.6041193010126
DS_AWW	DS_JBB	Simazine	7.107315251	6.74294476	cal	1.705393339	11.15400121	0.911563335	11.97080632	571.7161708636221	527.2857674715427	538.3987347058282
DS_AWW	DS_JBB	Simazine-2-OH	4.4	3	sus	1.705393339	11.15400121	0.911563335	11.97080632	285.1855741913454	188.84083366579546	272.99899736979853
DS_AWW	DS_JBB	Sucralose	4.6531926115	3.94758347	cal	1.705393339	11.15400121	0.911563335	11.97080632	311.9823907125502	274.5233230807796	301.47603385655555
DS_AWW	DS_JBB	TCMTB	9.289497459	10.04638097	cal	1.705393339	11.15400121	0.911563335	11.97080632	802.6689458959767	825.989414229332	710.8082633977843
DS_AWW	DS_JBB	Tetraethylammonium	2.239249885	0.991592897	cal	1.705393339	11.15400121	0.911563335	11.97080632	56.50107966047901	7.236441238206505	27.498750452730405
DS_AWW	DS_JBB	Theophylline	3.9	3	sus	1.705393339	11.15400121	0.911563335	11.97080632	232.26772567583888	188.84083366579546	216.46147916406034
DS_AWW	DS_JBB	Thiabendazole	6.5	3.5	sus	1.705393339	11.15400121	0.911563335	11.97080632	507.4405379564724	234.0518847909191	490.22672526362527
DS_AWW	DS_JBB	Uracil	1.705393339	0.911563335	cal	1.705393339	11.15400121	0.911563335	11.97080632	0	0	-33.43641695167972
DS_AWW	DS_JBQ	10_11-dihydro-10-hydroxycarbamazepine	6.1	5.5	sus	1.487162253	14.49094388	1.31487421	14.14224123	354.73048374038177	326.2653811553604	330.5574129633799
DS_AWW	DS_JBQ	2-aminobenzothiazole	6.1	5.4	sus	1.487162253	14.49094388	1.31487421	14.14224123	354.73048374038177	318.46954902207204	330.5574129633799
DS_AWW	DS_JBQ	2-hydroxybenzothiazole	6.6	5.8	sus	1.487162253	14.49094388	1.31487421	14.14224123	393.18083721000954	349.65287755522564	357.945858460296
DS_AWW	DS_JBQ	2-methylbenzothiazole	8.2	7	sus	1.487162253	14.49094388	1.31487421	14.14224123	516.2219683128179	443.20286315468655	457.3227142197383
DS_AWW	DS_JBQ	5-chlorobenzotriazole	6.6	5.9	sus	1.487162253	14.49094388	1.31487421	14.14224123	393.18083721000954	357.4487096885141	357.945858460296
DS_AWW	DS_JBQ	5-methyl-1H-benzotriazole	5.8	5.4	sus	1.487162253	14.49094388	1.31487421	14.14224123	331.6602716586052	318.46954902207204	314.7409339332324
DS_AWW	DS_JBQ	Acephate	3.1	3.6	sus	1.487162253	14.49094388	1.31487421	14.14224123	124.02836292261586	178.14457062288068	164.14824329855284
DS_AWW	DS_JBQ	Adenosine	3.2	3.6	sus	1.487162253	14.49094388	1.31487421	14.14224123	131.7184336165414	178.14457062288068	171.76198409861124
DS_AWW	DS_JBQ	Amitrole	1.532058071	1.424318552	cal	1.487162253	14.49094388	1.31487421	14.14224123	3.4525201428161516	8.532097181702062	7.693751462748253
DS_AWW	DS_JBQ	Aspartame	5.029398099	4.853532386	cal	1.487162253	14.49094388	1.31487421	14.14224123	272.40044070297114	275.86785117184553	275.72235507889354
DS_AWW	DS_JBQ	Atrazine	8.218525948	7.237477265	cal	1.487162253	14.49094388	1.31487421	14.14224123	517.6466268107379	461.71619208881106	458.5960518919692
DS_AWW	DS_JBQ	Atrazine-2-OH	5.3	4.9	sus	1.487162253	14.49094388	1.31487421	14.14224123	293.20991818897755	279.49038835563	289.2028105566027
DS_AWW	DS_JBQ	Atrazine-desethyl	5.7	5.3	sus	1.487162253	14.49094388	1.31487421	14.14224123	323.9702009646797	310.6737168887836	309.55734859125414
DS_AWW	DS_JBQ	Atrazine-desethyl-2-OH	3.2	3.6	sus	1.487162253	14.49094388	1.31487421	14.14224123	131.7184336165414	178.14457062288068	171.76198409861124
DS_AWW	DS_JBQ	Atrazine-desethyl-desisopropyl	2.8	3.2	sus	1.487162253	14.49094388	1.31487421	14.14224123	100.95815084083924	146.96124208972702	139.27612788043731
DS_AWW	DS_JBQ	Atrazine-desisopropyl	4.7	4.7	sus	1.487162253	14.49094388	1.31487421	14.14224123	247.06949402542438	263.89872408905313	259.49371667681993
DS_AWW	DS_JBQ	Atrazine-desisopropyl-2-OH	2.4	2.7	sus	1.487162253	14.49094388	1.31487421	14.14224123	70.1978680651371	107.98208142328495	101.36658353129752
DS_AWW	DS_JBQ	Benzotriazole	4.758657549	4.689262009	cal	1.487162253	14.49094388	1.31487421	14.14224123	251.58030101084833	263.0616083362055	262.38686768990596
DS_AWW	DS_JBQ	Benzotriazole-5-carboxylic acid	3.3	4	sus	1.487162253	14.49094388	1.31487421	14.14224123	139.4085043104669	209.32789915603425	179.06815246042694
DS_AWW	DS_JBQ	Caffeine	4.311852677	4.40965383	cal	1.487162253	14.49094388	1.31487421	14.14224123	217.2206904901449	241.26382407042092	239.9282684966033
DS_AWW	DS_JBQ	Carbamazepine	7.554011349	6.682096853	cal	1.487162253	14.49094388	1.31487421	14.14224123	466.54498437618213	418.41966746812545	414.7264273533702
DS_AWW	DS_JBQ	Carbamazepine-10_11-epoxide	6.1	5.6	sus	1.487162253	14.49094388	1.31487421	14.14224123	354.73048374038177	334.0612132886488	330.5574129633799
DS_AWW	DS_JBQ	Cefoperazone	4.313912041	4.304349736	cal	1.487162253	14.49094388	1.31487421	14.14224123	217.37905703759014	233.05449367270072	240.03510349820817
DS_AWW	DS_JBQ	Chlormequat	1.537038236	1.45158349	cal	1.487162253	14.49094388	1.31487421	14.14224123	3.8354983519902777	10.657625979427229	8.251018632460145
DS_AWW	DS_JBQ	Chlorpyrifos	12.7	11.8	sus	1.487162253	14.49094388	1.31487421	14.14224123	862.2751495394671	817.4028055525304	832.2057882940107
DS_AWW	DS_JBQ	Clarithromycin	9.074410021	8.194302092000001	cal	1.487162253	14.49094388	1.31487421	14.14224123	583.4647170824871	536.3086494113584	520.3705466523536
DS_AWW	DS_JBQ	Climbazole	10	8.8	sus	1.487162253	14.49094388	1.31487421	14.14224123	654.6432408034777	583.527841553878	593.146741433886
DS_AWW	DS_JBQ	Dichlorvos	7.036559051	6.254524608	cal	1.487162253	14.49094388	1.31487421	14.14224123	426.75253685264	385.0868529993928	383.1089135743909
DS_AWW	DS_JBQ	Dimethyl phthalate	6.644358168	5.949925256	cal	1.487162253	14.49094388	1.31487421	14.14224123	396.5920116877398	361.3407988383886	360.4457334659865
DS_AWW	DS_JBQ	Diphenyl phthalate	11.02638949	10.01533157	cal	1.487162253	14.49094388	1.31487421	14.14224123	733.5733181794994	678.2730506139366	680.076040341884
DS_AWW	DS_JBQ	Efavirenz	10.6907511	9.703071238	cal	1.487162253	14.49094388	1.31487421	14.14224123	707.762488712546	653.9297593123674	651.0068458203676
DS_AWW	DS_JBQ	Guanylurea	1.487162253	1.31487421	cal	1.487162253	14.49094388	1.31487421	14.14224123	0	0	2.6690598489090718
DS_AWW	DS_JBQ	Haloperidol	7.248833633	6.312172034	cal	1.487162253	14.49094388	1.31487421	14.14224123	443.0766022736749	389.58094955951447	395.82766977316624
DS_AWW	DS_JBQ	Imazalil	9.694577207	8.09361232	cal	1.487162253	14.49094388	1.31487421	14.14224123	631.1560121064159	528.4590438108474	568.4957462757467
DS_AWW	DS_JBQ	Irgarol	10.4	9.3	sus	1.487162253	14.49094388	1.31487421	14.14224123	685.4035235791799	622.50700222032	626.3129524883411
DS_AWW	DS_JBQ	Ketoconazole	10.2	8.7	sus	1.487162253	14.49094388	1.31487421	14.14224123	670.0233821913288	575.7320094205894	609.6086189944149
DS_AWW	DS_JBQ	L-phenylalanine	3.089756053	3.525226242	cal	1.487162253	14.49094388	1.31487421	14.14224123	123.24059615646759	172.31533396944934	163.3501907947202
DS_AWW	DS_JBQ	Melamine	1.5	1.4	sus	1.487162253	14.49094388	1.31487421	14.14224123	0.9872318198073093	6.6362636905356105	4.1059552117935
DS_AWW	DS_JBQ	Metazachlor	8.2	7.2	sus	1.487162253	14.49094388	1.31487421	14.14224123	516.2219683128179	458.7945274212634	457.3227142197383
DS_AWW	DS_JBQ	Metformin	1.5	1.5	sus	1.487162253	14.49094388	1.31487421	14.14224123	0.9872318198073093	14.432095823824026	4.1059552117935
DS_AWW	DS_JBQ	Methamidophos	2.687452826	3.1884333	cal	1.487162253	14.49094388	1.31487421	14.14224123	92.30319359622386	146.0595215743659	129.11591254032817
DS_AWW	DS_JBQ	Methidathion	8.7	7.6	sus	1.487162253	14.49094388	1.31487421	14.14224123	554.6723217824456	489.977855954417	492.65299530286006
DS_AWW	DS_JBQ	Methomyl	4.1	4.3	sus	1.487162253	14.49094388	1.31487421	14.14224123	200.92906986187114	232.71539555589948	228.68081582817086
DS_AWW	DS_JBQ	Metolachlor	10.36186654	9.320632911	cal	1.487162253	14.49094388	1.31487421	14.14224123	682.47103354714	624.115509326091	623.1097726071706
DS_AWW	DS_JBQ	Metolachlor-ESA	7.4	6.4	sus	1.487162253	14.49094388	1.31487421	14.14224123	454.7014027614138	396.42787035495616	405.0951644904773
DS_AWW	DS_JBQ	Metolachlor-OA	7.6	6.5	sus	1.487162253	14.49094388	1.31487421	14.14224123	470.08154414926486	404.2237024882445	417.64070437384527
DS_AWW	DS_JBQ	Monuron	6.9	6.1	sus	1.487162253	14.49094388	1.31487421	14.14224123	416.25104929178616	373.04037395509084	375.09957678815215
DS_AWW	DS_JBQ	Nigericin	14.49094388	14.14224123	cal	1.487162253	14.49094388	1.31487421	14.14224123	1000	1000	1002.6904356132327
DS_AWW	DS_JBQ	Omethoate	3.3	3.8	sus	1.487162253	14.49094388	1.31487421	14.14224123	139.4085043104669	193.73623488945742	179.06815246042694
DS_AWW	DS_JBQ	Progesterone	11.15400121	10.07203496	cal	1.487162253	14.49094388	1.31487421	14.14224123	743.3867496612338	682.6935517122204	691.2761066345743
DS_AWW	DS_JBQ	Reserpine	8.6	7.3	sus	1.487162253	14.49094388	1.31487421	14.14224123	546.9822510885201	466.5903595545518	485.4294618159235
DS_AWW	DS_JBQ	Rifaximin	9.920945189	8.907303407	cal	1.487162253	14.49094388	1.31487421	14.14224123	648.5638699506284	591.8930350368972	586.7086720404446
DS_AWW	DS_JBQ	Sebuthylazine	9.1	8.1	sus	1.487162253	14.49094388	1.31487421	14.14224123	585.4326045581478	528.957016620859	522.302790052808
DS_AWW	DS_JBQ	Simazine	7.107315251	6.32274415	cal	1.487162253	14.49094388	1.31487421	14.14224123	432.1937386529753	390.405133975811	387.3112365841834
DS_AWW	DS_JBQ	Simazine-2-OH	4.4	4.4	sus	1.487162253	14.49094388	1.31487421	14.14224123	223.9992819436478	240.51122768918793	244.46517631210804
DS_AWW	DS_JBQ	Sucralose	4.6531926115	4.5658488345	cal	1.487162253	14.49094388	1.31487421	14.14224123	243.469972759794	253.4405244218232	257.1782983384808
DS_AWW	DS_JBQ	TCMTB	9.289497459	8.15029904	cal	1.487162253	14.49094388	1.31487421	14.14224123	600.0050931184404	532.8782453439147	536.7576843092148
DS_AWW	DS_JBQ	Tetraethylammonium	2.239249885	2.148472576	cal	1.487162253	14.49094388	1.31487421	14.14224123	57.83607058107052	64.98592927919513	84.90551417183246
DS_AWW	DS_JBQ	Tetrahexylammonium	11.19513542	10.56975414	cal	1.487162253	14.49094388	1.31487421	14.14224123	746.5499994896215	721.4949034802	694.9028495637228
DS_AWW	DS_JBQ	Theophylline	3.9	4.1	sus	1.487162253	14.49094388	1.31487421	14.14224123	185.54892847402013	217.12373128932265	217.48957274487057
DS_AWW	DS_JBQ	Thiabendazole	6.5	5.6	sus	1.487162253	14.49094388	1.31487421	14.14224123	385.49076651608397	334.0612132886488	352.3543676900044
DS_AWW	DS_JBQ	Uracil	1.705393339	1.672253641	cal	1.487162253	14.49094388	1.31487421	14.14224123	16.782124789521433	27.860700519661286	27.047780099803994
DS_AWW	DS_JDF	10_11-dihydro-10-hydroxycarbamazepine	6.1	6.4	sus	2.687452826	11.19513542	1.928953837	12.55667516	401.1135977741672	420.6965940407168	393.1152276532402
DS_AWW	DS_JDF	2-aminobenzothiazole	6.1	3.4	sus	2.687452826	11.19513542	1.928953837	12.55667516	401.1135977741672	138.41595185756643	393.1152276532402
DS_AWW	DS_JDF	2-hydroxybenzothiazole	6.6	6.9	sus	2.687452826	11.19513542	1.928953837	12.55667516	459.8840084559929	467.74336773790856	442.8938626641867
DS_AWW	DS_JDF	2-methylbenzothiazole	8.2	8.3	sus	2.687452826	11.19513542	1.928953837	12.55667516	647.9493226378352	599.4743340900453	602.1854946986059
DS_AWW	DS_JDF	5-chlorobenzotriazole	6.6	6.8	sus	2.687452826	11.19513542	1.928953837	12.55667516	459.8840084559929	458.33401299847014	442.8938626641867
DS_AWW	DS_JDF	5-methyl-1H-benzotriazole	5.8	6.2	sus	2.687452826	11.19513542	1.928953837	12.55667516	365.8513513650719	401.8778845618401	363.24804664662906
DS_AWW	DS_JDF	Acephate	3.1	2.4	sus	2.687452826	11.19513542	1.928953837	12.55667516	48.491133683213214	44.32240446318298	94.44341758598954
DS_AWW	DS_JDF	Aspartame	5.029398099	4.782668221	cal	2.687452826	11.19513542	1.928953837	12.55667516	275.27417097714067	268.51610964093777	286.5290251091389
DS_AWW	DS_JDF	Atrazine	8.218525948	8.87698778	cal	2.687452826	11.19513542	1.928953837	12.55667516	650.1268777822955	653.7651611134554	604.0298875060425
DS_AWW	DS_JDF	Atrazine-2-OH	5.3	4.2	sus	2.687452826	11.19513542	1.928953837	12.55667516	307.0809406832461	213.69078977307322	313.4694116355425
DS_AWW	DS_JDF	Atrazine-desethyl	5.7	6.2	sus	2.687452826	11.19513542	1.928953837	12.55667516	354.09726922870675	401.8778845618401	353.29231964441846
DS_AWW	DS_JDF	Atrazine-desethyl-desisopropyl	2.8	2	sus	2.687452826	11.19513542	1.928953837	12.55667516	13.228887274117778	6.6849855054296015	64.57623657917969
DS_AWW	DS_JDF	Atrazine-desisopropyl	4.7	5.1	sus	2.687452826	11.19513542	1.928953837	12.55667516	236.5564478650554	298.37498242801826	253.73504962213502
DS_AWW	DS_JDF	Benzotriazole	4.758657549	5.094794724	cal	2.687452826	11.19513542	1.928953837	12.55667516	243.45110435369395	297.8851995440114	259.57483506678165
DS_AWW	DS_JDF	Benzotriazole-5-carboxylic acid	3.3	4.5	sus	2.687452826	11.19513542	1.928953837	12.55667516	71.99929795594345	241.9188539913882	114.3548715905265
DS_AWW	DS_JDF	Caffeine	4.311852677	4.781369791	cal	2.687452826	11.19513542	1.928953837	12.55667516	190.9332927095329	268.39393575619454	215.0921617777206
DS_AWW	DS_JDF	Carbamazepine	7.554011349	7.997887895	cal	2.687452826	11.19513542	1.928953837	12.55667516	572.019286007698	571.0475344198109	537.8726281402636
DS_AWW	DS_JDF	Carbamazepine-10_11-epoxide	6.1	7	sus	2.687452826	11.19513542	1.928953837	12.55667516	401.1135977741672	477.15272247734686	393.1152276532402
DS_AWW	DS_JDF	Clarithromycin	9.074410021	7.357436624	cal	2.687452826	11.19513542	1.928953837	12.55667516	750.7281947147828	510.78520239817925	689.2393692686176
DS_AWW	DS_JDF	Climbazole	10	7.5	sus	2.687452826	11.19513542	1.928953837	12.55667516	859.5228010924077	524.1994961745386	781.3885807369501
DS_AWW	DS_JDF	Dichlorvos	7.036559051	7.87836669	cal	2.687452826	11.19513542	1.928953837	12.55667516	511.197517884269	559.8013602525095	486.35648998501705
DS_AWW	DS_JDF	Dimethyl phthalate	6.644358168	8.16214946	cal	2.687452826	11.19513542	1.928953837	12.55667516	465.0979039568998	586.5034877712139	447.31004077343476
DS_AWW	DS_JDF	Diphenyl phthalate	11.02638949	12.55667516	cal	2.687452826	11.19513542	1.928953837	12.55667516	980.1654647860267	1000	883.5731163399911
DS_AWW	DS_JDF	Efavirenz	10.6907511	11.37192739	cal	2.687452826	11.19513542	1.928953837	12.55667516	940.7142527442533	888.5228795531149	850.1578745172119
DS_AWW	DS_JDF	Haloperidol	7.248833633	6.587362801	cal	2.687452826	11.19513542	1.928953837	12.55667516	536.148446607175	438.32622463655474	507.4899678639103
DS_AWW	DS_JDF	Imazalil	9.694577207	6.802949554	cal	2.687452826	11.19513542	1.928953837	12.55667516	823.6231551400072	458.6115469975614	750.9815212635766
DS_AWW	DS_JDF	Irgarol	10.4	9.1	sus	2.687452826	11.19513542	1.928953837	12.55667516	906.5391296378682	674.749172005552	821.2114887454961
DS_AWW	DS_JDF	Ketoconazole	10.2	7.1	sus	2.687452826	11.19513542	1.928953837	12.55667516	883.0309653651378	486.56207721678516	801.3000347412217
DS_AWW	DS_JDF	L-phenylalanine	3.089756053	2.023579102	cal	2.687452826	11.19513542	1.928953837	12.55667516	47.28705173882748	8.903626856983584	93.42355818841214
DS_AWW	DS_JDF	Metazachlor	8.2	9.5	sus	2.687452826	11.19513542	1.928953837	12.55667516	647.9493226378352	712.3865909633055	602.1854946986059
DS_AWW	DS_JDF	Methamidophos	2.687452826	1.928953837	cal	2.687452826	11.19513542	1.928953837	12.55667516	0	0	53.37134718696973
DS_AWW	DS_JDF	Methidathion	8.7	10.2	sus	2.687452826	11.19513542	1.928953837	12.55667516	706.7197333196608	778.2520741393738	651.9641297092472
DS_AWW	DS_JDF	Methomyl	4.1	4.9	sus	2.687452826	11.19513542	1.928953837	12.55667516	166.0319550468645	279.55627294914166	194.00068760863155
DS_AWW	DS_JDF	Metolachlor	10.36186654	11.23276367	cal	2.687452826	11.19513542	1.928953837	12.55667516	902.0568914280301	875.4284714697163	817.4150255714266
DS_AWW	DS_JDF	Metolachlor-ESA	7.4	10	sus	2.687452826	11.19513542	1.928953837	12.55667516	553.9166655469141	759.4333646604972	522.5396786815007
DS_AWW	DS_JDF	Metolachlor-OA	7.6	9.5	sus	2.687452826	11.19513542	1.928953837	12.55667516	577.4248298196443	712.3865909633055	542.4511326857919
DS_AWW	DS_JDF	Monuron	6.9	7.7	sus	2.687452826	11.19513542	1.928953837	12.55667516	495.14625486508845	543.0182056534153	472.76104367070917
DS_AWW	DS_JDF	Omethoate	3.3	3.2	sus	2.687452826	11.19513542	1.928953837	12.55667516	71.99929795594345	119.59724237868976	114.3548715905265
DS_AWW	DS_JDF	Progesterone	11.15400121	11.57255208	cal	2.687452826	11.19513542	1.928953837	12.55667516	995.1650511704552	907.4003683301133	896.2777908059279
DS_AWW	DS_JDF	Reserpine	8.6	7.5	sus	2.687452826	11.19513542	1.928953837	12.55667516	694.9656511832957	524.1994961745386	642.0084027071199
DS_AWW	DS_JDF	Sebuthylazine	9.1	9.8	sus	2.687452826	11.19513542	1.928953837	12.55667516	753.7360618651213	740.6146551816205	691.7870377177599
DS_AWW	DS_JDF	Simazine	7.107315251	7.739185076	cal	2.687452826	11.19513542	1.928953837	12.55667516	519.5142597488399	546.7052684591738	493.4007840941204
DS_AWW	DS_JDF	Simazine-2-OH	4.4	2.8	sus	2.687452826	11.19513542	1.928953837	12.55667516	201.29420145596	81.95982342093635	223.86786861539363
[truncated: 62,472 more rows]
