# Supplementary material for: Do experimental projection methods outcompete retention time prediction models in non-target screening? A case study on LC/HRMS interlaboratory comparison data
Source: Analyst. 2025 Jul 8;150(16):3567–77. doi: 10.1039/d5an00323g (PMC12268317; doi:10.1039/d5an00323g)
Supplement: AN-150-D5AN00323G-s001 [file AN-150-D5AN00323G-s001.zip › SI/results/NORMAN_RTI_projection_results_summary.csv]

CS_x	CS_y	RMSE_gam	MAD_gam	Q95_gam	R2_gam
DS_AW	DS_AWW	155.84382155821683	95.84924272463148	333.03135859477015	0.5685195961316156
DS_AW	DS_BIJ	81.38226780014344	105.00346326843703	123.78568981311433	0.8911220703480449
DS_AW	DS_BQW	71.80714355601175	96.63057018448232	96.48814631092424	0.9534148628400353
DS_AW	DS_DBS	24.34645396348541	37.385559662563246	36.48982279334767	0.9930135966254559
DS_AW	DS_DID	49.88568404589406	31.07580499553466	90.5824072125428	0.9275669216669473
DS_AW	DS_DP	37.62086774662404	26.24633838914514	72.63676972526218	0.9057558757430344
DS_AW	DS_EF	34.99335897772127	34.52465250214365	64.33097163928068	0.9367642804716607
DS_AW	DS_GJT	56.1384634233087	86.09185794638451	86.97096000939743	0.9944000401571047
DS_AW	DS_GS	46.50441952054704	48.394539027020336	84.67223013033708	0.9295378632088943
DS_AW	DS_GSB	43.646310755039906	38.675487032082614	79.86716180120993	0.9237948877871469
DS_AW	DS_HT	57.14992570589771	60.67737458560336	92.2984149384339	0.9646702469469212
DS_AW	DS_ITG	76.66163625191645	77.92274663232325	149.09205354435022	0.9038000588239228
DS_AW	DS_JBB	57.752458436522325	60.60934793477817	114.78991326393006	0.9236386886013199
DS_AW	DS_JBQ	131.9985457550716	90.22261605332017	256.96067459659605	0.5662335336616016
DS_AW	DS_JDF	18.826722457516695	15.764579372241355	32.968461645832804	0.9908269209495145
DS_AW	DS_JL	86.39956495304092	58.30698887299506	180.77331090675716	0.792604345283175
DS_AW	DS_JSG	122.38071509334632	67.14711891908324	248.33745338394567	0.649715103680632
DS_AW	DS_JWW	27.782305703957633	25.75800450040476	53.904786339442154	0.9884939049593227
DS_AW	DS_MT	91.74066873982544	90.24976786877446	162.29383244583923	0.9295682755570908
DS_AW	DS_Q	71.39347230955407	102.19822085203378	102.41498148107466	0.9142743997445781
DS_AW	DS_QBD	41.65735258814293	29.078919007721144	75.01384070963363	0.9665139982463689
DS_AW	DS_QDF	46.49315714753806	38.92326053723864	78.86949815485296	0.9487838913585779
DS_AW	DS_QDJ	86.38691358591946	22.48534545414582	202.24517185299	0.8094236362755167
DS_AW	DS_QJS	90.53454611374276	105.31609662054296	154.77085217528378	0.16381172557669316
DS_AW	DS_QQG	48.91339323333463	47.258764317613924	83.4022201790642	0.9305661516836158
DS_AW	DS_QQT	101.01108476099331	124.08451607962996	188.84768884242015	0.6411232679094345
DS_AW	DS_QSB	70.67471261852606	108.8166116913743	105.24650657632681	0.9501612911109516
DS_AW	DS_QV	47.97627488192419	62.00570140216476	74.3102960308957	0.9622169619432512
DS_AW	DS_STF	72.1624003949412	80.62256664594656	128.79628014326727	0.818761539168872
DS_AW	DS_TDF	47.204870545111945	56.11873676871041	78.73199229789218	0.9267894480950252
DS_AW	DS_TJQ	87.27503020851823	51.251588811361174	191.72628099820878	0.7768026531622334
DS_AW	DS_TL	69.35881744257404	81.31617997274216	90.21268493485238	0.9501750905855795
DS_AW	DS_TSF	44.005831765237396	39.01558297107986	76.14691429889328	0.964830943404476
DS_AW	DS_TSJ	50.96466709485202	65.69129330973632	86.70759346488302	0.8981662460202079
DS_AW	DS_VQL	43.11566420180726	47.93707284658155	80.24190644253522	0.9640881869918555
DS_AW	DS_YF	66.77340827277115	43.66684690633024	127.38211095580087	0.8262657535450716
DS_AWW	DS_AW	136.92843753401402	61.77991324221335	260.68081525833026	0.5685195961275396
DS_AWW	DS_BIJ	76.28605402166413	42.681089649252705	172.19585571772402	0.8669387528644442
DS_AWW	DS_BQW	96.8603491316665	56.21018146780449	219.23083375936358	0.8491972084636704
DS_AWW	DS_DBS	115.63035820866556	101.86906113251335	247.99814886607516	0.7987589458901829
DS_AWW	DS_DID	93.02652216792826	47.92130802724831	176.20003582475837	0.9069355922097088
DS_AWW	DS_DP	102.80953639349491	59.41539519380453	231.44084429874925	0.8927461997837624
DS_AWW	DS_EF	102.25110552169797	48.37539800571793	229.20068813029113	0.8952234049681683
DS_AWW	DS_GJT	157.90547381729388	93.06824598761123	342.035545214651	0.32185065989905
DS_AWW	DS_GS	67.58326180499066	33.687883405590746	154.02694991830293	0.91610641493928
DS_AWW	DS_GSB	76.16214196615347	31.271070380922563	144.08016812699364	0.9027736763390809
DS_AWW	DS_HT	111.89009431109403	56.5659703912774	250.251711017372	0.7692673205017029
DS_AWW	DS_ITG	93.29971701221847	73.2649706327685	208.01020335178197	0.8771477953322367
DS_AWW	DS_JBB	107.39462063546964	71.75368829894263	243.01083354356874	0.8338159725300027
DS_AWW	DS_JBQ	11.765429947510265	9.836846742226532	22.83632781335409	0.9972514850172615
DS_AWW	DS_JDF	134.21605847952628	125.7193503260304	256.3176514940533	0.6746074225217334
DS_AWW	DS_JL	70.10532006147585	44.18166694284786	142.040880843261	0.9341595964224271
DS_AWW	DS_JSG	12.654205031103215	10.718117712692894	25.798192682339895	0.9957707216594085
DS_AWW	DS_JWW	100.48338534130598	94.35801687331538	205.33104321646556	0.6083101811276368
DS_AWW	DS_MT	146.42538418977497	86.46586929508274	304.68544376366117	0.7924421601431537
DS_AWW	DS_Q	68.88848842551869	44.80068514949284	153.8510919709362	0.8719420183370468
DS_AWW	DS_QBD	103.91399579542255	71.94790954463365	220.54605136160905	0.7802837026078698
DS_AWW	DS_QDF	116.14359220286852	61.95878903600427	225.7539039962362	0.5635619363264213
DS_AWW	DS_QDJ	98.14829573777124	58.821661933330724	250.52331498568725	0.8957502810054688
DS_AWW	DS_QJS	43.24169146340482	39.054432720504124	71.84063346027546	0.9686669148961086
DS_AWW	DS_QQG	166.05775612132737	75.93229467651015	383.85826343744753	0.6987304689358599
DS_AWW	DS_QQT	38.864058981114766	37.41835848190444	79.81792668075437	0.9800959175788159
DS_AWW	DS_QSB	146.1634328745065	96.88805148141365	318.3624454089935	0.799476122375068
DS_AWW	DS_QV	94.74035085565383	49.07452357062992	199.98072585293212	0.7473457645382697
DS_AWW	DS_STF	89.6540601128629	97.91930509185623	159.54424886469346	0.8141826914351723
DS_AWW	DS_TDF	71.0115667030726	26.159479396643874	153.20471955539998	0.8824517772174588
DS_AWW	DS_TJQ	64.67140776645948	43.43481188043943	147.17167354807262	0.8992263161828876
DS_AWW	DS_TL	110.7130725144886	68.29463028380725	238.1628269923703	0.8034358476417569
DS_AWW	DS_TSF	129.90275073430502	70.98824659932369	268.4339087193259	0.6558451038835461
DS_AWW	DS_TSJ	92.15205035241559	55.45423614408691	161.68583179399937	0.9019168055850951
DS_AWW	DS_VQL	113.13649347447151	64.82632871138551	229.90666566407174	0.6533770696827834
DS_AWW	DS_YF	56.40838981134287	23.08417564410609	137.00213379288738	0.9469553320163213
DS_BIJ	DS_AW	78.72753687946621	66.19500755850716	144.43637596611055	0.8935042205574142
DS_BIJ	DS_AWW	78.83675529725755	38.13166399742985	172.46052496672158	0.8593520816827981
DS_BIJ	DS_BQW	35.00103146261882	28.79669452686439	67.62730106682474	0.9813328349085745
DS_BIJ	DS_DBS	32.58310351006364	36.967575384872625	60.965363690775966	0.9804692815003289
DS_BIJ	DS_DID	42.010764298905386	48.326227516299504	70.90077296651091	0.9818600635667772
DS_BIJ	DS_DP	78.98518747122203	84.45911617382113	129.6576030063372	0.957903252286375
DS_BIJ	DS_EF	75.36832553456834	85.31031693190717	123.02158612861874	0.95154027251562745
DS_BIJ	DS_GJT	69.3251625011461	44.85098181792472	146.52926111767192	0.8656446292992444
DS_BIJ	DS_GS	55.41217396991414	53.851621522600134	103.82716325760865	0.9552440672241809
DS_BIJ	DS_GSB	50.90222648625052	48.67395965046728	81.92031764495765	0.9431361038861307
DS_BIJ	DS_HT	40.255478980670745	31.305491303134907	83.16642561047743	0.9739409973664614
DS_BIJ	DS_ITG	33.421407006405516	30.992492948787607	72.73612718690046	0.9864064203181648
DS_BIJ	DS_JBB	30.10375078669449	33.8118034681444	52.08153065871315	0.9858739337674817
DS_BIJ	DS_JBQ	65.91971314635789	64.51616421256153	141.21562650508855	0.8682849501679487
DS_BIJ	DS_JDF	97.2281043557268	72.27479974589048	131.53436287952607	0.8637597918311423
DS_BIJ	DS_JL	85.65164646845592	52.3293681739102	191.33241635732924	0.8781609628778209
DS_BIJ	DS_JSG	77.96282594213635	44.46545002015767	171.84162524899597	0.8485885249026983
DS_BIJ	DS_JWW	64.19323262365502	56.5705595333752	120.69105120445295	0.7717533198931309
DS_BIJ	DS_MT	44.4646404863331	14.717516865451428	107.73895749159831	0.9713533430035242
DS_BIJ	DS_Q	24.95340785918881	24.715845919064414	53.548548278141965	0.9804428814680752
DS_BIJ	DS_QBD	35.18283052879749	22.035667558127642	68.72752565165715	0.9769858850519058
DS_BIJ	DS_QDF	87.8806342086023	26.083597932147235	129.55672309289685	0.7389655551206943
DS_BIJ	DS_QDJ	50.42860196944851	30.284332069618475	105.32507460812472	0.9623489169245235
DS_BIJ	DS_QJS	149.11406009060752	136.1868172671697	318.2941914615968	0.6663683582025699
DS_BIJ	DS_QQG	65.81730271102322	46.34154649183067	102.50925915496872	0.9438244905217661
DS_BIJ	DS_QQT	139.02966403958044	127.53296208598046	293.1684569894622	0.7906334611115567
DS_BIJ	DS_QSB	40.8063983659229	34.65591066983791	95.4791677887726	0.9795735974464662
DS_BIJ	DS_QV	47.588321758158244	42.81695442436585	81.73779649217185	0.9290524122340382
DS_BIJ	DS_STF	71.17253058230133	65.17332960723911	124.67696856238302	0.8543592252367725
DS_BIJ	DS_TDF	43.03027128396229	41.97856878374806	68.5755539819531	0.9580717040124203
DS_BIJ	DS_TJQ	65.86015351534118	75.51104410623599	127.78361833143012	0.9373331833239321
DS_BIJ	DS_TL	26.39911510326588	15.654052334460879	56.61730966767436	0.9897084546116799
DS_BIJ	DS_TSF	29.954062527211654	24.15362611451605	59.0498090466284	0.9822969956263183
DS_BIJ	DS_TSJ	57.470806256489745	47.70553890934338	96.3486821928125	0.9533969793936927
DS_BIJ	DS_VQL	90.44844622564574	36.41086518255924	143.70606403696317	0.7155435770871384
DS_BIJ	DS_YF	55.4457072815107	46.47870995526342	105.4936515133408	0.9712596674461994
DS_BQW	DS_AW	60.9211149450206	83.10021501369259	87.91083946447561	0.9496647392838264
DS_BQW	DS_AWW	98.755407161393	71.45690939041091	216.66578572038787	0.8597908483086053
DS_BQW	DS_BIJ	33.83721959432719	38.7102944777843	65.09922620398329	0.9792591071796658
DS_BQW	DS_DBS	44.81428634902619	27.47836249348254	54.99236713848393	0.9634363196808071
DS_BQW	DS_DID	33.19689729860177	19.302242953348582	74.00180137869607	0.9892341983602664
DS_BQW	DS_DP	49.44842511848236	32.24289072286975	109.31075858435322	0.9810425807355256
DS_BQW	DS_EF	43.98478680666967	27.170115951934054	99.35075000780236	0.9817013555156486
DS_BQW	DS_GJT	91.48269133103058	37.990610021312555	227.5144766472074	0.8558928362914858
DS_BQW	DS_GS	67.46426387421039	36.609926674755165	164.24575000170103	0.9505654125941251
DS_BQW	DS_GSB	43.664673754505706	33.86303473907649	76.26691482278422	0.9632851898033785
DS_BQW	DS_HT	34.19185124431357	30.09863985910872	66.56361783782373	0.9735446462645665
DS_BQW	DS_ITG	13.919627745767881	11.226400549374667	24.826893730368543	0.9971726941407139
DS_BQW	DS_JBB	12.70801487619904	15.277210988837313	18.569787616497216	0.9985540014451488
DS_BQW	DS_JBQ	82.53133667297342	76.04581801291337	162.55995677558093	0.8725496098110669
DS_BQW	DS_JDF	76.20935795314888	43.59273421940103	112.18112299913943	0.8728801436565135
DS_BQW	DS_JL	92.3504172438731	38.21530686546519	189.87637783391423	0.8626821610454948
DS_BQW	DS_JSG	88.12033193440072	57.92666465922944	187.0205890126603	0.8904422615520085
DS_BQW	DS_JWW	80.12096342534699	34.046162366725994	104.86755728516485	0.8214835720375787
DS_BQW	DS_MT	20.18948495031479	23.966368584620305	26.772671659560263	0.994314949635007
DS_BQW	DS_Q	33.26229000658419	25.95192585118908	53.16793617553493	0.981425806897348
DS_BQW	DS_QBD	28.560339334671593	36.89798127523931	42.63643630292284	0.9711053314289628
DS_BQW	DS_QDF	115.46071858239759	57.88009908915939	90.53888359118444	0.792883877781064
DS_BQW	DS_QDJ	23.919068885604638	18.812331654591276	52.80672875359458	0.9927007522425513
DS_BQW	DS_QJS	127.10902319811194	101.55665812126794	277.7346135887581	0.6084671412369058
DS_BQW	DS_QQG	58.383355363152305	36.43801809896225	131.36129658657723	0.9592244551773925
DS_BQW	DS_QQT	109.05927400491963	104.52512615768632	217.72048704131407	0.8114316823246437
DS_BQW	DS_QSB	66.82301253912591	29.50244932760453	87.44627810107139	0.9479748166504093
DS_BQW	DS_QV	69.95598505508924	99.44908552171553	111.58889398585222	0.9162753834556262
DS_BQW	DS_STF	72.01306504932084	63.0803096496615	128.1731631817819	0.8619180823502154
DS_BQW	DS_TDF	38.76794677527263	29.147918211932325	80.63270944040389	0.9833338468118582
DS_BQW	DS_TJQ	45.936806153006216	51.188046772948134	74.66098825201385	0.9707073950615183
DS_BQW	DS_TL	19.69060543531514	23.448274019446792	32.752843616704325	0.9925769575567397
DS_BQW	DS_TSF	23.131082321834107	26.336731351216276	44.357997078535696	0.9873770840067027
DS_BQW	DS_TSJ	48.37588309271601	52.15296865582691	88.43768286614332	0.9747084100509131
DS_BQW	DS_VQL	120.5849428009291	52.67999077363746	88.94159029056375	0.7748186237182744
DS_BQW	DS_YF	70.39567562131572	34.17925702287308	156.21159658868908	0.9632238141182786
DS_DBS	DS_AW	23.032619188216827	28.933867156603316	38.322905476584964	0.9930773433014776
DS_DBS	DS_AWW	118.81894017855223	101.79917216870692	231.5593858442021	0.7762902108684279
DS_DBS	DS_BIJ	36.34560186227388	44.90618692957585	64.4868672752529	0.9751944717443828
DS_DBS	DS_BQW	51.2662391312037	38.734352386345414	62.975438049150625	0.9531230189676115
DS_DBS	DS_DID	47.25350739104553	66.09062316020868	66.74803154345409	0.9648281584189193
DS_DBS	DS_DP	69.46456521200729	48.698188940345325	128.67369853617632	0.9609315005736008
DS_DBS	DS_EF	64.83403575989928	50.04279824962615	123.63460639175949	0.9609092455568474
DS_DBS	DS_GJT	88.20790014837179	103.88248903455892	176.0151319733112	0.9583567527507568
DS_DBS	DS_GS	77.23466378001383	45.44408700202364	192.98009817700535	0.9101696297811325
DS_DBS	DS_GSB	65.97568609786082	72.95732427823717	109.61206254752847	0.927814981909299
DS_DBS	DS_HT	17.974192120211697	19.64415710053019	30.32330434692848	0.995901444758675
DS_DBS	DS_ITG	44.43616934993856	57.94356522035799	75.36421354938184	0.9713624595356811
DS_DBS	DS_JBB	39.06000111722277	37.147186849671606	70.15529635733012	0.9730557154237176
DS_DBS	DS_JBQ	104.15783476983682	94.35734190344004	206.09993451988333	0.7849192601754442
DS_DBS	DS_JDF	62.13151225818215	21.124866205478355	59.54968693856641	0.9287665372249254
DS_DBS	DS_JL	101.63685852477037	61.8611881827674	194.74779936676967	0.8661243003859228
DS_DBS	DS_JSG	116.44845379988901	83.34290228703577	243.40931284008326	0.8080211527457506
DS_DBS	DS_JWW	95.45508525270516	25.934220964405274	277.75346929150624	0.7811422733908017
DS_DBS	DS_MT	55.16104165171982	40.71802096988058	86.26727141057906	0.9589738429341506
DS_DBS	DS_Q	61.2936086769071	54.92898256909666	130.62905786159487	0.9408239884527779
DS_DBS	DS_QBD	43.82398151904171	21.40315303836237	31.834782345796974	0.9335179494772189
DS_DBS	DS_QDF	111.28356257069142	24.008640450552953	73.90028617162885	0.8090744653592463
DS_DBS	DS_QDJ	63.49678102768571	32.92293096379162	169.29908737307363	0.9474109732597915
DS_DBS	DS_QJS	149.3680559898232	142.7366660585897	306.4536795684082	0.5745039639239744
DS_DBS	DS_QQG	81.28786024760126	61.1960756094023	120.82301855896733	0.9171493473137058
DS_DBS	DS_QQT	127.87577121734898	120.13538632369347	243.4962966899811	0.7345278420973284
DS_DBS	DS_QSB	54.011746475089716	60.60645339770159	98.64554200174715	0.975803116504818
DS_DBS	DS_QV	76.87005478986215	61.52438496824737	106.81376354799767	0.9187332836133383
DS_DBS	DS_STF	88.19205301450192	80.79345403556353	197.1854160483656	0.8102928203510403
DS_DBS	DS_TDF	59.836844110718104	49.68408920279355	99.68361659102916	0.9337977498437205
DS_DBS	DS_TJQ	66.17471875274934	55.64429245318329	103.15071535297265	0.9103781676930525
DS_DBS	DS_TL	27.927001145728447	35.28370894510805	40.968823892132626	0.9914720930113807
DS_DBS	DS_TSF	50.7247374090302	16.697889723062506	28.38268729187274	0.9323295525384546
DS_DBS	DS_TSJ	75.03616239988408	60.36826340987264	130.53050182126617	0.9375297102107208
DS_DBS	DS_VQL	114.46743373356183	31.166739122585444	77.40033627908277	0.8019775415448613
DS_DBS	DS_YF	70.27351056825748	53.889099795694776	149.4304005493388	0.9414522622312433
DS_DID	DS_AW	98.92835610719885	112.61384470337458	165.6148743689129	0.9250698172969956
DS_DID	DS_AWW	99.02709272644927	89.18109124397809	206.20755269450325	0.8601728555037741
DS_DID	DS_BIJ	46.11399367245925	45.12278874037464	88.00023692387536	0.9702788366113946
DS_DID	DS_BQW	26.115458084033868	23.663815401731707	54.01472921662846	0.9935044253143817
DS_DID	DS_DBS	46.374400388351894	55.46061490377873	67.43558069423575	0.9716107116177896
DS_DID	DS_DP	56.35784042178158	36.72010719372724	110.3084098792801	0.9749949231514258
DS_DID	DS_EF	51.6563422595916	31.11657859553542	98.01395704995436	0.976200340677396
DS_DID	DS_GJT	130.7377400891812	60.778408466116765	258.84454388185	0.6461765725809727
DS_DID	DS_GS	71.23624218014493	33.52605240855269	144.5665523666837	0.9644033151579205
DS_DID	DS_GSB	31.05512574209004	36.50191560577201	55.85800877550575	0.9735181292723525
DS_DID	DS_HT	40.775311087829245	53.427588924090266	62.14986896615434	0.9680227925761431
DS_DID	DS_ITG	23.745585501285433	27.151733192325576	45.77975591353698	0.9935790094923137
DS_DID	DS_JBB	23.188591189973728	19.470112922047146	42.76070417788762	0.9916677641061161
DS_DID	DS_JBQ	95.11627693522897	99.47453975093741	160.03155309056365	0.8559659773542381
DS_DID	DS_JDF	102.67378283468844	54.55319267977053	200.62725364882715	0.7647770094014046
DS_DID	DS_JL	88.14076747714164	58.532960864898904	180.18839332045707	0.7532065919551976
DS_DID	DS_JSG	80.78672540354943	92.76802253574664	146.1676866687759	0.9015124347497802
DS_DID	DS_JWW	205.4371880651846	150.12363069541132	386.94194405747095	0.27904123823344096
DS_DID	DS_MT	26.854800848663753	36.14280449753463	44.40488007120534	0.9961128410203273
DS_DID	DS_Q	51.660286018891014	47.508282115983164	102.80843831700462	0.9587904547204783
DS_DID	DS_QBD	35.76177079603721	50.02518986432583	54.18026489992954	0.9513747413028424
DS_DID	DS_QDF	94.27769898583425	63.822845903846655	172.56851567755163	0.8862083881467869
DS_DID	DS_QDJ	34.40670911451791	42.92930323338109	56.61678277591578	0.9831415015907555
DS_DID	DS_QJS	126.18676040761127	94.94834179412031	237.52126637486668	0.4625233787332937
DS_DID	DS_QQG	77.42384902861502	76.27290945448345	147.7808512896554	0.9294769406900278
DS_DID	DS_QQT	107.5776916769465	119.3165908051348	191.21718021839735	0.8175821958201189
DS_DID	DS_QSB	32.89814221299861	30.63160566946613	62.86603564762193	0.9880112668709284
DS_DID	DS_QV	63.56785413019263	79.52833114360531	101.23069811468793	0.9035794562491787
DS_DID	DS_STF	75.89372640524418	86.52559182686313	131.21959319712798	0.7600456047788378
DS_DID	DS_TDF	48.24644045665311	51.71084903451838	95.29382129007526	0.9736918167616676
DS_DID	DS_TJQ	63.55549828274011	81.87783517571704	93.77064807321842	0.9469123404762395
DS_DID	DS_TL	37.88450922590711	26.968259521637208	79.88624073029125	0.974148482991487
DS_DID	DS_TSF	38.57851144056728	31.0786197713325	68.59560615530701	0.9662574037893975
DS_DID	DS_TSJ	47.97018504657455	46.03016869118864	88.37975964656755	0.9745334470012956
DS_DID	DS_VQL	93.70766624102178	64.22559952547088	172.89684260405096	0.8507513080865905
DS_DID	DS_YF	61.1198280953631	28.987318129225773	138.54298549511464	0.9431192865737722
DS_DP	DS_AW	62.74958102795904	44.76551052980959	114.21139289495241	0.8975184551749354
DS_DP	DS_AWW	101.6617053294179	69.31709816681088	233.20524376565623	0.8625613361882258
DS_DP	DS_BIJ	62.44128210865414	47.95125553531597	127.33941357823113	0.9633233918296413
DS_DP	DS_BQW	50.76234936087977	31.25256250989004	89.77947120945853	0.9737569023015844
DS_DP	DS_DBS	74.34293733857471	70.57719550745449	126.09929456899341	0.9339370753588241
DS_DP	DS_DID	56.61575146369626	55.471002633307734	107.60297869553278	0.9760885597158614
DS_DP	DS_EF	6.735686611380671	8.674689170402463	10.327890773504578	0.9999068899059425
DS_DP	DS_GJT	102.79082869467847	96.40713126175842	204.85710766054325	0.8270579158878252
DS_DP	DS_GS	35.45852152945442	17.699706322110742	67.84999436479507	0.982345044355546
DS_DP	DS_GSB	28.301624109893183	19.64158253188476	46.13341976416164	0.9868323996082048
DS_DP	DS_HT	63.07301360465752	67.97755825741797	129.42606950331188	0.9381888421972313
DS_DP	DS_ITG	51.14615671959083	48.5655942395995	104.26189426548882	0.9781806208117297
DS_DP	DS_JBB	56.82708680882125	47.73772678589278	102.3082085222508	0.9615576970654008
DS_DP	DS_JBQ	64.32648960029766	44.0758254465641	139.451715524892	0.9139021269164664
DS_DP	DS_JDF	43.54250256349855	35.50809229663966	87.05445796947234	0.9597161770044222
DS_DP	DS_JL	75.64569519432605	50.06294733730991	131.58687808549035	0.8894860093470333
DS_DP	DS_JSG	70.45779014792703	38.55967208565303	164.6016344784801	0.9043835052943654
DS_DP	DS_JWW	71.47073213804913	87.29111898510693	119.01871168462397	0.8700469528178404
DS_DP	DS_MT	55.43069224848031	38.20593582062958	127.41671507117091	0.9703576732098456
DS_DP	DS_Q	51.63037401499807	38.15198821310488	73.86895519511098	0.9456200026869755
DS_DP	DS_QBD	40.321317337737625	44.35205339684563	70.93001881643474	0.9750010038757084
DS_DP	DS_QDF	76.67710352066617	37.87522199800111	115.78102742771036	0.8758492208279869
DS_DP	DS_QDJ	54.182454370054174	40.64104952199654	116.16442423618565	0.9608057806174418
DS_DP	DS_QJS	59.607404987639264	53.459945302162154	106.928806483165	0.8454222542450645
DS_DP	DS_QQG	70.71863262842244	70.49191746978549	156.6570524373041	0.97033528530206
DS_DP	DS_QQT	102.39813820497217	83.27175599115888	217.65553807623817	0.8524698021930619
DS_DP	DS_QSB	100.95716660610958	95.82858796984091	167.53535375251283	0.9177704976580525
DS_DP	DS_QV	42.89024439340223	34.70969656896615	93.80807952010029	0.9706301595784924
DS_DP	DS_STF	72.68161476932458	78.07112469539716	137.7846605532944	0.9067731501539555
DS_DP	DS_TDF	29.23088988514432	27.537155279117762	52.35409808244519	0.9829528671485238
DS_DP	DS_TJQ	38.94519608351399	33.54514754252354	76.348675621315	0.9787676491310662
DS_DP	DS_TL	62.94624845350586	53.421150161806565	132.5219660943023	0.950469121736029
DS_DP	DS_TSF	51.69298339083128	43.934290130793265	87.56517728384054	0.9624624675688629
DS_DP	DS_TSJ	25.213217172872277	25.46449549417357	45.03664984393002	0.9937394974451784
DS_DP	DS_VQL	76.7122202622514	44.857708882813455	106.50379946427509	0.8967039996943623
DS_DP	DS_YF	54.316825053205505	23.250154742451944	104.54601209519492	0.968887420475349
DS_EF	DS_AW	60.090231007356714	34.832381987437046	123.05430917900226	0.9148216593647642
DS_EF	DS_AWW	99.42262940164561	61.128963174427945	236.2462618192073	0.8682897387235557
DS_EF	DS_BIJ	56.19892798035613	50.92013780275158	112.42833567730398	0.9595976055439474
DS_EF	DS_BQW	41.96070099699067	28.76269067357754	75.47760149771773	0.9755531137696474
DS_EF	DS_DBS	68.77597575656405	57.30419650560119	109.42418349759396	0.9342844813610904
DS_EF	DS_DID	50.10770674230855	46.68999304066119	93.93385424409341	0.97771859655505
DS_EF	DS_DP	6.73579386819495	8.675226973146595	10.328574050715776	0.9999068925941755
DS_EF	DS_GJT	98.9852311686177	84.29132416618046	195.22390123409383	0.8329539530145649
DS_EF	DS_GS	36.552580617347544	15.344483576827782	69.68730652044914	0.9787500162482315
DS_EF	DS_GSB	24.088155480281948	18.063127269978775	39.37986068188647	0.9882589780325517
DS_EF	DS_HT	55.60867312551067	60.94249417951568	106.82190225078983	0.9380528035479873
DS_EF	DS_ITG	44.293731613436904	42.86397235400878	91.118455201255955	0.9789482653543882
DS_EF	DS_JBB	48.83146950424258	40.62207234442781	87.22591907701974	0.9641445586445563
DS_EF	DS_JBQ	62.45937818411416	35.78637793180687	133.52980509925555	0.9110787885108228
DS_EF	DS_JDF	43.85701659691979	34.880028978316666	84.22856323423717	0.9497168399123115
DS_EF	DS_JL	73.44729442515971	45.94812687110124	133.93062657839835	0.8942448114780283
DS_EF	DS_JSG	67.9822743006307	23.63241090921309	166.87339509469115	0.9095756347382788
DS_EF	DS_JWW	69.58015117291339	85.11199449766474	123.07237291660181	0.8825285277888699
DS_EF	DS_MT	48.926372820672285	29.44207071270543	120.00262906290574	0.9709556309201719
DS_EF	DS_Q	45.30731313379485	39.80539715849035	70.04242092117642	0.9500334283473343
DS_EF	DS_QBD	35.60513182665912	37.468534327770804	64.90372569300405	0.9731264601985444
DS_EF	DS_QDF	77.1447616291061	35.67173253330065	118.43240269516497	0.8682630925339073
DS_EF	DS_QDJ	46.29092755035306	26.423702841865854	95.88757983865159	0.9659199430979538
DS_EF	DS_QJS	59.361915681268684	48.44307541468871	111.4667344134024	0.8434924794922198
DS_EF	DS_QQG	64.91563174736892	58.07954913105284	147.19245821337043	0.967194344817507
DS_EF	DS_QQT	99.28511247359486	73.0768191155604	218.86601520085014	0.8534024927222927
DS_EF	DS_QSB	92.12160263514507	78.35839808584899	143.75727064134617	0.9191594687997551
DS_EF	DS_QV	43.40635239011337	46.86434529961879	88.27827117365328	0.9658284532151832
DS_EF	DS_STF	71.59846977453246	68.39541224865502	131.86315092890032	0.9049950620806781
DS_EF	DS_TDF	26.929306514393076	20.73683282987194	51.53739195219762	0.9832209630169596
DS_EF	DS_TJQ	35.50237478276985	29.47559285896313	66.51251309645956	0.9770175175258282
DS_EF	DS_TL	54.30587195298302	48.090549492828664	112.93281699951993	0.9552049805207302
DS_EF	DS_TSF	46.27885637411481	39.468454447599775	73.5953881036197	0.9504193984618331
DS_EF	DS_TSJ	22.605389901374885	24.46770496644463	45.2234273643852	0.9939429778556205
DS_EF	DS_VQL	79.13449463679048	36.72699122769971	110.22215605619614	0.8825079673794878
DS_EF	DS_YF	52.65757134150957	22.488135396858713	103.77026041453786	0.9701146621594327
DS_GJT	DS_AW	98.7847623525383	68.80698183876441	183.57981846641314	0.9397145952353962
DS_GJT	DS_AWW	180.41228629587263	95.27935437224737	404.3608939413324	0.28845457476304187
DS_GJT	DS_BIJ	55.872013059945516	32.17455377363912	113.40927324848222	0.8659224866270451
DS_GJT	DS_BQW	74.42129060381146	64.30455284864901	159.31076030015075	0.8804028216355904
DS_GJT	DS_DBS	42.105827710542364	46.91798714846053	90.27104430708201	0.9842687785416494
DS_GJT	DS_DID	112.42370894868444	59.52494823952268	225.2033819927091	0.64738437988998
DS_GJT	DS_DP	129.52270683838387	123.81359609383847	224.11173408497643	0.819608207406039
DS_GJT	DS_EF	125.74594575178936	134.2503988807433	227.39708301925214	0.818029557849996
DS_GJT	DS_GS	72.0289686640335	52.22211915337687	146.73622581972688	0.8367575293290913
DS_GJT	DS_GSB	88.91210861734842	49.92805403030199	187.7819950621859	0.7731504454344551
DS_GJT	DS_HT	36.911008668243845	9.470528858312024	91.03693724567307	0.951248482056012
DS_GJT	DS_ITG	73.52300518823495	50.67624353127087	163.01482184345465	0.8493054869711387
DS_GJT	DS_JBB	84.23259340501647	41.46837696820817	194.0276495594463	0.8647167637605394
DS_GJT	DS_JBQ	146.26120094302695	70.46942615204301	334.23170857870076	0.31073182206429617
DS_GJT	DS_JDF	30.96704418548231	20.5326853432145	61.139496478539314	0.9835771929622065
DS_GJT	DS_JL	112.50739601488527	52.7215035426379	260.3563427462395	0.6564471752095898
DS_GJT	DS_JSG	139.84273659646044	65.69502986100983	329.4228944270917	0.43123255807435223
DS_GJT	DS_JWW	32.50154863262525	40.2368887916162	62.49762482781267	0.9502298396698251
DS_GJT	DS_MT	123.81225940886954	137.4368174664702	188.9688363112222	0.8749278266994058
DS_GJT	DS_Q	67.56678995343407	30.779847333353157	156.92671574223272	0.8184794258796726
DS_GJT	DS_QBD	42.88628013524923	14.325752865568955	102.64707162245958	0.9435060962929036
DS_GJT	DS_QDF	46.944025978097216	68.00504588946762	72.00153812579136	0.911792056525048
DS_GJT	DS_QDJ	150.24888017398123	112.12596487365361	313.7462816328592	0.6991300447584115
DS_GJT	DS_QJS	199.36714684606343	208.6040618010007	343.5859663726683	0.3160046725810841
DS_GJT	DS_QQG	95.22867013222557	99.33065210025349	181.69427648081128	0.8920095050948924
DS_GJT	DS_QQT	207.12525730225528	148.2061441893467	444.42886860822443	0.2928712072794931
DS_GJT	DS_QSB	78.25346092630619	62.27304550020961	169.48724709982892	0.9057461236669575
DS_GJT	DS_QV	45.97442317888557	63.19928032997528	73.24450614431149	0.9309864553497988
DS_GJT	DS_STF	96.06466829882528	104.70420865218126	173.30074353950533	0.6891158111982923
DS_GJT	DS_TDF	82.58282693316902	50.70250361470612	175.70931525635703	0.799526949028103
DS_GJT	DS_TJQ	127.8271548776441	103.86179385161671	227.65726603616645	0.7231876503402276
DS_GJT	DS_TL	58.52452128520867	19.3407505969114	141.9554958743485	0.9279700880394299
DS_GJT	DS_TSF	53.15212322763777	16.389899677112158	127.25935923688726	0.9474539624468143
DS_GJT	DS_TSJ	91.65301439739977	68.10915383875822	198.3672582905615	0.7449898881135634
DS_GJT	DS_VQL	49.53657029139519	62.258176402787086	75.75048589483143	0.8628090894784484
DS_GJT	DS_YF	108.91508895993012	73.13429795693676	218.7563419035352	0.6878485491649574
DS_GS	DS_AW	63.633799951632014	52.39519912842373	124.7989156167413	0.9204075538701543
DS_GS	DS_AWW	70.65301168772109	37.48562633169007	167.5109194241213	0.8952897930353512
DS_GS	DS_BIJ	49.091491622434994	43.86921704448833	79.39087771351093	0.9428189727456786
DS_GS	DS_BQW	55.72146753032625	37.32491010072729	105.16837107447547	0.9500204913367506
DS_GS	DS_DBS	78.84192067921185	49.86742680279251	184.6874597670042	0.8973069425015059
DS_GS	DS_DID	64.16781167719537	30.737417302868266	132.88648526360942	0.9676173267860039
DS_GS	DS_DP	42.87879912897829	16.196451301052143	74.64745612852528	0.9783091916702081
DS_GS	DS_EF	41.848626049807976	13.621335162433041	68.47075784119941	0.9758405826960479
DS_GS	DS_GJT	76.2784387244699	69.14500280704269	157.4922842438812	0.8331445920099795
DS_GS	DS_GSB	24.088674138840123	14.402177332232434	57.07612140876147	0.9893179956169446
DS_GS	DS_HT	41.63977776655759	31.591945872301526	71.26879481075605	0.9590733259986677
DS_GS	DS_ITG	54.91854300249267	38.72557676754169	111.92650304363977	0.9670027102132221
DS_GS	DS_JBB	60.406787644775925	40.16266455564792	114.89787893268733	0.940640625201654
DS_GS	DS_JBQ	53.9409700870896	46.46596421978557	119.63948354431614	0.9302226710466044
DS_GS	DS_JDF	52.004485620304244	58.43213413959382	93.35762905591375	0.9407975797766699
DS_GS	DS_JL	95.99398685746	45.63742714651447	228.40218561097635	0.83486704325692
DS_GS	DS_JSG	72.1382090349497	34.96330431034227	160.58879353229713	0.8865675893293857
DS_GS	DS_JWW	50.168799014033695	65.90895545545868	81.19537102406241	0.9174821824845016
DS_GS	DS_MT	81.23219083052436	114.73664950583836	122.58450368608027	0.942852024465538
DS_GS	DS_Q	45.15866361116715	33.298542625351715	62.52989325503721	0.9468748746595376
DS_GS	DS_QBD	36.109627435598185	24.950601813702665	59.56391494772609	0.9737434797682674
DS_GS	DS_QDF	55.59438416600863	40.64034349844667	64.37801751345316	0.9129305722706281
DS_GS	DS_QDJ	63.17914606697436	37.14713687468118	122.36667576786961	0.9401549460806445
DS_GS	DS_QJS	73.72957792551114	52.81117496934875	156.19717514579065	0.8697590036586702
DS_GS	DS_QQG	56.58885445178691	57.99711160527835	93.80811734452989	0.977166528768074
DS_GS	DS_QQT	98.9601336176536	70.6621403114225	220.49935905587324	0.8349323944126932
DS_GS	DS_QSB	94.57410379608302	70.59455166913163	161.41208290190337	0.9161320865371616
DS_GS	DS_QV	34.838450198398135	50.20626716088559	53.55184043655753	0.9644311418187028
DS_GS	DS_STF	65.23353451575949	76.25908250351308	106.93947133296567	0.9281948709882882
DS_GS	DS_TDF	22.29035217375827	12.908516203499495	46.19969843559592	0.9870307658849345
DS_GS	DS_TJQ	43.817258727613456	48.225670422210214	80.85187193861222	0.9653355188230134
DS_GS	DS_TL	59.70634246954571	30.996218520628066	98.09756705875938	0.9424863956724873
DS_GS	DS_TSF	48.16107377773784	35.3250622857664	70.19236218384975	0.9606541328770388
DS_GS	DS_TSJ	46.65436787407591	21.01086841590012	103.67901442179317	0.9815935857512915
DS_GS	DS_VQL	59.42426809626128	38.17245688419044	71.65230158660476	0.9124222867789702
DS_GS	DS_YF	31.542798195508357	26.430654787360048	67.23352824370765	0.9829215995317475
DS_GSB	DS_AW	80.73754223270392	99.65385563851304	135.52954737964328	0.8521131548182473
DS_GSB	DS_AWW	71.46388937886287	44.375426370581444	168.35908733308733	0.8975255402269122
DS_GSB	DS_BIJ	47.10020674916361	49.67312688827092	76.77513239132249	0.933490641736942
DS_GSB	DS_BQW	41.594595731693865	44.40874845148236	66.37221350726706	0.9613632694275814
DS_GSB	DS_DBS	80.25602617560907	71.88541291637102	125.25212050125953	0.8691606158683349
DS_GSB	DS_DID	27.23647601560343	28.615354975914087	46.69556800964884	0.9722080839919606
DS_GSB	DS_DP	37.96180305463493	17.496759743790957	42.02859212515594	0.9758255522923406
DS_GSB	DS_EF	33.67087737150059	12.225708768449934	34.8533251509085	0.9767832347534169
DS_GSB	DS_GJT	90.91441221982461	57.49397075689908	191.47384876005103	0.773150445432944
DS_GSB	DS_GS	23.332790347903536	16.079796034483017	52.95494356633594	0.9892778884929146
DS_GSB	DS_HT	61.17246390484398	45.55331606102527	142.9239902340896	0.9292268641864906
DS_GSB	DS_ITG	39.42905120282371	43.325077791249676	68.9522582406909	0.9709361314917802
DS_GSB	DS_JBB	52.10908747588548	49.918835709670056	103.71753299449006	0.9480391735387099
DS_GSB	DS_JBQ	52.579225690875134	33.11441441534103	124.19052752086131	0.9348597629285124
DS_GSB	DS_JDF	51.69730484344046	51.92171384072437	87.15140047974037	0.9417183281909306
DS_GSB	DS_JL	75.57454678042612	51.9045045289154	134.80549484407823	0.8998921256773628
DS_GSB	DS_JSG	53.42266711202509	19.479652751717023	140.55094006911997	0.9483049609634733
DS_GSB	DS_JWW	67.89526421945247	80.76595100005274	104.70612688763477	0.831786398609931
DS_GSB	DS_MT	45.61800452596136	33.06755763508199	101.85384351867387	0.9767068383505912
DS_GSB	DS_Q	36.28408952205285	36.21128047228253	56.72152264516998	0.9620472744163431
DS_GSB	DS_QBD	40.05026778659065	39.69069544743184	76.77100127222275	0.964143372676967
DS_GSB	DS_QDF	78.06917404819941	50.41799014515017	127.34751062406788	0.8363396599272627
DS_GSB	DS_QDJ	47.99688287888674	30.29092082795343	104.47724183312484	0.9630246260864748
DS_GSB	DS_QJS	61.34898779785028	46.338837589563255	105.98203551525063	0.9194169966445246
DS_GSB	DS_QQG	56.98325231678945	50.8950541066029	109.43490433793879	0.9686550037344208
DS_GSB	DS_QQT	104.96805360446216	58.30911346753854	218.8183224772443	0.8426131706495451
DS_GSB	DS_QSB	88.93929685341155	69.32349851384068	144.12963993430932	0.9146990490141492
DS_GSB	DS_QV	38.51946192888246	54.999530048091906	64.73933632177572	0.9575103608395089
DS_GSB	DS_STF	59.783147180077606	75.04047947122001	100.57558856324822	0.9378905691728147
DS_GSB	DS_TDF	14.34322049348741	0.9078898750364132	5.448983623626463	0.9965572832004316
DS_GSB	DS_TJQ	43.545093942743854	33.266586112103994	85.73237991348525	0.976145376328181
DS_GSB	DS_TL	64.92895872633035	50.14259133733804	128.8746761102072	0.9079504394139722
DS_GSB	DS_TSF	52.783267538764704	56.30225591420187	99.78259107118438	0.9438517469177691
DS_GSB	DS_TSJ	25.20821915833536	15.723506034137092	58.321697792293634	0.9893766693005406
DS_GSB	DS_VQL	79.22837579982327	57.870199066698	121.00786176600481	0.85570294874385
DS_GSB	DS_YF	42.55310121019815	34.31886302171635	76.07919440346235	0.9733465329989236
DS_HT	DS_AW	57.720598890185	63.092556159969604	96.07931365479465	0.9646702469468149
DS_HT	DS_AWW	117.26642194629032	83.31437685968294	262.10003107153966	0.7880331748773138
DS_HT	DS_BIJ	41.57002668189645	35.10051333140454	91.15871429255436	0.9745852100921792
DS_HT	DS_BQW	39.302361644526464	30.91220694273924	85.9729212010819	0.9736058096193894
DS_HT	DS_DBS	18.963685082584057	19.87279379935869	33.55821614950091	0.9938443322018973
DS_HT	DS_DID	57.23593085124158	45.64013709007207	111.20224705618628	0.9512439871183883
DS_HT	DS_DP	92.49903761568022	77.21511428563711	185.19165472554613	0.8972609663172869
DS_HT	DS_EF	89.1934083273007	76.4670231773662	190.52661970610424	0.8959206948734133
DS_HT	DS_GJT	67.56529950473644	68.7331379406461	152.59773891618812	0.9374377728015204
DS_HT	DS_GS	42.46134890528988	34.8235500298893	90.75299059593317	0.9578584170997264
DS_HT	DS_GSB	53.76618709966856	58.501415531779756	95.51859935257217	0.9584181519858763
DS_HT	DS_ITG	54.04532602790345	42.722227003074806	128.88733891487018	0.965471657319023
DS_HT	DS_JBB	42.26815047324887	43.522559602221015	82.73196231597655	0.9688411067217847
DS_HT	DS_JBQ	91.44095388613088	54.36663111686798	203.78968233429947	0.8010600946832271
DS_HT	DS_JDF	62.07502839087252	28.819642198690048	68.97791679178084	0.9301889195596813
DS_HT	DS_JL	89.42353539924521	47.80616919558232	195.84034595873464	0.8930140864108105
DS_HT	DS_JSG	106.9370444491676	65.77644463432793	225.654966977645	0.7981515189302408
DS_HT	DS_JWW	57.57728655314789	36.04867317551269	75.68173748517407	0.9398215955932298
DS_HT	DS_MT	34.306410919203344	24.33277534674271	65.83695980210129	0.982652521868424
DS_HT	DS_Q	51.67879966465818	52.9344634402622	97.97743724754136	0.9563343393449868
DS_HT	DS_QBD	8.249654126962797	5.852304889322299	15.532478175207288	0.9988685917693493
DS_HT	DS_QDF	95.44413361096414	30.700578544557416	132.4068333428031	0.8460867315613966
DS_HT	DS_QDJ	53.11355021203437	20.985599998601607	129.41900196699356	0.961989490034143
DS_HT	DS_QJS	143.9623615579952	93.08914113347369	326.65347545422617	0.6620573695866336
DS_HT	DS_QQG	54.16537699147081	52.8332284585017	89.15983384909018	0.9606478225011637
DS_HT	DS_QQT	130.42843708743428	117.1189211576103	258.55658901694494	0.684546233477173
DS_HT	DS_QSB	43.33121426145727	44.587319390126474	89.98679763622837	0.9848491281946139
DS_HT	DS_QV	42.96388714069216	47.82154779516115	77.26397901443164	0.9703479469863671
DS_HT	DS_STF	70.28785530351577	56.64752575831382	147.3878132898365	0.8929457503746958
DS_HT	DS_TDF	57.327433786100485	68.4366525967644	93.14596547658702	0.9478286948371093
DS_HT	DS_TJQ	61.10928089186042	70.95157709168217	104.4360906683924	0.9125551651352275
DS_HT	DS_TL	21.29354014803987	21.291975391664813	36.87683495640631	0.9942536892894972
DS_HT	DS_TSF	10.327081448903128	5.41889007209231	21.929525527981777	0.9975851948458845
DS_HT	DS_TSJ	70.6178912652118	63.91521206938164	139.8139578186183	0.9400962728034344
DS_HT	DS_VQL	94.66820757152286	23.954657571115376	128.87404479212321	0.8743452731987456
DS_HT	DS_YF	47.3583273034568	36.42791970237169	90.00000417523174	0.9492558636583303
DS_ITG	DS_AW	76.48898301710912	70.46633544280381	163.0348180483414	0.900878374779711
DS_ITG	DS_AWW	100.95738556743922	108.39355855778189	196.67272763094317	0.876473442189344
DS_ITG	DS_BIJ	34.785344637499975	28.068865626469076	68.44877162351798	0.9813368118449098
DS_ITG	DS_BQW	14.129613757990843	11.361714954154046	22.541025484337467	0.9973150376873984
DS_ITG	DS_DBS	41.578761929634354	35.459514292469336	82.08007005247558	0.9742169930965209
DS_ITG	DS_DID	31.288533786546473	22.371116638731912	68.04987443115988	0.9835276031906847
DS_ITG	DS_DP	54.30240963366132	50.02261674627585	107.68165646559854	0.9819360224827092
DS_ITG	DS_EF	49.7393289483293	44.29910264948157	98.20931724704216	0.981524355127822
DS_ITG	DS_GJT	81.46890392586192	32.33617795698658	197.09357605507978	0.8395387945512042
DS_ITG	DS_GS	68.46584533879742	43.73637387704948	146.4326481482229	0.9570689528572218
DS_ITG	DS_GSB	43.58729988530736	41.124910105887835	69.70263102198754	0.9718714767021291
DS_ITG	DS_HT	41.60194673179783	40.493443599836944	87.73258987800624	0.9681722513970352
DS_ITG	DS_JBB	23.361544656595566	15.609347420815824	48.174444020916084	0.9948448829847876
DS_ITG	DS_JBQ	75.40023194074882	60.702703401211025	141.18158713823064	0.9121822044309392
DS_ITG	DS_JDF	60.86024738599105	40.235419514882445	98.75367950809684	0.9307471159447274
DS_ITG	DS_JL	90.76003268330633	73.08719808248777	206.50653131640576	0.8988352060620729
DS_ITG	DS_JSG	80.47546977803428	60.31815003277024	170.59841368486929	0.9119342042961309
DS_ITG	DS_JWW	68.62578189133859	35.44494598247014	116.82914191072615	0.9030444572623507
DS_ITG	DS_MT	38.672780242083064	21.55948535349397	36.12732703765764	0.980289965404519
DS_ITG	DS_Q	28.66645255659827	22.87855907118467	45.386083799496745	0.9871334692918302
DS_ITG	DS_QBD	32.27948414559024	24.91986007514829	61.938277521705075	0.9772771830862935
DS_ITG	DS_QDF	98.25401416161024	46.12018121602579	145.8428330690528	0.8185878906174343
DS_ITG	DS_QDJ	21.03088216395801	19.274362089912866	39.88164288443902	0.9943514596942172
DS_ITG	DS_QJS	81.92621001492668	48.94120831322989	163.31581663356346	0.8690451050855983
DS_ITG	DS_QQG	68.97184257600752	26.710752992113164	144.36064794724302	0.9256895256072734
DS_ITG	DS_QQT	104.32994032916388	80.66941233103194	225.89590531472538	0.8622121474743959
DS_ITG	DS_QSB	35.66522574644597	20.02261852767914	75.99791155606793	0.9878649688905888
DS_ITG	DS_QV	60.36617331640433	79.95170922104046	99.60613667870061	0.9471918239776411
DS_ITG	DS_STF	60.431156005313966	46.47496419739329	97.71298651186382	0.9201998674552379
DS_ITG	DS_TDF	50.35115645834545	37.13763964267045	99.18450776556364	0.9803305937331305
DS_ITG	DS_TJQ	58.41599104225416	56.35005499272566	111.26270948539009	0.9642845423690394
DS_ITG	DS_TL	28.75437116972998	31.49315629012021	55.095377455647785	0.9895517321391324
DS_ITG	DS_TSF	26.07426720716691	24.738274597009784	49.68382737254775	0.9879255417326163
DS_ITG	DS_TSJ	44.348674763516705	37.46157074440644	77.99364341082874	0.9771368400269483
DS_ITG	DS_VQL	100.15705340255447	48.14538022500811	164.7910282614824	0.8464802394289485
DS_ITG	DS_YF	80.11066312339877	29.531841629042308	196.49166146789264	0.9378757366385634
DS_JBB	DS_AW	60.28304199781116	29.092200514958265	157.68497554704	0.9220068085408828
DS_JBB	DS_AWW	104.05094264789635	53.40647714428742	226.9542871863017	0.8536717807170497
DS_JBB	DS_BIJ	29.762557429031705	33.78518776765278	51.366150183776284	0.9857490100112671
DS_JBB	DS_BQW	13.467960984717811	16.629150846520773	19.473436078456594	0.9985262221899852
DS_JBB	DS_DBS	30.687128310341187	26.89193483162461	67.86512943469482	0.984089484079273
DS_JBB	DS_DID	20.3418280748921	12.00029359826021	43.02027751189266	0.9954565009432498
DS_JBB	DS_DP	57.84124644470295	48.47168847502734	104.97986249532299	0.9689495559659559
DS_JBB	DS_EF	53.28367768224422	56.551177924571434	96.13619821561647	0.9686280220403193
DS_JBB	DS_GJT	105.83831585446046	43.68374922134583	259.19682022013313	0.8486828501211703
DS_JBB	DS_GS	69.50328152498295	36.380506295078554	164.69896320839817	0.9462395251179646
DS_JBB	DS_GSB	51.44321859078998	50.76384534103241	76.54012577720077	0.956174244233507
DS_JBB	DS_HT	32.85311284336985	19.16478578568749	70.70156047872194	0.9756275674232882
DS_JBB	DS_ITG	26.376840959232673	17.9816404697327	58.367649243141976	0.9939371949277738
DS_JBB	DS_JBQ	89.93659573588562	63.070234597329716	186.0622918707972	0.8640611783268294
DS_JBB	DS_JDF	75.76303893888866	33.32736726364324	122.36234968936876	0.8970922935016247
DS_JBB	DS_JL	79.9481867612128	43.80839425693921	170.40547522614793	0.9138581631731343
DS_JBB	DS_JSG	94.66283217976154	45.20288266022199	210.1835885747782	0.8821147320618653
DS_JBB	DS_JWW	89.12710303106796	84.25960526304675	149.27618960964503	0.8338454112317785
DS_JBB	DS_MT	49.7999767666076	25.240421631945612	92.30982439671523	0.9787428849591138
DS_JBB	DS_Q	27.404987881769337	23.98503977091369	39.669868711158244	0.9884390822548903
DS_JBB	DS_QBD	25.49908103884088	11.493824624219538	52.67317733791911	0.9809499515058765
DS_JBB	DS_QDF	116.77002907629976	52.174660345696026	205.34515331427602	0.8041372271163395
DS_JBB	DS_QDJ	23.10805061839645	21.637611211894704	42.77179113424912	0.9915974427236365
DS_JBB	DS_QJS	141.47162871341803	123.45344296401584	302.83934792365244	0.6245661948233395
DS_JBB	DS_QQG	69.86532996139945	48.76235626509717	132.9107261072709	0.9507212307400057
DS_JBB	DS_QQT	116.94332729257904	102.28213586379259	254.322084137458	0.8512035124406676
DS_JBB	DS_QSB	40.32847140412747	39.45863874688052	73.25870801096684	0.9885873056043322
DS_JBB	DS_QV	66.14536348936335	67.69869724322456	118.97984671582056	0.9330466640252534
DS_JBB	DS_STF	68.81745761117773	55.415524329996025	114.78919286711468	0.8790533604958688
DS_JBB	DS_TDF	53.38036681054228	51.61490920735928	78.65752515847986	0.9567167658860827
DS_JBB	DS_TJQ	58.17221171308634	71.07122171088474	85.1072608666785	0.9488087759460059
DS_JBB	DS_TL	18.40342576392801	12.853094009810548	41.395891764021485	0.9940440180136388
DS_JBB	DS_TSF	23.45513128665267	15.574974814828114	54.74310275459905	0.9875767422501364
DS_JBB	DS_TSJ	63.3372664227213	58.037556081210425	104.18087455803331	0.9565091228739302
DS_JBB	DS_VQL	127.86461584386146	51.037939982691434	242.18463204400658	0.7719414743042593
DS_JBB	DS_YF	64.90183116166497	43.804408558773204	140.69955522330153	0.9581011718870661
DS_JBQ	DS_AW	163.35607111065687	99.82665795194154	307.9848276242458	0.43756805414982564
DS_JBQ	DS_AWW	14.100377521130687	12.66776911632467	30.1008526712953	0.9967419316963425
DS_JBQ	DS_BIJ	72.38547053096941	78.73133492126132	141.36082751564993	0.872830379458455
DS_JBQ	DS_BQW	83.44361024494768	67.0555080264464	175.09429766700134	0.885260551782898
DS_JBQ	DS_DBS	110.73385746508389	93.2477964183905	211.13834837494915	0.8277202674659305
DS_JBQ	DS_DID	96.49220999154541	92.45087997533508	170.850564625181	0.8900060006464854
DS_JBQ	DS_DP	75.05786450505458	31.907413380207576	184.4428316864811	0.9392147975712333
DS_JBQ	DS_EF	75.44366832721214	26.491306411814172	188.50258457861122	0.9345151856336378
DS_JBQ	DS_GJT	145.21615116200704	92.66316419861047	318.78655780832173	0.3909720727999605
DS_JBQ	DS_GS	58.31238483920485	33.57567831036461	119.39420723717868	0.9450400895516581
DS_JBQ	DS_GSB	63.82863506945749	38.00956985324992	137.66493924674674	0.9392303675956224
DS_JBQ	DS_HT	94.85547458649584	68.81459160250614	200.83612416595724	0.7954559881021804
DS_JBQ	DS_ITG	80.60921815524247	61.36665801156818	150.10162849370866	0.9121822044325921
DS_JBQ	DS_JBB	94.14196196436019	62.931452178959425	193.5373662545985	0.8726314090287658
DS_JBQ	DS_JDF	100.84649020863849	93.04520056968119	203.3109644838525	0.7912923158437775
DS_JBQ	DS_JL	76.36862524127446	58.44217128043855	156.1763622100047	0.9327876302105571
DS_JBQ	DS_JSG	13.11121134025563	12.112620707723815	25.205151625398695	0.9979924657556359
DS_JBQ	DS_JWW	92.84901656987452	74.6110249378971	194.9372316290257	0.7073967301714487
DS_JBQ	DS_MT	129.1398804389554	72.34529634699331	272.44144976291665	0.8255278870309358
DS_JBQ	DS_Q	60.61856543808843	50.74759035056848	125.451174978405	0.9198874335730622
DS_JBQ	DS_QBD	68.96962469972541	25.828220575117143	159.94544955877367	0.9070899245700754
DS_JBQ	DS_QDF	107.76022779225846	62.80936676799844	209.1799950491188	0.6737142313533822
DS_JBQ	DS_QDJ	90.93813934823184	58.87419094396775	219.01928350919877	0.9195078715201513
DS_JBQ	DS_QJS	36.86773110395778	27.164353714735167	82.19724226274205	0.9719701625353296
DS_JBQ	DS_QQG	125.6074429820395	66.67465543219157	278.68434313764254	0.7715220089229347
DS_JBQ	DS_QQT	51.50664846322103	45.11312991562185	83.90894381032179	0.9547580104330967
DS_JBQ	DS_QSB	137.02475163152155	103.43664704414499	294.35404162394013	0.8315750621692023
DS_JBQ	DS_QV	76.53891171078166	61.04902679847128	161.3676224522207	0.8431133409315038
DS_JBQ	DS_STF	83.47457407003517	92.66368469144588	148.66468489574305	0.8466484816887638
DS_JBQ	DS_TDF	58.68891394622557	31.98173105095529	119.5531903077904	0.9242789896338144
DS_JBQ	DS_TJQ	53.98259265521452	33.351919556337634	130.97151420054826	0.9450807406125148
DS_JBQ	DS_TL	102.81106115679925	105.84274760822105	194.43990446906193	0.8192514525152083
DS_JBQ	DS_TSF	86.60167742311711	61.90232182659345	186.44076022052917	0.8526726405572767
DS_JBQ	DS_TSJ	79.88016687152044	40.72331730740593	127.79200230801534	0.9332445477018548
DS_JBQ	DS_VQL	103.81532222016364	59.10857399781613	209.8568884335665	0.7339063000077031
DS_JBQ	DS_YF	45.38277556663438	23.621101076109806	87.59384119773097	0.966646418850451
DS_JDF	DS_AW	25.797549272097843	24.093762799741306	43.45191127429309	0.9899778045514902
DS_JDF	DS_AWW	172.45996276555823	212.3922114928813	322.49984622441673	0.6133397210739899
DS_JDF	DS_BIJ	101.6482836380046	68.77355812806867	144.9601670082672	0.84586494353012
DS_JDF	DS_BQW	93.86131549079077	72.7573605853943	101.54232141219374	0.865161651451532
DS_JDF	DS_DBS	67.10948607165524	25.945197404504896	65.61668910517231	0.9298410736226461
DS_JDF	DS_DID	76.19892779620609	53.7431841996359	158.19717174094617	0.8671267790092837
DS_JDF	DS_DP	61.38277396507779	55.986248678618935	117.51418488129124	0.9465772706269411
DS_JDF	DS_EF	57.657169050316874	38.66917160092391	111.29556332236984	0.9457950478889733
DS_JDF	DS_GJT	129.01007722360384	100.48880523976229	220.6177900937971	0.770765890298117
DS_JDF	DS_GS	53.795806671173565	50.002856723413174	105.18757724782554	0.9381642563115802
DS_JDF	DS_GSB	63.42380931725195	74.11097383888405	104.69274695832249	0.9313306390262259
DS_JDF	DS_HT	77.06617197171744	26.795642196896086	95.6493656907561	0.9098832485412072
DS_JDF	DS_ITG	63.39257818420404	44.866083858491486	97.7100013451485	0.9307471159448263
DS_JDF	DS_JBB	87.1941790300207	68.65063270433124	117.13628261294699	0.8723846178933222
DS_JDF	DS_JBQ	108.41527608317382	140.96015527397452	188.83076187001	0.7829184387693381
DS_JDF	DS_JL	87.91843583563889	42.5203579014212	199.48563083416877	0.8938245832782097
DS_JDF	DS_JSG	124.3003916818562	109.01709008410754	229.5221746981294	0.7116647589815059
DS_JDF	DS_JWW	14.34296934275832	11.996724741803627	27.426031649396858	0.9955635794324649
DS_JDF	DS_MT	74.03667247396388	62.035674563958636	132.78905235224684	0.9348568348973134
DS_JDF	DS_Q	83.28078442405535	89.52038617114661	120.34899756464435	0.8604221264136291
DS_JDF	DS_QBD	52.32181817273709	28.76958882560461	62.33100431696825	0.9421617273765841
DS_JDF	DS_QDF	39.74873997844731	12.600780608381429	63.251843200288064	0.9728844688544307
DS_JDF	DS_QDJ	115.60762689585839	35.204056097608955	219.6384366781719	0.7751349698472956
DS_JDF	DS_QJS	105.06562565611343	73.69742254987851	223.5431538489307	0.7485951634075868
DS_JDF	DS_QQG	38.18549725907606	39.150871784588915	70.94136760386269	0.9797068787221603
DS_JDF	DS_QQT	191.51565056417164	195.47241137019245	322.36163819334723	0.4882422929810149
DS_JDF	DS_QSB	91.78497755487813	48.723114140110575	130.72700766201683	0.9211087836415933
DS_JDF	DS_QV	31.375240997199114	32.412097663866504	56.291857215116465	0.9835004052475989
DS_JDF	DS_STF	71.80660742543046	60.95345012948299	169.30074309104776	0.8936126860955973
DS_JDF	DS_TDF	68.07969939991763	85.80691566895997	114.76059942635776	0.9196876337351529
DS_JDF	DS_TJQ	102.98069702157866	128.66576394346225	161.18615329967957	0.8443186790602806
DS_JDF	DS_TL	112.65641628533861	52.721932731212625	164.9480693854749	0.7861642335220334
DS_JDF	DS_TSF	70.99506349907752	21.937242622290608	91.68237968584003	0.9122134849373507
DS_JDF	DS_TSJ	56.109061286651176	53.08919084448801	101.82528020749683	0.9560598464198081
DS_JDF	DS_VQL	35.395105781850766	9.344699498175174	61.06368418700593	0.9805403131464805
DS_JDF	DS_YF	75.34622730878458	88.05190069033952	137.90517095231033	0.8906678552320556
DS_JL	DS_AW	103.98435965597724	60.82701641341843	210.9340828171033	0.7468375574759215
DS_JL	DS_AWW	58.13173543182774	55.79038891702762	105.84961184354964	0.9354961208161843
DS_JL	DS_BIJ	74.99012942598652	50.15250886969221	155.60518784065306	0.8529522055680896
DS_JL	DS_BQW	102.44531455695919	55.665496170702276	227.542279794103	0.8489445855481665
DS_JL	DS_DBS	118.74294705668237	66.45272009702865	234.67443194569302	0.8377624596715867
DS_JL	DS_DID	74.57959187398285	36.503538352904044	157.98988420703017	0.7676306474530825
DS_JL	DS_DP	80.21360255393557	69.09087325424333	156.03599103416315	0.8933468817594311
DS_JL	DS_EF	77.39294054903115	59.31965046249369	155.45210425021483	0.8969789179698555
DS_JL	DS_GJT	131.80370367925448	54.42934578986273	325.1715414297616	0.6232632102568301
DS_JL	DS_GS	85.73985889229223	43.14060691708859	205.3048287804376	0.8450110412630871
DS_JL	DS_GSB	68.77000512344718	43.70599952736984	125.01774163970889	0.8998839043960623
DS_JL	DS_HT	93.46293276741316	36.73169974381691	192.46530079956122	0.885978709964836
DS_JL	DS_ITG	88.46819969223932	64.03840920121426	182.28300358926924	0.9205018606158087
DS_JL	DS_JBB	86.7691248700276	47.712981611788734	172.36871446078206	0.9091104683256648
DS_JL	DS_JBQ	63.21802933699766	57.41540054288365	122.5813309910863	0.9208113883445441
DS_JL	DS_JDF	88.63153941329547	41.246837738926644	175.99521961584563	0.8699837728062243
DS_JL	DS_JSG	62.11633059528243	49.24663146589268	90.45316273582867	0.9363407998275292
DS_JL	DS_JWW	94.41184548934166	63.13666657305747	187.743854829393	0.723813154350149
DS_JL	DS_MT	107.86914957288093	27.623439280806082	259.89937101557143	0.903662029293793
DS_JL	DS_Q	65.66672250631063	46.882134123602	144.59370569201545	0.9275593224916506
DS_JL	DS_QBD	79.90024647359245	46.029161897555575	181.36954031745847	0.8949594180610194
DS_JL	DS_QDF	94.58728783094777	42.14047565561658	217.28143708223223	0.7647338766904168
DS_JL	DS_QDJ	98.00489468576025	79.76311423191953	227.84805962320866	0.9150019088435739
DS_JL	DS_QJS	64.86941872024106	48.246944898093346	133.28407352556042	0.9077420168926562
DS_JL	DS_QQG	102.20707437461968	69.67242182143826	217.72174752013382	0.8485033415824607
DS_JL	DS_QQT	99.12433333663166	85.74175037937557	211.37281508255518	0.8518525645621782
DS_JL	DS_QSB	101.2821336041251	44.31101666538932	223.20304690045458	0.9205257252429574
DS_JL	DS_QV	81.58669304174158	54.667811607272256	183.1615685807381	0.8487068692126994
DS_JL	DS_STF	69.7131826391581	82.65731093634642	128.57110417394912	0.9015732508999361
DS_JL	DS_TDF	72.40566900378768	44.80125847283456	153.3571921847684	0.9078800029497808
DS_JL	DS_TJQ	95.49737418324234	114.8621241581297	149.65648557002334	0.8893608582313076
DS_JL	DS_TL	110.324569185672	54.92617255377087	231.5224914259115	0.8558850069964411
DS_JL	DS_TSF	133.96369477985465	55.817018344564026	243.46075746070926	0.7330314256500751
DS_JL	DS_TSJ	74.8825850953492	47.375535166219976	187.28291749322906	0.9163372948839694
DS_JL	DS_VQL	75.62116997110144	42.66879512841095	138.71328783667107	0.8638664283629746
DS_JL	DS_YF	75.82252648917391	69.33550524054402	147.4702427983019	0.8880713031610146
DS_JSG	DS_AW	120.93374008841617	71.59215259941575	217.9147844526742	0.6497151036799252
DS_JSG	DS_AWW	13.062623563566246	9.51325314223812	26.604272498998355	0.9956840948786377
DS_JSG	DS_BIJ	75.06361143119884	52.705364668166354	158.6324077956617	0.8485885249022849
DS_JSG	DS_BQW	86.18357263308383	45.592457570205084	188.9780585604002	0.8874800680406237
DS_JSG	DS_DBS	110.62619234050759	93.70913619233696	221.60383116919147	0.8285183975188318
DS_JSG	DS_DID	79.67738794571653	41.432333474343764	152.34309838999565	0.9324427189609322
DS_JSG	DS_DP	77.1646299685693	43.5586333977531	181.6401642793004	0.9072246189633905
DS_JSG	DS_EF	75.80515164183853	38.414841072377484	182.50167114865923	0.9108498142927486
DS_JSG	DS_GJT	138.96721949503487	73.88167177958013	323.76229391185404	0.4494204508686483
DS_JSG	DS_GS	65.89682153565968	30.57986640200696	164.97709155377308	0.8887349618924426
DS_JSG	DS_GSB	55.42146861036214	22.42062250570362	118.7549835567664	0.9540067493127149
DS_JSG	DS_HT	121.86098401916288	66.32853725470481	275.08200885009774	0.7159379657334514
DS_JSG	DS_ITG	77.10052122924085	57.32360123956595	160.75153634493267	0.9114180746466256
DS_JSG	DS_JBB	95.02671139154107	57.810522483648	201.26655603370597	0.8681534901840676
DS_JSG	DS_JBQ	13.53910919857561	12.018756583077723	25.156123650966954	0.9974118788583763
DS_JSG	DS_JDF	109.75776166412697	52.841896845308966	214.21241552476823	0.7191364318135908
DS_JSG	DS_JL	65.02749943806883	44.37977178172105	134.59009056314557	0.9435173332916115
DS_JSG	DS_JWW	106.55466512151479	73.93359342391483	199.7824404765077	0.6581768717159707
DS_JSG	DS_MT	134.79578533702403	75.25696019927732	267.9005084663219	0.8194402719981616
DS_JSG	DS_Q	71.49092278118434	49.46879262163411	162.81627516986447	0.8950772574369193
DS_JSG	DS_QBD	74.29856335735755	37.828589887814964	170.1413115674418	0.8244744108630417
DS_JSG	DS_QDF	111.44867717477777	62.50793935298562	230.71722362951272	0.6489596465422709
DS_JSG	DS_QDJ	93.34346511532823	54.08790298776387	203.14688362302192	0.9147079559265155
DS_JSG	DS_QJS	38.599753306340595	36.82144471071285	83.66977642683793	0.9519992899721772
DS_JSG	DS_QQG	123.71365447891115	59.75987122618693	292.39902216111363	0.7823524269474829
DS_JSG	DS_QQT	55.748345971111625	43.457520361567035	100.80101681288001	0.9383679756987756
DS_JSG	DS_QSB	140.31255009541667	87.41093756993675	311.80375654186787	0.8234168090450457
DS_JSG	DS_QV	85.45824202216744	54.10544734849951	204.91890474861316	0.8014247667926356
DS_JSG	DS_STF	76.21699858279082	87.6219000171249	139.98735636097078	0.8703972621199912
DS_JSG	DS_TDF	55.434579301939465	18.728174004164106	129.9385719811645	0.9334561968855748
DS_JSG	DS_TJQ	55.43181351456837	31.422324100355034	132.05128986661663	0.9290168398720148
DS_JSG	DS_TL	108.04533313432972	68.87587892080143	232.0468476137852	0.8047391873347411
DS_JSG	DS_TSF	108.19098208096189	44.01703164151226	225.6287537401651	0.7258380430387288
DS_JSG	DS_TSJ	82.29887549611277	49.52838177607856	158.44940588692654	0.9234078598193622
DS_JSG	DS_VQL	99.77010472452946	61.95972923751344	185.84348630973733	0.7450528863795178
DS_JSG	DS_YF	46.18980627773774	28.55559219903904	99.11551962600845	0.937451905939037
DS_JWW	DS_AW	28.757464657769795	36.39718748017272	44.632906186054	0.9887853950328699
DS_JWW	DS_AWW	129.5270679083069	100.26365346176183	271.9370813727668	0.5904073521787787
DS_JWW	DS_BIJ	81.7758480030266	57.19288161849407	126.46201525346024	0.7195725347216236
DS_JWW	DS_BQW	104.99877379599384	86.64042000049056	129.00409564473554	0.7655573405996421
DS_JWW	DS_DBS	125.81567905599164	28.871311669050037	381.2754638274693	0.7358321324360206
DS_JWW	DS_DID	164.77194573361987	155.63838448679667	304.60101644952033	0.20357945474482375
DS_JWW	DS_DP	69.04703487368823	72.11650031179313	127.45720729092433	0.9071075565807405
DS_JWW	DS_EF	63.084886934540755	52.72372075981574	121.61769940147526	0.9195529052249861
DS_JWW	DS_GJT	52.26129796503433	62.571598305691495	78.64473116265174	0.944746437283205
DS_JWW	DS_GS	48.593609578252426	42.89622142259139	91.60165687323348	0.9465485039466398
DS_JWW	DS_GSB	60.123019156902	55.90647842186597	131.8816441646948	0.9105198816399203
DS_JWW	DS_HT	64.50460309842055	27.383098833321466	73.94208459721047	0.9319105339000276
DS_JWW	DS_ITG	79.77703983766213	48.49718853239736	119.41389963579394	0.888872943894722
DS_JWW	DS_JBB	114.0462623954007	75.41058715032608	182.4223633576298	0.7514702318341873
DS_JWW	DS_JBQ	109.2252353404897	80.68231122892358	216.39669295702413	0.7073967301714997
DS_JWW	DS_JDF	15.26044900727921	9.642693878176988	31.653130012599078	0.995530990298955
DS_JWW	DS_JL	135.25286952441525	47.69941589405003	282.401981068204	0.6565260702239907
DS_JWW	DS_JSG	133.77546861119876	81.45261204312195	263.23988149034636	0.6492646289120093
DS_JWW	DS_MT	59.09978320613112	90.64279140043665	90.30387972926121	0.933206276688024
DS_JWW	DS_Q	84.98787884391413	53.480367534976175	147.08070493059594	0.77778105452684
DS_JWW	DS_QBD	60.37533065706129	22.7707606648109	61.10708137653551	0.932574259342422
DS_JWW	DS_QDF	52.66199252467493	9.845489406930515	131.5825379542565	0.9168928821760544
DS_JWW	DS_QDJ	156.72803574573118	44.295042285358925	293.1204166201054	0.5218629571937664
DS_JWW	DS_QJS	94.62293585438414	64.98629605793646	204.24839614520593	0.9331576005652844
DS_JWW	DS_QQG	67.45001619447804	92.51191588362897	106.47501836193092	0.8893917532401813
DS_JWW	DS_QQT	172.81750255575795	74.86681607765811	416.6862545800335	0.5634289709187936
DS_JWW	DS_QSB	128.49439312324446	68.33550400003787	355.34310535239723	0.8023959638026813
DS_JWW	DS_QV	32.569882263049124	48.45712335629937	48.43260753664543	0.9684132561422537
DS_JWW	DS_STF	83.41957170484872	59.392417942656735	183.8280310648645	0.8021341196731292
DS_JWW	DS_TDF	60.84231582383052	54.608256507695714	130.244595629843	0.907723824657763
DS_JWW	DS_TJQ	104.72013093046694	81.66113028985166	205.9597929737289	0.7528647833631751
DS_JWW	DS_TL	111.89344059039293	63.93698488937956	162.06725624244092	0.7909197853232913
DS_JWW	DS_TSF	72.43021751327446	25.65412478772134	80.93049684903875	0.9092222154895547
DS_JWW	DS_TSJ	66.12974154590586	57.4246152853841	141.5821636214747	0.8985332394053076
DS_JWW	DS_VQL	47.06021020845732	11.703718846857889	106.35248244104096	0.9411356368795931
DS_JWW	DS_YF	90.36795828116303	68.8430554902738	166.74635866853663	0.7668717134312697
DS_MT	DS_AW	62.95017381443895	87.38145995830914	94.19646994690137	0.9535379489021591
DS_MT	DS_AWW	129.01547660725888	95.32607595661294	259.3626489846722	0.7956495480880448
DS_MT	DS_BIJ	59.228370153009976	19.749791681129956	82.37906272849193	0.9383303473191223
DS_MT	DS_BQW	17.48135500149109	16.229397476968224	27.229232658591016	0.9962331115271318
DS_MT	DS_DBS	75.56465483935135	28.422457437352044	65.83854004867509	0.9018025305887019
DS_MT	DS_DID	50.60227678609001	28.781715328947627	105.45089463057083	0.9971846564034262
DS_MT	DS_DP	106.72492481951005	31.11924017149954	115.90859487597729	0.8651049687170808
DS_MT	DS_EF	101.81162594366783	26.435707911836634	106.90239246240083	0.8635195984674963
DS_MT	DS_GJT	110.64674900209407	83.52820250734038	199.75330548144143	0.8124179168244905
DS_MT	DS_GS	73.01812696137614	35.52826089705378	126.57752789470241	0.9400330062803745
DS_MT	DS_GSB	87.9283475390599	73.00854147856273	163.78940990755524	0.874322816154798
DS_MT	DS_HT	23.53856397095746	20.280099557000636	51.42193664432049	0.9906958318939052
DS_MT	DS_ITG	65.81003098030776	36.37723193406949	63.49298860140448	0.9454177346912936
DS_MT	DS_JBB	58.44761481470885	33.63808733165367	63.84713049764386	0.9550874423932662
DS_MT	DS_JBQ	116.51351257406694	116.66036932670069	235.96219720923293	0.834074133391469
DS_MT	DS_JDF	43.08766485957074	48.863065890151994	81.0593927977965	0.969841532770547
DS_MT	DS_JL	103.88658511408852	78.11719951763281	212.52367769920954	0.8520841807432935
DS_MT	DS_JSG	117.01762053144677	104.17639598035865	225.70001953724105	0.8712476184117969
DS_MT	DS_JWW	52.99119943372927	82.87407874165012	76.68416051819867	0.941368186249631
DS_MT	DS_Q	59.18597023056719	45.55350437494182	98.82856115475909	0.9582587025032184
DS_MT	DS_QBD	59.91301602834018	32.12317845417776	66.64774270454723	0.9216405038071118
DS_MT	DS_QDF	45.677297851986324	58.65037846212001	71.87058214255842	0.9675744464601681
DS_MT	DS_QDJ	32.99733693430717	19.259623796957563	69.63920217271436	0.987796458756146
DS_MT	DS_QJS	153.46472762353764	98.6389137369179	313.97519611500337	0.5691963723559297
DS_MT	DS_QQG	64.68893546469488	69.32776058295084	107.96136000223082	0.9562518704596836
DS_MT	DS_QQT	141.2588876953036	83.96765682087147	309.2505406135604	0.7842883061890067
DS_MT	DS_QSB	44.27899072059002	27.037429918994157	62.74292866931418	0.9782043296206033
DS_MT	DS_QV	60.515332088692965	66.35368786558394	115.2406061600976	0.9408842938786293
DS_MT	DS_STF	92.75996657507079	81.27305167219673	160.3759500876532	0.7711730740976738
DS_MT	DS_TDF	87.3908025963241	60.19061647943807	112.88520964717638	0.8472966432646274
DS_MT	DS_TJQ	76.6336442877449	61.801001492907766	125.98516171870303	0.9278345527689605
DS_MT	DS_TL	55.72242040731545	25.561531501480836	31.594760777872146	0.9597297962374712
DS_MT	DS_TSF	56.50059383395296	35.930045124076976	56.15596628339705	0.9512896168960888
DS_MT	DS_TSJ	69.84881207554248	37.888161233580696	101.86614152884039	0.946029332482957
DS_MT	DS_VQL	42.81537844675021	54.86828206020598	64.58972248635526	0.9728544646624435
DS_MT	DS_YF	70.37165499321785	67.7288855430423	123.70562766207748	0.9278675103623298
DS_Q	DS_AW	64.33983330513853	66.94173742277813	120.83817071406574	0.922097916745226
DS_Q	DS_AWW	75.25167442845715	76.24916816072259	155.04756572413268	0.8676497107545929
DS_Q	DS_BIJ	28.830141044174457	35.725547911891816	49.457646961225606	0.9756523166728263
DS_Q	DS_BQW	29.118614728460038	24.4733856008389	41.90947564259325	0.9869274111240223
DS_Q	DS_DBS	57.85022670789496	53.90159354914006	112.69378195188217	0.9448385321771491
DS_Q	DS_DID	31.748655629206855	31.60349498920709	56.324517875305304	0.9845184239291151
DS_Q	DS_DP	59.17506852544634	35.647170809186726	118.82739737759832	0.9398551213550141
DS_Q	DS_EF	55.02848429188752	31.546084942830475	107.09085485144615	0.9420172490562523
DS_Q	DS_GJT	79.54240235216486	33.2583420367023	189.61178808371912	0.8198435946280381
DS_Q	DS_GS	48.54511307154894	30.081273164553114	106.51714434365718	0.9558804171155247
DS_Q	DS_GSB	44.61179701397318	36.58858636529188	91.00088022390639	0.9571358863947411
DS_Q	DS_HT	47.71146055563501	49.814082538416315	95.99482998108073	0.9555126077930954
DS_Q	DS_ITG	31.502400790790613	20.93137320596186	41.88788526217583	0.9838566974477335
DS_Q	DS_JBB	29.82052173081381	21.339689985673374	53.71952580327667	0.9846182663007513
DS_Q	DS_JBQ	56.19439918428468	50.588358429087606	106.00389742004438	0.9130916696466512
DS_Q	DS_JDF	63.00422830000038	44.03152359374239	87.67180584131674	0.9008572058227539
DS_Q	DS_JL	68.52819732753066	53.190152552935686	140.2278986024923	0.9334793722698407
DS_Q	DS_JSG	70.53052517374638	53.812408739494124	145.14764653236136	0.9037386043546168
DS_Q	DS_JWW	63.47072914340891	52.193569102597515	104.33053401801496	0.8395419002760528
DS_Q	DS_MT	55.96364540760539	62.87345496696716	97.69227707430089	0.9767217174427439
DS_Q	DS_QBD	34.155431702605355	24.585876458192246	68.10161219932131	0.9668803221629765
DS_Q	DS_QDF	85.95266965539203	29.787078036956505	110.80465941606579	0.7832682859788455
DS_Q	DS_QDJ	40.26650393114718	14.77099611832712	94.18778361635766	0.9772055516962245
DS_Q	DS_QJS	66.66063657600921	54.54626170744869	145.46737346576168	0.870719645116737
DS_Q	DS_QQG	52.725214096559256	37.93676348627234	120.674552071507	0.9594696885143574
DS_Q	DS_QQT	99.32326745712317	82.33813113503216	206.44620372594997	0.8524206699892953
DS_Q	DS_QSB	49.81496779268215	38.840037375578206	95.65441814751077	0.9790108702706177
DS_Q	DS_QV	49.68001376388476	66.73344379295484	86.71726676273411	0.9253902128936294
DS_Q	DS_STF	63.54446186048519	61.96429250703967	91.73986193093589	0.9069524476381089
DS_Q	DS_TDF	43.419849915778336	41.14272907727986	74.85904038065637	0.9603332866512646
DS_Q	DS_TJQ	60.08685194657892	64.06426142120885	107.978655798084	0.9370754482638282
DS_Q	DS_TL	32.93871658138748	29.07980993374337	66.6822720492878	0.9804500525754413
DS_Q	DS_TSF	47.17909557789807	26.793438422886307	92.95988079562416	0.9380404191960938
DS_Q	DS_TSJ	56.55358636024748	43.92678724020052	108.82631415733447	0.949358958370796
DS_Q	DS_VQL	83.90196506415867	32.539312766944924	98.4834584218664	0.7961328004824295
DS_Q	DS_YF	40.33026646742081	33.55530060379685	82.08287518679143	0.9622887957596226
DS_QBD	DS_AW	45.03490618976814	51.59311934359813	78.18148342293578	0.9620413465819218
DS_QBD	DS_AWW	113.17229335580251	89.02196358880471	251.49878298700204	0.8085887479107621
DS_QBD	DS_BIJ	35.555627385708725	25.650805754336602	76.69198615701225	0.9789186360096099
DS_QBD	DS_BQW	34.60058015162201	42.084076615172876	60.982032934324224	0.9716526250410205
DS_QBD	DS_DBS	44.930984661847674	24.06152193623578	37.07998013413274	0.9427767766990571
DS_QBD	DS_DID	34.79321566273926	31.133519823633314	64.80110912503807	0.9645394108889259
DS_QBD	DS_DP	58.50303014488245	33.92044436169655	126.98980624050833	0.9672737367687793
DS_QBD	DS_EF	55.52039045757652	31.63339163656396	121.63255396158874	0.96267218571608415
DS_QBD	DS_GJT	69.16557434793229	58.4518585003842	149.15696628167646	0.9040321234800861
DS_QBD	DS_GS	32.228531995076736	23.418859997352307	53.365031242265104	0.9846356478470226
DS_QBD	DS_GSB	45.39917002441421	52.5289940425789	75.16711988390614	0.9633941302138128
DS_QBD	DS_HT	7.435214951048222	5.064897559517477	14.383728451643094	0.9989998947759412
DS_QBD	DS_ITG	33.96777746677875	31.201506082205118	63.68724867606846	0.9792174370047038
DS_QBD	DS_JBB	36.80924276024984	37.47187374248022	75.33184631956813	0.9702032700415459
DS_QBD	DS_JBQ	71.75154280746942	28.21149094497547	172.17099060415498	0.9070899245701851
DS_QBD	DS_JDF	57.32987458253659	31.620253661004956	86.80195208978249	0.9324636331076576
DS_QBD	DS_JL	83.04540895518123	45.45211434899349	188.7519500211671	0.8906075231497508
DS_QBD	DS_JSG	84.40656814611565	45.76347210712559	200.96270847931555	0.8401390593401008
DS_QBD	DS_JWW	54.23013818830342	40.972027393536315	81.64637839944491	0.9409662092275491
DS_QBD	DS_MT	48.307851747537754	28.567845706498048	62.59700747970625	0.9683035997522869
DS_QBD	DS_Q	52.029172678724144	70.20901411850002	89.13178894586324	0.9441989064366019
DS_QBD	DS_QDF	94.29117416629806	28.163264779031703	143.6234288922922	0.8215959681895317
DS_QBD	DS_QDJ	52.03918144633775	25.753974010386333	129.7335993511732	0.9592337176763298
DS_QBD	DS_QJS	97.48480736428121	74.02794643502861	195.80960146949033	0.7959942613643731
DS_QBD	DS_QQG	55.812812387412485	38.031799178037275	103.5480698148709	0.9527013312038325
DS_QBD	DS_QQT	143.24313197558058	91.04822243339599	280.5975735553412	0.6731673369074999
DS_QBD	DS_QSB	74.45079830574282	50.489214240009694	99.64314329480706	0.94256935147614
DS_QBD	DS_QV	52.427021214957264	60.53637156677162	93.04884099944314	0.9548669612714871
DS_QBD	DS_STF	68.21422193271601	69.3051267680442	140.78838104733862	0.8960498055767337
DS_QBD	DS_TDF	35.928491028366196	44.972042307569744	65.52092842581143	0.9686486428156041
DS_QBD	DS_TJQ	50.03643728022693	65.2908505952646	85.3308160025617	0.9577381722292082
DS_QBD	DS_TL	20.50025787136333	17.192444481834436	28.528013845168022	0.9927507921717164
DS_QBD	DS_TSF	6.9732966430183465	6.305935287494815	12.904236379444786	0.9991032611828448
DS_QBD	DS_TSJ	50.2172535989278	52.7516876086759	95.9391627463562	0.9644438727480175
DS_QBD	DS_VQL	93.31386888859497	25.30921284995376	139.63515197275632	0.8559760654964125
DS_QBD	DS_YF	38.46270026212174	35.15434686926874	71.52409304155947	0.9799954891317777
DS_QDF	DS_AW	48.22815651995126	42.96838314323696	83.30539884948013	0.9487838913583801
DS_QDF	DS_AWW	118.13394983417635	66.0899077485002	250.10764952241522	0.6021391734016628
DS_QDF	DS_BIJ	84.29366017562637	41.91508012665883	122.47516995482991	0.77985972970992945
DS_QDF	DS_BQW	104.56488407123048	70.91104914315466	80.02547701719088	0.8314968671428697
DS_QDF	DS_DBS	98.564804140237	24.495198482043314	86.3970933489313	0.8483365876423749
DS_QDF	DS_DID	73.46090580424418	67.73409570709404	146.00442645419253	0.9466268126668403
DS_QDF	DS_DP	81.89343874146093	34.51567816532627	185.93502652861028	0.9007041368165771
DS_QDF	DS_EF	78.36944110907316	32.65626188398798	184.92802561510388	0.8979370505054894
DS_QDF	DS_GJT	57.519983478337664	55.49719037809694	116.04256438614686	0.9535066802141028
DS_QDF	DS_GS	55.93423363820048	49.91280393975947	117.15841260991834	0.9439304132606641
DS_QDF	DS_GSB	70.92863992789695	54.92584552278096	113.71482330701282	0.8974793122299156
DS_QDF	DS_HT	85.72155421365464	24.87317345767362	111.63931784296385	0.8405967285160364
DS_QDF	DS_ITG	94.6987012507435	57.05324775456375	143.09704662358547	0.8385111943956148
DS_QDF	DS_JBB	115.9682631405654	27.36915138173326	185.56506680000365	0.7899010885338271
DS_QDF	DS_JBQ	99.80593640926506	62.22113571633261	202.12658911745126	0.6737142313566027
DS_QDF	DS_JDF	36.838795701361946	14.15752981250731	69.56782581908718	0.9741109018232937
DS_QDF	DS_JL	105.70480484643457	76.75504464616373	222.7326364979155	0.8161558699959889
DS_QDF	DS_JSG	116.751435504324	82.33929530879601	239.43179453077715	0.6779464301986158
DS_QDF	DS_JWW	44.877189750725	15.658810861270174	110.3315469509455	0.9285455505274718
DS_QDF	DS_MT	69.93625196042873	51.93552094647372	135.59828073900886	0.9393295903139215
DS_QDF	DS_Q	87.17544010667044	47.39795991942746	113.7241072514181	0.7940721358666347
DS_QDF	DS_QBD	84.49336698209862	23.234246893060796	129.2973816185871	0.8155227052389893
DS_QDF	DS_QDJ	96.8260550969859	43.84000123600436	185.21513197179235	0.8449080371609956
DS_QDF	DS_QJS	120.10932530772146	66.7505877903611	246.68379794109765	0.5613474290410768
DS_QDF	DS_QQG	31.15635705645915	24.924580659124913	62.61918504962444	0.9853507569980972
DS_QDF	DS_QQT	158.93417589560792	104.71953928811143	303.3391887912861	0.5292562113507068
DS_QDF	DS_QSB	109.04769659386915	68.17555352268879	164.72747890795506	0.9023009060899753
DS_QDF	DS_QV	29.062746482608187	37.99111182753245	48.0463579868626	0.9813100794772999
DS_QDF	DS_STF	80.52265302438535	65.5261731039045	169.32738117860146	0.8645175781055211
DS_QDF	DS_TDF	74.95937534647292	59.987858496663094	115.23442751160243	0.8901388924058975
DS_QDF	DS_TJQ	102.42268599311134	68.77617083905676	176.0553440716672	0.8224345311082701
DS_QDF	DS_TL	150.13387739769655	64.16200190897662	255.36150273136474	0.7313732144364158
DS_QDF	DS_TSF	100.83764764011718	25.329811976079704	152.5878747034933	0.7830921019593957
DS_QDF	DS_TSJ	67.39563623953929	72.76851251748312	119.34719960915797	0.9250436389879325
DS_QDF	DS_VQL	6.928296786776617	2.682382520159872	14.353297561625467	0.9989631787755461
DS_QDF	DS_YF	85.53084112929936	49.0997582277566	183.70079260385302	0.8771670645042228
DS_QDJ	DS_AW	89.02484058489496	22.829714940346832	208.89425124935718	0.8094236362770841
DS_QDJ	DS_AWW	92.66640748358878	56.51930634403581	236.8536193096272	0.9036822531054087
DS_QDJ	DS_BIJ	46.10891624860674	33.541190154537574	93.262743587271	0.9685045489136521
DS_QDJ	DS_BQW	22.917023104036875	18.119386500607288	48.53153694799952	0.9939337224450285
DS_QDJ	DS_DBS	56.43150850581713	30.480380296794984	131.09885000141844	0.9608546231081483
DS_QDJ	DS_DID	40.72789261196294	44.04083408979761	74.8610145228498	0.9828591924030763
DS_QDJ	DS_DP	70.25139609827457	73.66649040939375	133.0279252422565	0.9519464070169997
DS_QDJ	DS_EF	67.45387572123984	72.29790296283555	122.91294418032328	0.9514629676827675
DS_QDJ	DS_GJT	139.9837213234181	109.67849099097926	279.357694970364	0.6679775484884998
DS_QDJ	DS_GS	57.477197377546084	34.96472932182452	133.59249803895906	0.9629257195141889
DS_QDJ	DS_GSB	53.89456295142287	60.47532102498897	112.2451390170221	0.966765143294643
DS_QDJ	DS_HT	50.985969813416816	24.48750575230887	130.84561932579615	0.9554364551767552
DS_QDJ	DS_ITG	21.432976335762667	24.61944684738058	42.090709652186185	0.9962386014203911
DS_QDJ	DS_JBB	23.565843181264405	26.074440246108473	44.273401832507446	0.9916490675813971
DS_QDJ	DS_JBQ	85.71965292674078	50.46579462861355	208.9383144355628	0.9160473249150666
DS_QDJ	DS_JDF	100.52607765090085	43.15093250133012	179.81663307606905	0.8107210251974554
DS_QDJ	DS_JL	76.7599534449685	73.9020759436032	132.37041234270453	0.9246137604865334
DS_QDJ	DS_JSG	90.06782818575627	56.3422216923023	185.27229299551746	0.9210953743105859
DS_QDJ	DS_JWW	132.82621283471602	56.45715853742031	248.8796245188574	0.6006518952226892
DS_QDJ	DS_MT	36.756851854828135	15.731957905784736	81.50961872331982	0.9863208057314523
DS_QDJ	DS_Q	40.38937831602546	15.671432196706231	87.7541884852219	0.977695999445832
DS_QDJ	DS_QBD	46.09190386476938	19.05181771328803	116.17049498104318	0.9579829573140756
DS_QDJ	DS_QDF	104.11654005833182	36.61702175853946	203.4936428462213	0.8536981478583414
DS_QDJ	DS_QJS	149.6265796414482	86.4837986379296	347.9764545248832	0.7615493487271566
DS_QDJ	DS_QQG	87.8246714101157	62.317215929119456	177.81657674422547	0.915320775346627
DS_QDJ	DS_QQT	131.04685137487695	62.809330039561765	271.95433518484634	0.8389328335506896
DS_QDJ	DS_QSB	49.77634907159533	33.20946201399692	87.90671736611985	0.9735077311875683
DS_QDJ	DS_QV	95.32301619450548	68.25473782036212	180.53072778363534	0.8508749469969488
DS_QDJ	DS_STF	97.74448135679198	100.74764232435922	144.24524253260995	0.8541367826057066
DS_QDJ	DS_TDF	41.56634576765755	49.969037240990986	82.08018583653295	0.9822884632907589
DS_QDJ	DS_TJQ	39.04772112648765	34.00716303700059	69.1301563018103	0.9808558188320871
DS_QDJ	DS_TL	62.89065004282616	32.75683581589945	132.19286668356781	0.9286169077019479
DS_QDJ	DS_TSF	51.7919303531958	23.681329581511335	129.68748198397975	0.9554992700088395
DS_QDJ	DS_TSJ	57.15535543226636	48.90450267039284	85.81686978357936	0.9726390106174613
DS_QDJ	DS_VQL	101.65090891446347	18.346711130854317	212.70593008472335	0.852708981335641
DS_QDJ	DS_YF	59.14136013418608	42.493829481017244	112.53614353363899	0.9688934793822777
DS_QJS	DS_AW	123.46583336408733	95.06099487263947	247.5420576243014	0.6111992928827532
DS_QJS	DS_AWW	47.05255316341413	45.00534012586487	88.5442618634957	0.9703767328178563
DS_QJS	DS_BIJ	132.41010797361082	108.54102404351033	262.53829931259463	0.7446460662573027
DS_QJS	DS_BQW	91.09927422881627	75.5021313940159	188.97180960525006	0.8313794814373974
DS_QJS	DS_DBS	146.53681902383812	123.57323329927824	304.77716642030293	0.6556588092772156
DS_QJS	DS_DID	108.85757751862626	56.5619338473666	209.66877422589232	0.6407908023725202
DS_QJS	DS_DP	99.61602532076961	56.64002283647429	204.61828342511967	0.723948103685335
DS_QJS	DS_EF	97.53004465739157	49.372335829234906	210.85913051252203	0.738173530409851
DS_QJS	DS_GJT	178.46905623701028	145.60695834788766	345.06511040477415	0.4657908859930933
DS_QJS	DS_GS	116.7807733939919	79.00524681941653	239.9062742522854	0.8009492496752669
DS_QJS	DS_GSB	92.372372904885	45.76773869625943	191.4342013167553	0.8810822306631138
DS_QJS	DS_HT	97.012746061906185	62.94724198136411	207.17428872251548	0.8418121520670419
DS_QJS	DS_ITG	88.39666397040453	77.59040116286396	187.92653202098182	0.8734938799105748
DS_QJS	DS_JBB	129.15134612738788	112.1586857381937	266.13447694577314	0.701045207208631
DS_QJS	DS_JBQ	40.69186472389123	29.15181886646977	76.91150515174866	0.9710793817299617
DS_QJS	DS_JDF	136.07273777124814	107.67838085688817	268.0039841156388	0.6861898928978641
DS_QJS	DS_JL	88.2553324789917	69.14498671999343	193.65560955641388	0.8863370095769115
DS_QJS	DS_JSG	48.94488565648726	32.179618232971	105.80277363031009	0.9557576965696843
DS_QJS	DS_JWW	112.33990637243262	139.47052711905278	193.38902471887047	0.7408706635229213
DS_QJS	DS_MT	168.0129100824954	114.05528796785237	305.96479409388206	0.6800752061586413
DS_QJS	DS_Q	88.36849155558525	78.1737895568604	180.5804570386962	0.8601280643087259
DS_QJS	DS_QBD	129.90628866615316	138.4091641073956	247.95378253428282	0.7503398286804092
DS_QJS	DS_QDF	150.1426119164488	84.9159602389613	275.70807545787625	0.5959912121930393
DS_QJS	DS_QDJ	141.3821195199639	73.50370770751402	247.6040875231828	0.7557695922971182
DS_QJS	DS_QQG	169.24597571087094	98.86476980786387	382.5745206619071	0.5719181698463448
DS_QJS	DS_QQT	35.102670548131144	33.15606912618007	65.36294399206837	0.9896111292400116
DS_QJS	DS_QSB	143.561081149232	60.63463589110458	292.423201960183	0.7782894222124125
DS_QJS	DS_QV	135.43865464144787	69.52506147853603	300.54904982428445	0.6853478784391668
DS_QJS	DS_STF	134.4782549274888	124.49259045799195	275.5690529030324	0.663697576327521
DS_QJS	DS_TDF	105.92576566742109	56.947007635651765	206.84423505784457	0.8145060998346877
DS_QJS	DS_TJQ	108.88008856902867	99.57120415207089	223.87229268322824	0.7670640966212001
DS_QJS	DS_TL	112.38452276390838	85.44916150936645	223.7011979234351	0.7644992648162456
DS_QJS	DS_TSF	98.62202189137723	121.32417740050747	144.69392249748108	0.835889782618123
DS_QJS	DS_TSJ	111.6235545001206	52.575010097249994	253.0952330730936	0.8151132645267418
DS_QJS	DS_VQL	150.7869846163854	109.84828793530231	258.0925508951011	0.6471889202475393
DS_QJS	DS_YF	87.21573250568152	59.73555608093096	180.2537073362921	0.8148165460602012
DS_QQG	DS_AW	70.59655672735768	82.43241343656715	119.02869610031087	0.9147553846568711
DS_QQG	DS_AWW	146.3118718588603	58.13333001482111	317.7435950124261	0.7154311733562814
DS_QQG	DS_BIJ	62.802941611412606	40.2649080163773	76.86452779904727	0.9357350100859504
DS_QQG	DS_BQW	50.96744101367914	30.47091496812412	102.246783652347	0.9591872103688847
DS_QQG	DS_DBS	73.31773990850799	47.08858056118549	95.92156130599734	0.9165927870268907
DS_QQG	DS_DID	95.89359917288164	85.54703311071697	155.90350692840246	0.8323050109149337
DS_QQG	DS_DP	97.34586678304024	57.584408514762266	228.3685009797558	0.9524885501281015
DS_QQG	DS_EF	90.52609821133593	45.595522844625606	218.83797145873785	0.9473718026672067
DS_QQG	DS_GJT	120.81194953468665	131.05307421484775	229.01210713076347	0.8034029251651178
DS_QQG	DS_GS	55.34271242437166	56.259273949801575	90.92638091874922	0.9771665287682436
DS_QQG	DS_GSB	55.71412526181922	47.4937893238108	109.50544320135695	0.9698946534604194
DS_QQG	DS_HT	69.99932352799938	26.32675873535112	134.9499569449531	0.916374646794015
DS_QQG	DS_ITG	57.173128971955315	29.807766183148566	100.31381655239613	0.9178412599163053
DS_QQG	DS_JBB	70.89506423844693	49.28081517778698	132.75047818125	0.9239701428157616
DS_QQG	DS_JBQ	93.6694880471663	32.07013555022141	213.57814496286693	0.7530343174563331
DS_QQG	DS_JDF	37.581096161932415	36.84996828634148	73.84691017176667	0.96908427682775
DS_QQG	DS_JL	96.6427972143435	64.89375862710116	207.85547474000577	0.8480870443915137
DS_QQG	DS_JSG	101.68194356647152	26.78417641023564	248.0356005408953	0.7990623214396352
DS_QQG	DS_JWW	61.21108064477389	80.99244158553194	98.7138749153969	0.8893917532398787
DS_QQG	DS_MT	89.89105730059666	118.3134318193318	167.32450264166553	0.9283740988086163
DS_QQG	DS_Q	42.63019292035662	30.07678019978168	83.84142369314061	0.9615551894163102
DS_QQG	DS_QBD	47.76016460554779	41.07477422827976	85.97807907382438	0.9331046256432097
DS_QQG	DS_QDF	33.00501020071461	19.03953931100239	70.34730859087925	0.9747345767655625
DS_QQG	DS_QDJ	95.07414178718135	88.5309021281908	214.71254214703936	0.8515060538928707
DS_QQG	DS_QJS	109.02665147969344	45.709921327545	264.3317344344361	0.5175989215137065
DS_QQG	DS_QQT	144.2066193516125	40.62815660355362	301.1773769629585	0.6391159625364374
DS_QQG	DS_QSB	97.24402573333573	51.11534471394144	189.80914487792677	0.9039172188413119
DS_QQG	DS_QV	44.418626519137064	56.847469279473174	73.91826677640947	0.9887367008264636
DS_QQG	DS_STF	58.214498149238054	57.37622804428768	104.61661547219099	0.9198848185064665
DS_QQG	DS_TDF	57.2919492065195	54.81303225730193	116.49132684295071	0.9679616604815336
DS_QQG	DS_TJQ	99.39234812048637	95.58553220813079	177.60876812414804	0.8743460834568347
DS_QQG	DS_TL	83.36867000527933	68.50057107149077	136.81913645726917	0.8810709573657644
DS_QQG	DS_TSF	60.92451592730407	43.010031498497895	105.83479495728281	0.8599113288764189
DS_QQG	DS_TSJ	67.66688969130506	45.98525141823362	135.5465740592433	0.9533892047157984
DS_QQG	DS_VQL	36.66253930796284	27.236034272666075	76.5711544819158	0.9677714117845037
DS_QQG	DS_YF	82.43862928655713	47.46288847792375	174.04631265285326	0.9346486990031309
DS_QQT	DS_AW	123.50338443601585	115.53495367285129	213.5440490084109	0.6434088046983025
DS_QQT	DS_AWW	35.36316471469873	32.313747112000634	70.86049918965072	0.9812782525592392
DS_QQT	DS_BIJ	122.17144959696368	119.77653329253286	244.20992334722638	0.7877868105643092
DS_QQT	DS_BQW	118.67007557039487	100.33713197015484	243.814151284376	0.8012603593353649
DS_QQT	DS_DBS	137.1250124076101	114.10263790340106	255.05821112438736	0.7500706401836851
DS_QQT	DS_DID	109.10542746641259	75.1265755464469	225.70713033171995	0.9014141317341489
DS_QQT	DS_DP	100.13957139925976	45.872037387704985	213.10864563770232	0.8883940137305795
DS_QQT	DS_EF	98.70460848614889	37.16231136112227	216.398554542746	0.8887110765419839
DS_QQT	DS_GJT	207.7391415371685	135.7562988549482	441.0482295033851	0.3367149685242128
DS_QQT	DS_GS	84.71065155487273	48.07778176431845	173.9898885784845	0.8384952645312866
DS_QQT	DS_GSB	101.94924745442809	52.510599871067775	200.07073741191059	0.8488045901979743
DS_QQT	DS_HT	146.46268338963532	80.61436627492249	288.7905400291307	0.6627122207955387
DS_QQT	DS_ITG	96.22711686090261	75.9328040581386	191.52644227213176	0.8588313144099857
DS_QQT	DS_JBB	108.13978621241272	72.32228217961193	233.32276671338565	0.8430279461055464
DS_QQT	DS_JBQ	56.95939322337306	34.711360852133474	113.52027617116245	0.9288961082251946
DS_QQT	DS_JDF	127.86177590909185	66.87461068617888	264.45748180646416	0.6438038585705187
DS_QQT	DS_JL	96.83066218877171	90.74277958447561	210.62006771329405	0.8611098198370898
DS_QQT	DS_JSG	54.362006710680596	33.45864974586648	108.79085513687374	0.9322944976841904
DS_QQT	DS_JWW	143.83361007583608	80.12195568933227	336.28737763995736	0.5634289709202285
DS_QQT	DS_MT	147.15683818332568	106.2653606321038	303.29994548525525	0.7683195999495911
DS_QQT	DS_Q	97.85168252719204	76.50023022175907	201.8047760148678	0.8429064761257477
DS_QQT	DS_QBD	121.664977117468	94.58478065602148	275.3279015061301	0.7078862678717819
DS_QQT	DS_QDF	157.0126501438998	92.26519774384141	287.3336874613834	0.5050410595648417
DS_QQT	DS_QDJ	114.37777766330191	43.189053893726104	263.77100366230917	0.8339179359874366
DS_QQT	DS_QJS	33.99387134099222	13.662195704753286	73.92761118741983	0.9926546537605974
DS_QQT	DS_QQG	150.171102746835	62.9830387600113	319.11759134595025	0.639745864011207
DS_QQT	DS_QSB	175.55347485816273	151.194875415818	368.3750740629357	0.6934735034596571
DS_QQT	DS_QV	141.24399848264994	116.186267496951	269.0032247425696	0.5761352335084897
DS_QQT	DS_STF	94.63670898106662	89.827064689676	180.1068002005977	0.774525992447127
DS_QQT	DS_TDF	109.64924534776344	65.87451941291951	210.5406136762636	0.7862102801170335
DS_QQT	DS_TJQ	71.74933320224393	37.11466566728671	158.56668136925379	0.9067727486579809
DS_QQT	DS_TL	127.67593201676175	116.01872163604251	244.88167562603806	0.7423361937255971
DS_QQT	DS_TSF	120.99269119381944	66.48617885926731	250.42485159981686	0.7001430311613733
DS_QQT	DS_TSJ	106.98869391137333	37.29180494934346	216.97322220900264	0.8683768409719287
DS_QQT	DS_VQL	150.79859938883	90.70457317889908	287.9881087474296	0.60748695654511
DS_QQT	DS_YF	80.13378168459747	66.10446705251796	147.3889028593352	0.8487564503220537
DS_QSB	DS_AW	59.92149151331315	64.65416942946383	119.99756786963242	0.9470977658765108
DS_QSB	DS_AWW	93.83034029146118	80.85950506314191	204.05267817162544	0.8333130235519871
DS_QSB	DS_BIJ	47.829415571018224	45.808310494523305	98.31425886122904	0.9466271477769806
DS_QSB	DS_BQW	57.04778586240597	18.739024065900733	99.2315303262589	0.9477916388491787
DS_QSB	DS_DBS	56.596220348359886	51.431326671351286	100.60347757721863	0.95794792800963
DS_QSB	DS_DID	51.08376969084147	25.697627429243003	84.76652224264477	0.9659499557070051
DS_QSB	DS_DP	115.96120604827446	38.381322786845416	236.2409959481751	0.8994895644785523
DS_QSB	DS_EF	108.58175200833149	33.383708990106975	228.6802467993739	0.9000802552329015
DS_QSB	DS_GJT	73.12811566307204	52.97154614149903	181.54851065901994	0.8621066775151027
DS_QSB	DS_GS	110.42877938316694	54.72661490574764	210.86570409572562	0.9231616373530751
DS_QSB	DS_GSB	73.0746569431064	49.1474652791294	144.95167505594733	0.9319618242093745
DS_QSB	DS_HT	35.2580232387644	38.381073194073245	59.3448620087748	0.988214103089467
DS_QSB	DS_ITG	47.5227835412705	28.958913050114383	103.6055402437256	0.9689460186073475
DS_QSB	DS_JBB	51.23368402200641	52.53852171041045	85.4305680639531	0.9786866609321841
DS_QSB	DS_JBQ	83.57418664246676	79.49139389090145	164.93471128135127	0.838425526181702
DS_QSB	DS_JDF	74.04964062262725	55.64181902845926	113.96646571609867	0.9306450858936187
DS_QSB	DS_JL	86.30961860769766	38.39937704008079	204.66314529172513	0.8980687501304284
DS_QSB	DS_JSG	97.94378249912009	81.52811664842854	226.32281359054667	0.8378852386852438
DS_QSB	DS_JWW	60.613016738194986	38.221910287178844	168.7151574450885	0.8606501141942308
DS_QSB	DS_MT	40.28536132854136	26.657045754712925	56.06983606326722	0.9797181980801778
DS_QSB	DS_Q	37.0888917420149	32.38941098661076	68.51812634565569	0.9780282298721383
DS_QSB	DS_QBD	67.42678362246716	42.57189106799239	99.50960648377273	0.9295366945327351
DS_QSB	DS_QDF	77.1542467556353	32.96783955199173	134.51263656815257	0.8693932888221493
DS_QSB	DS_QDJ	52.939404135640324	48.77953184726862	111.10763965718002	0.9669656398904033
DS_QSB	DS_QJS	177.47470056369752	82.96825888552725	424.5512135306128	0.5587898486807586
DS_QSB	DS_QQG	70.7321258168542	38.68004080899305	128.2142410623794	0.93637897942308
DS_QSB	DS_QQT	138.97717140037304	104.77145982270137	298.3103075265608	0.7032310262104126
DS_QSB	DS_QV	71.23256460534643	72.402552468095	121.40182526488383	0.9074032617190473
DS_QSB	DS_STF	76.64625714266866	62.791894816407115	153.41376724219046	0.8886187630269935
DS_QSB	DS_TDF	67.56512551570643	49.179034072224745	121.94535794821218	0.9322586889896715
DS_QSB	DS_TJQ	103.25690681899948	107.75957331429738	174.36173891282488	0.88492796802057
DS_QSB	DS_TL	49.06816487250525	44.343411623828274	86.79227083349527	0.9736998551138754
DS_QSB	DS_TSF	67.94235569590478	54.521835058728676	71.06965078652901	0.9262820499658591
DS_QSB	DS_TSJ	70.70831444515433	41.35410280749207	160.72259943966816	0.9421300607539073
DS_QSB	DS_VQL	79.65756108458719	36.06455197868958	144.1052750847744	0.8666359874032911
DS_QSB	DS_YF	98.12019397363765	49.74685514818626	193.3132856130377	0.9176360661241518
DS_QV	DS_AW	52.414620362267925	57.62578389639523	88.7341790487275	0.9577534124060194
DS_QV	DS_AWW	119.16126034484215	124.26068758300224	235.50499536167206	0.7130090508059406
DS_QV	DS_BIJ	54.266006180858525	44.70046360448745	110.35007293646323	0.9108952612029785
DS_QV	DS_BQW	73.06752878726203	94.7421021858251	114.71321302863322	0.9128426436110317
DS_QV	DS_DBS	76.14501483490419	61.22983675866498	95.74915310334802	0.90937254910494
DS_QV	DS_DID	52.32678979816195	53.55025724222818	92.8257795133072	0.9175217654516201
DS_QV	DS_DP	62.51876858575095	49.35299254490383	144.55097020692975	0.9432244796762944
DS_QV	DS_EF	60.25192566635702	50.816857014265956	137.58572636337556	0.936062576545314
DS_QV	DS_GJT	75.35582055826974	95.7091011435965	116.14942842819335	0.9359593812956619
DS_QV	DS_GS	41.9668883532936	58.40017824992415	71.79213484377904	0.9648349519408972
DS_QV	DS_GSB	48.443505606482965	41.618911798612544	85.27612715249651	0.95559597367452
DS_QV	DS_HT	43.67787213141718	46.05169660556317	77.9985148887778	0.9666661110959233
DS_QV	DS_ITG	58.88779717443577	78.80188758800006	97.2383688318285	0.9490883212004794
DS_QV	DS_JBB	71.47549830912203	87.13109881546207	130.08952831827497	0.9088739410866082
DS_QV	DS_JBQ	85.61285909526339	108.94906634479662	163.26478545310385	0.8219660043072815
DS_QV	DS_JDF	28.649124942098446	38.26416538622277	45.64789063165718	0.9825683185382181
DS_QV	DS_JL	98.93170805045928	72.08423401376182	224.20264085653065	0.8370334507585462
DS_QV	DS_JSG	104.95772921985085	91.24982204104514	212.01623407874774	0.7783567854641826
DS_QV	DS_JWW	34.156583544256776	51.275514323510926	50.88115809457952	0.9684132561421943
DS_QV	DS_MT	101.89744301519507	128.84940061943806	203.63739856312935	0.8947480066702914
DS_QV	DS_Q	59.33805227706365	72.44180091214156	99.93978640469949	0.9111298033819136
DS_QV	DS_QBD	43.428084332798235	46.40470184432907	77.73633414936661	0.9673395956143693
DS_QV	DS_QDF	28.728488021694993	42.284961061056585	46.25177540691054	0.9795353512205897
DS_QV	DS_QDJ	99.08990043738838	57.702503149015975	210.88178403673535	0.822744610122057
DS_QV	DS_QJS	89.16314278170098	65.52165087054722	200.39739262167944	0.7427420333353132
DS_QV	DS_QQG	44.92941199364942	58.84789969653883	75.26844936488212	0.9894055620689037
DS_QV	DS_QQT	147.07947808573516	144.51942221274618	298.08337502268296	0.5643820811446201
DS_QV	DS_QSB	108.11337432216324	87.13199658765612	157.3404577889551	0.898386717909241
DS_QV	DS_STF	78.45509483819644	68.10616556900581	149.553855260501	0.8698167751567123
DS_QV	DS_TDF	53.07901185740207	66.96698929139009	83.11534333300608	0.9497641314083204
DS_QV	DS_TJQ	78.30560102789491	116.86091168781125	112.65599512852981	0.9153727154548681
DS_QV	DS_TL	71.73699847694975	88.14141575155742	122.25454488772827	0.9237623988189679
DS_QV	DS_TSF	54.54906684483604	45.47639084619795	88.12363039727819	0.9373100238852269
DS_QV	DS_TSJ	59.2029302453634	76.98891447976294	95.27877725635938	0.9503925926200082
DS_QV	DS_VQL	29.526389416399315	44.07107277595968	44.06147407517564	0.9824410080071093
DS_QV	DS_YF	49.39688838005364	63.246249918964686	83.51565650299517	0.9321809987568175
DS_STF	DS_AW	101.22171407649071	85.80654967618229	197.90428907740113	0.8205480826094737
DS_STF	DS_AWW	86.34420222226464	86.14208592270478	164.95096618688743	0.8061979759649645
DS_STF	DS_BIJ	78.27701036546091	67.23502870900356	161.10738610087697	0.7774024217069285
DS_STF	DS_BQW	112.62332369633677	85.80780858638516	211.78040018915533	0.8747179921475807
DS_STF	DS_DBS	113.87103061067045	64.02231614008316	257.4831080938017	0.7659960449393386
DS_STF	DS_DID	77.48944089392197	61.22001557207854	155.37832969132637	0.8577471030212936
DS_STF	DS_DP	61.7236440791694	64.32211883444805	120.70505418283685	0.9108814311189939
DS_STF	DS_EF	60.51439244391067	63.99629816864554	114.05219819469264	0.9075033123771908
DS_STF	DS_GJT	123.51207547678906	89.44190058179733	213.94741252552913	0.6859317059216657
DS_STF	DS_GS	56.045666336400785	61.423026014430604	114.9682154358278	0.9205022814919582
DS_STF	DS_GSB	55.632694834482116	52.707251429708506	113.4316137724789	0.9335295952410039
DS_STF	DS_HT	110.0017004615787	62.82136149409453	274.61156985770094	0.8009426457918417
DS_STF	DS_ITG	92.57448510599144	89.87254663786072	179.64532754443925	0.8664102645100922
DS_STF	DS_JBB	90.13905720143	66.07941125913838	164.07285892114461	0.8509139027083129
DS_STF	DS_JBQ	85.82126034794477	78.75474094505725	172.66215955617074	0.7925042447217855
DS_STF	DS_JDF	96.48690909032626	87.06304022763126	228.9901011847698	0.8389193180032549
DS_STF	DS_JL	83.74448167110013	95.7218257887817	148.65730162471624	0.8844933024662814
DS_STF	DS_JSG	79.50209747503446	91.526575408479	169.30443347704875	0.8442313407132992
DS_STF	DS_JWW	86.1722507296127	72.92344032876065	187.66129133858104	0.8243458610956531
DS_STF	DS_MT	113.07594617145817	98.77283021353087	181.04413857567886	0.8680112234534256
DS_STF	DS_Q	80.04951261844364	71.42851656651405	142.29686957722657	0.8547313200462167
DS_STF	DS_QBD	88.7590377614142	68.78737772530982	200.59346720576386	0.8501910998480685
DS_STF	DS_QDF	88.4657409040795	53.129203313579616	200.1209661207371	0.7855857302829058
DS_STF	DS_QDJ	97.25338880135034	71.14423027478435	166.6273954910992	0.834994667857365
DS_STF	DS_QJS	128.2953439971226	118.70068466349474	272.9791083008735	0.5989879426132214
DS_STF	DS_QQG	68.84858911139855	68.97870595305754	129.23944780650538	0.921080343494108
DS_STF	DS_QQT	100.728597630267	141.657570551181	166.64415264303733	0.7548236077166306
DS_STF	DS_QSB	128.36141015817597	84.75050098032669	283.67450780314067	0.8633629644322861
DS_STF	DS_QV	72.95867684935759	59.99742524844908	148.60422328372306	0.8467374407386276
DS_STF	DS_TDF	66.50269363306758	79.05251983089936	118.94538615387283	0.9141837651530145
DS_STF	DS_TJQ	62.15056094966657	58.767598941437406	104.7848875806622	0.8790996170990069
DS_STF	DS_TL	116.82727153329434	89.72992742512919	240.72966641594525	0.8432249830620299
DS_STF	DS_TSF	122.3289500637462	73.06893128994398	297.7229764415439	0.7690207223258
DS_STF	DS_TSJ	67.87666847637738	80.63623277107976	113.3007167064124	0.9252733261433785
DS_STF	DS_VQL	81.01055453601802	51.39992926032063	179.23911785169773	0.8379364062845244
DS_STF	DS_YF	59.4726225555053	55.09665446840973	111.71725094856421	0.9031332901380984
DS_TDF	DS_AW	70.2771272265863	57.74668416963197	130.9176554605841	0.9092595446832693
DS_TDF	DS_AWW	70.69038373747756	36.986568054939305	156.61402168496238	0.8811494234178102
DS_TDF	DS_BIJ	42.14136618770367	46.19553895105119	68.40405593582169	0.9439197305583813
DS_TDF	DS_BQW	37.411622257764456	38.670632793257475	60.86372063664251	0.9768057644437631
DS_TDF	DS_DBS	67.81733426983602	57.014353459587824	108.42454105840415	0.9120653369540002
DS_TDF	DS_DID	50.3387004761087	50.91439106127094	95.11570423250383	0.9653651372362022
DS_TDF	DS_DP	33.98811149798775	30.253801990496054	66.82386844515764	0.9785271557369847
DS_TDF	DS_EF	32.25721371171293	23.180009701200113	64.88200993523321	0.9785049236195148
DS_TDF	DS_GJT	85.08666496558092	54.27888915144102	180.77233933291245	0.7995269490226548
DS_TDF	DS_GS	21.737392525881	12.770075497616908	44.224275139064915	0.9863004241924488
DS_TDF	DS_GSB	14.326443789173814	0.9132913537534207	5.458082802823625	0.9965670061756647
DS_TDF	DS_HT	59.764450958122964	55.958484374583335	112.93308659256594	0.9265867499518718
DS_TDF	DS_ITG	43.447385220355706	39.35282244733335	82.42693386415763	0.9759450027066504
DS_TDF	DS_JBB	53.438886228461385	60.36357074016504	110.27960542967762	0.9455698766049582
DS_TDF	DS_JBQ	51.20562265613466	33.25382316051536	116.85784866543202	0.9216811870052093
DS_TDF	DS_JDF	51.95629789829228	40.79812290653683	89.1837891829044	0.9362831065565356
DS_TDF	DS_JL	69.88091320547329	53.84587254798615	150.13490305516336	0.9033450138573322
DS_TDF	DS_JSG	56.14925578491405	17.356163814478602	142.30414747827393	0.9320623096501007
DS_TDF	DS_JWW	66.24536812144761	83.09842288617182	98.31430790276818	0.8367383751071358
DS_TDF	DS_MT	64.35286425455297	58.262333755488825	110.26936402526172	0.965304908419114
DS_TDF	DS_Q	34.95563089423241	33.420354276156246	55.14976877442393	0.963982814341199
DS_TDF	DS_QBD	35.102032928118405	33.511680104104585	68.96515205360643	0.9623840318659452
DS_TDF	DS_QDF	77.24520790840778	50.18861770793759	120.70809114614437	0.8314769873811001
DS_TDF	DS_QDJ	41.14299697029801	30.863624962052157	94.21255548458198	0.9734933874054923
DS_TDF	DS_QJS	62.895401839007796	47.52846880329346	135.62017315122853	0.8836996511811083
DS_TDF	DS_QQG	57.37052051529718	52.739321710949724	117.06873655285264	0.9679616604816376
DS_TDF	DS_QQT	107.80508396933843	72.7108811013978	212.82435824409674	0.7781466152986288
DS_TDF	DS_QSB	88.09888938609984	66.40622231618283	136.55851588413537	0.9145337502288174
DS_TDF	DS_QV	42.04019448414568	61.93586496732698	63.10360424926036	0.9522968329791472
DS_TDF	DS_STF	54.247737847722995	65.15221332501103	90.40189733890799	0.9284540701007378
DS_TDF	DS_TJQ	34.475133635269295	23.577032797609125	65.96996063951785	0.9714106913602409
DS_TDF	DS_TL	56.007438408564134	46.04992970648156	111.93843171888514	0.9398525474573597
DS_TDF	DS_TSF	41.96551026747867	43.494072640406124	82.61768903522216	0.9578748792620827
DS_TDF	DS_TSJ	34.82237524633809	17.074730154236857	85.7564085392668	0.9896393973298553
DS_TDF	DS_VQL	76.73422321757285	54.166337557054725	115.3390548423211	0.8628196316796842
DS_TDF	DS_YF	25.68686535374728	24.487137345077542	54.6675489583984	0.9751194966989737
DS_TJQ	DS_AW	100.15761905067188	87.43737565157211	183.52277104498177	0.7605579380469798
DS_TJQ	DS_AWW	69.45195572222323	54.17863841855842	162.09684218410237	0.9089446835642062
DS_TJQ	DS_BIJ	72.05878342701423	73.4432246112255	138.48763587952166	0.9222123190146129
DS_TJQ	DS_BQW	47.20685303075032	44.206366693799374	84.7909706545355	0.9648877390668585
DS_TJQ	DS_DBS	70.99911079315483	70.10828975137808	116.46401716772375	0.9103781676917603
DS_TJQ	DS_DID	57.60556519376146	56.9633684986197	106.16763843694201	0.9518933970937422
DS_TJQ	DS_DP	38.243904655208624	32.77815623574005	82.6268945030383	0.9815293264056254
DS_TJQ	DS_EF	40.12037997550558	38.69800005949854	84.129301028926193	0.9771690358640815
DS_TJQ	DS_GJT	111.54032431742472	74.94463638572124	195.61519932112364	0.7785301084405558
DS_TJQ	DS_GS	52.6240790061045	42.804822107868375	98.2100381217967	0.9536006908077493
DS_TJQ	DS_GSB	47.81341656337737	27.249326365622895	105.21840227263135	0.9716860028020122
DS_TJQ	DS_HT	64.42493673064423	62.36715293508125	122.72487311824715	0.8947341521898935
DS_TJQ	DS_ITG	56.50348836337024	56.09065943099676	112.17061776590522	0.959034552867113
DS_TJQ	DS_JBB	54.811299434461596	57.58675329101341	109.53911774064274	0.9532061156464957
DS_TJQ	DS_JBQ	53.55826909377813	40.10401318479532	113.36605344204706	0.9360804196113265
DS_TJQ	DS_JDF	81.77933094450509	60.92091433687984	131.82029780827844	0.8862067483519258
DS_TJQ	DS_JL	88.69675476442558	85.82291819401186	171.85871262693723	0.8876780446932137
DS_TJQ	DS_JSG	59.973296173357134	37.838629588728644	144.03394944213463	0.9340857586486114
DS_TJQ	DS_JWW	98.24941051330377	78.18452018067912	170.78312338445133	0.7528647833651739
DS_TJQ	DS_MT	70.37263583063331	49.03229473431752	148.0059003266948	0.9392172462551955
DS_TJQ	DS_Q	60.56847235666924	60.3408874301053	120.17639060616406	0.9456225190786129
DS_TJQ	DS_QBD	53.572310620063625	49.71191539736474	110.59337876936236	0.9278875340842266
DS_TJQ	DS_QDF	130.53976825454478	88.55604012774363	230.12655383196628	0.7871008661624069
DS_TJQ	DS_QDJ	40.82471045578835	34.612113512464674	77.66400910419505	0.9796019814538904
DS_TJQ	DS_QJS	114.47274652231371	85.84361871929615	238.99107377058374	0.7136231434832453
DS_TJQ	DS_QQG	94.58130028153684	49.46085088302624	182.4005470278234	0.9167296959119996
DS_TJQ	DS_QQT	87.11041047744293	74.48276207136458	190.90514467495055	0.8963253113561138
DS_TJQ	DS_QSB	108.64578697905627	100.83501258958789	180.44092594833896	0.8899460519735402
DS_TJQ	DS_QV	80.30328661426725	111.2820675640185	126.80649050573851	0.9163428389133983
DS_TJQ	DS_STF	73.54050728223972	83.87028265026376	132.9491131455648	0.8790996170997972
DS_TJQ	DS_TDF	32.30967736251759	19.014759701535056	70.98237379855344	0.9750332275633864
DS_TJQ	DS_TL	62.2559716381838	64.86809308216608	115.91536946935719	0.9346848554958282
DS_TJQ	DS_TSF	67.6010558130507	67.7050713715346	126.96708868152547	0.9091956074321226
DS_TJQ	DS_TSJ	60.56298433262687	41.08775434258502	139.10356639655555	0.9650091873302239
DS_TJQ	DS_VQL	130.55592248957797	76.75243553859335	222.37904125319363	0.8159992475570825
DS_TJQ	DS_YF	46.24625805480193	25.39991879993182	111.22745652671034	0.9572503661266104
DS_TL	DS_AW	67.80794421103639	74.21828524940514	98.67271239180238	0.9486467467181031
DS_TL	DS_AWW	112.96809752575955	89.11490132587006	237.00496175070853	0.8083123206527
DS_TL	DS_BIJ	23.342701971020954	14.206757926943128	49.31845519925065	0.990405740112729
DS_TL	DS_BQW	18.90841708983323	21.7882383055863	31.83628266633975	0.9928225652056804
DS_TL	DS_DBS	22.862873881527445	26.526841533553064	38.73782491769778	0.9921567413490752
DS_TL	DS_DID	36.86187368005382	21.362350292823344	83.9719137723623	0.9758608189881477
DS_TL	DS_DP	62.338429246479926	62.66374906139701	116.78273731907731	0.9533326036566476
DS_TL	DS_EF	58.423303699316754	54.94009114160856	109.33009907781927	0.9542354170450891
DS_TL	DS_GJT	77.93020703478257	55.86294025141749	188.84706736602269	0.9133161303897983
DS_TL	DS_GS	62.253902883601675	42.247082537342955	151.55927101307213	0.9562573731042753
DS_TL	DS_GSB	56.372116725331324	52.347467824139805	95.70879409936238	0.9213524359319187
DS_TL	DS_HT	19.083166173838585	15.414452144721206	31.10453591250885	0.9942396988226345
DS_TL	DS_ITG	35.0653603778716	27.139692210491482	79.0881801946419	0.9814929793041123
DS_TL	DS_JBB	18.54510186407983	12.517036823747864	42.04469570106983	0.994044018013634
DS_TL	DS_JBQ	95.32557809135659	76.37070799947809	190.45260109291388	0.8192514524720889
DS_TL	DS_JDF	105.02565569893159	52.53952740716332	156.77073754525875	0.7861635257535016
DS_TL	DS_JL	107.79502577326032	71.25058924228232	214.4212031222804	0.8614080562603467
DS_TL	DS_JSG	93.33799151943579	76.31526776035652	200.75583712981376	0.8457857709055421
DS_TL	DS_JWW	100.3809037946157	52.56541849876696	128.58548775180242	0.7933541627763052
DS_TL	DS_MT	39.23492004487214	21.951186767462474	33.96825896794148	0.9800824391432025
DS_TL	DS_Q	38.14668705277681	33.58016274815743	76.26037257379238	0.9768449834850285
DS_TL	DS_QBD	16.906694947355874	12.645912370968958	27.538188181923896	0.994606950559553
DS_TL	DS_QDF	148.80131590934934	54.65523138551411	249.79453448150787	0.7079330956895142
DS_TL	DS_QDJ	61.667853355698206	31.06003870554654	130.10346743713194	0.9286169077019351
DS_TL	DS_QJS	90.19832085229608	101.22709965780736	175.8861141803647	0.5461339006200504
DS_TL	DS_QQG	71.12952431269133	65.87257613800944	127.17521787991046	0.9077088641696647
DS_TL	DS_QQT	113.92101595063514	120.87156577975702	220.20314474095574	0.7672984890310678
DS_TL	DS_QSB	37.526139908110274	36.8084945170127	64.34174396914334	0.9860338684769757
DS_TL	DS_QV	67.56655957056678	63.41831836215629	112.5688412999719	0.9319876157576352
DS_TL	DS_STF	79.28746592246995	67.78374414943818	153.264007837399	0.85937567012309
DS_TL	DS_TDF	53.81603775318582	47.80429062302261	95.12061716484848	0.952450014115032
DS_TL	DS_TJQ	54.316373861132085	70.04071163169651	89.49800956666778	0.9470273426205804
DS_TL	DS_TSF	14.582439678064205	16.015515155026584	26.416988121279807	0.9964950777357868
DS_TL	DS_TSJ	69.21859950215543	67.218940695167	118.10310529063776	0.9456615572453658
DS_TL	DS_VQL	144.46725218776464	42.95719934368822	234.8154670300111	0.7199407394503586
DS_TL	DS_YF	51.350089595121744	49.30844467407311	101.73422922239621	0.9457616301846563
DS_TSF	DS_AW	44.700894091937585	49.31288946294304	78.0177910183179	0.9615932324638854
DS_TSF	DS_AWW	128.58303215176687	83.09544317566524	265.86651335162003	0.6718292792249969
DS_TSF	DS_BIJ	28.183547631172015	28.048423952949978	53.130660214191735	0.9845385265058175
DS_TSF	DS_BQW	31.454290297646452	42.333275992631094	56.49024738946329	0.9740560155638831
DS_TSF	DS_DBS	44.396525190016376	12.204919258576663	22.39958054147439	0.9418208412791116
DS_TSF	DS_DID	25.482983763082874	16.733504682152148	53.19482552896234	0.9772383248814048
DS_TSF	DS_DP	61.20527625318834	53.03157332310819	130.59327745778762	0.9673263414367825
DS_TSF	DS_EF	58.850881906091686	53.602466331337126	122.24670704812269	0.958127451207878
DS_TSF	DS_GJT	85.43305181219418	87.11115035490685	181.60864608137192	0.9070104541060987
DS_TSF	DS_GS	45.1344538072005	34.903567865024456	74.1715220910082	0.9740015631980798
DS_TSF	DS_GSB	48.33296532781361	55.52939009155051	86.67398369136403	0.9397436331657083
DS_TSF	DS_HT	10.428882822501883	6.2761022774404855	23.26232845862018	0.9973654694198574
DS_TSF	DS_ITG	24.77156299179575	30.04936750241298	43.948325586732075	0.9870526900474287
DS_TSF	DS_JBB	28.963555069166006	38.98284069316887	50.30283276630591	0.9789105308223143
DS_TSF	DS_JBQ	84.32484208699391	46.911757291268366	182.51276582997372	0.8526200912597817
DS_TSF	DS_JDF	68.2850093918487	20.7967394888017	88.95867817505263	0.9122134849368029
DS_TSF	DS_JL	118.12006223187096	54.09804336514224	231.9968881838816	0.7531833350919509
DS_TSF	DS_JSG	107.83991475032114	40.01726625559446	226.10216880667997	0.7522563745506289
DS_TSF	DS_JWW	59.15777900041132	25.551996682495975	76.80391649535534	0.9255028758795738
DS_TSF	DS_MT	45.696285663776045	28.108878208989392	52.881094378964235	0.9717848261615956
DS_TSF	DS_Q	47.96422356446517	48.18201576211597	85.8014879588519	0.9493536387593502
DS_TSF	DS_QBD	8.29281681677675	7.229479181540948	17.372627737410397	0.9985211821999864
DS_TSF	DS_QDF	99.83449297744212	23.52755900216662	154.03686418886403	0.7830921019616373
DS_TSF	DS_QDJ	52.21208845029028	24.984847477902044	127.13720599175417	0.9589832204200166
DS_TSF	DS_QJS	68.11717655972843	54.3551296522425	153.0029398501946	0.9143379309047373
DS_TSF	DS_QQG	54.42388195723956	34.76860791968261	86.87871180170798	0.8984504046979923
DS_TSF	DS_QQT	105.57562657109497	74.92975257000258	227.65441842720725	0.7115397212085626
DS_TSF	DS_QSB	66.603011356607	58.45523267930607	64.79394161120567	0.9463101757776783
DS_TSF	DS_QV	56.17660111034343	61.56070473866873	95.81788783759896	0.9320266575131918
DS_TSF	DS_STF	97.59174866427342	84.39748622131604	213.56246211733685	0.8092191808153776
DS_TSF	DS_TDF	43.337822295007264	52.72261280981394	75.6520299133436	0.9510639457170883
DS_TSF	DS_TJQ	61.6272555120985	77.66396428883021	95.04573077466807	0.9358442350777373
DS_TSF	DS_TL	15.52930866255948	23.788353177371842	23.652051024887655	0.997011026868873
DS_TSF	DS_TSJ	56.596224885848024	46.54665204124016	107.69823176568592	0.9411448883403186
DS_TSF	DS_VQL	113.21565656389618	22.22565925726286	188.3342529710555	0.7410932991687034
DS_TSF	DS_YF	52.56677819801111	37.37147280036632	105.77144512176457	0.964774999413159
DS_TSJ	DS_AW	79.99211092154603	81.55695884615369	149.9915385806383	0.862960885294557
DS_TSJ	DS_AWW	65.53086667478097	75.16839704254929	121.32945561850538	0.9060953510124719
DS_TSJ	DS_BIJ	55.9385375413317	52.77916742205504	90.64463724629658	0.9104699691771652
DS_TSJ	DS_BQW	48.18327762128402	30.358605231906576	64.71640974418125	0.9563518194977643
DS_TSJ	DS_DBS	78.4371493746283	67.03506229744768	143.38186488648145	0.894619243824082
DS_TSJ	DS_DID	41.81362439632073	45.240145107051205	72.5979860356453	0.9761596337642481
DS_TSJ	DS_DP	24.977736126691312	29.25820574788551	46.138899722750615	0.9923282707932347
DS_TSJ	DS_EF	25.792730721378813	23.771691390842257	46.26223627404285	0.9919232630308258
DS_TSJ	DS_GJT	91.18593532274794	65.66622206683901	199.13542003092076	0.7396277075008878
DS_TSJ	DS_GS	60.11003123224922	19.780209095895547	137.78682635489275	0.9610849613302775
DS_TSJ	DS_GSB	22.624628101799562	18.54832098424413	44.37861518604022	0.9902245080909557
DS_TSJ	DS_HT	50.76612110299681	48.28801963051117	88.23354149773968	0.9382815805703799
DS_TSJ	DS_ITG	41.93664348185696	32.71087443832315	73.77573677274273	0.9709047815319343
DS_TSJ	DS_JBB	59.65271167530733	47.28276657964609	90.29424494421795	0.9395964615370249
DS_TSJ	DS_JBQ	53.247461714114586	56.10415683895504	103.23873034590878	0.9260090808801725
DS_TSJ	DS_JDF	47.861845816266296	50.06227703688705	92.61733889386308	0.9514014277599239
DS_TSJ	DS_JL	73.36624259163678	46.58496797134415	181.58959073651982	0.9154961120591228
DS_TSJ	DS_JSG	70.33768726495217	50.511537679262275	164.07190586860625	0.916742270853369
DS_TSJ	DS_JWW	49.77140602563101	62.88550330213023	87.50752768672791	0.9052480260856115
DS_TSJ	DS_MT	54.340581609576844	31.18391158424992	114.94583321418838	0.9627160622336574
DS_TSJ	DS_Q	44.13188090781415	34.04791493802112	60.24146050882015	0.9480899793988647
DS_TSJ	DS_QBD	49.98561338910885	48.24248841799912	90.17103809956114	0.937884746789247
DS_TSJ	DS_QDF	63.26092875256686	46.9092680830084	104.01554727546338	0.889254241875202
DS_TSJ	DS_QDJ	57.308798014632075	25.656708887481123	114.95020847066061	0.9545705411021793
DS_TSJ	DS_QJS	61.485145634243025	49.08245396909976	136.14938317522663	0.9029014887714267
DS_TSJ	DS_QQG	62.39251262998738	47.71525448407892	119.71738448373053	0.9539435373944304
DS_TSJ	DS_QQT	102.24580697208975	62.3142138078054	201.48586638617473	0.8522934115145576
DS_TSJ	DS_QSB	90.49728789877508	68.48857590005983	169.48042027275963	0.9145427332706999
DS_TSJ	DS_QV	44.59430203378771	65.56830715466967	70.64548270522596	0.9505958683584903
DS_TSJ	DS_STF	53.55092008951248	72.21658078001087	88.76095022579898	0.9339599682812604
DS_TSJ	DS_TDF	31.857450984428265	13.801856278112396	69.38184385160626	0.9876760568324499
DS_TSJ	DS_TJQ	52.068594610944146	55.56775365319613	100.32691306569112	0.937228307042784
DS_TSJ	DS_TL	61.97642306370749	34.872998846464434	98.09779292594314	0.9285846655438867
DS_TSJ	DS_TSF	54.8705688982861	59.554867751121634	91.76251243835043	0.9272679027546268
DS_TSJ	DS_VQL	64.97942985647356	47.26787098647725	109.05889725315305	0.9126490526649272
DS_TSJ	DS_YF	75.12330422585269	40.17996505743774	173.43946409837832	0.9100777275140782
DS_VQL	DS_AW	44.97121307570552	52.306787643413216	84.19543870092133	0.964088186991729
DS_VQL	DS_AWW	118.80228977458319	90.08809917118467	254.655173385497	0.6703971930631597
DS_VQL	DS_BIJ	90.83907523754749	45.723627982064045	139.77151369842747	0.7443964897818196
DS_VQL	DS_BQW	111.48626232949469	73.16557366337625	80.65097345036959	0.8100406431190287
DS_VQL	DS_DBS	101.6892067596878	29.153595608338172	95.24002606959397	0.8409745192533021
DS_VQL	DS_DID	86.10483658916752	91.65063845847726	170.85751548846383	0.8874856036501958
DS_VQL	DS_DP	91.22266062193525	41.942349740806506	207.92921490533124	0.8931943633336389
DS_VQL	DS_EF	85.51906351836512	35.686962865272065	205.42711823203334	0.9112307871566966
DS_VQL	DS_GJT	63.85268719062824	79.75666369125071	114.3791703026913	0.956422394938876
DS_VQL	DS_GS	54.243921430475034	36.0477513597335	73.7948661093541	0.9412916685965604
DS_VQL	DS_GSB	70.77905122365621	51.69445751622111	112.15150330732985	0.909135351179318
DS_VQL	DS_HT	94.37381667416179	18.35100546960025	127.93609032864592	0.8669867397274825
DS_VQL	DS_ITG	95.24082496479018	59.184946043716955	165.46354559437364	0.8546377150524348
DS_VQL	DS_JBB	121.99810723909155	39.56235009554178	192.80510220686102	0.7758200179125003
DS_VQL	DS_JBQ	105.86002632199114	71.05426813118372	218.33062445530547	0.733906300008024
DS_VQL	DS_JDF	33.81367905016652	13.254648544156234	64.7898944487369	0.9806427128449494
DS_VQL	DS_JL	87.36976883956346	68.09425353640248	189.5190123381296	0.8759464304738945
DS_VQL	DS_JSG	109.90579873723942	82.92628898315938	207.73741862764146	0.7486433845603113
DS_VQL	DS_JWW	40.44221785673273	18.083731952114093	90.81865607694904	0.9478738312770392
DS_VQL	DS_MT	71.62892893427609	54.413184836112066	137.54358358504578	0.939864206079528
DS_VQL	DS_Q	85.22690774868042	49.90806756470747	96.64618835551525	0.8126577697315828
DS_VQL	DS_QBD	88.19643649447997	22.515884997671314	125.60459788497897	0.8537338587281805
DS_VQL	DS_QDF	6.846203769995156	2.6725125165551447	14.089535435650882	0.9990075978623942
DS_VQL	DS_QDJ	99.98459123512629	16.715260429867197	210.45538050754146	0.848888335239678
DS_VQL	DS_QJS	126.92434870243551	96.04163712452169	240.477706161441	0.6183485400495724
DS_VQL	DS_QQG	32.960000275022296	23.32908430242869	71.87218477054874	0.9840249190049546
DS_VQL	DS_QQT	151.62531779375547	102.58720769427607	288.6285404078124	0.6050609396074663
DS_VQL	DS_QSB	111.95921509352942	84.60704907536042	165.96391468259102	0.9023507807097038
DS_VQL	DS_QV	31.122396836481734	42.40206598898677	48.51369066080403	0.9828137420493084
DS_VQL	DS_STF	75.84485317419055	59.66434127424351	156.8065790101366	0.8902356318484994
DS_VQL	DS_TDF	73.49518289918028	65.17965763542284	106.11512129443466	0.9114453434890231
DS_VQL	DS_TJQ	109.00929089155922	74.81723106321733	188.92860411159907	0.8445939340550991
DS_VQL	DS_TL	146.9568160404293	63.58877971889281	242.81146030354415	0.7456119352860855
DS_VQL	DS_TSF	124.89384286236597	16.848649499242462	204.5926028183402	0.7367360670504465
DS_VQL	DS_TSJ	66.81288558692039	55.96145386475936	123.56187847653086	0.9330627502695059
DS_VQL	DS_YF	86.66736081057138	46.51095090585872	166.01944274509853	0.8603620658607068
DS_YF	DS_AW	149.2710309304594	137.9630821354322	257.60425742697	0.5359261066734369
DS_YF	DS_AWW	57.53719955633524	30.06449388597204	134.3897532297129	0.9361452546198571
DS_YF	DS_BIJ	38.29800635887953	36.742304064624555	70.95285074828793	0.9738287992248802
DS_YF	DS_BQW	48.37197506793812	42.104306637082715	88.88108772463883	0.9696526150084256
DS_YF	DS_DBS	78.85757295699466	72.02656275940123	154.52562447148347	0.9181698833207803
DS_YF	DS_DID	57.850109517428635	32.37682693581635	117.86661846874576	0.9644958389459314
DS_YF	DS_DP	41.64293676568472	20.47056027718453	84.48336063204002	0.9829283578086145
DS_YF	DS_EF	44.235492409898384	21.461715206597507	93.47516057727333	0.9796264789964325
DS_YF	DS_GJT	102.8367483252814	69.89069013193814	187.34777103254038	0.6609219751973053
DS_YF	DS_GS	33.5045954002047	36.54777277769454	58.42430297462283	0.9784044768258042
DS_YF	DS_GSB	41.049919608680646	34.36376355358141	83.48940125929163	0.9697241975674176
DS_YF	DS_HT	63.2943745156869	49.60526749475686	142.47792898966483	0.9047534779047405
DS_YF	DS_ITG	53.92897699050193	55.31729549477834	105.04163048698568	0.963098279812446
DS_YF	DS_JBB	54.099199417478545	50.01948689367882	112.4073559047942	0.9559321198934255
DS_YF	DS_JBQ	43.55094704047031	16.634677508469824	97.15908558931952	0.9421860449842568
DS_YF	DS_JDF	71.78480165508715	44.90803452086336	126.34265082913439	0.8811541199945159
DS_YF	DS_JL	74.86986718880698	79.64843671457452	125.35500529133657	0.8884657952552324
DS_YF	DS_JSG	52.47029656091531	27.36703089702928	118.79236896588786	0.9265426229632733
DS_YF	DS_JWW	68.00996706898579	51.28788209246676	125.58298907584123	0.775917478405239
DS_YF	DS_MT	79.85839444030778	42.68724066873182	156.72584955302665	0.9358573153376321
DS_YF	DS_Q	32.78458657625233	35.4891315570115	66.30537077368194	0.9665356469149984
DS_YF	DS_QBD	42.60217344636864	33.87400527265395	92.24770148016842	0.9551273051703119
DS_YF	DS_QDF	88.48193970153422	61.098988088740526	161.10262574298497	0.7470135293438797
DS_YF	DS_QDJ	63.804536373089235	40.650806754325195	120.51638804110786	0.951260220582533
DS_YF	DS_QJS	69.64292380242054	56.854265649100924	145.79072975691167	0.8343920608420482
DS_YF	DS_QQG	71.71869657281229	75.02920036986418	130.21027348764366	0.9385251476174824
DS_YF	DS_QQT	98.11672874331863	68.51524571245733	198.01338920916032	0.8264600755927284
DS_YF	DS_QSB	96.97323594323366	74.74037200983804	172.25086364418726	0.9016479617300125
DS_YF	DS_QV	42.420608461921795	54.79178540082893	72.45619787044559	0.9413085091785935
DS_YF	DS_STF	68.23834214523356	74.25469232960855	120.32348943270134	0.9083284197294152
DS_YF	DS_TDF	28.704665957011066	23.45883721570547	58.479920091696954	0.9753119066118838
DS_YF	DS_TJQ	48.90389569027591	30.011977821866232	92.62428846689821	0.9487928398028176
DS_YF	DS_TL	68.86411257362307	55.854840962981584	140.987279988346	0.9122009137795132
DS_YF	DS_TSF	51.74910399442255	45.733401214198864	110.14242334908977	0.94213518781049
DS_YF	DS_TSJ	42.51043503680309	38.563043118910784	80.26216324096961	0.9784323312831869
DS_YF	DS_VQL	88.56269689294163	51.94069659308656	161.571100182171	0.7884450030571665
