# Supplementary material for: Do experimental projection methods outcompete retention time prediction models in non-target screening? A case study on LC/HRMS interlaboratory comparison data
Source: Analyst. 2025 Jul 8;150(16):3567–77. doi: 10.1039/d5an00323g (PMC12268317; doi:10.1039/d5an00323g)
Supplement: AN-150-D5AN00323G-s001 [file AN-150-D5AN00323G-s001.zip › SI/SI1_data_visualization.Rmd]

---
title: "NORMAN interlab RT data visualization"
author: "Anneli Kruve"
date: "2025-02-14"
output: html_document
---

## Libraries

```{r include=FALSE}
library(caret)
library(Metrics)
library(mgcv)
library(plotly)
library(randomForest)
library(RColorBrewer)
library(readxl)
library(rstatix)
library(svglite)
library(tidyverse)
source("theme.R")
```

## Data 

Experimental RT data from the interlaboratory comparison.

```{r message=FALSE, warning=FALSE}
data = read_delim("data/NORMAN_interlab_RT_data.csv")
data_xy_pred = read_delim("results/NORMAN_RTI_projection_results.csv")
gradient_lenght = read_delim("data/gradient_lenght_codes.csv")
```

## Numerical data overview

```{r}
data %>%
  group_by(CS_code, sample_type) %>%
  summarize(count = n()) %>%
  ungroup() %>%
  arrange(count)
```

```{r}
data %>%
  group_by(CS_code, sample_type) %>%
  summarize(min = min(RT),
            max = max(RT)) %>%
  ungroup() %>%
  arrange(max)
```


## Visual data overview

```{r}
data_xy_pred %>%
  group_by(CS_x, CS_y) %>%
  summarize(R2 = cor(RTI_x, RTI_y, method = "pearson")^2) %>%
  ungroup() %>%
  filter(CS_x != CS_y) %>%
  arrange(R2)

data_xy_pred %>%
  group_by(CS_x, CS_y) %>%
  summarize(R2 = cor(RTI_x, RTI_y, method = "spearman")^2) %>%
  ungroup() %>%
  filter(CS_x != CS_y) %>%
  arrange(R2)
```

Agreement of the Pearson and Spearman correlation coefficients

```{r}
pearson = data_xy_pred %>%
  group_by(CS_x, CS_y) %>%
  summarize(R2 = cor(RTI_x, RTI_y, method = "pearson")^2) %>%
  ungroup() %>%
  filter(CS_x != CS_y) %>%
  unite(combined, CS_x, CS_y) %>%
  rename(pearson = R2)

spearman = data_xy_pred %>%
  group_by(CS_x, CS_y) %>%
  summarize(R2 = cor(RTI_x, RTI_y, method = "spearman")^2) %>%
  ungroup() %>%
  filter(CS_x != CS_y) %>%
  unite(combined, CS_x, CS_y) %>%
  rename(spearman = R2)

pearson_spearman = pearson %>%
  left_join(spearman) 

ggplot(data = pearson_spearman) +
  geom_point(mapping = aes(x = pearson,
                           y = spearman),
             color = highlightercolor3) +
  xlab("Pearson R2") +
  ylab("Spearman R2") +
  my_theme
```


Calculate the similarity of the CSs based on the Spearman R2 of RTIs. 

```{r}
data_xy_heatmap = data_xy_pred %>%
  group_by(CS_x, CS_y) %>%
  summarize(similarity = 1-cor(RTI_x, RTI_y, method = "spearman")^2) %>%
  ungroup()

data_xy_heatmap %>%
  filter(CS_x != CS_y) %>%
  arrange(similarity)

data_xy_heatmap = data_xy_heatmap %>%
  spread(key = CS_y, value = similarity)

data_xy_heatmap = data_xy_heatmap %>%
  mutate_all(~replace_na(., 0))
```

Visualize the correlation as heatmap

```{r}
heatmap(data_xy_heatmap %>%
            column_to_rownames(var = "CS_x") %>%
            as.matrix(),
          scale = "none",
          col = colorRampPalette(brewer.pal(11, "RdYlBu"))(256))

svg(file = "heatmap_NORMAN_RTI.svg",
  width = 8,
  height = 8,
  pointsize = 10,
  )

dev.off()
```

## Peak Spacing

```{r}
data = data %>%
  left_join(gradient_lenght)

data = data %>%
  mutate(RT_scaled = RT / Lenghts * 1000)
```

Visualizing the RT_scaled distribution

```{r}
ggplot(data = data %>%
         mutate(CS_code = as.factor(CS_code)), 
       mapping = aes(x = CS_code, 
                     y = RT_scaled)) +
  geom_violin(fill = highlightercolor1) +
  labs(x = "CS", y = "normailized RT") +
  my_theme +
  theme(aspect.ratio = 0.25,
        axis.text.x = element_text(angle = 90))
```

Describe the data based on the RT_scaled

```{r}
data %>%
  group_by(CS_code) %>%
  summarize(mean = mean(RT_scaled), 
            sd = sd(RT_scaled),
            count = n(),
            max = max(RT_scaled)) %>%
  ungroup() %>%
  arrange(sd)
```

Visualize in cumulative distribution graph. 

```{r}
ggplot(data = data, 
  mapping = aes(x = RT_scaled,
                color = CS_code)) +
  stat_ecdf(geom = "step") +
  scale_colour_manual(values = rep("grey", 41)) + 
  stat_ecdf(mapping = aes(x = RT_scaled),
            data = data %>% 
              filter(CS_code == "DS_QV"), 
            color = highlightercolor4,
            alpha = 0.75,
            size = 1,
            geom = "step") +
    stat_ecdf(mapping = aes(x = RT_scaled),
            data = data %>% 
              filter(CS_code == "DS_TSF"), 
            color = highlightercolor2,
            alpha = 0.75,
            size = 1,
            geom = "step") +
    stat_ecdf(mapping = aes(x = RT_scaled),
            data = data %>% 
              filter(CS_code == "DS_TSJ"), 
            color = highlightercolor1,
            size = 1,
            geom = "step") +
  labs(x = "normalized RT", y = "cumualtive distribution") +
  my_theme +
  theme(legend.position = "none")
```
