# Supplementary material for: Do experimental projection methods outcompete retention time prediction models in non-target screening? A case study on LC/HRMS interlaboratory comparison data
Source: Analyst. 2025 Jul 8;150(16):3567–77. doi: 10.1039/d5an00323g (PMC12268317; doi:10.1039/d5an00323g)
Supplement: AN-150-D5AN00323G-s001 [file AN-150-D5AN00323G-s001.zip › SI/SI2_projection_GAM.Rmd]

---
title: "RT projection between CS with GAM"
author: "Anneli Kruve"
date: "2025-02-14"
output: html_document
---

## Libraries

```{r include=FALSE}
library(caret)
library(Metrics)
library(mgcv)
library(randomForest)
library(RColorBrewer)
library(readxl)
library(rstatix)
library(svglite)
library(tidyverse)
source("theme.R")
```

## Data 

Experimental RT data from the interlaboratory comparison.

```{r message=FALSE, warning=FALSE}
data = read_delim("data/NORMAN_interlab_RT_data.csv")
```

## GAM

Data preprocessing for creating all-by-all combinations of CSs.

```{r message=FALSE, warning=FALSE}
data_x = data %>%
  select(compound, SMILES, sample_type, CS_x = CS_code, RTx = RT)

data_y = data %>%
  select(compound, SMILES, sample_type, CS_y = CS_code, RTy = RT)

data_xy = data_x %>%
  left_join(data_y)
```

Performing GAM

```{r}
data_xy_pred = tibble()
for(CS_this in levels(factor(data_xy$CS_x))) {
  print(CS_this)
  for(CS_that in levels(factor(data_xy$CS_y))) {
    data_xy_this_that = data_xy %>%
      filter(CS_x == CS_this & CS_y == CS_that) %>%
      select(CS_x, CS_y, compound, RTx, RTy, sample_type) %>%
      unique()
    
    data_xy_this_that = data_xy_this_that %>%
      bind_cols(data_xy_this_that %>%
                  filter(sample_type == "cal") %>%
                  mutate(RTx_min = min(RTx),
                         RTx_max = max(RTx),
                         RTy_min = min(RTy),
                         RTy_max = max(RTy)) %>%
                  select(RTx_min, RTx_max, RTy_min, RTy_max) %>%
                  unique()) %>%
      mutate(RTI_x = (RTx - RTx_min)/(RTx_max-RTx_min)*1000,
             RTI_y = (RTy - RTy_min)/(RTy_max-RTy_min)*1000)
    
    data_xy_this_that = data_xy_this_that %>%
      filter(0 <= RTI_x & RTI_x <= 1000 & 0 <= RTI_y & RTI_y <= 1000)
    
    model_this = gam(RTI_y ~ s(RTI_x, bs = "cr", k = 6),
                     data = data_xy_this_that %>%
                       filter(sample_type == "cal"))
    
    data_xy_this_that = data_xy_this_that %>%
      mutate(RTI_y_pred = predict.gam(model_this,
                                      newdata = data_xy_this_that))
    
    data_xy_pred = data_xy_pred %>%
      bind_rows(data_xy_this_that)
  }
  print(
    ggplot(data = data_xy_pred %>%
             filter(CS_x == CS_this & sample_type == "sus")) +
      geom_point(mapping = aes(x = RTI_x,
                               y = RTI_y),
                 color = highlightercolor6) +
      geom_point(mapping = aes(x = RTI_y_pred,
                               y = RTI_y),
                 color = highlightercolor4) +
      geom_abline(intercept = 0, slope = 1) +
      ylim(-400, 1200) +
      xlim(-400, 1200) +
      labs(x = "projection", y = "original") +
      facet_wrap(~CS_y) +
      my_theme +
      theme(axis.text.x = element_text(angle = 90))
  )
}
```

## Statistical analysis

Calculating the statistics for RTI between source and target CS without and with GAM.

```{r}
data_xy_pred %>%
  filter(CS_x != CS_y) %>%
  group_by(sample_type) %>%
  summarize(RMSE_original = rmse(RTI_x, RTI_y),
            RMSE_gam = rmse(RTI_y_pred, RTI_y),
            MAD_original = mad(RTI_x, RTI_y),
            MAD_gam = mad(RTI_y_pred, RTI_y),
            Q95_original = quantile(abs(RTI_x - RTI_y), probs = c(0.95)),
            Q95_gam = quantile(abs(RTI_y_pred - RTI_y), probs = c(0.95)),
            R2_original = cor(RTI_x, RTI_y)^2,
            R2_gam = cor(RTI_y_pred, RTI_y)^2) %>%
  ungroup()
```

```{r}
data_xy_pred %>%
  filter(CS_x != CS_y & sample_type == "sus") %>%
  group_by(CS_x, CS_y) %>%
  summarize(RMSE_gam = rmse(RTI_y_pred, RTI_y),
            MAD_gam = mad(RTI_y_pred, RTI_y),
            Q95_gam = quantile(abs(RTI_y_pred - RTI_y), probs = c(0.95)),
            R2_gam = cor(RTI_y_pred, RTI_y)^2) %>%
  ungroup() %>%
  arrange(RMSE_gam)
```

```{r}
data_xy_pred %>%
  filter(CS_x != CS_y & sample_type == "sus") %>%
  group_by(CS_x, CS_y) %>%
  summarize(RMSE = rmse(RTI_y_pred, RTI_y),
            MAD = mad(RTI_y_pred, RTI_y),
            Q95 = quantile(abs(RTI_y_pred - RTI_y), probs = c(0.95)),
            R2 = cor(RTI_y_pred, RTI_y)^2) %>%
  ungroup() %>%
  group_by(CS_y) %>%
  summarize(min_RMSE = min(RMSE),
            max_RMSE = max(RMSE),
            med_RMSE = median(RMSE),
            min_MAD = min(MAD),
            max_MAD = max(MAD),
            med_MAD = median(MAD),
            min_Q95 = min(Q95),
            max_Q95 = max(Q95),
            med_Q95 = median(Q95),
            min_R2 = min(R2),
            max_R2 = max(R2),
            med_R2 = median(R2)) %>%
  ungroup() %>%
  arrange(min_RMSE)
```


Statistical significance is tested with F-test.

```{r}
results_var_test = tibble()
for(CS_this in levels(factor(data_xy_pred$CS_x))) {
  for(CS_that in levels(factor(data_xy_pred$CS_y))) {
    data_xy_this_that = data_xy_pred %>%
      filter(CS_x == CS_this & CS_y == CS_that & sample_type == "sus") 
    result = var.test(lm(RTI_y ~ 0 + offset(1*RTI_x), 
                         data = data_xy_this_that), 
                      lm(RTI_y ~ 0 + offset(1*RTI_y_pred), 
                         data = data_xy_this_that))
    results_var_test = results_var_test %>%
      bind_rows(tibble(CS_x = CS_this,
                       CS_y = CS_that,
                       p_value = result$p.value))
  }
}
```

Looking into combinations of CSs from the RMSE improvement point of view. 

```{r warning=FALSE}
data_xy_pred %>%
  filter(CS_x != CS_y & sample_type == "sus") %>%
  group_by(sample_type, CS_x, CS_y) %>%
  summarize(RMSE_original = rmse(RTI_x, RTI_y),
            RMSE_gam = rmse(RTI_y_pred, RTI_y),
            improve = case_when(
              RMSE_original > RMSE_gam ~ TRUE,
              TRUE ~ FALSE
            ),
            rate = RMSE_original/RMSE_gam) %>%
  ungroup() %>%
  left_join(results_var_test) %>%
  group_by(improve) %>%
  summarize(count_sign = sum(ifelse(p_value < 0.05, 1, 0)),
            count_insign = sum(ifelse(p_value >= 0.05, 1, 0))) %>%
  ungroup()
```

Compare RMSE of calibrants and suspects across all labs

```{r warning=FALSE}
ggplot(data = data_xy_pred %>%
         group_by(sample_type, CS_x, CS_y) %>%
         summarize(RMSE_gam = rmse(RTI_y_pred, RTI_y)) %>%
         ungroup() %>%
         select(CS_x, CS_y, sample_type, RMSE_gam) %>%
         spread(key = sample_type, value = RMSE_gam)) +
  geom_point(mapping = aes(x = cal,
                           y = sus),
             color = highlightercolor6) +
  geom_abline(intercept = 0, slope = 1) +
  labs(x = "RMSE cal", y = "RMSE sus") +
  my_theme 
```

Comparing the RMSE for calibrants and suspects with F-test.

```{r warning=FALSE}
results_var_test_cal_sus = tibble()
for(CS_this in levels(factor(data_xy_pred$CS_x))) {
  for(CS_that in levels(factor(data_xy_pred$CS_y))) {
    data_xy_this_that = data_xy_pred %>%
      filter(CS_x == CS_this & CS_y == CS_that)
    
    result = var.test(lm(RTI_y ~ 0 + offset(1*RTI_y_pred), 
                         data = data_xy_this_that %>%
                           filter(sample_type == "cal")), 
                      lm(RTI_y ~ 0 + offset(1*RTI_y_pred), 
                         data = data_xy_this_that %>%
                           filter(sample_type == "sus")))
    
    results_var_test_cal_sus = results_var_test_cal_sus %>%
      bind_rows(tibble(CS_x = CS_this,
                       CS_y = CS_that,
                       p_value = result$p.value))
  }
}

data_cal_sus = data_xy_pred %>%
  filter(CS_x != CS_y) %>%
  group_by(sample_type, CS_x, CS_y) %>%
  summarize(RMSE_gam = rmse(RTI_y_pred, RTI_y)) %>%
  ungroup() %>%
  select(CS_x, CS_y, sample_type, RMSE_gam) %>%
  spread(key = sample_type, value = RMSE_gam) %>%
  mutate(ratio = cal/sus,
         improve = case_when(
              ratio > 1 ~ TRUE,
              TRUE ~ FALSE
            )) %>%
  left_join(results_var_test_cal_sus)

data_cal_sus %>%
  arrange(improve, ratio)

data_cal_sus %>%
  group_by(improve) %>%
  summarize(count_sign = sum(ifelse(p_value < 0.05, 1, 0)),
            count_insign = sum(ifelse(p_value >= 0.05, 1, 0))) %>%
  ungroup()
```
