# Supplementary material for: Do experimental projection methods outcompete retention time prediction models in non-target screening? A case study on LC/HRMS interlaboratory comparison data
Source: Analyst. 2025 Jul 8;150(16):3567–77. doi: 10.1039/d5an00323g (PMC12268317; doi:10.1039/d5an00323g)
Supplement: AN-150-D5AN00323G-s001 [file AN-150-D5AN00323G-s001.zip › SI/SI3_prediction_RF_GAM.Rmd]

---
title: "RT prediction model training"
author: "Anneli Kruve"
date: "2025-02-14"
output: html_document
---

## Libraries
```{r include=FALSE}
library(caret)
library(Metrics)
library(mgcv)
library(randomForest)
library(RColorBrewer)
library(readxl)
library(rstatix)
library(svglite)
library(tidyverse)
source("theme.R")
```

## Functions for preprocessing and modelling

```{r}
remove_correlated_nearZero = function(data = tibble(),
                                      cutoff = numeric()) {
  data = data %>%
    mutate(Lipinski = as.numeric(Lipinski),
           GhoseFilter = as.numeric(GhoseFilter))
  
  data = data %>%
    relocate(c(SMILES, RT, mol, standardized_SMILES, standardized_inchikey, MF), .after = last_col())
  
  data = data %>%
    select(-nearZeroVar(data %>%
                          select(-c(SMILES, RT, mol, standardized_SMILES, standardized_inchikey, MF))))
  
  correlation_matrix = cor(data %>%
                             select(-c(SMILES, RT, mol, standardized_SMILES, standardized_inchikey, MF)))
  
  highly_correlated = findCorrelation(correlation_matrix,
                                      cutoff = cutoff)
  
  data = data %>%
    select(-all_of(highly_correlated))
  
  data = data %>%
    select(SMILES, RT, mol, standardized_SMILES, standardized_inchikey, MF, colnames(data))
  
  return(data)
  
}

model_smart_combined = function(training_data = tibble(),
                                test_data = tibble(),
                                cutoff_correlated = 0.7,
                                cross_validation_folds = 5) {
  
  training_data = remove_correlated_nearZero(training_data,
                                             cutoff_correlated)
  
  test_data = test_data %>%
    mutate(Lipinski = as.numeric(Lipinski),
           GhoseFilter = as.numeric(GhoseFilter))
  
  test_data = test_data %>%
    select(colnames(training_data %>% select(-RT))) %>%
    na.omit()
  
  folds = groupKFold(training_data$MF,
                     k = cross_validation_folds)
  
  fitControl = trainControl(method = "repeatedcv",
                            number = 2,
                            repeats = 5)
  
  model_xgbTREE = train(RT ~ ., 
                        data = training_data %>%
                          select(-c(SMILES, mol, standardized_SMILES, standardized_inchikey, MF)), 
                        method = "xgbTree", 
                        trControl = fitControl,
                        verbose = FALSE)
  
  training_data = training_data %>%
    mutate(RT_xgbTREE_pred = predict(model_xgbTREE,
                                     newdata = training_data)) %>%
    select(SMILES, RT, mol, standardized_SMILES, standardized_inchikey, MF, RT_xgbTREE_pred)
  
  test_data = test_data %>%
    mutate(RT_xgbTREE_pred = predict(model_xgbTREE,
                                     newdata = test_data)) %>%
    select(SMILES, mol, standardized_SMILES, standardized_inchikey, MF, RT_xgbTREE_pred)
  
  all = list("training_data" = training_data,
             "test_data" = test_data)
  
  return(all)
}
```

## Reading in data 

Cleaned RT data from Aalizadeh et al. with respective Mordred descriptors.

```{r message=FALSE, warning=FALSE}
data_training = read_delim("data/training_data_Athens.csv")
```

Mordred descriptors for the calibrants and suspects from NORMAN interlaboratory comparison.

```{r message=FALSE, warning=FALSE}
data_norman = read_delim("data/NORMAN_Mordreds_2024-11-02.tsv")
```

Experimental RT data from the interlaboratory comparison.

```{r message=FALSE, warning=FALSE}
data = read_delim("data/NORMAN_interlab_RT_data.csv")
```

## Modelling retention time based on data from Aalizadeh et al.

```{r echo=TRUE, message=FALSE, warning=FALSE, results='hide'}
set.seed(123)
preProcValues = preProcess(data_training %>% 
                             select(-c(SMILES, RT, mol, standardized_SMILES, standardized_inchikey, MF)), 
                           method = c("center", "scale"))

trainTransformed = predict(preProcValues, data_training)
normanTransformed = predict(preProcValues, data_norman)
```

```{r echo=FALSE, message=FALSE, warning=FALSE}
model_this = model_smart_combined(training_data = trainTransformed,
                                  test_data = normanTransformed,
                                  cutoff_correlated = 0.7)
data_NTS_pred = model_this$test_data
```

# Predicted RT

Joining the experimental RT data from the interlaboratory comparison with the RF predicted retention times. 

```{r  message=FALSE, warning=FALSE}
data = data %>%
  left_join(data_NTS_pred)
```

Correlation of the experimental and predicted RT values prior to RTI calculation and projection. 

```{r  message=FALSE, warning=FALSE}
ggplot(data = data) +
  geom_point(mapping = aes(x = RT,
                           y = RT_xgbTREE_pred),
             color = highlightercolor6) +
  facet_wrap(~CS_code) +
  labs(x = "RTI measured", y = "RTI pred") +
  my_theme
```

## Projection of the predicted RT values

Calibrating the RT predictions to the RTI for all labs.

```{r  message=FALSE, warning=FALSE}
data = data %>%
  left_join(data %>%
            filter(sample_type == "cal") %>%
            group_by(CS_code) %>%
            summarise(RTmin = min(RT),
                      RTmax = max(RT)) %>%
            ungroup())

data = data %>%
  group_by(CS_code) %>%
  mutate(RTI = (RT - RTmin)/(RTmax-RTmin)*1000) %>%
  ungroup() %>%
  filter(RTI >= 0 & RTI <= 1000)
```

Projection with GAM for all labs.

```{r}
data_pred = tibble()
for(CS_this in levels(factor(data$CS_code))) {
  data_this = data %>%
    filter(CS_code == CS_this) %>%
    select(CS_code, compound, RTI, RT_xgbTREE_pred, sample_type) %>%
    unique()
    model_this = gam(RTI ~ s(RT_xgbTREE_pred, bs = "cr", k = 6),
                     data = data_this %>%
                       filter(sample_type == "cal"))
    
    data_this = data_this %>%
      mutate(RTI_pred = predict.gam(model_this,
                                      newdata = data_this))
  data_pred = data_pred %>%
    bind_rows(data_this)
}

data_pred = data_pred %>%
  rowwise() %>%
  mutate(RTI_pred = RTI_pred[1])
```

Visualization of the results

```{r  message=FALSE, warning=FALSE}
ggplot(data = data_pred %>%
         filter(sample_type == "sus")) +
  geom_point(mapping = aes(x = RTI,
                           y = RTI_pred),
             color = highlightercolor6) +
  geom_abline(intercept = 0, slope = 1) +
  facet_wrap(~CS_code) +
  ylim(0, 1000) +
  xlim(0, 1000) +
  labs(x = "RTI measured", y = "RTI pred") +
  my_theme +
  theme(axis.text.x = element_text(angle = 90))
```

Statistical overview of the results

```{r  message=FALSE, warning=FALSE}
data_pred %>%
  na.omit() %>%
  group_by(sample_type) %>%
  summarize(RMSE = rmse(RTI, RTI_pred),
            MAD = mad(RTI, RTI_pred),
            Q95 = quantile(abs(RTI - RTI_pred), probs = c(0.95)),
            R2 = cor(RTI, RTI_pred)^2) %>%
  ungroup()

data_pred %>%
  na.omit() %>%
  filter(sample_type == "sus") %>%
  group_by(CS_code) %>%
  summarize(RMSE = rmse(RTI, RTI_pred),
            MAD = mad(RTI, RTI_pred),
            Q95 = quantile(abs(RTI - RTI_pred), probs = c(0.95)),
            R2 = cor(RTI, RTI_pred)^2) %>%
  ungroup() %>%
  arrange(RMSE)

data_pred %>%
  na.omit() %>%
  filter(sample_type == "cal") %>%
  group_by(CS_code) %>%
  summarize(RMSE = rmse(RTI, RTI_pred),
            MAD = mad(RTI, RTI_pred),
            Q95 = quantile(abs(RTI - RTI_pred), probs = c(0.95)),
            R2 = cor(RTI, RTI_pred)^2) %>%
  ungroup() %>%
  arrange(RMSE)

ggplot(data = data_pred %>%
         na.omit() %>%
         group_by(CS_code, sample_type) %>%
         summarize(RMSE = rmse(RTI, RTI_pred)) %>%
         ungroup() %>%
         spread(key = sample_type, value = RMSE)) +
  geom_text(mapping = aes(x = cal,
                          y = sus,
                          label = CS_code),
            size = 3,
            color = "black") +
  my_theme

data_cor = data_pred %>%
  na.omit() %>%
  group_by(CS_code, sample_type) %>%
  summarize(RMSE = rmse(RTI, RTI_pred)) %>%
  ungroup() %>%
  spread(key = sample_type, value = RMSE)

cor.test(data_cor$sus, data_cor$cal, method = "pearson")

```

Comparison of R2 values for "prediction only" and "prediction+projection" approach. COmaprison of other statistics is not possible due to different gradient profiles implemented in different CSs. 

```{r}
data_pred %>%
  na.omit() %>%
  filter(sample_type == "sus") %>%
  group_by(CS_code) %>%
  summarize(R2pp = cor(RTI, RTI_pred)^2,
            R2p = cor(RTI, RT_xgbTREE_pred)^2,
            diff_R2 = R2pp-R2p) %>%
  ungroup() %>%
  arrange(diff_R2)
```
