# Supplementary material for: Do experimental projection methods outcompete retention time prediction models in non-target screening? A case study on LC/HRMS interlaboratory comparison data
Source: Analyst. 2025 Jul 8;150(16):3567–77. doi: 10.1039/d5an00323g (PMC12268317; doi:10.1039/d5an00323g)
Supplement: AN-150-D5AN00323G-s001 [file AN-150-D5AN00323G-s001.zip › SI/SI4_projection_prediction_comparisson.Rmd]

---
title: "Comparitsson on RT projection vs prediction approach"
author: "Anneli Kruve"
date: "2025-02-14"
output: html_document
---

## Libraries

```{r include=FALSE}
library(caret)
library(Metrics)
library(rstatix)
library(svglite)
library(tidyverse)
source("theme.R")
```

# Prediction vs Projection

Reading in both data 

```{r  message=FALSE, warning=FALSE}
data_projections = read_delim("results/NORMAN_RTI_projection_results.csv")
data_predictions = read_delim("results/NORMAN_RTI_prediction_results.csv")
```


```{r  message=FALSE, warning=FALSE}
data_comb = data_projections %>%
  select(CS_code = CS_x, CS_y, compound, sample_type, RTI_y, RTI_y_pred) %>%
  left_join(data_predictions %>%
              select(CS_code, compound, sample_type, RTI, RTI_pred))

data_sum = data_comb %>%
  na.omit() %>%
  group_by(CS_code, CS_y, sample_type) %>%
  summarize(RMSE_prediction = rmse(RTI, RTI_pred),
            RMSE_projection = RMSE(RTI_y, RTI_y_pred),
            improve = case_when(
              RMSE_projection < RMSE_prediction ~ TRUE,
              TRUE ~ FALSE)) %>%
  ungroup() 

data_sum %>%
  filter(sample_type == "sus") %>%
  arrange(CS_code)
```

Statistical comparison of the RMSE values of projection and prediction method with F-test.

```{r}
results_var_test = tibble()
for(CS_this in levels(factor(data_comb$CS_code))) {
  for(CS_that in levels(factor(data_comb$CS_y))) {
    data_xy_this_that = data_comb %>%
      filter(CS_code == CS_this & CS_y == CS_that) %>%
      na.omit()
    
    result = var.test(lm(RTI_y ~ 0 + offset(1*RTI_y_pred), 
                         data = data_xy_this_that %>%
                           filter(sample_type == "sus")), 
                      lm(RTI ~ 0 + offset(1*RTI_pred), 
                         data = data_xy_this_that %>%
                           filter(sample_type == "sus")))
    
    results_var_test = results_var_test %>%
      bind_rows(tibble(CS_code = CS_this,
                       CS_y = CS_that,
                       p_value = result$p.value))
  }
}
```

Combining the p-values with previouse data.

```{r   message=FALSE, warning=FALSE}
data_sum = data_sum %>%
  filter(sample_type == "sus") %>%
  left_join(results_var_test) 

data_sum = data_sum %>%
  mutate(stat_sign = case_when(
    p_value < 0.05 ~ TRUE,
    TRUE ~ FALSE),
    better = case_when(
      improve & stat_sign ~ "projection",
      !improve & stat_sign ~ "prediction",
      TRUE ~ "equal"
    ))

data_sum %>%
  filter(CS_code != CS_y) %>%
  group_by(better) %>%
  summarize(count = n()) %>%
  ungroup()

```
