# Supplementary material for: Do experimental projection methods outcompete retention time prediction models in non-target screening? A case study on LC/HRMS interlaboratory comparison data
Source: Analyst. 2025 Jul 8;150(16):3567–77. doi: 10.1039/d5an00323g (PMC12268317; doi:10.1039/d5an00323g)
Supplement: AN-150-D5AN00323G-s001 [file AN-150-D5AN00323G-s001.zip › SI/SI5_prediction_RF_calibrants.Rmd]

---
title: "model_training"
author: "Anneli Kruve"
date: "2024-12-09"
output: html_document
---

## Libraries
```{r  include=FALSE}
library(caret)
library(Metrics)
library(mgcv)
library(randomForest)
library(RColorBrewer)
library(readxl)
library(rstatix)
library(svglite)
library(tidyverse)
source("theme.R")
```

## Functions for preprocessing and modelling

```{r}
remove_correlated_nearZero = function(data = tibble(),
                                      cutoff = numeric()) {
  data = data %>%
    mutate(Lipinski = as.numeric(Lipinski),
               GhoseFilter = as.numeric(GhoseFilter))

  data = data %>%
    relocate(c(SMILES, RTI, mol, standardized_SMILES, standardized_inchikey, MF), .after = last_col())

  data = data %>%
    select(-nearZeroVar(data %>%
                          select(-c(SMILES, RTI, mol, standardized_SMILES, standardized_inchikey, MF))))

  correlation_matrix = cor(data %>%
                             select(-c(SMILES, RTI, mol, standardized_SMILES, standardized_inchikey, MF)))

  highly_correlated = findCorrelation(correlation_matrix,
                                      cutoff = cutoff)

  data = data %>%
    select(-all_of(highly_correlated))

  data = data %>%
    select(SMILES, RTI, mol, standardized_SMILES, standardized_inchikey, MF, colnames(data))

  return(data)

}

model_smart_combined = function(training_data = tibble(),
                                test_data = tibble(),
                                cutoff_correlated = 0.7,
                                cross_validation_folds = 5) {

  training_data = remove_correlated_nearZero(training_data,
                                             cutoff_correlated)

  test_data = test_data %>%
    mutate(Lipinski = as.numeric(Lipinski),
           GhoseFilter = as.numeric(GhoseFilter))

  test_data = test_data %>%
    select(colnames(training_data)) %>%
    na.omit()

  fitControl = trainControl(method = "repeatedcv",
                           number = 2,
                           repeats = 2)

 model_xgbTREE = train(RTI ~ ., 
                        data = training_data %>%
                          select(-c(SMILES, mol, standardized_SMILES, standardized_inchikey, MF)), 
                        method = "xgbTree", 
                        trControl = fitControl)

  training_data = training_data %>%
    mutate(RTI_xgbTREE_pred = predict(model_xgbTREE,
                                 newdata = training_data)) %>%
    select(SMILES, RTI, mol, standardized_SMILES, standardized_inchikey, MF, RTI_xgbTREE_pred)

  test_data = test_data %>%
    mutate(RTI_xgbTREE_pred = predict(model_xgbTREE,
                                 newdata = test_data)) %>%
    select(SMILES, RTI, mol, standardized_SMILES, standardized_inchikey, MF, RTI_xgbTREE_pred)

  all = list("training_data" = training_data,
             "test_data" = test_data)

  return(all)
}
```

## Data 

Experimental RT data from the interlaboratory comparison.

```{r message=FALSE, warning=FALSE}
data = read_delim("data/NORMAN_interlab_RT_data.csv")
```

Mordred descriptors for the data

```{r message=FALSE, warning=FALSE}
data_norman = read_delim("data/NORMAN_Mordreds_2024-11-02.tsv")
```

Calculating the RTI values for all CSs.

```{r message=FALSE, warning=FALSE}
data = data %>%
  left_join(data %>%
            filter(sample_type == "cal") %>%
            group_by(CS_code) %>%
            summarise(RTmin = min(RT),
                      RTmax = max(RT)) %>%
            ungroup())

data = data %>%
  group_by(CS_code) %>%
  mutate(RTI = (RT - RTmin)/(RTmax-RTmin)*1000) %>%
  ungroup() %>%
  select(-RTmax, -RTmin, -RT) 
```

## Modelling 

```{r message=FALSE, warning=FALSE}
set.seed(123)
data_prediction = tibble()
for (CS_this in levels(factor(data$CS_code))) {
  data_lab = data %>%
    filter(CS_code == CS_this) %>%
    left_join(data_norman)
  
  training_data = data_lab %>%
    filter(sample_type == "cal") %>%
    select(-CS_code, -compound, -sample_type, -ABC, -ABCGG)
  
  test_data = data_lab %>%
    filter(sample_type == "sus") %>%
    select(-CS_code, -compound, -sample_type, -ABC, -ABCGG)
  
  training_data = training_data %>%
    select_if(~sum(is.na(.)) < 1) %>%
    na.omit()
  
  preProcValues = preProcess(training_data %>%
                               select(-c(SMILES, RTI, mol, standardized_SMILES, standardized_inchikey, MF)),
                             method = c("center", "scale"))

  trainTransformed = predict(preProcValues, training_data)
  testTransformed = predict(preProcValues, test_data)
  
  nr_points = dim(training_data)[1]
  
  model_this = model_smart_combined(training_data = trainTransformed,
                                    test_data = testTransformed,
                                    cutoff_correlated = 0.7)

  data_prediction = data_prediction %>%
    bind_rows(model_this$test_data %>%
                mutate(CS_code = CS_this,
                       nr_points = nr_points))
}
```

## Comparing the predicted RTs with the experimental retention times


```{r message=FALSE, warning=FALSE}
ggplot(data = data_prediction) +
  geom_point(mapping = aes(x = RTI,
                           y = RTI_xgbTREE_pred),
                  color = highlightercolor6) +
        facet_wrap(~CS_code) +
        ylim(0, 1000) +
        xlim(0, 1000) +
        labs(x = "RTI measured", y = "RTI pred") +
        my_theme +
  theme(axis.text.x = element_text(angle = 90))
```

Statistical overview of the results

```{r message=FALSE, warning=FALSE}
data_summary = data_prediction %>%
  na.omit() %>%
  group_by(CS_code, nr_points) %>%
  summarize(RMSE = rmse(RTI, RTI_xgbTREE_pred),
            MAD = mad(RTI, RTI_xgbTREE_pred),
            Q95 = quantile(abs(RTI - RTI_xgbTREE_pred), probs = c(0.95)),
            R2 = cor(RTI, RTI_xgbTREE_pred)^2) %>%
  ungroup() %>%
  arrange(RMSE)

data_summary

cor.test(data_summary$nr_points, data_summary$RMSE)
```

# Prediction+Projection vs Training on Small dataset

Reading in both data 

```{r message=FALSE, warning=FALSE}
data_large = read_delim("results/NORMAN_RTI_prediction_results.csv") 
data_large = data_large %>%
  left_join(data %>%
              select(compound, SMILES) %>%
              unique()) %>%
  rename(RTI_pred_large = RTI_pred) %>%
  filter(sample_type == "sus")
```

```{r}
data_small = data_prediction %>%
  rename(RTI_pred_small = RTI_xgbTREE_pred)
```


```{r message=FALSE, warning=FALSE}
data_comb = data_large %>% 
  left_join(data_small) %>%
  na.omit()
```

Statistical comparison of the models.

```{r message=FALSE, warning=FALSE}
data_summary = data_comb %>%
  na.omit() %>%
  group_by(CS_code, nr_points) %>%
  summarize(RMSE_small = rmse(RTI, RTI_pred_small),
            RMSE_large = rmse(RTI, RTI_pred_large),
            better = case_when(
              RMSE_small < RMSE_large ~ "small_model",
              TRUE ~ "large_model"
            )) %>%
  ungroup() %>%
  arrange(better, RMSE_small) 
```


```{r}
results_var_test = tibble()
for(CS_this in levels(factor(data_comb$CS_code))) {
    data_this = data_comb %>%
      filter(CS_code == CS_this) %>%
      na.omit()
    
    result = var.test(lm(RTI ~ 0 + offset(1*RTI_pred_small), 
                         data = data_this), 
                      lm(RTI ~ 0 + offset(1*RTI_pred_large), 
                         data = data_this))

    results_var_test = results_var_test %>%
      bind_rows(tibble(CS_code = CS_this,
                       p_value = result$p.value))
}
```


```{r}
data_summary = data_summary %>%
  left_join(results_var_test) %>%
  arrange(better, p_value)

data_summary %>%
  group_by(better) %>%
  summarize(count_sign = sum(ifelse(p_value < 0.05, 1, 0)),
            count_insign = sum(ifelse(p_value >= 0.05, 1, 0))) %>%
  ungroup()
```
