# Supplementary material for: Do experimental projection methods outcompete retention time prediction models in non-target screening? A case study on LC/HRMS interlaboratory comparison data
Source: Analyst. 2025 Jul 8;150(16):3567–77. doi: 10.1039/d5an00323g (PMC12268317; doi:10.1039/d5an00323g)
Supplement: AN-150-D5AN00323G-s001 [file AN-150-D5AN00323G-s001.zip › SI/theme.R]

library(extrafont)
library(showtext)
font_add_google("Raleway")
showtext_auto()

scientific_10 <- function(x) {
  parse(text=gsub("e", "%*%10^", scales::scientific_format()(x)))
}

font = "Raleway"
fontsize <- 8
basecolor <- "#000000" 
highlightercolor1 <- "#04E762"
highlightercolor2 <- "#F5B700"
highlightercolor3 <- "#E95C3A"
highlightercolor4 <- "#DC0073"
highlightercolor5 <- "#6E46B6"
highlightercolor6 <- "#008BF8"
highlightercolor7 <- "#89FC00"

my_theme <-   theme(
  plot.background = element_blank(),
  panel.background = element_blank(),
  axis.line = element_line(size = 0.5,
                           color = basecolor),
  text = element_text(family = font,
                      size = fontsize,
                      color = basecolor),
  legend.key = element_blank(),
  strip.background = element_blank(),
  strip.text = element_text(family = font,
                            size = fontsize,
                            color = basecolor),
  legend.position = "bottom",
  legend.title = element_text(family = font,
                               size = fontsize,
                               color = basecolor), 
  legend.text = element_text(family = font,
                             size = fontsize,
                             color = basecolor),
  axis.text = element_text(family = font,
                           size = fontsize,
                           color = basecolor),
  axis.ticks = element_line(size = 0.2,
                            color = basecolor),
  aspect.ratio = 1,
  axis.title.x = element_text(hjust = c(1), vjust = c(0)),
  axis.title.y = element_text(hjust = c(1), vjust = c(1))
)
